# Supplementary material for: Genome-wide characterization, evolution, structure, and expression analysis of the F-box genes in Caenorhabditis
Source: BMC Genomics. 2021 Dec 11;22:889. doi: 10.1186/s12864-021-08189-7 (PMC8665587; doi:10.1186/s12864-021-08189-7)
Supplement: Supplementary file 12 — Additional file 12 Supplementary Datasets (S1-S6) provide the identified F-box protein sequences for C. brenneri, C. briggsae, C. elegans, C. japonica, C. remanei, and P. pacificus, respectively. [file 12864_2021_8189_MOESM12_ESM.zip]

Archive with 6 entries (6 files):
- DatasetS1.txt
- DatasetS2.txt
- DatasetS3.txt
- DatasetS4.txt
- DatasetS5.txt
- DatasetS6.txt
