# Supplementary material for: Genome-wide characterization, evolution, structure, and expression analysis of the F-box genes in Caenorhabditis
Source: BMC Genomics. 2021 Dec 11;22:889. doi: 10.1186/s12864-021-08189-7 (PMC8665587; doi:10.1186/s12864-021-08189-7)
Supplement: Supplementary file 12 — Additional file 12 Supplementary Datasets (S1-S6) provide the identified F-box protein sequences for C. brenneri, C. briggsae, C. elegans, C. japonica, C. remanei, and P. pacificus, respectively. [file 12864_2021_8189_MOESM12_ESM.zip › DatasetS1.txt]

>CBN00003
MTISLIRLPYLVQIRIFEQLSCSELFLLSICSFKLQRLTRNVYLDATSIRFHLYHSRVII
GIRKDGKKETVISIMKHDTQKFLRQAVRLRIGNLKIDFRIRQSSSHFYLIHRETKDIIPL
IQEHIQSLFRRPIPSYIAVTVDEKLNELPEMEGVEESSVIGKINEASFLERFFRTYPNQK
AARIFTNKNGTLRNSSKIFNIDYLFVMNSEAMTPKILRNFKGKYLSLNNASHFKMKDLIW
FFRDWISKERYANLEYLQISLKSGVLRRNAIMERLQTRPWDRTARPQIFHHSAETIRRIR
FVDEFYESVDCDIFLDIERVDGTLASIGIDWDNVYFCVWSESQLAMGRNE
>CBN00054
MAVAPSFPLYDLPIDELRWVIKAMEPANLFKLSLLSQRSKDLVTSRNWKAVRLEINVGQK
GICFYCCFYPFLAVWCKLYTDNIVPNEILNSNDIIFREGYDGPEYKWRKKGFEAKDWLDH
FKTTFHLKEFGILFRDGAVLVNIDYLYKKFGTPNYLSIQNFFGYDINDQILKVLAPKNSL
HVNARSFGARHNHNTIFIQTLDELKINGHDSWFSLDHLLCINARRIVCSVLEVSLKVFNE
FLKLWKSGSNSRLEELHFMLQSFVPGSDIIMKGIAYRMVPREQNQQRRFKSCDGTVEACR
GEGMDISRFDGTKATVCIIQRQMTVFLHFYVWHDHCIVNNVV
>CBN00129
MEPNGLNLLQMPEDIMGLILNKLDMSDILILRKTCHHLRNLVDDLHPEPKIVSTCIIVDR
DWIRFEINRGQDGRPRRNMIRIKYFVTKKPENGREVCKMLWFRGDRRGVAFVDDADYITP
FCRDFETFFGGRIFEFSKKPKNPTRFQDFSLNFEFAPPDIQTLLSFLESTLKNRLRPLRV
KEFLAVGCEKSHVLQILPLFEPKTLEKISIWRMVSPNLDGLSELEQWKMAKNLLLTDVRL
GARLPEFKDFEWIHIKLEDVKVEEVLEVKEAILNSTCNTTGRVWFDKCDAEQYFQETYGL
PFIDMDEGPRSWFFKCANKKSTLQISFYYRWLQFDLLEEAPRGALVY
>CBN00180
MAETSPAHLITLPDVALKNILDQCDFLAITNLRKVCRDLRNFIEDTKPEPYHKDLNIILY
DDYIRVQTYTGENPWLYPDGDWVWTQYTKEPIGCSVSFVTGDKVIQKGFPNEDYISMFCG
DFLVNFGHRKSVLPDFYLNLTCQNPEIQSKFLESFQKILESRIHPMKVSTFQMVVEKAEP
VLKILKFMDKNSIEEINLMSLHRATRELDLTELKNLKQWNAAKKLRLEHFQTSENLEEFY
GFKSALVDYKELKAQDIVRLRNEFLQNPRPHRFQLMYETISNEPLLIDTFGQPFLRTDPI
GNKKNWIFSIPDTDQIVSINLYSKFVIFYRIKGSDVKEKTDPDYFEQVWV
>CBN00194
MSSLALVPFTFSLLKLPFIALQNVADYLNPYEIYHFSRISKKTNILAKVFSKKATRIYLI
SPFCVLIDYQEKGDWSIEPNIEPGPDSYKVDRKNHQPIYAYFSKKPASEALRVLERVVDV
FKCSIIYLQLNTRSSRLRRQDLTSYFDWFTVNPSEVPYVYLKCKHGADVQCFIENYKKPS
DELDLIVWGERGRSWPLNRELLELPDNLETNLFKKVKIISYKPANLNLYNIFSSPVIDSV
EHQLPDSYLNTFLKNWQSGLTNPNWKSVCISVPRQTNLINILDGITATYRDPRTVKRQIN
VDKESFWIFGGIDIENHDGSATATVQWKKYKMENEDSEVPNELIEEYERNQESGEVQHVE
QVLQGIVEQLLASSTFSMYIW
>CBN00212
MPLLTDLPDIALRKVLEKLDFVSVQCLRKTCHDLRNFIDDANVVSTLTEAYVVLVPNSIS
LELTFPSLENQIRYENNDGSDFATVAFRDLESMLRNQKTALNSFRIDFLLGQLLENFPGS
FKRCVKTRRFQTTVINQDEIMSVLPIIDEEHLSEIHINNMIVKKFNVLELDQIKRTKQWK
QCETVRILEFLVETPIQDFFHFKNVHVTYKRVTKEMVVELKEAFLISSHMECFQISFKVN
AHEQQLIDLYGPLFLIDMPLGRVERKRFFQTSEANQVLVISLFSEHVRLNRMSSELMPFG
AVAFP
>CBN00243
MGNIDPFRLLDLPVLVLVKILRKMRFVDLFILAQHHPALKQLIQTEVKRNHNYALCIQYH
GSLAFEFVNLKEEYSAEFIKSEPKSRMRPRHRVYTNWELGKSNRFPCRFRQSSPRSVFVT
HWKDPFKGARELYKGINDLFSLPIWKVQVKLDCIQGNYKPFFRWIKRIGPNIPKIEVYGK
NVDFQAYTWVMEHKGTLNVDVQEVCIEYGRWVSVDNLLAMKSKNIAIIRSILSAEDLNRL
LHRFKKGSNPNLNKLTIVYRPDWFPDTEECFQGLNLTEIDGEFNEWLFELDNGDEGMIAI
VNCPDEEEEGLQGFEIMEFADFVSKEELESLREYSVRQKEVKIKNEVGIAGNAEEREAKM
TREQREAMNRKRRAKEVSDKAAAKRARKEKKQREARKRLGNPFLNPDYFRELGQPIFQED
YSDDEDDEMEEDDVEILRDEQKTMKILEESEPMKLKFRKFLVWI
>CBN00247
MVKLLLLPDLARREILIDFDPIQIVELSLLSRRAQGLAHREAQSPIMRKTLTMSVSDCDR
KREIVMFFQNCGYHFRIHKIGGRKMKGCYLNGFVTGRRDDNATDVNERPLISFDSYWDDA
VKGLNEMVKYISILFNYPEVSSLWSGNNNLPLTQWVIEKMERKVKFYEINVRGINVTHAV
MKTHLNSCESAYDRIYFAAKTTRNFQYNFDFNARELTIEFSNWITFNNIVQLSDQVESLS
LRETYSTHQDLNNFLKYWLSIRTTIKMCHLVAYPKDLNVDELFQGIAKVPRENPESSIVI
ITVQGHFDIHREDGAKATIFAARRYYRSPAPFGMYIWPSESTQN
>CBN00316
MGRILFYLKNMNICFYHICDEVEAKETEKFQFPLCCLPALAANEVVKSLNIPERIKLAIT
SRRMENLVKRASSKTPLTYAFYVYNENPQIYIENQKEEVAIIGETTWKEDQTNCIGIRQL
VPWLNWKRSNLWNMTHVLRKIRRIIPTGRFELSLNTDKLSVEFLKKLIAIPELNTMQMLK
IGKQIESDILRILMDWCPKNVTFVICTDSIVPSDFHHEKALKFSTVIYYDARWVKVQDLF
TLENSDEVRLCDNILTSEDMNRFLGFWMESDLDMFREFSMWADTLDIREVLKDIMHVKTS
RDGRDYSMIKSTQKLKMMSVIIEEGYLRLHVYSPEESFQKEYKVLELMEQKNKLETELQA
LEGDEAGARKLTMEIREVKKELDSNCTFFDGKTGIIAQ
>CBN00345
MAAGSKFLLLHLPDKEILRTIRFMGIYQKVSFSLISKRCKRLIQSLQVKAAFISVSINND
IRMFVALPGFNLQIYFENSTMRNEGQKKILGAPLYVSFHFTHRLERIGFKYSDWLDHFQT
IFHCPSIDNIQFYYGSSEYDLDEIREVFGAIKKLYARDTGCYANNLRLFQKFSTIEKLNF
NPNMFEGSKIPLSILQQNYDFLDIESYNNNATEMTLNELLVINSNRITIAKVRIPPQDLN
KFIKLWIKGSSSRMEYLNIFRTDGFQYDRAVVMKGIKHSTEQIVELDVRRVSMNICRMDG
TCATILFAVGWVQMLVFGFSLLSKECRKLAASLKIKSYTSIWIDNKITVVVRTRRREMLL
DFYTEPNMYWGAGGKKKLTAPQSVLVHFIGKPIGNEKWAKNDFEMSDWLEHIYTVFNCFQ
LGSIKFGRGSHEFDIDDVKETFRIKDELLVAHTGCFEYNQMIFQRFQHVEQLCIENNMFR
DSRIAQNVLVRNLTAINAGYHTEEPIVMTLNDLLANNIKTLLIKSVRISPKVLNKFIKLW
MQGANPHMEYMELCYMDRSGVSLQSAVMKGIKHNVVIRPRSMIPFFKADGLDDITRVFGR
IDIYRNDGIRATLDAGWDIFTMAVWFDHCVV
>CBN00387
MEEHSKPNFSDLPLELVGKIVKETDLPGRLVLRKVSKYLRALVDKQTPRYKHIEIVVNSK
CIQLDLEGILINYTNMKYDNCTVGIPGRKPKKVNRDNMDVMFDDLMTFMSNRSFYVEHLK
ITTTDDASYKKFIILHPKLLRSKIEVNSLWIKVNMDQELRKVSDFIDRSKVQKSECHWLE
EESRWNLRECMELVVREGNNFVGEESYVISRKDDLPWMKKYGKKKKEYEESLQPSDVVKR
EVHVPKELYI
>CBN00487
MDARFPLLKLPEKASRRVLQVMDTHEIFGFSLISKECKKMSISSKTKAYDISVNIRGKIT
ISFCTIHGHIYLIFYKEPNLEWITGSNSEKKTLKPPKAVEIEVHRRRDTLKWENTKDFGL
KEWLEHIHTVFDCHKDRIHFNRNSFRFDIDYVKETFGNTEDLSVHHSGSYEYNESILKKF
LPIEKVSFEANVFPDSKIPPRILIQNFDTLSIDQRKDGLKCISLDDLLVINSKRIYIDAN
QTPVKMLNKFVKLWKKGANPRMEHFEIMCDNGSETDIDVILDGIKCNEIRQESRPDMLAN
KVFDTYRMDGTKATIKFKCWNNTGGLTQFRLII
>CBN00589
MNRDAESFVYCLFTLGKDEEEAHAHLKQNLPAGQEVDIGQIIDFYSRIRIGEFQFNAEKH
VSERIAEEGQEQHLMKLPEEVKRHVISLLDAGGRATLRRVSPFFRALVDECPVRTNELII
TIGRRSFTVNDRINNIHLDYERINHGALLHRGPNSPVVRPGDYKAIIKTDLIEILGNPRL
RIGTLVIKDQDLGILETHRRVYSDLVDAIHQALVHNLHRGKRLKVDKLVMNIAEISNFYH
ILTFLDAAYLRQIQLGDQELTDIFRHIARFWQLPQWQNTRIFRSPLRIRDPNFVRNFSHF
DSAEVRLAGETFSFERIWQLARIYLTRPSFIQMRIDLWRFKKQEFDVYMMGKQDATRERN
GWSFRYRGSQNKLLLECTNDVIWFKGPEYREGAEPRPLPPVPRRRDDGLDVRLEQLLNEE
AAANARAGRVGGLMEALRRGMGLG
>CBN00674
MPCSSKLTELLQTDERAYRTCIMYEAASETPLEEAYQNMKKVVPNLDYLDFEYWYYRFLN
GNLDLNHDRSKDPKTRGFLEIPIDVVEKIIGKLGLVDRLITRKVCRNLRAVIDRQKTMFH
NASIEIRDDGCVMKFGAQKIEYCFNGNDKSVLTSPLKTWFVKGDYLKMAIKEFSSIITKP
NWRFKNLSFYFDWQDEDDQDNPKPFLLLNSILSKQDIHVEQLHFEQNTLVPMATLLPNFR
SDVLECIDFQIGDFQKDVFEAIMEMDQWKNAKKLKLNSIPDDFDIQHLFHCKEFTIEKID
ITGDHLFKIRDILFKSPNFELCTLITTGGDAEEELEELTRDVNRLMELHKEYNIHEQRYR
IEDSEDYFQISCYVDEYEDDLVLEIKRVRVSNGRNRGRQKLL
>CBN00689
MLKFLLCCFFLCKNTDIEIVIRKYIRKHVKKGTSIEEVDKKICEKFGKDAMIYQELDYWY
YQFYNGKRGLKDKRSPNDSPLELQDLPNEMIAEIISKLPISQRLDLAKVSYRLQGATDLR
TKFLDLFISEDSTKLGFERTFVDSIVLPTNTAFKEARKILNNPKLKLDELLFHAETHMET
NEQQARKIERMLQTLDQQIHTITFLINMFQFKDLPLFLPYLKPGVLKLIYVYQSRREEAE
QVNEPVPFLETVKKLQELEQWNQLTWLDFGPKYHESLITCPVEYFFHLEVLWFQGPICDK
FDVILSWISELLTKSPKIETFGASHFALKFPEICSLISSEIGILWTDEFTGGAIFQIPDT
DKVFKISRGWREDGRSVAELIFVKHGAPSHLIYNS
>CBN00765
MSKFFKNNPIALRHCIRFEILQGNSIEQAYSNICTVLGEEVIDYKKFEIRFNHFSKKKFN
DKEQENPCAKILRNDKYALRVCILYESLKYQKDKSSVPVFEVFVKFCKVILVEDVLKYPE
FEFWFYRFINGEYDLNYERDDDKKIYELMDMPIDVMENIVKYLNIVDRANLVQTSQSLQT
FVKDQKLFQKTLKLIVLRYMSVITFGESVNSTYTQSYRSVEGCTPEQALLCFKSIIKNPK
LHLDSLVIELDAAYSHLNLSPSLENAINNLEDALKFTNYLDVKELILAEYSWDQLSKILP
SLKPGYLTTIRIISYNPNEDSMKKVFEMEQWKQAKCFEFISGHEFIWPLHHLYHFNEFSV
FLETFTLENIRQMKETLFKSTNFKKCTVMVRRIINMSTIEQELGVYIREDLDSSIYHYPI
PNSTEYFEITIDYSAVNKDRTPLNFWCTGKTRIVIKNL
>CBN00786
MNDVVSTFPLLRLPIDAILNTFRTMDPVQIFGVSLLSKKTKNIVKSFKITAETLKVEVTD
MFKINLFFPSDTPLHFKLYQVSENQSLQELGTPENIHIHCNSQEMVWTNSMNVKQLLDHL
KFIFHKQIDLLLFKENCERFNLESVYKNVTDVRKITISSGTHEHNKRILSLFQQ
>CBN00794
MDLENFDLLNLPPELILHVLKKCTYEKINDVSITCKSLHILTEENRKSLPSKDIYHIDLE
RRRVRAWRDFSWCDRIPFRSIEYISKFFCYVNVKVLTVNKLDEELCAFLIENAEKKSLRF
EQLRLFHSVFSLRSHSITSFFQFSASHESICRLMKAAKCHVINFEAVESKLTPVQLGIEG
YKNLNALCFEMDDSIGEEFFDSVLEKCQAKKFIFHACDKIPQRFVRNIFEKWLNGSREFD
SVRITTNQNFSFDDIISELNIQQQDNSTWTAKNVKGDKATITMRRNNFHFFVAFEVNDNH
VEDILYKIPYIE
>CBN00842
MAAIKAFPLLGLPNDVVLRTIRTMNLEHVLTLSIISDKCKGLVTSSKIKGTHFYVSIRND
ITISIETVSSRNNLSYYTEPNKYWGVGANGRKKRLTPPQSVLIETTEEFARTPSKWEKKD
FTMKAWLEHLQNVFNFQKIGGISFSHRSSEFDIDDIKHVFGNITRVTIENTGCLAFNQMI
LQHFFPIEDLTIMAENFRDSKIPPSLLMQNHVRLHISENGFPMNITLNELLLFNSKVITV
ENPQMPQKLLNNFIKLWQKGSNPHMEYLCVDYFDGDENDEQIVMKGIRHEVNSVDRVKNF
KYVESNHLGPVYGGMDIHRMDGVKATVTYLKSHGLSVWYMYVWFDHCVAE
>CBN00851
MSAENLVLIEFHCPAGAQFPNFPVELKNLPSKMPESLKNDDKSIRSYILNNVLEKVPIDK
SYENLRKVMGNDAITFYDFQFWYYRFLSGKQDLDFDRSSEPEPLQFSDLPVDAVGLIVNK
LEVVERLMLRKVSKPLREFIEKQEIACTFIYVSCGNDLIFVLYGNELILYAKNEEAVKMF
EDFFYFYVRKPLFIYSDYFESEAFNDLAWILKNPKVQIELLDLSNMLPCSGDKVPIDKSY
ENLCKVIGNDAIAFYDFQFWYYRFLSGKQDLDFDRSSEAEPVQFSDLPVDVVRLIVDKLE
VVERSVDGNLLDFESEALTDHFFQINAQKSVETTARIHRETSIRLHMHQRQLRIQNFNLV
NSRFRLWIRVTKMKYSRRSSQS
>CBN00924
MSFPIIRLPYLVFKMVLESMGFIDLFILTRTSKKMKRYVKNYVKVRNYEMNVDFDTHFEL
NFTNKSNEKQVEVFVVETIEKYKSEDEPKCFPLKLGNVDGINSGFYDSKCGEVPILGTFW
NDMTAGLEKFYNEIIEIFPDVPFKLLGIEHLEQYYGIIFQWAAGFTVEKVEMTGEMVELN
HLKSLDASIISLHASTLSDQEIHDFLLALSNNTSNTSLKALDISFYRNADCDFILEELDV
IQEEVPTRQDGSGPFEWSLMLDNGEFGTITYEEYESDDPERRCWGFEVQIARGKTFQ
>CBN00962
MKFLLMPYLVQKAVLERMGLLELFDVTRLSKRMRNKVKNDVRIRNVDFDVHIGNDVTFFF
VTTEDRTHIGTFNVETIPLEDLPESTDRNIGDLNIDHPPLSICPCIKKVPSLGSEIYKRF
DFTRLSKRMRNKVKNDVWIRKVELAVFIDNDVTFYFTTTEDGASVCTFNVEPLSELPPLE
DRPELIDRNIGGELSRVASALWETGDGGPWMSFHLNDYLQGARTLYEELVEIFSVSAIRG
TLNLELAGNDYRPAVNLFNELRPRWILVEGENVDFEAYMWTLEHLSSSKQLGYEVKPTEY
LDLGMPALDHEEVIIQHGFWVRPQHLEVLSAVKSIEFEDSSFTGNEINEFLLRLKSGSYP
NLESACFYLRGNFGDQVVLDGLNAIEKDEFDYIIEFDNGDSCEFAFTVDESGQGIEIKIK
RMKNENQ
>CBN01071
MEKIVEYLDIFDRIKLAKTSRSLQTFVADQKVFHYILKLHILHKRATLSFGNSVYIEYVR
DGDDCLKYYKKRETLVRGVAYWKQAILDFTSVLKNPKLYLHTLVIESTVDNENVFSDLED
AFKFNHHLNVKYFILKEYSSYKLPNFLPSLKPGYLTFINIGSHIPRGDSMNSVFEMEQWK
QAKCFVLDFADFIWPLHHLYHFEGFAVLLETFSVENVRQMKEILFESSDFKKGLLNTSGP
IDKSIFDQEFGDALREDPFIYHYPIPNSTDYFEIKVGRWTLEVQRQKS
>CBN01091
MSSFPLNKLSNNAAKSVLMHMEPQEKLAYSLCSKASKNAVKSLNLSTSMIKFEVGMKILV
TVQIDRNTELLILLALDMNLASFPPGQDFEIRVMLSSTETGIWSLSKFTNQTILHHLLDI
FHHPRLDDLSFDDEAIPFEAIEPIREVVDGVKLGSLTLIWPLTDHFRSRAIRTFQNYEEL
T
>CBN01095
MTNLYNLTADPMRCILEYLKMDQILNLRKVSWNIQNTIDEINPNFNIRRLYISQNSPRII
LTIFTDRYRTIKYKDGQGFPKGCYVNTKKNEVFVENGNFIDVFARDLEIILNNRKSVLEQ
FRIKLGLNDEINNKLMTAISTGLESNLQQLKAKELEMNVTNQAQIYEVFRCINPEKLELI
KLSKPGTHFDSVPLEINGACELEQWNHTEILEMKGLIVPDIHHNFTHFKRFEVKVNKITP
DDLLFLKENLKKSLNFEEAIVWYVSFNDSERLSQLFPEFQYNKEADNYCIFKFSDTNRYL
GFKLFPYWSIVIKTLDESEVTDWFVNDVHIINE
>CBN01107
MGVSCSKPLETAFDRLNTFLNLDWVTRWSPIAKTFPLFRLPLLTLIEVLKSLDPTELFIL
SKCSRKVANCVHYAGTKKWKLSVDVAKKCIKINNTYRLFIIETSKKTSWRYDEDSDTWFC
KSQKSENSKFELQKVLAQLQNAFRCPVTSFEHSHWMRSDQCWLSVLNYITHNQIQPLESF
AICGIYKKKDLEWALQNVRVSRKMNIYLYNMPNFTINFQPICEQIKFFSRDNLRLDLMKF
KSCKYMELSLSLTMHDLDVFMKEWKAGGFPSLQYMGFSSIQSNWVDDILDFRKSEISQGG
VRRRLVIDENLSVECTGGVDIQADNGTKATMQMSRGPPDWFMLFVWND
>CBN01174
MTGKTWNHLPPELKLKCLENLPFLDKCNVRGVNRNGRDLIDSFKTILRSISIYKNKPPYY
QPEGWCIRVCEATSENKIYGANSFIARIDIDNWNEDGIPILCRVLNQTKQIHFFFAEDLP
DDAFKQLHLSASVNINKVRLIDICPNDVSFVLNNVRHENIEAFESISFSHNYFPLRSVPS
VLFHSVRMFNIHYESDPTLPAFFARKWIEEDVDVGHKLQFSSSQFVDAIVNNIYTSMNTR
MIPKRVELVDRIAMNDSDKMILLKRTRNGWSANDFLFIMVVVPTDVDQAFVDNLKHEELP
TGPLYYSF
>CBN01186
MPDLVMRKILKDCDLFSILKLRKVCRGFRDFINHTKPESTLECITLYVCPNEIEMALEIL
KNGNLEIHHVVYLKHFNGCTIQYESYKKEKYIKFGNDDFRNVFFNDLKAVLDSRGSTLKR
FELRVESKFQRFLDFNCWDMFKLDLWKNEGDFDENLAFTLKSVGDYLKSRVQPFKVAFIF
MEIEKQEGLMQWLHTSIQNH
>CBN01213
MSRIIGRLPSSTLLDNDDCEDEDGSVFADETISVFPSSFELIPRKCTKTSISRNSARLKS
INLNEHVKSEQKKEKDGISLPIRRKDARIIQNPFQKYRVPDEVVDVIFSNLRKRDLLSVM
RVCKQFYAVGHESKRWAITDVMDRPITELTLVTLMRRRIKVLRLAGAKLDTTLPVDPRFF
SACMLSTSRLECLDLSRSNLSQRQLAIVLKPCRKLQFLSLEGNILDNHVAGYVSENKNLR
QLDISMTHGITMDGARMIFDKCKNLEQLNASWCGLDRPILGVLLDRITDKIRKINLAGSV
RNFGLCNEHIDLLSSKVPDLVDIDISDNVEISDAAVATLISRFPKLIFISLNRCYGVDPN
IIVHLNGKPSLTYLNVHGCITDNNMEMFFQMCDRLKINSQVFNYTAKPTIGSASKVWGYD
MREY
>CBN01224
MAFPLFRLPLLVVKLILETMGFIEMFVLTRTSSKTKRVFERLVTIRNHELILFLESTGFV
FDLQTKSGVAVGCQIFLRPTENQPDDVFMLKIGSTDVASALTNKNGRIILSIYSDTCMYT
ETQLVNALREVFRMPLQEMEMRLDNVAVETYHSWITWNNTMFYDIPGLHFAGKCSFSAYI
WILKHVRTRHVLNFVLEPTEYENNAEIFEIQTDEEIFIDHGRWINDAAQLNSIKARNITI
RDVSLSDTEINTFLKNWRDSGVASGWKQLDIHFNGEADLDVVLEGIDGTDEDLNLPAGVI
HQFDFNSTNGEKCTVYYVLNNPDALIFGFEFHFGN
>CBN01266
MCRRHYSYTMFPLSRLTLTSRENVLKFLDPFDLFAISLCSKKSYRAVQNVVRSTSSFYSL
DLHITTNYTIGVQFETDTHWFYFSCEVLPLTIPSSPFEFTPEKLRSYWEDCVEGIKYWIE
YITELYGKPIEILYLRETNPKNAVEILKFVNRRQGFIKYGHVNLNDVESEKDRKQVMEQL
ESVEDLETDWEA
>CBN01282
MSLSKQERPEDRLSALNFLGGHLKIAVSKPRPQFRFNFSKRKMDFGLNVKQFFTSRIGKP
KEEKIVEEFFVEEEEEEKFQWLELPDNLREIIVHQMPLQSRINLAATSKGEREFVKQMKV
ECKLFAIEDLGRRTTNLLRYPDLHWKVFARSGKRFFLNFMCDWQHDIAVCFCEERRPFYG
VCPSTKVYWLTPAGNIKKTIIPNINAYDLAVVTARHFFSMITEDCKRASVALSGWPEEIF
EIPELQKSYVIGSSYDDVESIHKTYDFFEPYSFDVYMHKTAMKYIWPFSLLSVARYGLRD
WMVMRRNDRILCDAMLDKDLRILILHDSFVSVDKMNQFIDKWSNGGVSDKFCWWAISTHC
HVEVEEVIDQLPITYVGEKYGPKYTVPKESKSKKQKPIPLVRMVKYKVQSLVNRETIGTL
YIRDKMVLFANAGQCPKIDEFGLITYTSRSGVNETQF
>CBN01309
MAAPVDIMSEKSEKCEFVSIMPDSPPTSLLTMPEDVMRKIMEEIEYVDIQRLRKTCFTLR
NIIDTIKPKPGLDHIDISGSADNLSVSFYGFQKWALYPRGPKVWIEYRKTNITWHRSDED
REKTMDNENFLDVFSRDFGSFLSFKPIIGRFSITSEQNGLKTIRKSLESSGKTPLKVRFL
SISNATCQEDVLDILPFICPKSLEILRINCFRDDPTDTNFVEELTRGKFEIWDISKIMEL
EHWKKVENWDMRRIKVQVGSQNIEHFRDAKFCMKQLTVEDMIRVKENFLHSTYSKYLLLF
FQRLPDKDVLNERFGQPHRLQNHTYYSPFPTQSWFFRRPDNFVICIDLTENCFVFDLKHI
EYVPEEVRMNFL
>CBN01369
MKTLLESYNFEDEVFEAFRLMNLPYLALEQVIKSMSLMEAFNLSICSPTLQHFVKYFFKN
QQIKLQVHIYDGIQFRLESPNGSFISIKARDCLEDLDGCMRMKIGNASKIPFYYCDPDQN
HVVTCWRDVVKGAIELNSLILDLFNIHFEKLHVWKEKINYDYGSVVGWINRMNKPIENVY
FAKGTVDDTLYSQIINSENFQKCRIHQNPSENFQSQEFRFTDAHVNWQVFNAHWITLENL
SDIGSACLKLYDIKFTDQEMSTFLRTLITGKFPNLEMIELRLNRRDLNLPLIMDGIVDRE
NVVMNWDVRVFDRFGYNTSVRGTIDVQMDTGETCSIKLYASAVYVFIWK
>CBN01426
MISVTVAAQGKPKRLFGGNFRAYGSGRLSICELEKNPNSLKTNEKKLNTTTFKVCLFVNK
LFELLTTFIHFCLPYFFTQKQQWYPTERKEPLVLDSTFEEIESPVLMEIFKRLDIDDLLS
CKLVCWKWSALIGDNAASLARTRTDQIRILFDEGEVVLYPIDEKKCPVRHPLPPLQVLRN
QLRHLTTQSLFVRGLIPVESGPVLRLLLSLSLRPQQMYFIWSKFSPETIFLFEDLVKQNA
ETVTDFGLEECSPSHLLTDRLLAPISNHLTSLRLWNNGKGSHYGVTDETLIKINRSILNG
SPVETVDLGTCNVSSQAVANIVKSWKQTSTSDLTIMLSYCYPVNKPEVLRILQDCNITLK
KNQQLHSNNHMLTLAC
>CBN01463
MDPSTATEVVRQREEILFQYFLFREAEMTVYEAYLGFSYNKKMGYKEYDFWFNRFANGKY
NLKYDNSLEPKTREFSDMPIELVDKILSHVEHPLEKTKLRGVCTGFRDIIDYQMTRYKDI
NIFFHPYSIRVFIDQNETVYRAALNGCSASYNEQLVSFYGQDLIGTVRTHLEYVLKNPKM
KLNEFFMSEFVPFLTSIKHQLNVKSANLPSATINQHTHLLQYFKPGVLERINFMIEDQYM
KKEDLEELYQTEQWKQATIRRIAANFVCDLPTILGLVRQTYSFMIMRPNLIPEELEEFKK
IFFNSPTIRYGEIFSKVHDFNLNLEQLKRALGEHLVNPYDSNCWAYPIPDSNELLQFTFS
RVSARIAIERIH
>CBN01472
MPGFPMYSLPIVALRELFLQLSLPEIFNISLCSKRSQRNVELLMRRGNSLEVQLDATEAS
KISVQRKNEYFHLKVAEFSDLIEKPEATALVNLNGSSVTVSIIGQTLFVTDKKSALKNVT
KHVLNIFRCQIGKANIGDSCSSYVPTWVIEQQDPINTLSIDARNPSVNDLSLLFTKAKVS
AKLTCSFEYSSQGPRPAIKMGKISLQRFDNDSSSWMTAEHLLNLNFEIGLLSESSFKNRD
MNRFLKHWMAGGCNRLQEVCIEMQGFIKYSEVLRGVDHELISADEVNEYYSKLYEDTMEI
RGGFQVCRRSDGKVARLLDNGASSYFFSFVVFE
>CBN01522
MGFPILRLPVVALKVVLDQFNNVELVKVSSLSKRANWFLKACGKKNVSFFKFSDTEIQYL
CDFDKLELLLLESRRKGKLPYLGFKLCCYVSNDLSISIKCRKFTIPIYFKTFRDCDMWGF
MGARKNLKIGKWLARVEILQNKIHILRKNKTDGFIQFLNYFNNNFNLSIDELKFSGSTNG
IRQIVNHIKSNQMVVNNVQVYPSLSENDFELIVENVSATETFFSHLNLSQNFKYCKAIHA
KEIKIRLGDWFTIQSLIASTESEVIDVRGSDYTKEELRLFLEEWKAGKLPKLKRVTLNTK
VSARDVIVGFERWEGRECRECGWQINVVKIKGHGNSYGCVPMNLLDVPHFHMEFHDDQN
>CBN01566
MVGWSHLPPEIKQHVVKKLDFMSRHSLKSTSYTDRQIVNSTPLKIPRVRFGHKDGRCLIV
IYTGVEQFLRWELFDEGDGVTLQRSENCYDTAEFKRMTIQKANSLQMGINIMSNLLAHES
IKIDVFEWDIPCENEEEAEERMLKIIEYSNGKKFRVSEILSNSNPGCGIISTYSYFICCE
VRELKTLYVASSDINIFPHKTVEFKTVTDEVSYGVICILYEELDEIDELPEDAFEEIGKH
EDVKFSCAIEREVTAERTPAQQPTRSEENGFIKLTYTTECGKYITKMFPNDEQFIKNQLV
VSFSS
>CBN01593
MTSLVTITTTSVESLPHPAAASLFPDLVLRRCLNLSIQQGKIDKLVSPKHSHCKLFLTPT
SSVYSTIIVMKLLRLPWIVQEKVIKYMELHEAFGLTTVSNKSKAAVKRSFFTQRLVLTYR
INNTFTLERESNYSSKLFVLEPIDQKELLFVYPHQCWKMFYGEDVPVRVIPGKPKNSSRE
IIVQVYFHNKLYAMDAIFQWFFEIVPRASLELIFGRSIEQYKTNMQFSKNFGTLKYVSVG
NQPGNETESDEEGDNALLTMVLDTCQHVKELNVYLDLTNFKYQGSTPFKCDEILIDNANW
VTKTNLIDLFFSCQTVVLYDVEYSEEDLTYILKKWMEGCNLKRLRIGGRIKRLNFPKIFK
QIQGSVNVKLAKMPSDSLTATGFADRTCYQIGGNSGPKALVYIEVLPPRPFIALEADFET
GEECKNMEIGEYFPVDSDSDESGGSSDEDENSDMDEDIDEEGDSDVDDNSEMEESDDDED
DAE
>CBN01628
MPDLVMRKILEDCDLFSILNLRKVCRGFRDFINHTKPESTLECITLYVCPNEIEMALEIL
KKGNLEIHHVVYLKHFNGCTIQYESYKKEKYIKFGNDDFRNVFFNDLKAVLESRGSTLKR
FELRVESKFQRFLDFNCWDMFKLDLWKNEGDFEENLAFTLKSIKDYLKSRVQPFKVAFIF
MEIEKQEDLMQWLPYFDSKSLSIVKVHNTHSESNPYLQMDKILKVEAIRSIDMLGMYSFT
VNIDFRAVFCNDLKVILECYDSILSKISLWCEWFSRPEPSFWELFSTCVCYRKYGGDWEE
NMIFVLKSIKDHLVSRVKPLKVESVYMKISNQDNLMEWLPYFDSKYLNQVYIRKMEDYLE
INKIFELDTLKNINRLDLQCLIRLQLRKVCRGLRHFIDDSQFPPVLLESLSVQINSNMIV
MEIEIEQYCPTTVYYAQCKNGGIVEWGRKREIQRILMKNVDFLAVFCNDLTGILRSANFK
KLYLPQADELRRDICMEEQNLNRTEKSGFLKRMKACFRKMKQARKPIRSRADPEEVKSEV
LNFTQNILKSRTRLFEVRELQMSVANQNDVMEFLPFVNRKTLREVKIVEHCYIDSFNYQT
DHCLKEFELDLILPLLKTTPSIAIEKFLVTEPIETFLSFEHSYAKFEKLSKEDLWKVKNK
LIHSPTPVSFFFIQVEKFEMEDLREVFGPVSNSGGLYGTLWCYGISDSSDVNVVYMRSDN
ILEIIRRTDFGYRSLYHRMGFIVH
>CBN01643
MLAQPTWQGIPVEVKKDIVELLDYKSRFRLRVCSKIDKALVDGSPFHISQILFHVTDPFA
YCFLLVTNQGIEVRITTNAVEHFVNIFMQKRSVVAEVKIVCSAQSWLINRTKEVDTPLIR
LIDMIELLGPNFKTRTRKIDLFIRGMEEYYYLEVLQLFDPKFLESITLSRGISRGTLEKM
TEFDVWKSAKELHSQFVQNISVDWILHMEKIVVFFEKITGKDVDKLIKSFITRKDIERGF
GFQLRHGNTLSLRKIPCLNELNKDRRRTRRNYVYYTQHFPTTNKELFFFVKISNQTITGS
ACCASNYIEDFYSCHPRYHGPVLDIRECDQRQRTFFKQGHIVCAERRQRVREQAVFDNYG
DYSQYGSYSIRPVNFTEKKDVVNKHSEPAAQAIPFNPDASLYIPSSPSAV
>CBN01682
MGAVQMYLISLCSSKMKRLLKKYISQINFDLQIEIDESSAPFIIRLNDDDLGFFFVESLQ
QQCPHTDKQLGSFNELTFFGSDVFHGATKTYETLLDLFPCQGRTCIAEDVCDDIQKVIEW
TNTLSPELTDFTVEIQDNVTEDHYSYVIKSLEQLHSVNIHLNSKQYFSTVDIDMKGKRFL
VYHAEWVTLDHLLKFDGVVMCFGSSLGVKMTDKEMNTFLKTYIQNETSGNLEYMSLAVDR
HMDKNAVLDGLVWSEVEEEDVRMIGKYGVLHDETNKNGLRIVMKNREICYVRVINCKDGR
GVLLIFNWKDEVFKPFPLLRLPYVALQHVIKSMKLMGAFNLSLCSPTLRHFVKFFFKSGT
IKLLIDITGYIVFRLKASNESLCLFEICKHPEILERCMKMKIGNASRIPLDYHDSRVLRT
FWRDLIKGATEVYTQISELFNIHFENLIVKKNDTIDYGSVVDWITGINVPIKDVHFGRGT
VDDTLYSQIINSKNFQKCIIHQTPSENFKSPEFRFTDAHVNWEVYNAHWITLENLSDIGS
SCLILKNLRLTNQEVNLFLRTLITGKFPNLEMIEIRLNRRDISQTAIMDGITDLENAEVN
RDVRPFHRYGWRLNVENSVDVRMATGETCSFLFHNDENGLLLGITVVIPNSNLF
>CBN01783
MDLPVKIFNKVAEDLKPMDRILLRQVSPSLQSFCDKLGPKFKKIELIMKANLNGFVLGKE
EIEYKPLENGYVMSCNGVNAILKDGDWLDGMWNGLMACFNSENPKYAQRISPELIFNVKS
VHFMCTYLEDGPQLLLPLLQPGYLENIEMRCSDDNVTYEKLAKTEQWKLAKTVRTDAGKP
LKPDQLQYFRHLDQFDIKMDDLTLDELIALMRVS
>CBN01845
MNHLTPINDAEEQRLNTTSRAVIDLLPAQERSRDHCHLYSSAVMEAAPSFPLYLLPTKVI
IRFLRILNFQEIIAIASLSEKSKALCKTSNHKARIQGVSISRFINILVAQGLNLIYFLFY
YEPEDTQLAAPIKIYVKSLFGAEIECRSLEINLIFEFLEPRSFRSLLFQQGCEQFDLGVV
KQKFKPFERLSISADVHVEYSKRILAEMVKDAKSLLCPGNPFQIPEDFQKFLVQNLQEIE
WNFTLDDLLICNSSLIRTNLSEKKMNRFLKLWTNGANRNLKTMIITAGRASNAHEVLRGL
SNRELADGQRRTVERAYPEYNRLSFAGFDIYRVDGTKGTILFDARGMVFYVWE
>CBN01891
MALPLFKLPMLVIKLILETMGFIEMFLLCNVSSKTNRIFKNLVTIRNHEMLLFLRNNCFV
FDFRTQANHTPVSEIHLKPRRNQSGDLMSLNVGNNDVAWELLSVGGRITLVIYSDTSMYD
GEVLYRVLFELFERPVQQVSINLNDVAVATFRCWITWNNELFYDTPLLHILGKCSFSNYI
WILENVRTRHRLYFAVEPTEYPSNPETVEIFAGGVEAIAILHGRWINIEQLNLLKIQDTT
IQEVPLTDIQINRFLRNWRDSGVASNWKKLNIHFNRAANLDIVLEGIDVTDEDEIRPTGV
IHQWSFNTGNGEKCTVCYARYNFLLFGFEFRVGN
>CBN01898
MSTFPLFRLPLVSLAVVVNHFHLNHLINISFCSQKSRKLLKALRRKTLKISIKLLCTERN
CIYLSDRFHEDILPGENLDKTQYSSISIESKGNFPDARSLKIGDMLVPMSNSVDKHGEIN
LRFHFDDVFDGLKTISRYICSFLENPVYGLMLSSDFHPDQIRRTIDWAVSFQKSVERCYI
EDYEISDHNFRNVLDVCNSINKFYFHGKLSPEFRHQFTFENDSITLMNSFWVNLDNLLSV
NCRRFTVWGSNLTNLEVNQYLKHWKMGKFPNESNRDVTINYGFDIQTENGTLTTIVHEGG
NFISKWFYMVVW
>CBN01995
MNRFPLMRLPYVAFREVILSIDKSDVFSLAFSSRKTRRLINSTKNSVHKLSEDVLNGLSA
KDKFNIAKIETLDNSIKMTMELELSEQVLLIFNYSRESDFFDKATNSNKRSELEFRIQIN
SIGDKIGGNQEVMQFGDLYVPVINTKDVICTMWDNREYGFQVMCQYFLQIFKFKRIDLEV
DPEEMTSSKFSNFLKTAITTLESPSDEISDLSIENIELMTQTDLHLLFNDKKYNYINIDG
PENERFPDNFHCESKIFYVSEAGGFSLKNLLNSKCRTVYLFDTQMTNRVMQKVLKHWLDG
KLETLRSLKIGLMEQVNIKRIIDGLSDRTGHKLNRTKKSISIIRVDQKRAVILVPNETTK
SFQMTIL
>CBN02018
MSGSEETKNNMCMLHEAAHQTPVYEVYQKMCKFRGNCNIDYVDFEQKYYRCSRGNSDLES
AESSSSKTFSDLPIDILKLVIDDLELVDKLSLRKVSKSLRSLVDGHKFVSSSVFIVFEAN
ISEMELGNNQIKYYDENGKSSCKITRDLDKPTRKYKVKPRVIEEEHWESMIRDLSTIFGI
PNWKFTQIVWYFDTGVDDDKLTPPDIRQKQIQLIENMLKRTPLQVKDMSICSTEHTAVMA
ILPNVIPGSLEYLNLNSDNNGAKLEEIVELEQWKGLKSAYVDTVPDSFSIEHFFHLESFS
IYQIRISEDRLVKIRDILFKSTKFWRCCLTSEIEDQVNVDENREAISTLRELIIAVNRVM
GEHPEYNSDTHCYSIPDSDEHFFVYPCEGYHSLDLKIKRVKNGQEDINDSFEEF
>CBN02027
MSFPVFKLPFLAMECVLHQIDDCDLIDISLCSKRCAKIIGSLSHMPTKMVIFISFGLKHI
FLYRKDEEYFCCSTWEFEFVDMKKEQASNRKFNGVDMFCAKRPSKWRNQRQICWSSVQVG
YREREDSNDVEMGAIASYLLGLFKKCKLHTVDIDFHNLQNNFKFENCFSFISKFPIENLK
LKRDSENSSAQTLYILKNCQILNTLVTETKSMDPESLLYLNTADIKMWFPNFNPFDFLDF
VKKWKFSKNMGRIGSIYIFCKNKVITRKELLDCESLNAKPWDSRKLGRIYRSVNLIVSKP
NLGIQ
>CBN02038
MNADVENLTEKTDNLSIGDSNYSTNWNNLSGKLKLQCIEKMELKERLLLRCTSKSEKTLV
DSNKIQASFAEFFIFPEQSTVSIKLKNKPTEHLALPRGKNYKFIVPLIESLLQLVSFDQL
VIRSSEKIDFTDELSGGQLHVKCFWHESCSNKDLMYWLNALKSSEVETIKFDADLNENFP
FDKLLKVPNIWIDKDAEIKKTFLVQVLKDGTMDDFKKTFSDRIVCNSENLIRIRTDNPAK
QIALELGIDEGEDYDDIDALQYIRMMVIPSELQEEEYDWNTNKWMNLLDPERDISYWDSD
SDVYDSDGPGEWEFDYDDD
>CBN02105
MMFNDDDAPEATFPLLGLPDQVIRDVIDCMDPREVIGFSLISNKTALLVQSVNNTSLPPD
VEVTSTVEVSVQNSYDIHGLYYFRFYDSEQLPFGGTSTQPLKELYPPGYVRVYWNANELG
KFEKKEFTLRNWMDHISKIFNQPKINSLEYKPKVFSAQSVKETFPEFDEFVMLCCAEEYE
RMMKIFNYSKSIQVVGGRSYLNKESEAIPKVFIQNWERAETEIHLKISLDDLLICNAQSL
TISELYVTNKGLNTFLKCWMKGACPNLKHAKLRAFTDKKLDLDIVWKGIKRQNAPENRTN
WCRTCKYWDFMAFDGGVNIKRNDGTVATILIEVIHPYEGCFLKMFVQH
>CBN02157
MSTFALFNLPIVVLRDLFQQFGLAEIFNISIISRRSQRNVELLMRPGKSLDLHLNVTESS
MISVQRNYEYLHVKVVEFAELMEEPTAVSWVNTNGTPVPMAIVGQTVYLTDKESALKEVT
KHISKVFRCEIQGVSLGDSCSSNMPAWVIDFVNSQQQSIKTLWLDAEDASVEHLSHVLKK
AQVSDELICSLQFSKKEPYPEIQMGQLSMKTFKNESSSWMTIDHLLSLNFEFGDLEETSL
RSKDINTFLKHWMSGGCDRLQELHIEMKGSINVNKVLREIDFEVISSGDVKEFDSKKFND
TLEIRGGVQVCRKTDGKVARLFDDEADASYFSFYVFE
>CBN02286
MADFLKNNPMALRHCILLEVLQGTSIEKTYSNICSVILKNDPSALRRCILLDSFQRNPIK
KYYSFNRSMIGNEVIDYNNFNLSFHEFSTRKSKMKEGEKPIADVLRNDKYALRVCILYES
LKYQSNLNGPIFHIFVNLCKAIGDEDVLKFQEFEFWFYRFLNGEHDLNYERDEEKKIYEL
SDMPIDVMKNIAEYLDILDRANLVRTSRSLQTFVEDQKLFHHTLKLTVFNLVANVSFSRW
VSIEYTRSRSGCVKNFNGREKSVEGVPFWEQALMDLKSILKNPKLYLNTLKITLHSKDEP
EVSLDDLEAALKFNHYLNVKNLKIVAESSDALIKILPSLKPGYLTTIDIFFTNPNGNSMK
ILFELVQWKRAKCFFMDGNRFIWPLRHLYHFVDFEVHLMELSVKDVHEMKEVLFKSPNFE
TCLIRVLNDTGANAIEVEFGDYIQQEQNTSRYAKIYHYPIPNSTEYFNIDVRGFDFEITR
KKR
>CBN02346
MVDLSVVPAHVTEIIVEHLDVLSRLMFRKTCTDFRGMVDRDHLFIKNLHITYYYNSIEID
DKQGFQVNYQDIGGLGTLVQCDKEHELHKGKNFIELFKIDLRALILNRNLTIGTLHLIHE
HHVPTSILIRDDPEAEVANARIDGRIMNIFNDLENQLRVENLVARMRVPWELKKVFIRLN
PNSIKSLKFEVDYGSNGLRQLFRSPDFLRSEQLRRLTSFHSEEPFDLRDLHKIAHCSVIE
VKVMRRLTEEQIEMVKAALFTNPNLNQLKISVSWSPRAIPMPEMAEEPFWRSAPYPGNPR
IRISWRCRNDEAEFRGPRFSGEVAAEKEKEEEIPVLRAPRNFFDDEFD
>CBN02365
MVIMNMGPVQMYLISLCSSKMKKLLKKYISQIKFTLHIEVYDFMVFIVKSNDVNFGLFFV
KSSQQKCPYTDTKLFAHGDFDKLTTFWGDVFHGASRTFKKLLDRFPCQVRNCSVRTEQNC
FDIRRVLRWANTLRPKFTEFTVKIQENVTENHYSYVIKSLEQLHSVNIYLIAGRHYNTVD
IDMKGKRFIVCCADWITLDHLIEFDGAVMCFVGVQITDKNMNTFLKAYIQNETSGNLEYM
SLTVSRSMDIDVVLDGLVWSNVETEDVRMFGKYGTLAEMTNENCLRIVMKNREICYLRVD
NSETEGGELLILNWKDEVFTPFRLRRLPDLALEHVIKRMDPLEAFNLSICSRKIRNFVKQ
FFKNQKIKLFIEIADCFLFRLVSTNGTRIYIQVCEYPEVLEGCMKMKIGNSSRIPFYFLE
SHVVRIFWRDIVQGASQLYPQILELFNIHFDKLHVMTKSISINYGSVIGWMNRTDLPFEH
FHFDHGSVDDALYSRTIQSVKLQDCNLYQKPSENFHLPEFRFTNAHVNWQVLNSHWITLE
NLSEIGSVCLVLKDLKFTDQEVNIFLRTLITGKFQNLELLSLGLNRRDISPTSMMDGIID
LENVEENWDARIFDRYGHDLTVEGTIDVQMATGENCLFMFYLIEEEDELQSGVTVVIWK
>CBN02505
MSEFFKSNPMALRHCLLYKFLQKNAIEQVYSVFCMVIGYDVIKKEDFYSYSNQFDRGVFD
INDDRGSITDMRDVLRSDKYALRACILYESLKYELTERVYKTLWPKSNSLAHKSNPIFSI
YNYFCKVIGDDVMDYREFEFWFYRFLNGDFDLNYVRDKDKKTYELMDMPVVVMKNIVEYL
DIFDRMKLAKTSQSLQTFVEDTKLLHHTLKLNISPYMATISFSSSVCIKYIREGKDCVKN
YKKRETLIQNVSYWKQAFLDFKHFLKNPKLHLNTFFIESDVDNENVFDDLEDTLKFTHFL
SVKNVFLVGHSWELLAKILPVLKPGYLKTINIDSHNPNVDSMEKVFETKQWKQAKYFKMD
GACFIWPLRNLYHFKEVTIRLEKLSLEDVREMKEVLFNSSDFEKCSMAFSREIDMSVCEQ
EFGNLYHSPAPNSTDYFKIKVEDHHFEVTRRKR
>CBN02551
MTIRFRYFPYLVQQMIMRHMDFLDVFSLYAISQKSQTLAKSYFNRLECKLSYEKYDGIRI
RRKTSPGDFCWTSDQLKLKPMMRKRKRVLNFCATRYSKQYQIPLETSGNMCDGVLRFARD
LFPKIVFNFDFGASSPSDFRRMMNLTKILNVPVETVDIHHYKINDSFMREILTECFDVKI
LTAIGSSSSFQYDFQTNAPFKFDYFRLSNAAWVTKDHLVNLFLGCKKVILDLEELHYSDQ
ELVEIIEKWLQAPKPQYLGLFGARTLPENIGKLPGAVPVREKADGTPVIIYHDGERNCIT
LRTDFMDRLNDDGNVDIHG
>CBN02552
MYTCGNRKVIPNMPDLILRKIFDQYDYPVLCQMERVCKRWMNIINSKMRKEIHEVTIERL
GSMFPQAHQCIPFRRLSITCPADSHDFLAGVFRRSRLSFMKMTTDINFLAGIDQVHVNKG
SGRRYFSEVEDLWLLMIHPDDEVTQRFLNIEGTLFSELQQLTLQVHVNPRYYKNVGEIVK
SFILRYPKSNINLELHAEKSMHILNQISALPSLPLYKIKLICTDFDQPQLRLDQLYAVMR
EQNIQAKNITMRDWSLFADGTTPVSYNPLDTFRISSCSIETVDNLVRSLQMTASQSTPID
GVPPAKKKKVVKKKKEIVEVVTEEGVAPKPKKKIVKKVIKKKKPVVFIKKLEVAGQCTLH
GLTFLQQKAHTELERRLHTVIPELDVDCSEIYYCW
>CBN02643
MGAFSLISDIFAFYLILFKSSKIDTFRYFLLNFQASIVCCLFDYHFTFVMQPVPLYPLVA
GYILGVSVYFGAAMYHCMLICIALMIYQVESMVFCFVKKHQTIANTLKKYVIPENLVRLL
FVFFVTAIVCVVVFFSRITVDQEKRFDYIAKFDVVKILNHNMELLDANEETGRRICILFE
FLQGKPVYESYLNLCNKIGKDAIQFKDFDFWYHRFANGKLDLGYDISLEPEKKGINDIPR
ETLDKILNEIEHPIEKMKLRKVCRNFKNIINVQNAREKKLIIDYYLEYVQIQMEGKIIYY
CPTKKGCSVDVNLGGRYNLGGRYSDMFFKGRNFVKMAFGHIEYLLKLPNLKLDEFGMDDE
DIDEEAEQQVCLKGSGSNSNFLGYVDDEDSDDGDEESAKVIKPHNRIDSMRIIAFLVAVL
ESLSHQIHTKSISFDSIIVEDVARILKCCIPGVLESIKFEDPYDGRDEEQEKILVESDQW
KLAVDRSVAVDFSCISFFLRHSDTIKFTFHELIPDEIVQIREVTKFVVSQSTLLYLQTIY
SIPNFKHCRISTYSFSYWEGGFSFEDIYTALGSYTQITESPERRTYKIPDSEETLEFVFE
NPSRCPRIDIRKIQ
>CBN02649
MRYSVPTFPLLRLPSEASKNALQYCIVPELVLLSTLSNRAKRLVKSARRKASCIEINLHS
GCKVVFGGECIICFGRIEQGESDIESLTPCTLRMRSEMKFFGDDTDLTLTGFGVREWCEH
FMFTFNQPLVGVFFGFRNNRMYTLESVCKTLKGFSIGQLFVFENPCEVLRHFPVMSSLYM
NKTGLEPELQGEDLNFIKKVLLGNITRVLIGRVIPMDLNTLLMMNSPNITSYHPSLADKE
LNTFLKLWLKGANQNLEQLSLRYSSNFNLGRTFNTSVILKGFKHELLIEEGRIFPRSTYH
IRKNDGTMGIVFLDVNEFSLEVEPFQ
>CBN02672
MAETTVTQPCLECMPPMILDKIVKDIDYKQIVNLRLVCQNLKAYVDTYRPNFNLKYIIVN
AITSGFLIHFGANKENFEKKNYEKTVMSVDGDDETPLETLLLHQKSTLEVLQLNCSLEEN
VAGYGKVLEKIQTILTGQNRQLLVKSFKIDAQNEDQVMRVLPYLDPKVLQSVYINNPHQF
NMSEANTFMEIEKLKGLDQWKEAKKFTTQNLLINAQITELDHFYWFDITVDTLKMSHVIL
LKEKFAALPTEKSARIRYRNLNQDVEIPEGNRVGYNEYEFPVNDENMRLRLKLDKNSVDI
EKELYPRPRASPEFYPVPEI
>CBN02673
MVSLIDMPEVPMKTILEKIGYVEIQCLRKTCHSLRNFIDYFKPDQSIDVMEISGTAGIIS
LLIYQNDDSQLYPNGQKVHVEYQALDGENTEITWFRKNKYPKKTILHENFSEVFSRDFGL
ILECKLPILRKFSIDFKYTSKQFLKKHLLNKSPIKTNTLIIKTNTLITQRQDDILSFLPY
ICADTLKKLEIEFVDLSGTSMNISKIVEQEHWKKAKELHIHGVSVMAGIQNFEHFSYLVV
KFDVLYLKDVLYLKELFLHTPSTSKQYRINFRNLSDRDAFIREFSHPTTERREQLIFERP
DDKEHFVTIGFFPKFFEFNIVKKCIVPRDVEVVN
>CBN02681
MDIRVTSADEEENTFDTNWNDLPPEVKTRCIQKMENADRLHLRQTSKTEKYLVDVEGIGL
EKKKRGDQKVENLVEKDEDAAGEYCPIYGESDDDDDKDEPDFKVRNHESLYTEMKKKIRE
AQELLEMRPGICQILLQKYKWSVAFLMEKFYDNPDRGAFLTAVNVDPSEHLHAVVGECQI
CFEEQELTGLACEHRYCWDCLREYMIDKIFDGQSEIKCIGLECPLVFEEEKIGSIVIDPE
VMSCYHRLLVQKYVQNDAFMKSCPDLSCENTIQVLNPSIRHVKCNCGYSFCFSCGNDSHE
PISCRYLDKWLLKGPEDQSSVWILTNTKKCPRCNAPIEKNGGCMHMTCHSKDCRYEFCWL
CMRDWRAHANCNDFQRTNDAAREAMINKTIADRDRYKFYHDRYAGHMQSLKLEKPLRAKF
DEQMKEIEEDGDRDLRDFQYIYVAIDALSASRRTLMHSYVFAFFLEENYSAIIFKSNQAD
LNDATENLSKVLEEFVNSESVGFAEDSKKEIMHKSQYVEQRRKALIEHCIEGDDNDDWVF
NE
>CBN02703
MEADNPTLLQMPEVIMGHILDKLDLPDILILRKTCHHLRNLIDDLHPDPKIARSVIIVDT
DFIEFKMNLDKDYDWYPEGKLLRIKYSDVVKPKNGSEACKVQWFRSDRSREKFVEGLSFI
AHFCRDFEFIFGAQSPFEFSQNPRNPSRIQDFILNLEYFPPDHFIWEAITHQLLPSLEST
LKNRPRPLPVKEFYTTVYEKSHVFQILPCFEPKTLEKISISHRPYIPERVTWELDEFSEL
EQWKIAKVLWVFDVSLAATVQEFKDFEEINVKLGEVKVEEVLELKETILNSTSNLTTGKI
EFYTCDGEQHFLQTYGYPFTDIDMFGDDRRCWFFKIPNKKFILQISFYRMYLRFALVENP
PKNAMVQ
>CBN02728
MSSYSSIPRKKRRSRRHLLSMPGKVMLKILEKSDYRSILTLRKVSRDLRHFIDDVKPEFH
IDTVEVHLYPGKIYLFLHDLANKKSTRIHYEQVGDNVKLTSGKKWKKENLVENCSSLQYF
CDDLASIFHYQKETLSSFSLHWQEIPLELQLFLEKAKLRTRCLAITTGSPDEVMNVLPYF
GGIHEICLYDSGEEIIWNMAKIIKTEQWKNAKMLEAKSFKVDVPLENFRQFINADITIKS
VSSGGLKMLKEVFLKTPDFKYFNINFETLLDKDNLYYAFGLTYFENSRFREWYFKMPNSD
KVLKLFIDYSSKRIEFSTI
>CBN02781
MTGTEETENNMYMLYEAANKTPVYEAYQKLCKFRGNFSIDYVDFEQKYYRFYHGNSNLEP
AESSSSRTFSKLPIDIIKLIIDELELIDKLTLRKVSKELRSIVDDPKFVSSNVFISFEAN
ISEFGLEENQIRYYDENGTSNYKITTRDSDGYTRKFKVKKRIIEEEHWETMIRDLSTIFE
IPNWKFARIIWYFDAGVDEDRLTPPDILQKRIQSIEKMLEASFLQVESISIFSTEHTAVM
AILPNVIPGSLEFLGLNSDNNGAKLEDAVKLEQWKKLKRTSVENVSDSFPIEHFFHLESF
SIYQIRFSEDRLVKIRDILFKSAKFWRCCLTSEIEDQVNVDENGEAISTLRELINAVNRV
MGEHPEYNADTRCYSIPDSDEHFFVYPCENYHSLQLKIRRVKNGEEDIDDSFEEFV
>CBN02785
MALPIQKLPMLVIHLILQTVGFLDMFLLTRTSTKMRRIVQNMNRTPKHYLCVTIANQIMI
QIQSKTNEEYSELMIVTDKENEPERRYTFKMEIGSVDYLPSELLARALVLVLADGQVVVE
TYWNDVKSGCIELCNELVQVFNTPVRAVTLKLDEIENYQNAINWINSTFQGLILVKIEGD
CNFQDYMWIMKNAKATKELRFEMKPNDYPKDTENLEVIPFELEGIEILHGKWINFQQLEA
IKSDYIKIANIDWTDFKINTFLKNLKSSKEKPKFKELDIIIHRQSTHVVFEGLQERDAPD
TDKKLVFKTVNGQKCTVTYTRFVRNVHEDNNLFGFEILIKD
>CBN02909
MGLPVFSLPQLILQEIIRQLLPGELVCFSLCSRKSYNAVRLLRNKNIKWEFVVSPGTSAR
ISFWFNEGYIKSNLMGADDIFDAPRNCQIIKIKGNSVPYSMDWYHNLRTFWDDEKHGMRA
ITEYCSELFDNMDVHTLLPDGPSLLWSLNWVTNRQVTPLENIQLSGDTREIGGREFDRFL
REVKVTNDLTICWKPPPNFTFTGRLPRCQNINIRKASWLTIDNLLTMDSVVAHIIGSRLR
ISQINQFLRAWLNGQCAPRLKFLEIRITGVAMANQYLEGIRERAVLEDGILTFYW
>CBN02919
MAFPLFQLPILVIKLVLETMRLLDLFVLTSSSSRTKRIVKNLVTIRNHNMRIFMTSEAFM
FDFRPNSDPSFEERSYFLFGKFHQPKDAFYLKIGSNDRISSKFVKATDGTAVLRIYWNKT
FLISTQLYSTIFEVFKLPLKVVQMDFEGVETCRNWINWNNTTLHDASIVEIMGKCDFRTY
TCILKYIRTENELAIRVEPTEYPSVDPEDPEIIENLNVERTKLLIKHGRWITMQQLKAIK
ASDISLNKVSFTDFQINSILRDLRDSEEVTNLKRLKICFNRVANPETVLEGIDVTEDLMT
PVDAMNQWSFEMASGRKCTVIYAEYESDVQEFGFEFRVGI
>CBN02953
MNGTVEAENNMYMLYEAANQMPVYEVYQKLCKFRGNFDIDYVDFEQKYYRFYHGNSELES
VERISSKTFSDLPEDILNYVIDDLELVDKLSLRKVSKKLRETVDNHKCKNSSVLIHFEAD
SSQIELAMNYITYSDGNGKSTYDIMTRSLDSDGDMKMKYKEKPRVIEGEHWELMIRDLST
FLCNPNWKFYGVLWDFDEGVDDDKLTPPDIRQKQIQLIENMLKTTPLQVYTLTIQSTDHT
AVMAILPNVIPGSLEFLGLNSKNNGAKLEEVVELEQWKRLKRSFVQTVPDSFDIEHFFHL
EQFKIVQIRITEDRLVKIRDILFKSPKFSNCTLLSKIEDRVNVDENGEEITPLRAFVILI
NRIMGEHPEYDAGTRCYSIPDSDEHFSVYSCQRGGDTLELEIQRQKNERDDFGDDSFNDS
LREILGIHL
>CBN03030
MENCQSHRPSISDLPMEITSHILKNLNPWEFIQSRKVCKGFKEIVDHHFSLQSWNVKLNC
VSYGGTEVSISSPSGYPEYSYSETDTGCDAIYSSTDQISGDVVKIQKTFEGKFPSEIGIE
HFGILARNPMVRLNKCDLFLDAEQGEILFKKIFDLMDHKLHIEYLEFFATLLSIIRRVLS
HVQPGFLEKISINGFDYAEGEEAEKEAKAVADMSQWKLAKQLWADGYDGYFSLFPIDNFL
HAEKFFIELEEITVVDLVRVKEKLFLSPNFKEAWIWLHNDLTIEEFTAGLGSPPIKDVDS
PNCITFQIPGTEEYLDFKFNEYNFFSSLRCIEINKRS
>CBN03050
MPDKVMRRIIGFGGFQDLFKFRKVCQDLRTFIDETCLNVNCTSLSFTFLPNKISLVANFL
DREDEEITYRNQENGCQIQNKPFQKLDFIDAFFKDLPLIMKYLPPCLPRLSFKFQYTNDE
SDKYIPEVQKNLNSVLRSRKTMLPVRKFIMNAFKEDQVLTILPHLDPMFLEEIWILDSEF
WLGVDKILEINELTLRKVCHDFRNFIDDKLPDIGLTSVVIMITPRNISIYYDAGQQSNRL
LYLKHDEGCLVKHNDMEYLLENEEFVDLFLKELAQFLNHQKSTLDSLRIICGKIKNEEEY
QNVFFPILQKIQGILESKKNQLKVRCINFNAFKPAHVLTILPFIDPIPLKGIIISHPNFD
ISRESENIFDVKELSHLDQWKSAKVLKILYLNLSPDIRDFLHFNRVLVKIHTVSKELFEF
LKEKMLCEPTMLTVFEITGYKRFDEEQEYLSAMEQYKTDEADGGVRKWKIQLPHHKKRLE
VVYVPKRRHIVFSQS
>CBN03051
MAEPHAKTLSDMPAPVLDVVMKEVDLKTVQSVRKVCSNLRNHADSIQLDAKILKAYVYIQ
SSEKISLELKTADSLFEISYYKDGNDVLVDHDGQKRVENQDIANCAGQDLGSILKNQKSI
VRAISLILPQIYAGEVVTDFLTKMSDALESRKSKLMLKYFSWTGHINEDQILSILEKLDP
GTINKIDLTNSSGVQMTCNINRIVNTDQWKKAKVVETLGFIAETPMSNFYKFRNAHFRIE
NVNVDEILTVRQSALKNANFKEFHFSYENFIDESQFLDRFGKQHKIFKRKNKCWFYKFPM
NDNALVVTWKENRIRFLRVEPKNFEKFLVPEDKLVVL
>CBN03134
MPLPLLRIPDVALKYIANHMSKVELIKISLCSRKADRVLKRCGQKELSYFKVDKYSLNKL
EHLELSLLEAGRAEGGVCAAFRLVLVVNIYNSSVRIDVSYNDSYVYALHFECLNKLDQFA
GIQKSLMMKDTYIPVVMTADKSAYTFWNNRADGLIFLLKCLNERFRDVTHELRIFRGVMP
DTSQCLRKFVDYTSLPEVSLIRVSIEQGVQVPIEDFRYILEYVKFDQSSVLCEFSSCFKV
NENFKFHSTVLCSKLFLYSGHWISLQYLLQCKHRKIMVAGSKFTNEEIRIYMEQWVAGTI
PDVQKIYVDMVEPYKVDYVLSGLQRCGLRCSWRDIHSDRVYEFIKGVGNKVAIVRKDWFK
MEVHTDWNAVNVEDDDEQSDGSEEIEDNKGEDGEEEEDEEGSNQDEDSEESEEGEDEAQE
ESDLEEDMEDEEEEKSDWDENMEEDEEESEID
>CBN03150
MRLQVSLLDMPELPMSIIMDYCDFPAILNLLKTCHSFRDYIKTHKPLPQITQIGFSNQRN
QYICNVSRTEHVFVMIVFDIWHDYCLHPMGGMFKMYYYKMANGCEVVWERSVDLDTKEER
KIFLENEDFIEAFSRDLKIILEIQKFPIKDFTFWGGPGLSGGFHKAMQSNIFQAHRISFR
NSHQHEIMEYLQHFCPKTLEAIYINCHDDVINGVKKPWMTISEVTKSEQWKGAMRVGMTI
PGPYLAPIEDFGHLEKGYVNYRRIGLEHVKVMKEAFLSSNSLTKSFCLMFYECPDQEEIK
RFLDPTLQKDRYLYRRPHHPCQIVSIQFMDTNGGYKQFEFSVMDIKNITEPERRSLPPIE
VDANRILRGLMEELEDDSGKLEEKKIETPPSTTENPSCLSSVNRFFSRLFYGKQ
>CBN03162
MPMNVFEKIIGNLDLMDRFIIRKVSKHLRLFTDRLSPGFKLVTIRMYESATTVCYDQNAT
AYSNRPRQFYDKIDICFVEIGDERVEIKNATHDQLAAQDLKIVLGNPKLELEEIEIERCC
FWHSERLVEMMKSIPSPIHVECLKVLVNNPLKELEIIGCMRPRVLKTIHLDMENHGDKLE
RAEMKKRFDAMIATPQCQNVEMMTVVTYLKMEEFPMGSFLLAPRFTLNFEYLSVKDVMNV
FRNLPKFAALDHFILKSDQKLNLESIRRNLNQRFSAIPDRPDCMHYWDRKSPFSFEVRFG
ELEIHVVKQQV
>CBN03324
MTSFSLLRVPYVAQREILCNMTPFDLYFLSQSSKRAKRLVRHSPMKKFGIDLIINGKEKA
GQLIIKHGNITYNFVVVSTQRYVDPGMFQIDEKDGDYYYLTFFDDVPTQMKVLMNYFHEV
FEMKLSTVALAVLNKQTLKSIIDMITSRQPEIQDLKLQDIEGPGLDVTELLKKVRTVNKL
WIDLKLKSGIEEWGVLLNVNRGITLTNANGVTAKLGFNCGNNSMFFLYVSD
>CBN03414
MSIPLVRFPLLAIDEILRNMQYSEIFNISVCSQRMHILVRRIKFKQIVKMRYVFKAKVLQ
VEVDEHNGTRQFIVATSFGRVRDTTNCYFAHNSNSEGMVKRSVIDHCFGVFQRHAPIVQL
QLVVDQDLGFVPLLEGVKEMYMLGQGMSVEYASIFYPDLNCLRINGTCKDGDRFSGVDYL
FFDRAGNTANAVLQTFTGRYLFLYESRRSTKDILQFCRRWKRNEICQNVRFLYIDLIDSS
PDFDPERFLAQFETSEWDPNVRPGGVFDGLPAMIDVDKFPDVNTDRFRDFQRNDGKWASL
CMLDCQFFLIAWD
>CBN03448
MSKQICRNFPHRRKRGFSLPKLPMLARVEVIRSMELAERLRLSLTSTRMRFYVKEAKTSF
RLPEITVENGFARVKTEKDKFEVFCDTYGFKINKKRLYLISNSLVSNISYLLHHIQKTFS
TGYFTLTLQKNIPKVLIKEIHSDPVLMKWSLFIVKNQKVNTEDLNLIMEKTDKNKTISFL
NTELPPFFRHKNVFKFGVMDYEDARWVHLEDLISIRHTTNILLGTNYLTSVDVTYFLQYW
FRADEDMFLWMDLHLNPDVQLDKVLAGKVVLENVYQNHAVFFTLSTSSSGNRKYPLLGME
LYSENMRLTAWGADEPFTPDHERVEQFGKEYDILVLLERKRQLEACLAWYNFGRESMYSE
LAFIDQRLKSMNVRFIDGVATITHD
>CBN03477
MKLLKLPYLVVRQILEEIPLSVFFLLSLCSTRMRRILQNSKRRLLCVGMTTTHTTYTQHM
FWGKERGRGITNMFILRTLNYSEFGRLPFREPVPVLFDGITGWHSFGFDMGSPRITFVSR
MKCIFQSDCHSYLNELFVIKNQLFHLSCPSGFRILMPNTVRNTIVSNCPTRRNVTLSYNC
IDDFFKMQPERNLVIVEGKIKDASPVVPERLLIQAKNLVLEHPDNNNEYFLVHFQGEHLL
VTSNGFKVFFVNLLVRLWLDGKKERLSTVIILTPTDMTENVEDILKDQGTTPFTKHTQNR
MFPYKSDSVIDSRKLFAMHTNITPSFCVCYGNGDH
>CBN03489
MNSIPFLQLPFLVIQDVLSIMNPFELIHLAKVSKRTKQIVKVILRTKLLNKYHAEIYISD
DYGTVIKNGSDSWYYMSTSDRNNPNYIFTDETGNDTSTVMFLQNFTLNKLDHFQRICDLC
HDLFGEFKGIDMDLNNSDSQLVIDFLKTKQESFEGCKVWSTTGRNYEIKIKHLLESFEIT
KHMRFSPQIPENLEINLPENVEKMFVYDARFIKLEQLLAMKSKQIVLFSTKFNNQDITAI
LKGWNASESNLNLEHLRIDFGSTATDEILQDIPNEIGDAFQVDDGFGKMTSVSEGPDVER
DDGKKARVILWAAAGRATVDMYIH
>CBN03536
MLTFLNLPNEILTKVVEELDISSIFIFRRVCHHLRNLIDDSKLSLRETNIEISVDDQVIG
LSISCGQDIVKIGYRTHENGCVLINKYLAPLPPPPPPLPLTSKLLPPVPPKFPILSGRRP
IFPNNPWLEISKNDMTHLIEGADFVEECLKDLDGILKILRWRTNSFRFSLEYNHPSVDHL
LSPVVSRFLEFFLKKGPLHMNFASISILTPDELLIVLRWIEPRKLHLNMRPFPRTKIQAT
EFVKLGYWKQIEIFNSGSFVLTGVDFRDFLHFKNAIVAVEDVNCEDVKVLKEAFLRSTNV
KQFNIVYENFADVLKLSEILGKPVTTGRWLFLIPESRLSLKISMNPPNHHCLNFVTC
>CBN03552
MTIPLLRLPLLASTKIIKYIDVKYLIFLIQLSTRAKTLVKLSEVHIELTVFQSSIQFQKL
AGQGMVGRLEFSDSSEKPEDIPFKPPPQSIFDTKIQYQIRAFKKMMEDFVEFFKVCSVSF
DLKSACSYTSLCFLEHAKGLGLKFTTAQVAIGGANPGVYRSLLDVCSNASQLLVLFDTEE
AFTFNGFNEYRTHKLRFAVKNRCFNWFTVDHMCALINCSVVSVEELNWSNEDYNRFLKFW
MASDGKLKSCTLWACRASIIPWFVLDGINHRQIRYSTYEIQRADGVKAEVVLSFSSCTLK
VIDA
>CBN03554
MSGSLLLDLPIDVLLKMHRMFCLYDQLNLRKTSKALRRFIDSEPLSYRKILCEVSCCHVS
IIFNYRKVIYSNIDIDFPYEGIDHEELSYVKCDDYLERALGDLCSAFENPKIHLKELELK
AYQLSSGTPKRLKNLKFIYTGLSKKFKTLHHKIPVEEFSMTADKQNTVLKILPYFTPSSI
DISKYGKYLGSFDKVCKLDQWKNSKEVLILNPVKIPVERLACLREFDVKLDPVSGEILKD
DSQFPI
>CBN03583
MVGKPTFPLYRLPYVALKVAFGCSHPHDILRLSMVSKKSYTICKIFRKKVRNLNVRFDFL
SDICSDCMATIFKVKSNSEVLPEDSKLESLKIKDTEFNVKMDRCIHILNFYCDDRVTCLT
TLYEYLTDFYEVPFHQVELDGDSMTALDGVLAQQQTLAHCFLRCSKSGDEEVRWFLDRVE
NRVTRLLSLDVKTSKNFRLNLRLNKSIQNFSATTTVMQSIKTDMICFGRSFTLSIDNLSK
LHSRGLFAEKTSLTCENLNSYLKNWQNGGNPNLGSLKLGLKSINVDTVLNGIEFNHRRHQ
NDVAYSATCWFPWNFNESYEIRRNDGTIASIVMQNGQNGEFKLCVWPDLRGTVYPESQ
>CBN03625
MNRFPLLRLPYVALCEVVVTIDISDVFNLALSSRKMCRFVNTTRNPVSMRRQSEDEIDGL
GAVDRLNMARVESLENLGNIKKTMTMLVSKRLSLQFDFLYLPGCLTQSLSRFLSFEFRIN
PIDDLVCGEQKTMRFGDLEIPVIIDSKTTFCTFWKDIDFGFQFLSRHFAQELKLDDIILD
ADPEGIDGLKFSRSLENAVDIVKSSLGAKPSLSVDKIELMTDFALQIMFRDIKYEEICIG
KPLNGRLPVDFACEAKKLTICKSDGFSLENLLSSKCSSVNLMDNRMTNKDMKEVLINWID
GSLETLRDFAVELIEAVDIEIILAGLSDRTECNIDRCETSTTIRRGDGKKASVYADKKIF
TMVTF
>CBN03659
MPFIGRDWRAPGETWVRTPHTNGWERTKLRPVQISSEPILIPQVSSSPTLLSSSSPKFIL
DSGSSGSSVPKFSLYDSEQNSSCGSLPGSGIERCNSSSSSAEDSDSANDKDWIPHCFVKS
TSKEFIGCTSMSEAFHRLDLARAVNDVRRFNFICKVVQILVEEKLPNLSATARKSLLGIL
TAICFRSSNEDVNVSTAKDLVKNFGNGLDNVNVCGSPQLVSRHHQTASSLLDLISEKNIR
TAADADDESALTFFDLPREVVLLILRRLPDHNSLLETAQVHEALQEMIDGEDKIWKSLCT
FHFQEYQITKQKTPEKSWRQAFFDLKKYHGCRELYADLIHICCHCKALFWKSLGHPCVRE
TTAPSVRVTPRQFVDMLIYL
>CBN03667
MPFNFMKFPYPVKQNLVDQMSNVDLVRVSLQSQKADNALKECGKMDVSFFKLTGEEMEKL
EEFDILELFLSEAQRQVVLPDWNVEFHCCLNSNPFFSIACTHFHVRVFIESIENIRKTVG
IVRKLKIGESFVPVVTVEYGEEPKILTFWNDKAAGMNSIMDCFKSNFDFMITELFIDGID
SETLRPVVNHINSTHILVINVQVGSFFSSLLDDDFKFILKNVSAIENFVCQLDLTQNFEY
DGNILAKRVRINTGNWFKLHNILMSTENEEIFAYGTNFTKKDVQKFLKEWKAGKFPKLKE
LRLDTKCRNETVKIKGRGNTYGQVHSGYIFWMEVHDNEE
>CBN03713
MSSTTSPSLIDMPDLALKEIFGHVGWKSLNTLRLVSKDLCNFIDIVKPKIRIDSLRIKLT
PKSVQIELNSSLQKSKVEIHDNGNSTFAVSGTKKICQGSTPFLSVTMEILETLLSRQNGL
IGKLQLEIDDKYTKGTNREFLEKFLKLLESIGPSLRVREIDLEGSGPQAFQLLARLDSKF
LKKISISRAFMKLEEIRDTELMMLEQWKSAEQIRTFGYYFSVPIQEFFHFGIAEFHITEV
SGDELAYLKEKYSNSTNFKSSTIHYSHLKDSKDLDQILGEPFENNVEFNEKTWYFKCADP
DFALFLFFGRILFRFVRVPISKVPKEVSFN
>CBN03725
MDVYKENILDGMIYTFHFQRFPVAAAHLMLTQMIGSEACTLLYVQGLYKIIEDKKFSLTK
PHLLNMPDHILENVVKELDEESRTIVRKTCKKLRALADNHPRRLESLYVHFNDTQNSVSL
HFNGLAVHYREKEGGCLVEFSHPFSAPNSMQKSKVIEGEMKQLATQDLKTILINPKLEIE
FFGLYTKIGSGFYPEFKELVKMLPTLDHKLHIEHFLWQKLLENKNLDQIIMHDNYGYNPV
KKLRDILRPFRSHSDPSWAEFNYPNSDKKLMIRVYEDNIWFKGPRFRRDEEIEKMVDDED
DSWLDSEDESEEEVTDEEETDVEDPATDEDED
>CBN03857
MTKCKHCHIPLHLCKVDDHISEVCRRAPVKCPNKVNGCPITLIREKISTHLPVCAASVVV
CSRDRCRKLNVKECKLQLKHMGRRQEYLPVREDDELDVQLACFDQNLIVDSYHASRAKRV
RQRDDLHPAHPLIPLRAMPYDSSKPTEGLDDSSEDELREKREKLKKSRMVFANCYMCQVD
PSVQHLHTLGNGTDIEKLKKRRRTPQVLDEFHRKLNLKVSIAVENVPESTLKSENIREIK
KGGTLFTLKCLKTVRRVEFGDHALSQHTQSIDQMNEMVSRFQTDTSTLTHQPSSVEFTER
GVNQGSTELNIENLPLWVYESLAKYLPSSSLYNLSLVNKKIRQIVFIGCNPRCFVEPVWK
TTKPGEWKQDSFIWKVSTSEAPPALVWNVPVELSQHISKCSYFDPVLYVEKMIPVFPRNL
EKDIWNGFTNELSERLIRAEILEVQDRVEQAELEEEVFDF
>CBN03873
METADRRSAAAAANSRRAKRLAQQAHKTHPVIQAKQNQMYLITTLSQVQTDNSLINRVLP
KEVLLKVFSFLDTKALCRSAQVCRSWNVLALDGSNWQRVDLFTFQRDVKTAVVENLARRC
GGFLKELSLKGCENVHDSALRTFTSRCPNLEHLSLYRCKRVTDASCENLGRYCHKLQYLN
LENCSSITDRAMRYIGDGCPNLTYLNISWCDAVQDRGVQIIITNCLSLDTLILRGCEGLT
ENVFGPVEEQMGALKKLNLLQCFQLTDITVQNIANGAKILEYLCMSNCNQLTDRSLVSLG
QNSHNLKVLELSGCNLLGDNGFLQLARGCKQLERLDIEDCSLVSDNTINALANQCSALRE
LSLSHCELITDESIQNLATKHRESLHVLELDNCPQLTDSTLSHLRHCKALKRIDLYDCQN
VSKDAIVRFQHHRPNIEIHAYFAPVTPPADQVVNRGGMLF
>CBN03995
MSRTKPIPLLKLPDLMLEMVLARATVAEKFSISTCSQNSFQIVKDQLHREKFKLSLETEK
AAIYITSTDLKLTIIADKGKWYEFEDGQEENHKGYIQGTRFNQKSRGSFIRTFWADRNSG
VKLLLGHLTRLFSTPIDSVFYSDFSEMIYNDPLDILKSINNLQDSLQTVALHLTRLPDDY
YGKIFNELQFVKNLHIRHLATGNYFEDNDQRIWKHDELKIDDGYWITTGRLLTMNCKILI
IEESNLFAPDINKYLKYWVRGSFPNLEQLYINGNGLTVSRVLVGIKHLSNPGRVLGVQDR
NDYRRKRSTTPVDIRRCDGTIGTLFISKGNYDVNFIVWK
>CBN04012
MQSFPLFRLPFNALMTTIRSMEPLHQLTLSTCSNVVYNLVKSAGLRCQSLYIEHDGDFKI
VAKFNERRSVTMTILYIPTEYNDDDDDEDEEVRPLRAEVEAKYNLYEGEEEDDNEYLWKH
PSFTLKDWVRNLLGVLNRSEICGSYCGPRNYLNYVRPAIKDYDLKYLNRFYYNQVYGEEI
LESVSTVSRLEFVGHFKPSEFSKLLISNFDVLIPSEDQDITLNDLLLCNAAHFNLSNSNL
TPNDLNKFLKIWMKNSNTHLRYLKVGYESFGDLDEELLMEGINHQDQMTSKVFNSYCHEH
THHAPNILVEGGYNVYRKDGTQATIIIDRLEDFTFELFVWSDK
>CBN04059
MRAEPDLLNLPNEVLLQVFRRLPRHDIFFGVAHVNHRFRELVHKNLKTIRLFDAHCHVNI
VDNRPLTKYREDGTDPIITYSFTLFDRRLPEFTQKRRLCLRGNDNRYKELHVSHFNDSAM
QAQFERIGIGHDVAILPVTARTLLSYMNLQAIRFQVRKQCKPESMRIEDDFFADCLQFLE
KACCRVEIKSLLLCSKNILFPWQLGQKSLQKLSNLQSLQNFILENMTTFDPFSSFLKLPT
RNLASLQFRLDPRHRMELDQVQMSPINGSLLKLLSTSAVYRLDFSAYSEVSQIVTSIDAV
DMCYFIEVPARNPQKIERKIQTWHYSPKPWIIKGISFNSTVTIDDFRVAVYKILP
>CBN04166
MPDLVMRKILEDCDFCTVLVVRKVCRALRDFIDNSFINSSLKRVHIDISIQSIILKVTFS
NGGKKYKFKRIQYQHKYEDDCKMEISMNDGSGRTSKEILFENTSFVQLFCDDLERILRAN
DSIFENISVNFRGGPRKVFKVVVKEECSKIYGIFEKVFCLKNRRKTIRVIEYDYTETMTK
VMEAMERSLMYRKLKVASFHMYPVPRDIQFMNIVNNIDATCLKKLEVNGLQDVILKNGVH
LGTEIIEERIKWENMKFFCLWPFITSIPVQKLAHIPIVKIKYETISAEDILYLKEVVINS
PATYRFTIGSKTKIDVNFLIKVLGPLSKQFYVGPFIWCFEIPGTRKIKVITCNQTSNWLV
FTIEPRYKYRSYVVY
>CBN04214
MVTLLNLPDVALSKLLEKCDYLSIQTLRKTCWNLRNFIDTANPTPLYKLTIHRKVDAFEM
EFHSKNHQGKHAVNVRVTLKKVRKGCHMTLIKNDEITKRFLKDKDFSEMFFTDYALAANN
PNLILEGFDISSNQPGCESVIERMKQSNKIRTKLFGMGFDESSQLRELLSLVSPDHLEEI
TVSKTNSFVFALSLENVFEMDQWKNVKKLNLLCFIFDSSIQFLSSFDEVSAQIREPNEEI
LNSLKTIFINSRTKKKFEFTVSFNDLDVYLEFLGQPFIDGNAIKNWFFKSTVTDNYFCVQ
LNEKLVFKHIEKKDVPIWAEVKIE
>CBN04264
MFSPKPTLTDMPSDVMDVILDKLGFVAILTLRKVCRDLRNYIDDAKPEFDDISKILIDVC
AESISLEIGSHHEKTKSTVISYSRHLTGSLVGEKFLEKENFQKIFFEDFKIIFSSLNKFL
EEFEIARDKDQGRGVQRSEDTLDGFLKELQIYFSNKKPLNLRKLTLKMRSASQILHVLPY
ISPKILKEIEIFDPSIGNPLHYGSKPIEMNEIVKTEQWKMARSLKIGQFLVTVPVKNLLH
FGKAVAFQSSPHFESFSIHYDDFKDWKSLKDVFGAPQLNQNIQRIGWFFKLSNPENVLTM
FYFTTQNTANFCLYNSRLVPSETIVKE
>CBN04288
MIDLVFTKMDRVFLYMDRRRCTFLHKLDKLGIRQTVKFEFPFDSLPIVVKSEVVKMMNIP
DRIKLAITSQRMENLVKRASIKQPLFYAIRVDKHYPIITMDVRGDENAAIADSSRQFDRS
NMIGTLELVPWLNRKYSDMQNMTHIFKKLRRILPIKRLALILIADQLTEKSVKELLSIPE
LTTIEFVWIEGDEIESNILKLIMDWLDTKKDISIIDCHIPEDFHHAKAFKFSSVHYEDAD
WVEIEDLLTLEDCDAVVLGRNYLSSEDVNRFLKFWIESDLDMFEWFSMSAETLEMTEVLE
DLILVKTSRDGQDYSIVKASRKRKIMSITLEEEDEDCLRLCVYSPEESFTKEHKVLELME
QKKKLETELQAMVKNGVEARRLTMEIRKLSKELDSVCTFYNEKTAIIAH
>CBN04296
MVLSWSTIPVPVKQFVLEYLDYDSRCNLKLTSKDNKDLVESTKYVAKLVSIGEQKLSMKP
SEDWIIKCESLETRMIGSKNLRLWLQKTIPKLKKLDITDWEISGIFDMPQVINTSEAVRF
SRDVEITDEQLEKIKAPSLIVFSADGTITEGGAREAFKKYLENSQYGDRFEMKFSIPPSF
NHLDLFNKNWVVKKTGPNDDTEGEYHYTITSGFNNKNCVTTLIRIDIDTFTIWFIGKENV
SRIDRGWNEEVLEEYSEVKQENRYDLISNFLEKYQRKFGVIEAKSILLVMFEQQPPTNLK
IKCDNLTIYECGDHHQSWLNQCASRKFKKLDICRSNGTLLPIDDRILRTSESLKLSLNCD
MTDEQLIMLKCADIQIKSDLITANGIKRYLEIFLNLGQKQDVMELTIPLPKDFPFMKLIP
DSLQFHKTKIPSWSSSVFRAMITRGFKNVHGINDPRCFRVRFTPEKAEIECRIEEKTVVP
CDLDPIVLN
>CBN04319
MSSLLDLPNTALAELLKKLDFVSIQRLRKTCYDLRNRIYDFKPDPSLTKLSIRIEPFVIY
NHFWYEDDDCCNEYYNDEKGCAVLYYEMYKRKKKMLENVDFIEVACNNMKTILVYQKSLL
ENFTIEFHNGSRDGKEGNLENTATNFFNCLALHNFKLKVKTFQATVTNQNQILNVICGLD
PEFLVNLTIKNTNGNSENLEELEIGELVKTEQWKRAEVVNILNFVVDFELEDFVHFQVVY
IAVKTLAMEDIISVKEEKLLTSSSLQLFKIRFEQCQNEIDLIESFGQPLITSDQVGQKRS
HWYFKASSAETFVSIVLYSYQIIFQRNHISNLPSNALLL
>CBN04326
MNRFPLIRLPYVAFREVILSIDKSDVFSLALSSRKTRRLINSTKNSVQKLSNDVIDGLSA
KDKLNIAQIETIDNARKVFIRLVHSEQLLLTFRCFCEGNSLPKALCEGNSVPTHLHQLYF
EIQINSINDTIEGKQEMMRFGDLEVPVIIKTKDIICTLWDDIEYGFQIMRRYFLHLFKFN
YINIKVNPERTDNSKFFQTLKTSIAILKSRLEEKSDLWVENIELMAEADLQLLFHDMKYN
NIEAMGHINRRFPDHFQCESMRLSVVDAKGFSLKNLLNSKCNTVWLFGTQMTNRVMTKVL
KHWLDGKLETLQTLKLDLIENMEIETILAGLSDRTGHSLDRKEESISIIRGDRKRAVIRV
PNETETFEMKIYN
>CBN04361
MDEFKDNILDGVVYTFHFQGVPAATAHEKLTEMTGGELYTLDRVEDLYRRIDDKKFGLKK
QDFSQLPEHFLQDVIEYSDWRSRATLRKTCKPLRELADATRFRIKKFVIDGRDGGVEIIL
DNHAAIYEVYRRATNDLKTILMNPKLEIEEFLLDSIEWNISHRFERSIFEAFPLSHSLHV
ENFSWEGQSPTDEFITLVRTLNSETLKSISVQYLHLDSFGELSETPQWMNAKKFKSIDCD
FPEGSFIHLAHFEKAIVEDADVSLPFEEVIELKDRLLLNPKLDQLKIKLFCRNDRQFKRA
FRRLNITDGWANFDYPDSNLKLSLRVTSVYVWFKGPCYVEDENDQDVRRDARMRRLQALE
G
>CBN04401
MTKKQRFLKINGIEDVQQGLFASKDHIAEMLRFIGGFENWSVLPEECRSEVVKYVDYKSR
CKLGVCSRKDHETVKNAPIYVENVEIEESPIRGEHKVTVRVAFDRENFLNQYFTQIAVDP
RSQHLSSNCHKKAAQFAEKWIKKGKFQLNQIVIQMTKFPFEASQLKTLPHCKYARFEIDD
MDSLNWFIEKLPEQLGYLSISEFSRNQESFTVSSNILSKPQVTQASRLNIGGRAEFTNEQ
FLRLKAKELEFDSVNVTAQGINQYIKNWMNGKGVDGFKSLKLGVERSFDLDALMVGLEAR
YWDEEFEAEAPHLVRIFRRKTKGPCFQIQSRGVPYESLTLNLDEDGVRVIVTGFRGERDG
EPCQDYIRQGYYF
>CBN04407
MSSLLEMMPDVVMKKILKECGFVAIQRLRKTCHTLRNFIDDFPPDPLITEVSIGKDSERI
TLCFSFSKFFPGDFSYLIYQKVPYGTLLKDFPNGTFLKWDHQKVIKNMHPLHVFCQDFEL
LLRGQKSIIEFFKIGFEYYNSDNWEQYEDACGEELWEKLENILPEKPKLKVKNLELIIPD
QEGIMAILPFLDEKSIESLKFIDAIGTQGERVLNIEKIIELPHWKSARALTIAEFSVSAP
IQNFFHFENCSIYLESISIDDINLIKNNSQNSPNFIRFAVNFNLKINEHSLAVRDCEKFL
FEKYGVPYIEDGRENTWFFKKDKETVLNLLITPYSIVFERIRKERVPEGCSIWE
>CBN04500
MSFPLFRLPHLTIIQVFKNMSHETLFLLSISTKKAKNYIKKYLPKQFLTADFHMCQLIKV
IPPDNGPGHFRIYGFCTVDWPKNAIRCSIGNHLAAVYLIMGQIDFYWSRSNFKFIISSFI
SQIYICWNCPKISVTFNGRYSFQHFSILTEELKRNNLGIESMYFLRNESYDEKLIKFLVE
CPEITSKLVIDSEIDDFFENRHPCSFIQVKEFEIKNCAWVYLEDFMECKSIRVECVNARN
NFGVYINTFIQKWMNDVECPLEVITITNCSFAFEQITNGFRKPFSHSVAGISLQVQRNDG
KHILITLIENILKMELIE
>CBN04555
MSFPLRRLPFLAIREVIQSMDTREIFLFSLVSKKSRNFVMSSIPKNSLSAEFTFRRYGFL
LELMPKGYFKQEHDIVPDASYRIRGEFLLTSASSDNLNVQCDFHSSSRTSVVQEYVRKLF
YRFSKTFKKSKINIKFEDGTREEFAMGILRFAWRNGFPLDRIDFRLKYSCPKTIRRLLKG
CQEHTSMYIGTKLPEGFKYTPPPGGYKLESLIVDYPHWINPDDFLQCREVDFGSDFLDLT
VEYLNGLLKKIINMECRFESFLFKLKSIKPTDFQEIVKGLSERAIKQDEVWQVLEFERKD
GLKLLVSLHNGYLELYDDYL
>CBN04613
MTLPFQKLPFLVMQNILQIMGFLDLFLLSCTSAKTKRIVKNAFTTRNHILLVGVGEALAL
KIVSGYDENYGEQIFLCSEEIHAEKEFHVNIGTVDTVPANYSEEQDDGTLILFTYWSDPK
IGFNVIHEAIFEVFGATVNEVSIDVAGVPAKIHQKEIEWLENKLPTLPSFAISGRCSFQD
YIWLLKNVRTKNVVFFSMEPTEYSENNEIVNLEMEDVTITHGKWMKIHDIEAIKARNICL
KDISLTDNEINVFLKNLGAFKEKSNMKELTLTFYRQADPEIVFEGLDVINEVQIKPVDSH
NQWSFELANGEKCTVIYVEYDNDESDDLIFGFEIQIGN
>CBN04739
MKLFNFPLVVLDNILKQIPYGNLFLISLCSKKSISMIQMVGWKHIKEILYIIGIHEESEK
GVVFIYIVDKLKNRSEVFSMQAFSFTMRGSSEITIFDKKTRWWHPYETHPFEIFLLGDDI
FLQKIYTQFDNLFGKHAETTVEQLYTICPKKFLPIHLNIVRSHYRGVGLNPNYTYDLKDL
EDYFESIPEQEYVELNMAKMNTPLNPDSKFFNASRLVMFYSENNTEHILENFKGENICLL
NANFQCEWIIVQLKRWKSKEGYLGLKKLYIKCSLSFDFNSMDSEEFEKELNMKTLPPSIL
PPVVELTQMHGLFPAEVTIPTYITRNDGIVALLSVTLGMIVLSVRNFTEEEMLEGNCIE
>CBN04852
MVGWNDLPVKSKKEVVKRLDFMSRCSMRSTCRADRKIVDSTELYIPRLRVSFLEGFTQAT
IYTDIGQFLKVVFKEKKDEEIAAYVYRMENEVKITNTTAARRIKGIRASRLFGVFLRHQF
IRPNVLIGTLEFEFHPTDHTTQTFCICLLMRSFGVGKVFRAKKLATNCLTKKLTEIYLYN
NLIDKTILEGIYNDGVVLSEDSVYPQKYIDTTVFPDPKLDVFKGVEASNPNKIVEIDLEP
VQKFVNVPHCESFIYTTEYRVGAPITVKTRAEETEGFVTCRFGETNFLLWEHQHLPVVQL
DEHVQMKRIASPELGCVYRWNKSKCGEWMHAMKIENEHKFEEFFKNDVILGAPVFNESKA
MKEKPGLFSRINKAMGSWSPFGQAEEVNR
>CBN04881
MLRRRIQEILSRKFPRWVFDDRTGPLDWSVLPMEMKREIVKHADIRTRHSLRQCSHQDKQ
IVDSFKISLPFVRIESDHNYASLMICESRTQILKVLLTRKKFRFRRKTVVQISDNIAGEK
YEEFCKNEDLDVVLQSLLGIISWINITIDTLNLDLKYPHDAITKYLDIHYRQCFGPRRKT
RVICSSMEFSCAQVHFLPIDETRIISDLVTNWQSGRLMMAGKKYNIVPMGHFAEIGQIAF
WKPSLLECNLGALISGILWKMAGEMVYYYIPGLEVTEAEQQELARRFEAVVRRHGVVNVL
SITDGADVERKLYVKISTCGVQIQKAGIDEDPRFPKEGCMLDWMCSKCDKSVKSWYFRTT
NRIKGD
>CBN04887
MVSLLNLPDVALSKLLEKCDYLSIQALRKTCWNFRNFINTTNPTPLYQLTIHRKVDAFEM
EFYSKNHQGKHAANVRVTLKKVRKGCHMTLIKNDGITKRFLKNKDFSEMFFTDYALVANN
PNLILEEFDISSNQPGCESVIERMKQSNPIRTKKFGMGFDECSQLKELLSLVSPDHLEEI
TVSKTNSFVFSLSLENVFEMDQWKNVKKLNLLCFIFDSSIQFLSPFDEVSAQIKEPNEEI
LNSLKTIFINSRTEKQFQFTFTHNDLDVYLELLGQPFIDGNAIENWFFKSTVTDSYFCIQ
LSEKLVFKHIDEKDVPTWAEVKVE
>CBN04905
MPIEVVDIIVGKVDAASKLSVRKTTKILRSIVDSQKTKCKSVSLSLNRYVSKLRIENSLV
TYRSEKDTFSKYKALNEYDSSDSDEDSPKWKLRKWAKMKTIVEDNHLKVALNDFSSFLMN
PNWKFKKLTIDFGSDQGHQWREVEEAKLIRALDPLLSKFQIHLENLTVKSATLLPAVTFL
PYFKSGVLKALGFSSDVMDRDILEKIMKMDHWKDAEKFKFEKIPDWFDIQNLFHAKRFTV
ENCTIDEERLVKIRDVLLDSKTFEACTLKTSNNADLWDERQNNNELLHNITDLVDRVLRD
SLTYDSYMDEYLNEATGKSYTITVYLSCGTVELKIEQVPPFSDYLKQVEQIQL
>CBN04921
MSSSHPTSTTQQLAELSLTEGEHDEGKPLSSDYLQGHEGLIEEVLKWSEHEQLDFMEKIV
HRLSHYQLGKVDTFIRPMLQRDFISNLPAHLVELILFNVNSESLKHCEEVSTSWRCALAR
GQHWKKLIEKNVRSDSLWLGLSEKRHWDKFLNIGREMAVHRICEKFGYDVNQRREKLEQL
ILMHVFYSKLYPKIIRDIHNIDNNWKRGNYKLTRINCQSENSKGVYCLQYDDEKIVSGLR
DNTIKIWNRSDYTCSRTLSGHTGSVLCLQYDNRVIISGSSDATVRVWDVETGECIKTLIH
HCEAVLHLRFANGIMVTCSKDRSIAVWDMVSPRDITIRRVLVGHRAAVNVVDFDDRYIVS
ASGDRTIKVWSMDTLEFVRTLAGHRRGIACLQYRGRLVVSGSSDNTIRLWDIHSGVCLRV
LEGHEELVRCIRFDEKRIVSGAYDGKIKVWDLQAALDPRALSSEICLCSLIQHTGRVFRL
QFDDFQIVSSSHDDSILIWDFLDAPATGVPSAPVRPTLPELPNQAAVARAQMLFEMAARR
EIERRDREIGDDQMRVMPRNRRANNAEANHAPPAGNGAVRGAGDHNGSSSEDELDEQQLV
VQAAPPAPAHNQNHRRRQPRPELPVRLMQEMAAFDHLRRHPQQHIDLLGGGDVILAPGDG
DEEMPDGGP
>CBN04949
MTNSIPLLQLPNDERLQVLRCMDRMSLLFFSLISRNTKDLVRSLRVKPITHHRFFSSNLP
PVQIGFSDTIGLSMRCWDITVSFYKEQQDNMKVLEKPNKVWIKVKESDGLNTRYTEIEFL
SPMEIKEWYEHILYIINESRQATQMILYQESDRFDMEIAKTVFGKINYLTCFFSRPNNHG
RNVLRIFGPELKQLTLTFNPYPRGDTRLRKMLIQNLDILDLGGHNSFKRLNLRDLLICNA
HRITFSLNGKFDKINQFLKLWIKGANARLQKLAIEQRTNFNEEEILKGIRIIREIPQEEN
IVYGEKFDYRFAYRTRAVDIERYDGTRGTTSPLSALAEHQGPCQITQTQTYPSLFRGWSY
ANFAGYITFPSVF
>CBN04963
MVPVTPSFPLFKLPYLAWSNVLGSMNQLDLIQLSLCCKNMKYAVRSLFRKPNECCIEYEE
GQLIIFVSGALSVAVGLQLCDLLHSGPCTMRFHEGRTIKLLGVENFRPKNWFDHIVGVFN
VQRISSLSFKIIPSFELIDPRILRNLTEGLEISQLNTSTNVRTYNIGLLLDTFPNIQNLR
LSLKPGSLPQIVERKYNSIYFVFSISVNEILSLKAKFISVPVYDYEFNKVLKKWVEGWHP
LLTGMKLRLQRWEEPTTVFEGVFDGIDHQGPLITEKGIQFTIKNSKGISATITFNKPTKV
VVLAPNQVKTTDVDMLVADHQL
>CBN04981
MQHADVELSFLFKTAFLGVSWIISKYGSPKQETCQKEQKLEPEPEKPKLRFLPKRKLRLL
RLPLVAFKECMLSMDLNDVLNLSLCSKHTANTIKLFNRTYFKEITNCRVRFIKNHGYLDI
STPTPRKTHFYSYKPLLKLPQKFAAQFLELAGCREVKMIIYDKVALEEFASWYNTYESLI
KSVYCSTSIDGITIFDFVNYFENWKRVVLTHGLKEYHLNQTNQNKSISIISCDMSLPSSF
WNLPHRSIHFSGSAFHVDPFVRYLRRWVESSIPCTELVDFTAELYLPNYFNTVLRSVKFE
VIDVEWIHPIHGTIPPPSYKIQRIDQRKCALLFTFDKDGEPCLGMHIY
>CBN05009
MEELASVFQNKVSINSKPNFSDLPLELIEKIVKEADLPSRLVLRKVSKYLRELVKKQEPR
YKSVGIVINSNCIQLDLEGVLINYTITKNRNCAVGIPGREPKQFYKENIYVMFDDLMTFM
SNRSFYVEHLKITTTDDASYEMFTYLQRKFLRSKTVNSLWVKVNVNQSWKRVSNFIDRRK
TQKFECHWLEEESSGWFTECKQVLVLDGDNYVGEESYVIVPKHIRFLQKAENDWQYANAR
RPENVVKWEVSWPKDRLI
>CBN05026
MPTLLEMPDITMLNILEKCSYKSVLTLRKVCHSLRTFVDVSCFKTDLDNICITIGPNGFS
VTCQNPKPWINGTGVAKDWTSNDLKVILKMVQNSKLSSFSVNTNPDSVRGLDDLEEILRN
QTRPLQTERFRMGGSKVLKILPYLDSNTLKKIYIRPTNNRDVNQNLDGIENVMELEQFKH
AVRLHISCFNPHGKLLFGWP
>CBN05032
MKHWRFFPILVKEEVLKNMGPLERFSFSKCSKNCWNLLSRIPNHLEYFRILYDDRRSVLL
TSSKSTIRTLEVKIESDLEKERVDQFLLNRHTLKVKKLILEISPEYSEMYKKLIDFCDPS
FIECMHMEQLDSLEAYKEIRETPQYKNSQEVILTWDFLMKLFYSPAWLGPEELRRLPYCV
>CBN05068
MRFRPYGSQVGEDVVFEFPFLNLPEKAAKNVTRMLDTENMFIFSLCSRVCRKHVTSVYRP
ALRFLSVAIERRGLNFKIALNNQDIFVYIGYNRMNPPAPPYWIQVKFPNGEKHLRNPNWS
HRELIRHFMRVFNQELVGFVSRESIISGVNLNYLCHIFKGSKFKDFQWSYPELTSERCRL
INSILPKKFNPRCGLSTEVKRNLLIQHYESLSLYTPTKLNLDDLLVTNATELNYNGFWTD
KDWNRFLKLWIGMANIRVKTLKFFYGGNQIDDDVFRGIPHRIMGPEESKEIVLDGESITV
RNVRFILRKDGVEAMVSVYSRWHQFIFVVCDDES
>CBN05142
MVENRTFQNPRNQARARRYSFLEKMRIARSKRTRRSCSYSSRLSETEASQVDAWFQSFLT
VCTEIVNLYMSWLLGSGIFIPSAIYTLYTGGHSRDDAVAHLLRSHEFAPEHFPRVDYRDV
DFWYNSFRNKNFDLEQKPEYPNDLTRLENLPVLDKVLSNVGSEDQQKLRLVCHKFKHFID
SERKLIKTIRIQLNSDSVNLLIECGITQDIICTAYKRSEAGCEIIRDGETVTSKNNFIDA
AMEDFKSANQRTDTKITSLLIISSKGDPNDEDRTMFFSKIGQTLSEVKEKVYVESLLMKD
ENVDELEIILTGIKPGRLSAVFMQTRSTDETDLTRIVDKNQHWQYLKQFHASSQIDDLKL
DTIAHMDTVRISTTSEYSAQELLDYKIVNMNPSELFKQF
>CBN05156
MGNQPSVSFDKNLLTFEKWNFLPPEIKAECIKRMDFKSRFLLRATSRTERLLVDSQHFNL
YHVRLEGVLPYPINSIISSGFDDLKLTILSAAHSQTEMHVIFSRNRERFFETILPLLLFI
LKKATVEELFLERIRQSDWRQLLGEQFPPESLNVKNFHGVVLTHPETMFFVSKLKNNTRS
VHVDANTCQNFPMGALLENRMQWIALDADIGKTFRVTSTTHQTFNQFSAKFKDRIIKENS
EEIRIRTDNPSKHILLKLAKRWRVSRPLTCVVISSETEESEFESFGRWVTKKMIPLWEYL
SFIFTEEFGDEDDLNFSSFMILLMYCLWLIASMLFTRHVLRR
>CBN05160
MLPIFIPSFLISLFIVAIAHILRKWIFGNEEISDLSRPNLLKMPVVVMEEVLKNLDIKAI
FRLRKVCRSLRSSINGIRPELHLKSLSFELPLTKESLESYMKEMSKFNRDLQMVLHKPRT
GCVLEWEQGGFSKCSEIPMEEAESFMKNTKLTVDELKIDLCYFFGDEKEHIEEKEEDLQK
FFDSMKTLFKNRSHILKIKNFRLEVHHLLQATNLLEFIDPKSFDTASVQFREWFSEPETL
EHEKNAEVLKVLESSILNRVGIAKSVNTFPDWTEVIQLDILAEVKKLHISTPNIKTLTYK
SGFVDLAKNQLISRFGQFESFNEEFEDDFVYHNPMRGRRERRSKQKTWTWLKSIPGSTEK
WKTTLSVGLENYIAWSKV
>CBN05167
MVSLINMPDLVMRNIFEHCDIQSVMRIRGVCRKFRDYIDDSSFKTTIHSISVRIFPTQID
LVLGNWMIENNERVTHQSVIQYHYDYSRDYEDNCLMKCMKDGYSTEEVKKVLKNQNYVNK
FSDDLERILRVNGSILITFSVRFAECPNGFTIQVEERCSSLICRMFGTIFHHKIEKTLIV
SPDDIKEKETKIWTVIVNSFKQRQLKTDTLQISFPRGRFQIVEILENLDPITLTRLEIVS
FWENGFVTIGYGAHIGMEKYDKSLSQWLHKYYTNPKVDSSSELYKWVKEYFI
>CBN05288
MAAVSKFPLLQLPDKEILRTIRFLDIYRQISFSLISTRCQKLVQSLQIKAEFITATISTY
ILISVAFPKLNLNIFFKSSVMRNEGQKESLQAPLLVHANCFRIERNDFIYSDWLKHFQTI
FHCPSIASIQFRLGSYVYDLDEIKKSFGATKKLYAQHTGCNSTNLMIFQKFLSVENLNIR
PEMFQDSRIPFNILQQNYATLDIKCGNDNNPAEMTLNELLVINSKSITIENIRISPQDLN
KFIKLWMKGSNSRMEHLSISFNNFVRYNITAVMKGIKHFNERSERINVHRMDIYRLDGTR
ATVSFFVEKFDFFVEL
>CBN05392
MLPLLRLPGNAIIQTVRIMDMSEILGLSLASKRCKRIVINAKSRAEFFQVIIGSSITFAI
KNSTMQMWLAFSFTDEEPSSAKRLRAPSSVRISTTNFANPIEMMMDPWDSSVPKNILIQN
FETFIFGFHSEDLETMKLEDLLLMNSKYIDVQSLEISPKEFNKFLKLWIQGALPQLEYLS
IVFPNTVEEDEVMNGINYQKNLSERIFSRHGDKEKYIITDGMDFYGRNGLKAIVQINYED
LKNYFEFFVIHDYCIVSQL
>CBN05395
MVPVSSFPLLRLPKNATMNTLRIMNHLKLFGISLISNKTKGLVQSLNLTLFEFMVCVDNG
FSISLTFSGAYLTFRHFLNRLDYEIDYESMDEYEIIKEPWTSNKMDGRMLINHLKLIFNC
SKIKVEFKFNSERFNFEPILKGRLDIESIRLNNDNQEENLRILNVVKPSMVSMNNPPSRD
ILIQNFDNLIASEMIISLEDLLISNVRNFEADCQMVTSKLLNQFLKLWMHGSNLQLESLK
LDFTLDNDFKQEEIFAGLKITENRHFKSASDTCEITDGVDICRFDGTMATIFVGNHSRAC
AFEIYVWHDHCTA
>CBN05423
MSFPLLRCPYLVGSQILKNMSHQELFLFSLSCKRAKKAIKMYLPKRYLSAELQTKDYGTV
VTHHATEKRDFRIQSACAGISSIPCLIGDTYAEVYLINDLSLIDIDWKSNKKVALKSFVS
HISICWNSPRISIKMDEEKPSGYFLDLMKHLKLNAITVDSVDFAENVRWDLGVHFLQCKS
VKLIFNWYYHQKFKFELANFLKMLINYSENKLKVIRILECKITTEEITDRLDKKGIVHEK
VGSKLELQRCDGKKVLIGLVDQVLEVKVV
>CBN05431
MEELNSVFKNAFSVSSKANFSDLPRELVDKIVKKTDLPSRLVLRKVSKYLRSSVDKQVPR
YKNIGIIINSKCIKVDLEGVSINYTSVKYDKCLVGKPGRKPKKVDGDNMNAMFDDLLTFM
SNPAFRLQRIGITFTDDASYEKFEKLREKRMPFKIVAYSLFFSCNPNQSMNPVMDMLDLY
KLRKIETDCLEEESYNTLRHYKESYVHIGDLLVDGVEMYELVPKEAPVNQKERKTMKQRH
GKPTINLFKRNS
>CBN05490
METLSLYDRKCLKVLANPVLMKNVAEWLNLIDIQRLRKVCVGIRECIDTVKPDPHIKTIV
VDAVNLDQIDLSFRVKNGWIRLEYRAYWGGCHVRFNGGYAKAVPGEDFLSRCMKDFEICT
KNQKGILNEFRILFSYTLHIRDNPNPARADREAMKKLTNKLLEMLRETLSSRKSLLKVEH
LNIQSPDQDGVMAVLPFMDPDFLERIEIEQVYFERHRNSMLFDKIANLEQWKRAETLKLS
RILLVGTPIQEMNLFNFKEVDLKMNSISEEDVVYIKNKLLNCSNFEEFKIRFHRFPITDP
LLSTLGPSYYNRDDYFFDQRKMWFFGTQNQDRVLQLLFITSQSFIFSSLNIQLVPDDAVI
L
>CBN05511
MFSLFVLPFLALKVVLDVMDRTDLIRLAWCSKTTRKLMKLCRNETIWYKMSDKLLNEFNA
LDKLELYRLFKLEDAGREIGVDHIDVKVSTDARFDIKLKKRVGNDNILKEMKFTLYIESI
EKKNDFEGQRSVLQLDGEEIPTIMTSKDTVYTFWEDTVFGFTSFYKYAFKNQTTPNIYFE
TIANSPDPKYSRMIKTAVDCIGSLGALCMIENIGSISEEDFYYVVNASNALFHWFTGERE
VSFQSTFKLKGIWLFITESSWVTIENLFCMGHELITLTSSLMTNKNVVQIIKHWISGGFS
KLETLNIELAEDLNIGMIFNEIQKLHSVHKCSRSKLNCTQTHETIRVTRNYQCQAEIVTK
PEEKYVFFMTVKHLPDDSEAI
>CBN05527
MIRFLFCLPFFKSGSETGDQEMVIKKFIRKNVKKGTSIEEVDKKICEKFGDGSIEYRELD
YWYHQFYNGKKGLKDKRNPCDRTSLELLDLPNEMIHSIVSYLPIPDKFNLQLVSNRLGSL
AAMNFDALTVNIDENSMTFFNPRKRSEETVMPINLGYNQLKMLLSCPELKLEFLSIEADN
ASIANGRALRNIQKLLKSIYHQLRAEHFCSFGFLKDQLSLLPYFNPEVLRGITAFEFDPP
EPFLETIQELVKMEQWRQLKVLLFKFQYKNPFVFYPIEYFTQFEVLGLGDVIRSIDDSPE
IFAWIRELIMTSPNIEKIHAGFDMSLREICETLDPAIEIQWDVGHDGLAFWNTPKSKFVI
GKNTAEDLHGLTIVKENGKHWKGYRAYVR
>CBN05618
MTAELNWSGLPDLFKTDVIKYLDFSNRCSLRECSSSDRALIDNCPITLEYIRIKKNDQTN
GNIEFVVSQPPKIFKKLTKDSESVVKDLLRIVGHPKTKLGEILTDIPYSNKFNANFFVIL
SEELKKLKPSFKIKTDHFFWCCHVENESYMLDFIERLDPSCLRRLYLDTCPTKETMRKLI
ETEQWKHLTEFSVAVYQNFFTALTVPIEELLHFEDLQICEKKMRSEEVLAVVKSFRKTAR
PLNSFFKLGSNDPMGEEEVLSLLGPSSYFHEYENSRVYSIENTEDVLLVSVTDWFVNGVV
RRKDQLLEDVVPRFSNWSEHIKRLGEGMPW
>CBN05719
MTDVPMTNILEQCDFKSVLTLRKVCHGVRNFIDDANFKTELTVLQITINSIDFSFRSYSK
NGPAGAAEHCTLDDLKIILGIQNSTLLTFSVVIHPKNIGALDDLKDILKNKPRPLQTENV
EIRVSRGSQVLKILPYLDSKVLKRITLMTPVCVRDTNLDEIERIMELEQFKIASELTING
FSVDVDLKKFFHFEKICIKFQEIPIMDLVALKEVFTTSPHMEKFWLHHYIMDNNQFEKKF
GVPSKETEREDDFVSFIYKKWYFKMQTSKDDVLEIVYASFGLLSFKRIRAADVEENVIVR
D
>CBN05737
MSEASSVGDHSVATDNGKPLCKRLKVSCKDDCVICYYDNQCVRYVSPTWNEYDIYVDYIN
QRFADIIKRDDFEKVAFDALASLLKNPNLQLELFSFNFDDFDYTNKGIKFDDDKIWKFFD
KLKKMQTILESIDHQLSVKACIIRIPNRCNAMSILPYLKPGVLEKITILSDAPGPGFDYG
SNAMQQVASLDQWKQATELELRCGFTEYVMDYATHFKRFKFHETFDILGFRLKPSTIQFK
LPSIRDFISENESAESCSILCNYGNMDEYRGIVGIKISPNSSYYSIPNSDDYLEFVFTKN
HITIEKKKKQLMEQSNEDLSKAMEQLTVTADDSNEASKPPKNLSDMPLNVVGLIIERSDY
KEQLTLQRTSRSLRELVEKEKPALTRLTVLCFHEYIIVNYNDHCVAYVQPSWHHSDFLKY
TKNHLDSIVSNVNYEQDAFNDLASICKNPNLQLELFSFDIRDTGFRTNGMDLQEYMDWKY
ESDYKRMQNMLESLNHQLPVKECRIDASNYDNVMSILPYMKPGVLEKITLFMGRFQERWD
EFSENLEQFSLLEQWNQAKELHFDTCIDTSFPTEYATHFKRFYLNCAITEWDEFIWFRDY
LLEHESVEFCLITDDYQYEILHLKKLVRREGTRVSPNLYHYTVPDSKYYLEFKIEYKLVT
IEKKKKKNQS
>CBN05822
MGLPIFSLPQLVLQEIVWNMLPSELVCLSFCSRKSHTIVRAFRNKKIKWEYLMVPGVSGR
ISLWFDNGKVKSTMIGALDISKAPEDSQRIIIRGHSVPCSWHWFYNLVTYWDDENYGMKV
VAEYCSQLLDNMDVHTLLPDAKSMLWAMKWVMSRQVAPLENIQLCGFTREIRGEDFDELL
RICNATKDLIVCGYPPIGFSFSGRLPPCEHISFQSSLWLSIENLLTLDSVVAHFDQSRLL
SPQINQFLMAWLDGQCAPRLKYCQIQLPGIAVVNEVLGGARGRAQRMRGDRQFFWSKQDS
ITLQSGFHIRRNDGVIATISPTWEYVFFCVWPDYCGNSF
>CBN05891
MSSFPLFRLPSNVLMTAIRSMEPLHQLTLSTCSIVANNLVKTAGLRCHSLYIEHDGDFKI
VAKFNERRTVTMTILYIPSEYNDDDDDYDEDDDEEVRPLRAKVEAKYNLYEGEEEDDTKY
LWRHPTFTLKDWVKNLMGVLNRGGICGVYCGPRNYLNYVRPAIKDYDLKYLKLRNDRFYY
NQVYGEEILESVSTVSRFEYMGHFKPSEFSKLLISNLDVLIPSEDQDITLNDLLLCNAAH
FNSNNSNLTPENLNKFLKLWMKGSNTRLRYLKVGYESFGDLDEELILDGINYQDQMKSKV
FTSYCREHTDHAPNVMVEGGYNVYRKDGTKATIIIDRLEDFTFELFVWSDE
>CBN05902
MPDLLEIDERTSKIVDTMREWNRVFPEITSDQAISVENDLMLKVRNLIITTYEVIFDFVK
TKSSSLKEQKHAGDRVLTEISSRISGHEELLEKMLKTQVNQHEFNKNILDSVKSLRVHQN
EQNTKICHIMTRISERDLVIKHCGERLEELEKQNRKIGKRVRFSDVIDYKFHTNWSDLSE
DLKLKCIKQMDFQDRLRLRITAHTERRLVDSQRFVFDEINLFHSDSFIATWNNLKCTKYQ
LLPRTGFLKTPEEISRIQSLTALLVYILNHCNIRNLSVEQLPGEHVSILEELDDLVEDNS
VKIKNFRSDFFSQTTKFFLKKSWKKLDSVSIEQHGFYGKELIAIPSVAAAKNYFLTNGQG
SRRLLPLVTNFMFRNGEIGTKLVVNCMDKALFDKVISTYCWRAMARRKSTEFEIYSDNKM
KNILVKYKDGLLEVSVIHSEF
>CBN05954
MRIEPKFPLFKLPFLCIECALLKFHVFDLITFSFVSQKCKYAVKLVKKHCWKRINIYKDF
NKISIKFLQDGDAWSCGWFFSLNGHRELFTRDIGFLSVNSDWINSKTYPFLSEDPQESAI
RAIRYLTNCLNRPIYECRIFMDNLPVRYRDSLVPLMIHCEVFLLANDTVLENDEITEILK
NLRVRGGLIINTPLNDNFDISQFQSERISFKTIGAASVTRSILFGLQQNEILVLNCIYSK
IRAEDFVEFFDRWYNSEDRKFKNLLLKWKDAREPFDMNLLNAYEIHKYDSRRRAPAFGVS
HRFRKKCEDGMDIMRKDGLWATILNTRECLYFHVWLEPFEDTTGRKTWLN
>CBN05986
MPLRFFRIPFLAIKIILNQMESCEIFMLSQTSSKARRITKFYEMGVALIVKGDSDHFMFL
KTSKKLSLVNSIHLSDRPRQYSKSVVFDQNKKIPCDIEFENSPDWMRGDFVHIYVNCLDR
MDIRKSVIKYFVDSFTVTIKSMLLTSNNIGDRYQILEYTKRPGLNFQKINWCGTCADDPS
FADVFDGLTADFFAFRLTRKTDMFCHTRFQNARINKLFLKGGQLNPTLNLTDFLNCGSVH
ISYHRESDGKVSDEKLNAFIKAWLNSNSPLTLLQIEMRAPNWKQVIKQVEGVQKDGRVYK
LFKDGVEAAHILFRNKCFFFVEKKLRDSSDESDLFLGSVQAKCSIADRIADRSR
>CBN05988
MTLPIQKLPILVIHLILQTMGFQDMFLLTRISTKMKRIVQRMGRIPKHCLYVTIGRTIMI
QIQTMTYDRYPDLMNVVARKNDPPGWFSPFNMKIGSVACLPSAFCKYSDGQNVVETCWND
IKVGCDELCNEIIELFNTPVRSVTLKLYRRTNYQNEINWTNSTFPNLVIFELIGHCNFQD
YMWMIKNAKATEELHFGMEPSGYPVNKNSLVVIPLELKHIEIEHGKWVSLRQLEAIKSNY
IMVKEADLTDSEINEFLMNLKNSKEKPKFKELYILFDRQSDTTVVFEGLQDEDVLEPNIG
LQELVFKTGNGQKCAVTYNLFEFERPAIDLLGYEVLIED
>CBN06060
MNKVRDRLRKKLEQMKLDKIPKFEKWDELPKELKLECVNKLDFKTRWFLRGTSRKERSLI
DSQRFDFEKICLSNGSMITATYLDSDKKGHEFKTCSYEYQQLDHLLPLLAYMLRRCNIRE
FRINETHPLNQEELDKFNKLVPIGTAHIKNLFADEYNETALYFLRKCWKQVDEVHIFAYG
NQNYFKDLMTVPAFDHALVFKTADPASPGVHVRHFLPMIENWIVNNAPVGKKLVAEDINP
KTKNSFLLKFKNRVIYQGNIDVGYVIRLSTNHPYKHILAGFVQLHNDVFYCTVVDSETEL
SDYDSYLC
>CBN06092
MLLRLPYLVQMQIIKQLELYEYFFLGLCSKRTKLMLQRIRCHSFDKAVINTFRSVLQVQK
IPITGEKVVMYSAKNNMENMHLRHEVKFWDRRIQLEFRNTTIRCRISTHPTLNIPILWCK
SKHQNLLPMTLHHYICDVFHLYTDIQIIFRFSRLSDFPDTMEVDNLWEYASQYQEGHVQF
FDKINIRNSLNLSEFLTLEVFHKILSVEHILIQAAQYITVEYLWQFRGCTAVFEMVNSIS
NQDLVRFLNNWLEGDNRKLEAILVRMNYASSNTFDKEEIFRNFDVKPWDPKRRARRFLYP
DGWRVLDETDPADCTEGMDIERNDGMLATVIITPTLFRFFVWHQRFPDPVKNKPMIKPPM
VGEQKWMMVGNIFF
>CBN06123
MQNFNLMGLPSLAFEQVIKKLDTAKIIELTILSTRFKRKVQEFKLKVSTLTWEYPHSVEI
ISPGGSVRVKSSLRNDWEIGKINGARVRMASDYSNPHQPLNIEAETLHIRKLNTDFRFGL
TFNCNRLELMHSDWATPGCLNSDHYTHIQIHAFPNVQHCFFNEVLKNWMKGGHEKLGRFY
KV
>CBN06152
MAEESFPLLKLPVDVTKHVVQCMPDIERVIFSFCSKRMKPMAVSPGVRPRSFFVTIGENC
EVLHEETYRDVNWDLDYYTGEEKVRVGPFMNGRGTPIIWDQPGWSMAERFNHVCDLFPNI
ETDKLSFYSDTFDLNLLPLFRFSDVSELSLPETMENSSFNVELLNYFKKVDRIEICCIRF
GSDTEIDSILTRNLHMLSIQRYFEINFEELLLINSRYVYLSNPDLTGKHINMFLKMWMSG
SNPQLRYFRFFLDDLMELEDFDCILTGTNFQTLPDTEESQYVDSDGDIVTIHGGIRIRNK
DGIKGIVEFKENYYKIEFIVIDD
>CBN06179
MGFPILKIPVVALKVLLDHLNNVELLTVSLLSKRADWILMACGKKNVSFFNLPDSEINGL
CKIAILEFFLLESRRRGKLPYWNFVFCCSVSSDQHIEIRCIHFNLQIYFETLEDIEKFGG
IKRNLKIGDSFVPVGVTQEKDEVEKIRAFWNTKTHGMIVFMDFFKTNLNLPIQKLSFAGE
DSRAIRAVVKHINSTQTVVENALVCVYPPVSEDDFKFILRNVSVTGEFPSQLTLSRNFRF
NEKIRAKNIQIRFGHWFTLQNLLKCNENETIHVRGSKFTAQELRTFLKEWQSYKFPKLEN
VSLTTEESAFDVTKYFEIRKDKSNNTSGRQVQVIRGPGDSYGAVYSIEGFFQMSVHNG
>CBN06335
MSIHHLPCEMLRSVFQNVNSHDIPHLRHVCRMFNNVIKTNYCFLPRVAYLVKIFSENGQI
MISNMKSGDINGCTQNLFEFDFNHWREIGIVEMEFEDIQNCDDQDVKKAFTMIIEEMIKT
RQSQLRKMAFTNVSVSDKVAIEIEELFGLALQQCENLTVENSILPISISKKSVNASKFDH
FRWISSIGSSPVPSTEILKKFQSDMKSAVNRRSFLAEMDSVTVEAACDFLEEWLRLPIAS
FFNLSFHNCDDTWKTRFLAECEHRELTHNYMEFQSRTHNNAHVKVSFSQDASTCCIWPVL
DVPARTTGQTVCYSRYFRDF
>CBN06486
MSWQKLTVELKVKIVELLDYESRCNIKLCSKDDKEVVDLAQLVAKRLEIFEVRSEMSQGK
TTVRLKLDGFTIWFTGREDVTRVDRGWNGEIIEEYSETVQQNRHYLVRDFMERLCLHGLS
EVDTFEVDDVDFPPPEHWEIICDNLLFPYATIEVYVLWLQKIKEFSQKFKRLEVGDVFGR
NPESQGLFTGIQASESLKVDHTIEMTDDELDQLEAQDIKIFSMNLTWNAVRRRLERFLKC
GKKDEELDIYFQLPESFSAKEMLFPKNLVLKAKSEYEELGEYNGDILGGFENIHGVQDPR
EIDCRNYGHAARIFCKVHQKPIVTEFKICNLRLCSKADKETVDSTKPSARILRMTEFLSA
MAEGKTSIRLDIDTFTIWFTGRENLTRIERGWNEYVDEDLSETKQKNRHELVGEFMGRLS
QRGFMKADTVEIDTINFPVLETWNIKCDNLKIDRIFHEHYPGWLRKFIKLGTKYKTFVSN
SWADDEEISTLLASMKVSESMKIEYDQDFTDDQLDEIEAIDLKIRSPNYTPEGVQKRLMK
FLKYGKKDDELELYAPIDEDTELREEFIPKNLVVKTIRVDEEFNEFVLHLVSGFENVHGI
QAPREIHCVQLGDMFLDFIYKSFLSFFIVFYVNFHFFVISKFPYLRKMTNKKKLEWSDGF
PDDVKKEIVSFLDYESRCHLKLCSKSDYDLVNSTKFVANKLEFHETLSEFVDDKTIIRID
IDTFTIWFSGKENLTRIDRGWNGEIIEEFSKTVQRNRYELIEEFLNRYSYKGLIKAVNVT
VDSLKLLPHWKFEFQRLSLCDVKHYRVWLQNLAPNLKKLQVGGDGIREEMSRLKVSESLN
LYNCPDIQDEDLEGVTATDIRVYKAKLSEKWVKKMLEHHLTNGTRTDVFEVVLDAISNDT
TFKPFNYIPDELICRRDQRPDTEYTENAFYGKIYGGFKNINGVQDRRRLSIIPNSPSFSI
RCEVYKSPEGSYEMDPIYEGIEEQDYRRASLY
>CBN06533
MAELILNDPIAVRKCILLEFLSGQPIWTCFSNFCHKLGENSIEYQEFEFWFMRFSRKEFE
LDYDRSKDPPTRNFSYLPLEILQKVLSGMNGKQRRTSALVCKRLHDVVSTIIPPFKYFRV
NINNSFTLLYFADEYLSDFNYYSDGLGDEGFDTEMIFGDAIPQKQYENENDHQDMVLKDV
HAFLSQPKLELEKLDISQVPDKFWENFGAMFEKLHQKVKTKEIIIGSTERMEELQILPCL
DPSFIEHIVLEIDNGTKDRMNKILELEQCRNVKMIDFCLERERLENFQVENFMKFRRFTL
RFPAYSMDTEQFMGIVKTLLTSTFLELVRLDCYLPDLSDSIKTELDKITEEVPENPKIRK
FLIPNSKEYFEIEIDEHAVIRIERKQ
>CBN06559
MTRPLSFSDLPTEILFKILEELDPIHRLLTRNVSRQLRSIIDCLDPAIREVIFFDDKGDV
KCFIYSNHDSRKNAIRFQEGCKVDYKIRKNTVEGACHVDLALHFLRPILSNPKLKLESFR
LSQAGESIENLDRFLEFFGKNLRIHAKNLEVRVDRSINLDPIMALFQPGTLEFIQIDVTK
GYQCDLETFLDTEYFKRAKKVECMNTAALDPVLIDKFLHLSEFDVHVCSLSLENVMKMKE
NLSKSWENFERCCIASVERLDLDEIAAAVDEEVLHNVYFEWEFPIPDTNHLLYFEFFENS
LIILRILG
>CBN06607
MSHHFRENEEVYQGFILSQVILETPCWEAYKLACKIRREDINYRDFEFIYMKFAAGYTEL
DVEVPKWTEQDATLDKMPDPILRKILNSVGLKTRFITRKVSKHFEVLVDSTERCCSYVSI
SMCAPQYFKLEIDNYCIKYDIKSNTVTLQRCEKDVNKHSIKDPLVVFLNDLKIVFKALKI
RTFSIYVVNGYEEEHIPLLLSTLQQIRDNTKRDFKANALHICFGKMAAVLPLVKMMRTPF
LKNIGISVQTGETTIIPEIFLTDQWRNLKKFESQNSVDPSILLRSFAHLETFEVTSALNS
QQALQLIRILAASTTFRSCMIRLDRPDMMISELAEALNVRLESDETSKFMKLDDTDGALL
ISVEYFNHIDDVSLDIKRKRSLG
>CBN06635
MGVPILKLPIVALKILLDYMDGVELVTVSLLSKRADRFLTACGQTYVSFFDLEVYHLSTI
KMARLFLLEVSRRGIPWPGGVSVSISGYSCVSVNQEEPADIFDPRFSGSIYVESRKKMKK
KGTCLKIGETDVPVKVVGGKVYLLWDTKMSGLISLLKYFHQDLNILFNCLTMKKRSKDFS
KNIREFLNHINSTGISPKDVEICHGQQLSNKDFKFLLENVSVTGTFNSSTRPTASFKFRG
KIQAESISIKSGYWFRAKNLMTCVDCKEISVLGSWFTRDQVKLFLESWKSGNFPNLQKVK
LETSMRDAFYVTDDFERRSLYVRGQGMSMNLSRGIVGYGTKYGVVTKQDIANVFEMSVES
GDP
>CBN06648
MAENVAPPPSVQGLKLYICALATLHMPVWNAYKIFCEQHGVIDFPEFEFWYYRFYRGHFD
FNYDRRLAPKTRSFTELPIHIFEMVGEHLDMFDRLIVRQVSKTLQSLIDTPTPKISKITV
KFWETSSILEFDDEMITFSRGFMSTKKQKLATPTGPHWAHALSYLLPVFQNPKLKLKILG
LHYFDVENSERFNKMLQIAQNKICEKSIAQNKKFHVEKLSIIPNYDTMDLNVLMALQYLD
KGVLREIDVVNRVDGITDNKNILEKLVGLEQFQAIQTIECKGKMGGDPGSMAFFLNSPRV
SFKLFRKMTAKELAEMIKTLMKSTVLEKFHLSPPDMYNFPAKSLSKMLTQPEFFKAKGVP
ANIRFHKIQEDQFYKIDITEQLITIEKVEND
>CBN06702
MPDSRTLNDLPHDIVLKVVGYIDKSDRSNVRKVSTYFKAIIDKLCPSYEEIKVTLRHGFI
SVKYDELCNEYKKNDIGCTTVINRSYSIVEGDYLTVFMDHFAAAIQNKDLDMKKLLIDAQ
PRSEEKSLDPIDFERFTRLMRTLKKPNNHQPLNIQVLHLIGMKLDVSCHIMSLAKPGLLN
TIAIWSSYKTDNYESIYKKMVGMEQWRQAMALSFLGHEDSPAGDLAHAQQFQLGRSKMSP
AEVMQLREVRVELVMCGSKFLSRFSEQLAVFSDILQFCADNMLFLLVISQFSANHRCEAA
CVPSPSRLVVAQPCLCSFSATTTLSLQRLLEHKTFHHCEIKFPPSYDYTKIKTALRGRHN
NNDKWYFKIPNSHQCLEFSFINDPSSLRIRRINFILP
>CBN06715
MAELLNNNPIVLRHCLLYEFLRVKSAGGIENETLSLFAKYNDFCKVIGYDAMKYSEFEFW
FYRFLDGVYDLTYERDEDKKIYELADMPLDILSSIVKYLDMYDRLALAKTSRSFKNFVAT
QKSFHKKLAIEFNRSSADISLDNHRIYITNSEGDCHISSGKNYLQKSKLMQGVSHWKQGI
EELASILKLPKLHIEEFSFKLFCYDKPEDNLKTLDEAADELETLKSIQQLHVEKFVIYAH
YLKPALRILPCLKPGYLTSMYFNVPDSTPCHLEELVKMEQWKQAKCFGANIRLLFNGFWH
HMYRFEKLHFGSRGSVEDIRQVKEFLTKSSNLENCKIEVFDDLDMNVIRHEFGNAIRENP
DTSTYTHHHLIPNSMEYFEIECAVDPETYPHLIKITRKKK
>CBN06756
MDNEELSFLWRTAIDHFSESAIGRLLNLLRSLPVFFKTKTLDIKNTSTEIIVNTCSKQFA
PAPPTTKSISFPLRRLSYVALQEVFKHMDLIQLIELSLCSKKCIQLVKIARRNKGLYIRL
TAIFCNCLNMHTKNAYFENCFLSVYKKNQNKNGINLYDGMINGHKFKYYRTKNNTFNTYW
ENITAGRVEIFKYITDLFHYPRIIEAHIVEIIPIRPLYDWIALKYGGRSKNFDFL
>CBN06794
MTSMLQKIHSLFISSVALILLPFYIFWVGIPKKKEKGIPLRNLPTLALEEVIKSMSLPER
IRLSLTSKRMERTLCRLSRKQPSLSFHLAVKNEQFVLLVFENAKSTLLIVKDETMENQDV
ERDIQVKASELVSWSNPNRSHIQDYINFSKKVLNIIPCNSLELVVITDNLSSQFTRELLA
EPDLKIFETLRFYGKRIVGSTLKMFMDWCDTSNSFIFVGPKMPWNYRHNKAFKFSTIGYG
DAGWVKIENLFSMRNCENVLLEGNRFSPKEYNRLVKYWINCEHEMFRTLRSDLNRIQMSV
VLKDIVYVVNASLGYTFFVVASSAQRQPKLLIIQPYDTFLYFSTLSPEEAMVLGSGAVKS
FAREYEVLNVLCKMKSLKDNLKLIGEEGTTADTEEMNAKKTRVSAEIAELKDGLIANNVA
FRNGKVRVL
>CBN06826
MSDETPSPNLSTMPPTVLDLVLRHSNFEAIQILRKVCHPLRSHIDNTHIDSKLQQVIIWE
NPPGIIWSEIHFDEQKMKIKYKKEQNGCLVKCKDNEKLLENQDFGTVAGHDLGLILKQQK
TKMEAICVEFQKTAKLRLSFECLETTILQRGPPNSLTADENCYEFDYRHFKDKKQFIDKF
GRPYRENDEGNSIWFYTFPGNDDRVLNISWCEKGKEFSCFAMCKSDMVDF
>CBN06879
MTSTFPLFKLPYVAIRRFLKVLGLKNIIFLSMSSRKTRAFLKSHRALFPESWIEVNYLTR
GAVEIFANNDVFTFRIHTWSPVAYGPQVLMKIGDTNMVASISGGDQMYTYWKDEIQGISI
LLDYVTDLFNLPVSGLCLDSKNGTARDSLFRMIPSPTQDLILEYAKREESMFDLNWLMAV
DTKFISLLNPRLTMKDLNRYLKRWMTGGSSNLRSLSIQMKFINQLAILSGLDGVQREKNV
RRVWKNDYGNSLKIRGGYDIVRESDRKIATVAPHRNEFLMVVWD
>CBN06891
MGDAEKKVVSIGGFDIPEHIIGIILEYCHLKEIVRLGKVSKGFRQAIGFLRPDLRITLFD
LELDSLEIYCKMKSGPDIVEMQYMKHPRGCIVKSPGSRKEHFVDRNFILAFTMDNFGFLC
FQTTPVEFFRLNFQFYSDDEKIQDVELLANEFLKQSIFSFQRRQTPFQVHNFNMNFTHEY
QVCNFLRYLDQTVLQKLELHKRYLPLYEKVSSTELSSMLQWNYVDDLNLGDSVYDGPAID
FAHFDRAKVRLEEVTLQELIVLKDAFLASSTFEQFELELISFNENLFLDVFGPPLLFSDE
IRGKWLFEYGAHKRFLSISLGSDGTIITYRRENWNEIAETFTTLTAMESILEDVEMCFRK
ELSKKSLFMMNVKESVKNRLHNIHVYINVENAGLSFELNTESEANQAYYYEDHEDGCMNV
FGKERKLVEDQDFVTVLLMDLEFLLKHQTSTVSNLKIYLHTKISDDLKNRDDQQKFATNK
FLTNFKKILESRDEPLQVKTFHMNPTSQEQVLTVLPYLEQGILETIHFESSIQHGSPGDS
EKVYLEIGEIVKMKQWKEAKRLFVVGLIISTPVNNLLNFQTAVLTLQGITVDGLEILETA
LQSSSKFLIFDYVDFYATDQNDTNQNRPYDTFGRPSNVYKDNEHRVIKTWYFPIDGSGQD
VVIEHRSDKKFTFYRASSNTRKILNKTEWSGLVLLANVVPEVMENILKKLDFRSILVLRK
VCRDFRSFIDDTIIEYKPRKLAISVDFNSIETRFGYIGEPIHLYYKDDGNDCILVRENTE
KENNHSKLSVKDLDYFSAFFTDLNTILGHPKSILNEFSIAFPFITDNQEIAERMLGRLKE
YLQSRNRMISVKKVSIKAAQQSEFMHILPYINPKHLEIIELINQNEREDRLVVYEISKLF
QWKMAKELVVKNFVFSLPVEKLTHFLKIECCVDTITVADLVRLKDACLQFPKEFSLECKT
FDTEDLHEIFGKPLREITPEGKRTRKWFYKIPNDSESVLQLVMDSSPSIKLTRIPISSVP
QKGIIGD
>CBN06902
MGFRILNLPLVPFREILKMLEFSEIISISFCSQRCHNVTKRNLYKLKDWGICCVMGPTPR
IILQKGREKRDILEVFQDDSLKIPRWRTKVELITFTRTLFRVSMKTSRYLTSFWLDIQFG
MFECAKYVTELFQKGLHMIHFGNESMWMMNIIEIITQPSVTKTYFHNVDHSHLNKIALLH
VLETCSSDNLEILGWVDKGLRRFIRFGSFRTIDVFCGEWITVKHVTKMKCSHASITYSKW
TYADINKFLRNWIYRGGMPNLRWFNIGIRVDRIREEAMLDGLEEFVKRTETKRKFLNSNA
WYKFDGEKTEKDYQFNDGLEIHSRTGLVASIHIDSDTKQFRMAVWH
>CBN06958
MPSFPALRLPHVALTEVLRCLDPIDLFIFAQCSSKSSFVVPLVKSESFRIDLDNEFGKII
IINKDYRFSLEKIDEHTLFDFKCKSMNSSVKRDREHLLTISSNVGFETFIWYFCNLFKSP
MRTITFLPVRDFDQITAFLSKNDQVGIEELEITGYKLTENCLRKTLDAVQRTKISLALSI
KSFVPEGFVYKFEKLPERLQLKESHWFTMSNLMEASNCAHIDLHKSSLTIQDMKEFMSRW
KQGEFPNLEYFQASNDSFNITDYPGFEDRQNTVQRNKRIKNSSSSRYMTRGVKLQRDNGQ
KAEYRIFGNWFQFFVLSEWDIC
>CBN07018
MAYRFLSWLQGIPQFFQYFRYTKSLISTNVNQKRFKLLSLPLLALKEILKSMSFSEIFAL
SLCSTKMLNYINFWRFPIDCLSIIVDQNGLKVYNRLKHKKDEHIFSTKCTSKHERLFRFL
EIMNVRVMGTDVQCIWEKDCIQYIETTDSFIQLAIQKHLHQLFRISSIDLELSENNISNG
VHPNILNVTDLLVKKALPPAHRLILADEEEEGPIPPNPKIKSNVLEEIIEKYRNLKSLRC
HGDIDGELSPNSKIFDIEEVFFDDVYLFAPTFLESFEGRMVRLRWGEVFENDILRFVNKW
ISGKKYLNLEMVGTRHSYHPVIGERTTLNDLRPMAVQWQRPNFYEYRRRCRKGSVSKSRG
VPPSLVSAPSKLPSPRSTPSPNPPPAPSGVLPVLSKPTANGIKDPLPNLPSREEKAGNRK
KMKEKEPPRTTYRKKKNSGTQSCSVELKTSSENDGGGGSKEDKKKSNSQGGTRRRKSAEN
KSSGSKESTENDEKTPRRFDKEMAKSFFQYVMDSRKSRKRCDDALLETMPESSQLNSSAR
ALRKKMKKTLKVDQPETNFFKPNGDPIWMFPELPVGERLKDENGEEIKNPELAAALAENN
IEIEEKLQLIDQITNYVTYELEKGPVLSEDYEFDAFAPLETLKSNNECFDQKSMTYNTIK
NMVEGSGGAIARFSSKKNGIEEVARPNRSQEEPLPSSSSAASTELFQLKTCIMTSITFDL
KNVIRVTYDRHHPITSMKKFSKKLNSTNSVEQTTQVEKD
>CBN07074
MLPLLRLPVNVILHIIRLMDLTEILGLSLISKRCKQLVIEAETKADFLQVVIENSVTFII
KNSITEMWLAFSNTDDAPFSPKRLRAPSSVTISTYDLENPVEVLMDPWVLSAGYDFKDWL
KHVCSVFHHRDIIDYVQFEQTSIPFDLKDIKEVFGKTDGLDVRHTGCYEYNQLILKEFLP
VKHFSVDTEVFRDSSVPKNILIQHFETFIFGFHNENFKTMKLDDLLVMNSKHIDIQGLEI
SPKEFNRFLKLWIKGALPQLENFSIVFPNGRVEEDEVIKGINYQKFSSQRKFSRGGNEEY
IIPDGLDFYGKDGLKASVQINYDGPKNYFELFVFHDHIIVTSEVKNQ
>CBN07088
MGLCCCKLLKAIFDSSNPIYYPYTLTQFSSVSAKKIPLLRLPLLALLEVYKSLDPIELFI
LSQCSKKVANCVHIVGSEKWKLSVDAGKQRININDSYKINIIESYQKPTRRYDRNLKTFF
FEYQKSKNSELEFRKVLSQIQFIFRCPVTSFEYTVWCISDQRWSSVLKCIVQNQVQPLES
FVLTRTSKTKDLEWALQNVKVTRKIFIQTYTHVYSFPRLNLTMFKSCKYIELQLSWLKIC
ALNGFIEEWIAGKFPNLQYMLVGSDDFKECWCNHMFKREEMKQLGVRRTIVIDEKRLVEC
TGGCDIQADNGTKATMQMDRVSRNTFELFVWND
>CBN07093
MPKNNKIFRGNETAIRACIYYEYLNGMPIFDSPSSEHDLNLMDLPIEVIEEVIQNLDVMD
REWHYLIRNSGGHQKMALEDLKIVLKNPKLKLEFLEIQNISPAFFSNIHEFFKGFSWKIS
VKEIKISTKWRGEDLKILEYFSSKTVEFEISESYKQPNQREISNRIEEIVDLDHEFLKMT
FCIPSLDTFPIFYFEECRRVALHFQHLWIRGEDVFVFLKRILQSSKIQLFIVTSSQGISS
DKHGWDIANLQKISDDFYEFPISNEEFFEVEWSRQALRIERKTIGKNN
>CBN07201
MAAFPLTRLPASSVENVLRMMSPLQLVVFSLLSKKCKDQVNSLNTSAETMRIQITNSIVF
EVPFDEDTLRIEFYELDAFMVRLMRDERNKTLRAAAKVTIGIYRNEVYTEYSQWFTNKLS
VKQWVEQLKCVFPNVDVDWIHFSAGAFRFDLDSIQETFPKIPQLSINHTGDYGFNRLILE
KFLPTYAISISRNCFEDFRIPHKTIFTMSNVPNLWIEGPRMNITSNSTL
>CBN07232
MPEWSTLIDDVKTHIVEFLDYTDRCNMRLCSKSDKILVDKTRFRAGAFAISERISEMSSE
KTLIRIDIDTFTIWFIGKDNVSRIDRGWNEEVLEEYSKVKKENRYDLIRNFLEKYQRKFG
VIEAKSILLVMFEQQPPTNLKIKCDNLTIYECGDHHQTWLNQCASQKFKKLDICRSNGNL
LPIDDRILRTSESLKLSLNCDMTDEQLVMLKCADLQIKSDMITANGIKRYLEIFLTLGQK
QDVMELTIALSKDFPFMKLIPDTLQFHKTKIPSWSSSVFRAMITGGFKNVHGIHDPRCFR
VRFTPEKAEIECRIEEKTVVPCDLDPIVLN
>CBN07289
MQSFPLLRVPFLAQKVILGQMTPMDLFHLSHASKKAERLMKFSAMKNLKLEFCFVGEGNL
LTFRVERDSIFYDFHIMSREHFPGVDQFDILEDNEDNTRSFSFAIGCNDVPRQAKTIVEY
FRLVFDMKISDLELSFIENQTFKLITDVVLAQQTEIDMLKIRHIRGPALDLTELLESVKT
VKTLWIDSKLKSTFGFHFDNVPRMAAFRNAAWFTRHNLLNSEWEGLLVMGTSLTNKAIDD
FVEKWMQGDFPKLKHVVVVSNKFQNRTTVAGRLPPIFEPEVLPLHWREINEWGVDVDVNV
GIEITNRNGVTAKFGFQGGAKPIFFLDVSV
>CBN07295
MVAPSFPLLELPSDEIIRTLRLINPVQLLNLSLLSKRAKSTVISCKLKANRIGIYFGNEI
KIDFHFPSSGIYLKFSMDHGTGTRKIIQKPMRISYFEVRPCGNPGRWFRWINFEYGLMDW
VDHFKCVFNQKDTFVEFGRNTFDSNSIYENLKDPTIIHIGTTGSYEFNRQVLKSILPTKE
LHLDTKAFENWRVPETILMQNIDRLELNNRVRYFKLNELLCTNSKEVVLYSGTLTGKDMN
NFLKLWKAGSNSRLEKLFIEFPDREIYDFKGIDYKLVPAEENQQRAFKSRSGETEFLSGE
GKDICRFDGIRGTVCDNDGHFYFYVWHDHCIG
>CBN07351
MASTFPLFALPIKAAKKVFEHLEVIELIILSTRSTRTKHLVKSVKLPVPRIEFNAHLGCT
ISLSPRGDILFGLSEPEIDSIVPSTLRIRLNFSDAPSYFRKPGFFVREWLEHFMCIFNQP
LVDARFGLGQYSRYTLEEACKLLEGLTIGRLSMYENASEIIRQFPIMDTLHVNKSDLEPD
LSEDFIKKILLGNIPSVELIRAIPLDLNTLLMMNTIDIISHQPLLTDKELNTFLKLWLKG
SNPNLQKLHLRYPGLHHRTFDKNVILRGIKNKEVNEEDFVLMNTSPIYYIKKRDGTLGQV
YFDFPGFYFRTRP
>CBN07386
MSFPSLRLPLVVLSIIFNCMRPEEIIRFSFLSKRCYTLTKTLKKKPKRGLDIMFCSYASI
EFLDSFSTRFEVSEFSDIPEDAQLEFLVIGGTLPCFVSMNRKRDGMDLYCQYDRFDGLTA
LLKYIIDFYELPIENISIGADKHTKDPKRALDWVFSQQEALNECYFDCDRSSDEELQYLF
DRIGNRVEKFLGVLMTSNVGENFRYTFSNEDETERRFTFSYELTRYDGTIASVLLGNRSF
CMCVWPDFDGKLYPVQELEE
>CBN07438
MRFLPKRKLRLLRLPLVAFRECMLSMDLNDILNLSLCSKYTTNTIKLYGRSYFKEITNFK
IQFIENNGHLFFSTPTPLKKHFYSYESPLRLPQKFAAQFLACSGCPEVKIIVHDKTALEK
FASWGNNYEDLITSVYCSTDIGGNTIFDFVNYFKNWKRVVLTHGLKEYHLNQTNQNKSIS
IISCDQGLLNSFWKLPHQSIHFSGSAFNVDPFVRYLRRWVASSIPCTELVDFTAELYFPN
YFDTILRSVEFEEVNEEWIHPIHGKIPPPSYKVQRMDQRKSALLFTFDKDGERWMGMHIY
>CBN07475
MADEPFPLLDLPILVVVKILRKTRFIDLYILSQISPLMKRVIKNEVKKPNFKIGIDIRKD
GDFDFNFLLNGSPVETIRSRQKVYSLFALACRAPELERLYHLLTDTIPTFRVDWDDTFHG
AKVMYKEIEEVFSLSVEHVKIQLPCYRGDYKAITRWLKRISPNSSKVEITGSNMDFLAYT
WTMEQFKPLKELEIIAEPREYHPKGTLKVNAEKVFIHYGEWVSVDNLVAINSSDITITRS
ILSTQSVISFLRRLRRGSMGHLKNLRIEFEQGRLPDCEAVFESLGLVLMEEEEPEGEFQL
ENGDRCVIKCIVIHEIEMEGEEEVEVIQYTGLELKIQRREEEELTL
>CBN07558
MELQRKRSFNTSTVSHDFRKEYKGSFLETKCRKVKKDSKKNGLKSIAEWILTKTSTKKTG
ATGSTMTSSTTIAQKIESGAKIVTVHEKPSYFDRIPNEILFQILENCKSGDSVLAARRVS
HRFNVCMDHIADVNVNVLSRLVISGLGRKGIEMRWVSYVGQKTKTTVIPWNIIKSATSSF
EFNFRRFAIQRILLKNVPLSDDLIDFLRRQFQFADLSKLIQLSLSQVDFSPSNSLSLHRF
LAPLAKTLEIFEITQCNGMRADSVTDEHLAQLDASTVRRICIDGVKFASGATRNLDIGDG
ALRRFARLGAFPTMILDRCAVTTNTVCDYTKEWFEQCNESEKQLRSQVCTVKRCPKVKGS
QFESECRRRGLRCKNRRGSGSLTLYNVQEENTKREFTIALAALEDKELAEKLKTSSIDNQ
NNCNLLTVPVLSV
>CBN07601
MSFPLRRLPYLAINEVIQSMDTRSIFEFSLVSKKSQNLVMLSIPASSLSTYFTFRKNGFL
FELMPKGFMKQTAFILPVTRRGTEDRPVFTRFSTCGLYVQCELAGTSEVEEFTRKLFYRF
SKTFKNSKLSITFQYQTREEFAMEMMRFAWENGFPLERIEFDSRNSSSESIQELLNRCNG
EHTSLHIGTELPEGFKYTPPPGGYKFESLVVQYARWVNLDDFLQCRKVYLLNFLPDLTPK
YLNGLLKKIVNMECGLEHFALNLWKKPSDFAPIVSGLSESEIQQNGLQELQFERKDGLKL
LVRLSCGCLILEDACL
>CBN07607
MHNFFRKLSSRSGSPPAPKKKSAHQLKKNSSGLLRFIRNNNNNDKYEEPLYEMPIEVMLI
VIDQLPFFEQIRLARLCKEVKEHLEEKFSKIRKLELRKRDINEACASDEGLERHSKAYVA
IRIDEDSACLVIDDAWVVADLYVFLGMLEVFRDGVEQVEMDAPIAELIVISMSNISLERW
YAFQCMLKAFSDVFEDMHLDSDFISDRDTFWPKCSDIAIHATKAQAAALGRILDYGVKSG
YVFDRRTMDHLKLEFEDLQGFDEDRAVNKQIYYFRCWTGSLGWDHRYEVVFNQGNKRECH
V
>CBN07644
MVVHHRFKLLKLPYLAYDKVVNEMNIREQFKVATLSKKMQRVVKNSNQRETISPHVRFHR
IISIVFTNDKKRNSFTIRLRPKQGGRYPTMAEFQEQFLFFKNIFNISNIDLSFLHDYPRH
LKLQVIPFLVQENLKVSRFIAYSNYCTPKDTYLLALNQSTNAKQLQLYNGLPGEIQLSVD
ECPIMNVDDMALFDAKWVKIEHMLKRFMNCQKIQLHGCRFRVGEFKLFVQKWMRSPESRT
EYVKFRLKNPSQFGSLVQGIEHRLVGQAYIDNVIIHSHSGCFMVEQVSSGKRAIIYNNHG
ELIFTTKFSLQLSIRPNVSQPPEPPFENDDDEPNYQDDLEMDDFDSDDSEVDDNDSDPGS
D
>CBN07682
MASTLKAARQSLDVARPTRASQAKSRQSTMGGSVQNEQSVQGKLVQPRWNASTRISSPAK
TADQKIETADQKIRRLRKREEAIAPKSPKICVCDRSGVSNPGLSLLEPHARTAPASTVVN
ETSAEVNLPVNASTPASLQKGAAPANTGLGCFTKSQSCPEFRLPVSNFRFPEKKKLSKRF
WLRHLRDSLQEEDKSSPENLRNIIRKKFYSIMNRCAFFEEVEYWVMMLEIEELEIEHRNN
PNRRLISDLPAEILSLILRNLDPVSRLVIRNVSISLRSIVDSEKPNIKFIELIELPLCIK
IRFSRLEQNVTFQQKKDWCSVYWREKNTIVRGGNYVNLALQFLKPLLSNPKLKLGRINIE
LNENSSLFQKLFGLMSEIVKTNNTQFHVENLGIGDYTEEQLDSWLPLFKAGVLHNLGVSV
KATRGVVNCLESEHFKRAKSIDLFPTFGLNPSFINHFLHFETFRVRLQLILINDILRLME
YLSTSNIFQRCEIYLFVDLDLNALEEAFGVLPADPINQEGLLYVEVNYAQVHLPVNASTP
TSTPSTEGQAVALQNGVTPANTGSGFLNKKKKKGPQRFWLRHLRDSLQEEDKSSPGNLRK
IIREKFYSINNRCADFEEVEYWVMMLGIEQLEFEHRNNPNRRLISDLPAEILSLILENLD
PVSRLATRNASKILRSIVDSEKPNVKCIELFEGPLSILIRFSPPVQDVTFQQKKNWCSVN
WRGKKTIVRGGDYVNLALQFLKPLLSNPRLKLAGIDVQLNENSSLFQKLFDLMLEIVKTN
DARFHVGSLGIYDYTEEQLDSWLPLFKSGVLHRMDIAVKTSRGVVNCLESEQFLNAKSVD
LTPSGGLNSYFLNHFLHLEKFIVHLQSISVVETLRFMKNSSTSDIFKHCYIYVPVDLDLK
AIEDTFKLLYVNPIEQEDILYVEIHYVQFLFCFSFQKRRVKIQRKSGKLQHL
>CBN07684
MLLPLRRLPFLAIREMIQSMNTREIFYLSLLSKNSQNLVMLSIPKDSLLAKFTFKNNYFQ
FELMPPGYIKNAFDYYFEERGLLELMPAGLFNHQRDMFPDVPYKDEFLLTRVSTDSLYVQ
CDFRSYSDNSEVEESIRKLFDYFSNTFKKSEISIEFGDGTREEFAIEILRFAWENDFKLD
RIYLFLHNASSQSFQELLNWCNEQHTFLHIRTKAPMGFKCTPPPGGYKFKSLLVHDAHWV
NLDDFMQCREFRSSLLTDFPDLTVEYLNDLLKKIVNMECKFENFLFKLDLIETSDFPEIV
RGLSERILQFC
>CBN07687
MLQNEITSDDTTEKPLKIQELTVNVNKKSKSIHLKGSGRLLKFQSSTRKLDPIVKCAMED
GHVERLRMKIEKPNRVLRNGLFKVLLDEADRIDRHHNWDTVVFETNWIDLPEKLKRECID
RMSFKTRMRLGMTSKTEKSIIDSHQAKFDFVKIDENSRSCDEESIELSFRLRSPRQEFFL
KFQNSSEFIEKGLSLLVFLLKIGSIRILDLEIGDELMDQLIGRIKNLKLRFKKYMNFVST
DSRGAQFIMENCEDGVLEVLCDPKDCEEKDLEKFMELPAVYKANRVVLWHVQHPLAALKL
LEKWIQIDSEYNTIFDFEAVTQSTVDAIALKFGDRIELQNEDRVVWIRMNSPRKLIRITY
APFYDTIFRCTVVDSVRPALHDYPAEETSSSSSAESERSAKNDSKDDLDFSFASDSTKWP
KFSRIR
>CBN07727
MVSLIDMPEVPMKKILEKLEYVEIQCLRKTCHSLRHFIDTTQPEQSIDALQIAGSAGEIA
LLINGNENCQLYPNGRKIHVEYQFLDGEITKITWKNKSPKKVIINENFSELLSRDFGLIL
DCKLPILRKFSMDFKNTCKQFLEKYLSNKNPIKTNTLIMNNAKQDDILGFLPYICADTLE
KLEIQLFYWIGPIDISKIVELEHWKKTKEMHIAGVSVTSEIQNFEHFSFLIVKFDVLYLK
DVLFLKELFLHTSSTFKQYRISFGKLSDRNAFIQEFGLPLTEEPETLIFERPDDKEHVVR
LVFSAYFLEFEIIKKCDVPNDVEVVN
>CBN07766
MRNFFTDSNQQYYHERNQYTIEKLPDKVLRDIFQYLSPKQINQVGLVCKKWRVISQNPLL
WKFVSFRPNYGGIQVNPQCIDFFIQLIGARFSELRIVELATDLITPNVLYELANKAPKLQ
YLTLDFSTAMQLHDFTDLQSFPSRLKSLTLCLSENIFLEGFLRKVYTFISSVETLHIIGT
YEKVEDEEEEVYETVNVFKLKQFLPNLRVVNLWGVPFITDEHVDAISSNCAHLECLCINY
CPKVTGSCLKLVLQRCRKLKTLFLAHTKLDNNVVKMVDWEKTRIEELDIKGTELNSEALI
SILTRLPHLRWLDASWLENMTDQVLEAWQNSNAMGSLQFLNMDTCDSLNEQALVDMIKRH
GHQFHGLCLGGQHKLLEYFWMNMIPQLRNIRVMVMGIAEDCCPKVVAKIHVDQFIDCIAQ
NCPRLTRLEVRWDDETLRFSDKSSKFIDVLRMKCLMLHSIVLSDGQYYELVRSNFERADR
MSVVRTTEMCRTGLLHCSRYFNQLLFN
>CBN07784
MAFPLFQLPILVIKLVLETMGLLDLFVLTSSSSKTKRVVKNLVSIRNHNMRIFMTNETFM
FDFRPNSDPSFEEQIYLLFGKFRQPEDAFYLKIGSNDRIPSKFVRAINGTAVLTMYWNKT
FLISTQLYSTILEVFKIPLKVVQMDFEGVTLETCKSWINWNNATLHDASIVEIMGKCDFS
TYMCILKYIRTENELAIRVEPTEYPPVDPEIIENLNVEWTKLLMKHGRWITMQQLKAIRA
SDISLNKVSFTDSQINSILRDLRDSEEITNLKRLKICFSRVGNPETVLEGIDVTEDLMTP
EDALNQWSFEMASGRKCTVIYAEYESDDVQEFGFEFHVGI
>CBN07786
MTFPLLRLPLLAMDEIFEQAQYSEIFNISVLSERMNRLVRRRKFKQIAKICYLFVGNTME
VGVEEHSGECHFLVATAFDEYANLNIHEYKIGGVKSNFKLDRSASMVFTFLHDWNSEDLV
KKSVVRHCSDIFQQHSPIVQLRITCDQSLSYHIPIIEGVKEMHMHCEGGEGVFADYASSN
YPELSCLRINGLYRDATRFHGIDNLFCDQTGPGAMDILRSFTGRYLYLYNSEMSTDDLLE
FCRSWQRNEICRNQRLLSIQLNMTLPIFDAERFLLEFETQEWDPNVRPGGIFEDVPDMID
ICHFNGPNTEEFRDFQRTDGKWASLLVNDVQLMMIVWD
>CBN07858
MGLFYSKLLEIFNLDWSTKWSSTPKAFPLFCLPLLPLIEILKNLDPIELFILSQCSGKSA
NCVHIVGTKKWKLSVNVGEKSININDIYRVAITESSMKPTWKYDRRMKIFFSRYQYSEES
ELELRKVLSKLQAAFRCPVTSFEYDSWSDSDQCWISVLKCITQNQVQPLESFVFAKSLMT
EDLEWALQNVKVTQKIDIRICTSRFPGPNIMMFKSCKFIELKLSWLKICALNGFIEEWKA
GNFPNLRYMLIGSDDFKGCWCNHMFKRDEMKQLGVRRRLVIDEKRSVECTGGCDIQADNG
TKATMQMNRESRNSFELFVWNN
>CBN07873
MNRFPVLRLPYVALREVIESTDKSDVLNLALASRKMCKLIDTTRNSVSMKKLSQDDIDKL
GVMDRYNITRLETLHCSEHVRKELEVNISKEPSLTVKTFYAENDIQKSMTFRVHVDFAED
RPVWNQKVMRFGNLDVPVASESNDTVHTLWNNSDCGVGWLCCHFFQKFDLKRFSSLEINP
EDVEYSEFSTILRSVVDLVKETPEGPNLQILRFGLLTAEDSQYLFDGVKYKDIIVMGRRI
QQNSGAFTCESSLFLLGDADWFSLENLMSTKCEIIILRGSQMTNDLIKQVLMHWMDKKLE
KLAHLSVELREEVDIESILSGLSNRTGYVLTRTKESVTIRRGDGKRAEILIPKDESEKKT
FKMISC
>CBN07929
MPLPLLQIPYVALRYVTNHMSHVELVKISLCSRKADRTLKRCGQKELSYFNIDKYSLNNL
EHLELSLMEAGRAEGGISTARHVNLCVGFRDSVEITVTYGRSYIYSFKIECLNKLDQFAG
IQKSLTLKDTFIPVVLTEDNKIHTFFNNRDDGLNFLLRCFNEKFRYVTHSLDVSSYVMPD
ALESLRKFIHYFPLGEVFLSSVSIQSEVYVAMSEPFEVEYILSGLQKCRVSDRLQRDTSS
DYLNVFVKGAGDKVAMIKKLKWRSFTMDVYSDPDAVCVKDEEE
>CBN07986
MSSDETEKTPAELLSLPNEVLCYLFTFIPPHDAITKIPLVCKRFSLIIKDAKFWSTRIRN
EQSVRMPQCELRHPDYSPQKSFYMIHQQNQRWKDWESQRIITAPGHMATVDSVMLFSKNE
KLFCLSGSRDRSIRLWDIQNVGSGENSEENKWTVAQNDTAHSGWIWNVSRNEDSEKFYTT
SWDSTVKEWSIPDGGALQELNSVNLGSAVQCVSTSGSSNEVVCTTFARRTAVIDTRSFKI
VADHQLHKKAVIGLAVQGDKIFTSSEDRMMMMVDRRMMSKAVLFEYCPKSYKTSLSLQRH
QLLTSTSDGKVKLYDANNFNVVQSYTVTGILGY
>CBN08076
MILLIDMPEVPMKTILEKLGYVEIQCLRKNCHSLRNFIDYFKPEQSIDVMEISGTAGNIS
LLIYRNDDSQLYPNGQKIHVEYQALDGENTEITWFRKNKYPKKTILHENFSEVLSRDFGL
ILKCKLPILRRFSIDFKYTSKQFLKKHLLNKSPIKTNTLIIKTNTLITQRQDDILSFLPY
ICADTLKKLEIEFVDLSGTLMNISKIVEQEHWKRAKELHIHGVSVMAGIQNFEHFSYLVV
KFDLLYLKDVLFLKELFFHTPSTFKQYRISFGKLSDRDAFIRELGHPITEQRQTLIFERP
DDKENVVTIGFFPKFFEFKIIKKCIAPREVEVN
>CBN08104
MAPSIASKMIEAEGIEKLDHLIGAISIPPVYTSNPTTVTIISRSKAFIYSGEPLRRHLME
QLMEQQPMGWNPPPPIQDIFPLLKLPENALKRVLELFECVDLIDFSLCSRSCKLLTQTIN
HRIDSIDLSVMANNTMIMLKSGLDSRAIIDFESTWPYYLQTTFRFINRIRILVCKQGEIY
YCRNSIPLQGPLTLPIKPITDYLIELFEAPLNIVVIPTGFNLRAVLPEFIKCESLEVAGV
PYMAPDDMRYLFETIKPNGRFSLKVRNGAYFYPPELPLFFDVDNLEMINTAEWMTGEIFL
RLSCNRIRLSYCQLRAQDLEGFVLQWYFSNSTHMEYVEVWHNVTPGLMTFKNCLVRMPDN
LLRGRYYNNTPTTYIDCNSGLDMIRKDGTIATVLACTRSFHFIIWKERFPAYGGTQLFLV
>CBN08154
MSFPFPRLPLLAIREVIKSMDIIDIFEFSLVSKKSQNLVMSSIPKNSLSTGFTFRKDRFQ
FELMPAGYSEHAQDILLDTSYRIQGESLMTRVSTDNLHAQWDLFFSAGTPEVEESTRKLF
YLFSKTFRTSKFSITFKNDIKEEFAMEMMRFAWGNDFLLDHIEFCLTSASSESIQELLNR
CNAEHTSLRIGTKLPEEFKYLPPPGGYKFKRFAVYHAHWVNLDDFLLCRVVHFGTGFPDL
TVEYLNGLLKKIVNLESRLENFTLSLRNLPQINRGFAQVVRGLSDSEIERDGSWQKLQFE
RKDGLKLLLTFFYGYNLRMTIV
>CBN08190
MEYREFDFWFYRFLNGEFDLNFERDKDKKIYELMDMPLDIMKNVVEYLDIFDRMSLASTN
RSFKTFVEDQKLFHPKMFLHVSEEVAFIEFGMECRFILYKRHGNCFTTKMQQGGKSLRGV
PYWKQAIRDFKKVLNDPKFHLKTLEIEFYMPGLMPSILDELVDSFIHKARVSSLFFRAPS
TDSLLKILPLFQPGYLTTIELSMHEINGSVMEKVIEMEQWKHAKYFTMTNTVFRGSLHHL
YHFKQFDICYQQLTVEDVRQMKKILSKSSDFEKCSLRFMNSVDVGSIEKELGSCIEGASK
RYQKIYHSPILNTTEYFEIEWKSWTREITMKKRKL
>CBN08243
MAEEELAEEPVNRASLIGIPPELFAKILENCEFDSIFSLRKVCHSLRDYLLVNKPSIQFT
YIHLVERGSRMILHLHTVSTVRRIDNLPWTQFKSDVKLILDHADSKVKSFGVYLVRDRQP
RNRMSSQLLKFLGSYLESRREKLQIEMFTTDNTKTFIPILSNVQGNLNDITFICIKLPPA
SSNEGRRVTRGMIREDKTWNLVHFPLELSRLPAWNQAHTFDTGFGEAIITTSVMLFLHFN
LLNCGFLKITEEEVSAVAQAFIQNQQKVFYWLKIDNFANREEIVNVFGEESHFDAEGTLW
WYFRTVHENRWLRVIIEGGCIRLDQIFDLPPGSIVRDFN
>CBN08273
MAGTEETENNICMLYEAANKTPVYKAYQKLCKFRGNFDIDYVDFEKKYYRFYHGYSELKS
AESSSSKTFSKLPIDIIETVIDDLELLDKLSLRKVSKELRKTVDNHKCENSSVLIHFEAN
VSQIELPMDDINYSDENGKSIYEVVTRSFDSDEYEKIKCKEKPRVIEGEHWELMIRDLST
FLGNPNWKFFGVLWEFDVDVEEDKLTPPDIRQKQIQLIENMLKSTPLEVKVLRIQSTDHN
AVMAILPNVIPGSLEFLGLNSKNNGAKLEEVVELEQWKKLKRSYVETVPDSLDIEHFFHL
ERFKIEQIRITEDRLVKIRDILFKSTNFSRCTLRSKIEEQVNVNRNGEAIFTLRELIVAV
NRVMGEHPEYNADTRCYSIPDSDEHFSVYPCQSRDILKLKIQRQKNGRVVSEDPFNDPIE
ELLRGRFGS
>CBN08276
MPAEILDMIFDNIDFVTIQIVRKVCRHLRNHIDHFPPDSKLVNVTVKRLNQQPNLTQDES
ISVMYLTKNLQKFDVEYQKNGKNGCRILYGNREKTIENQDFASVIGNDLGLILRNQNSEM
TTITIYFPTLSKLRLSENCLETFHGRFIAALTPHMESRRTPIQTKQIEVYGTNQEYGTNQ
ESQIMKILQFFDPSSLESIMILFDKQPGFASPTMKIDRLIGLEQWKQAKSITIHGLNLAS
NIENFSHLESFAIELKQISGEELVTLKEKIIHRPSLVKRFTINYRHLKDPSPFTSVFVEP
GPWEYTAWFNVPNNIENALRIRWHPKQKWFVFECRKRMIAAQGTIFN
>CBN08284
MDSSHQPTFPLLRLPVNAQKNVLRSMEIMDIWSLSLCSKTTKVLAKSINLKPKSCVVRLD
GLVDSTVNSQDFTIQLQVYPDRNAQTMPNRKKQKADYVIITYTEISSSESKVYRSKNFKT
AGDWFCHFSSIFHISSVNRLEMVQFCYFLSVKETLKRMEIRNIWIYETLQAVHARKILIP
LSRAKSIILAKNPYISVYEKRRVLVQNWLGLNLNNEFLITIDDLLMTNCTYLISWWSEWP
QEMINRWLKLWRSGSNRNLKYLVLAIIGTDPNVILKGIKYQVVPESTVQIFDGNDMGDLR
NRTEEVKGGFDIWRNDGVRATVAIKDHLDHWRFQFCLWP
>CBN08306
MNSIPFLRLPFLVIQEVFSMMSLFDIIRLARASKRTKRIVKTVINTIKEYHIEVYIADDY
GIGFKNGTSGRYYVYTSKRGHEYSTVGKFIDHEFSISFFKRKFTYHKLDAFKKIFNFCQD
LFGDIPSLPLDMNNDDNKLIIDYLKTKQENFDSCEVYINKQKNDEINYFFENIKVAKNLG
IYYDIPENFEMNLPENVEKLFVYDSKFLQLEQLLALKSKQIVLNSTNFFFFQKTYIYSND
CSLDIPLKLCSSFYAYFNS
>CBN08360
MSLKNIRKLPARNYDRQITDLPARAFEIIFANCSSTDMTRCSLVNKQFRELIEDMEDNRS
ESLRSCQKAKIFICDRRRAILEGVSTITPTRLPRTPKNSESSDSGSASSSSIASTSTHGG
SVNSSSKTKTRQQQTEQRHDTRRRNISDRTKSTSSSTDSGIHSKATTFISDQYTDTSDPN
WAFSFDFEPWLQEYDVNDVYFKNFCSFLEREKLEDPMSPSSYKGRTAYYENQLSQDRTTM
ALAECQIVQLSPEAQLEMANQSAGRIERLAERLSGIRNAHFIFKDSVCYGARPPITIFYF
LSMMRMNTRALTFDHVQAATPVQLHEVINMSNLQRLTVIQPQQRQSILIREELLTGWMKL
PDPVRKRISIHLVGCMEFRPINLYHVVEEWLRLPKPVIFKQIAIDGGSYKYNEFMNLIER
LHDIIEKRPPRSPLNRSFGNEQNEHAAVLERTCRIPHPKDRRYVIQFKYCKPSRRMVLTI
EKDVSAGPVAILSPVSTLARLTRPQSAAAVISSPIRKTSSTLKPMTPIPTHNNGRQLGRP
LSHGPYHMTGCRENVGSNVFTRIVSFLGTSS
>CBN08364
MKLLNFPLLVLEQILISMNYPQLFFLSFCSNKTKRLISLFKYNLIEFAFCFGQYALRVFF
TDKNKKHCLVCKIFSFRAGAVSRNLTIQYPSRPFTEFTDHYRGRFAVFCTPNIRDARVFI
DRWLRKECCDNLNNAIFFNTTGRPFDDTLLVNFGQKRIDRTTMPTVPEKYPFDKDDLYYI
GGGSDKLITDGSYYAERFDGKFATIAYWDTYVVFSVWDKRPW
>CBN08489
MEGPSSTLPMDVLVDIFDRLPAKNKGRCSQVCRQWSNGFHSKYSWRTFTFKDGVFVRCKF
TSHSGWQYHIDHWRLKNLITNTLHHWRTLNVEPVTNLFNLHEFFRVLANYADHYEKCDPA
IKPTKNIKTFNFKWRLHVQEDETGGFIENKDVGTGGQMLQSLQRVLNHLDGLHSLTLTDL
QLTSEDADECVLTLLEKFQEKLTYLSLLNFTLQPQPFIQIGCFLKLRKLLVSPQMLCADT
LSVIACLEHLESLSIVQDEKSSQSPDISRNAWNMFVDQNMGRTQVWLILRGKPQESLIIQ
PGAPVYGIKMEASAGQLTMEIAEQITNYYSGTLRHFIQLGLERMKRGKAMEDRVDPAIVE
IVSRCPLLERIACRERMSYGTAIILSVYAARAGYQLWIRKNALLKRVCWCRRDIEALQIH
WEWIRDNCKSETLAFGTIQQLTNRNHVILDDKAYRALKV
>CBN08593
MSTIPLLKLPILVITNILESMGLIDRFLLAHVSQRMKRIIKNSARVRNHRFLVFFNQRAG
FRFETMDRKTLPEDFIVEDDDAADMNYIEKLLRKPFKLSMSKTNRQILTIYWDDVFIGMK
TICEEITELFSVPVNGVCFDLNGVDYHLESITNFINSLNPRPESVRVDGEKCDFQQYKYV
LENIKSSNNLACHAEPKEHLEMGDISLKFEKLYIKSGKWIKLDHLKSIEANEIVIDHSNF
TDQILKNLFRNLKGLLHSKTKKLEIYVYRHVDIDTVMDDFDADEDDESRWSFPMDNGENF
IVDFNDDPILRRFSILLDKKEDNQED
>CBN08608
MDVPRFRLTELPVDAAKNVLRIMSPIHLIGYSLLSKKCRNLTQSVGMRAEPIFCRISHSI
QLGVEFNKTFRIYVKLYFEEKENGKHTMKTSPKTTHIGFRRNDIGARGLAVIESRMGVKE
WVEHLQFLFACPEVFVMVIKMQSFRFDIQSLRETFRNLYHLELYHTGCYEFNDLILREFL
PITSCLLISPSCFQNFKIPPYVFIQNIQDLKILKRNDGHLTALELDDLLRMNGRTIETEN
LMKTVKVFNKFLKLWIKGSNPHLEYISFRYTNWNREDPNAVMEGIEYQSMPRTLARKHRS
IRFPVQGGLDFHRHDGVKATVRVGKLSAEEAVVVMFVWHDHCCVP
>CBN08610
MTGTEETENNTCMLYEAANQTPVYEAYQKLCKFRGNCDIDYVDFEQKYYRFYHGNSESEA
TKSSSSKTFSDLPIDILKLVIDDLVLVDKLSLRKVSKSIRSVVDGHKFESRFVYIYLEAN
VSSIDLGENDIDYYGENGESSYKTMTMDSDGYTRKYKVKPRTIKEEHWESMIRDLTTIFG
IPNWKFTQILWFFDADVDDDKLTPPDIRQKQIQSIENMLKTTPLRVRNMSIFSKEPTTTM
AILPNLIPGSLEHLGLDNVGAKLKEIVELEQWKRLKSASVDTVPDSFSIEHFFHLESFTI
YQIRFSEDRLVKMRDNLFKSSKFSRCTLTFKIEDQVNVDGNGEGISTHRELINAVNRIMG
EHPEYNADTRCYSIPDSDEHFFVCSSERHDSLELKIKRVKNGQEDIENSFEEY
>CBN08634
MADPSFSLLFQLPNDAVKNVVECMDPPDIIGFSLISNKSALIVKSLNCKAEPFRVEVTSK
VDVIVSFKMDGYYRFRFYESERLYFGEVSTQPPKDLYPPGYMKLFWSMDEIGTFEKKNFT
MRDWMDHICKIFNQPKINSLEYKPKVFSAQSVKETFPKLYQLSIECSNEEYERMMKIFNY
SESIRVVRRNINHNNELGIIPKIFIQHFERAETMANLKISLDNLLICNTQLLTIGELYMT
NRGFNTFLKCWMKGACPNLKHVDIRVYTEKALDLDIVWKGIKRQNAPDNRRNTCGTCEHR
DFLAFDGGVDIKRYDGTVATIFMQFHQPLRFFGDCDLKMLVQH
>CBN08674
MSDVFQTNEIAYRACILYEAVRKTPIEEAYKNMKEVKPTMEYSDFEYWYYRFSDGNHDLT
HGFSDMPLEVADNIVGYLGLVDKLAARKVCRNMRAVIDEQASRFGGEVEISITGKDCKIH
YLSEEIKYSAQENGNYLLETPRKTMSLKGDHSIAAIEEFASVITHPKWSFEDVTIVFYEE
DSHRENERKSILSLNSLLSNNKIHVEYLSINARTLEPLATLLSHFETDFLGFDCSSPMVD
TDLLQGIVKMDQWKKVKGFYAGSLPDEFPIESLFHARECYVHNVNITEDRLMKIRDVLFK
TPTFEIWKLYDRNNENREELPVLIDRVMGAHDAYNSHDKVYRIENSKDYIQISIPRLRNY
QLRIQRMRS
>CBN08680
MVEESFPLLKLPVDVTKHVVQCMPDIERVSISFCSNRMKSMAIFPGVRPRNFLVTLVEIV
QFHIKKLTFVYLGV
>CBN08688
MADIFRSNRDAFRGAILFQIKLKVSVEEAFKSAKIVLEDDELDFVEFEYMYYKLYEDPLA
NFSADFTNKAPYSKLDTFPLEILEKIVHDLDQVDKFRARKVSTWFRNATLKAPCKYDKLE
IEQMFNRVMVDFNGDLVIYKAQNPQGCKVKRTVFLNDDYFDMFSMDLNVILSNPNFCTDY
FSIELHNELWGTQKTVVTTLENTITNCNLKFTARELNVSVKDGQHLRQIGNMFNTTALEK
VTVKFNSYKSTLNLDVFNQFEQLKSIRIKSHSLCEMNSFELFAKCENFDMECQFRRRYIP
NIVNQILVSDKFKRGCMCLAYFDDERLKTFFPDAVISEDTWYLKFKNIPFWLKLWTRGNE
IMFLERCTEDDLP
>CBN08697
MSSLALVPYTFSLLKLPFIALQNVSDCLNPFEIYHFSRISKKTNKLAKTISKKATQIFLT
SPFSALISFNKKESWSFKPTIEPGPDSYTVHSDTSGPTRSRHGYGFFSKKPASKVLKVLE
WVIDLYKNSIVHLSFDSRSSNRQDLISHFNWFIENPSEVPFISMKCSDAEDVQFFIENYK
KSSKKLNLLFDLGSEEELELPDNLETNLFEEVEIHNSHPVNFDLYNIFRGSIIFSMEAKL
TNQDLNTFLKNWQSGLTNSYWRNVCFNMIGQVNLISILDGVAATYRDPRNVKRQINMATE
SFWIFGGIDIQKQDGTATATVQWKKYKVENEVSDVPIKLIREYERNQESGEIQRHEEGEL
TFERFLELHRFSMYIW
>CBN08762
MDVYKDNILDGMIYTFHFQHFPAAAAHLMLTQMIGSQACTLQYVQGIYKRIEDKKFSLTK
PHLLDMPDHILENVVKELDEESRTIVRKTCKKLRALADNHPRRLEKLNVYFNETKKSVSL
HFNGLAVHYIKKEGGCLVEFSLSHRFSATKSIMKRSKFIEGEMKQLATQDLKTILINPKL
EIGELEIEKEDGREFYPEFKEFAEMLPTLDHKLHIEHFNWRKLLENKNLNQIIMYDNHGY
YPVQKLRDILSPFQSHSDPGWAEFNYPNSNKKLMIRVYPHTIWFKGPCFKPHEERDGMMD
FEDDDEEDWSDSEDESEEEVTDEEETSEEESDVEESDADDN
>CBN08788
MPCRLPFFSPFHSLLIKKYKWLSPPPSPKGFPLLKLPHFPLKNIINQLELVDVIELTLVS
TKFKNAVSSAKYIVNYFEILLGTYTNRVKTCVFERGDIANQYFEIETLRCNFEDRPVWIR
RKIDGENFFVTKTHRDFDPERSLSQSKSQVFVSENQELVILEKIVRHLLSILDAKVTVRI
TKQYEKPKELFIWKYIQRLESLTIQMIGDFDGVDIWELPESCGWKDFDVYPCHIKCRALE
FQLDGIPYQEVNKMFKEWMSGKLGSIEQICYRFPSRPDDRNFDPIFEGLNAVPTTFSRSL
VTERQVYGTTYPAPPMDIKRATDGLKATIIVAKQNVAMYVWHQKFLGAESDEEYESE
>CBN08913
MSNLEPGFDTFPLLELPSLVYEMVILRMDVLEIFTFTFVSEDVFNTVKRLLSRNKQRHFV
NGAVPNLEHLTLKGATQNMMEYLEKLNCEANPNRVLKTSPEDPRRMLTTPMDISQNGETI
VTVFYSEEISPDIYSMRFLDFVKPSHTCTGPYYFDHRSCML
>CBN08943
MGLSYSKLFKTTPNSSNPSCNAYSPTEYSSVPTAKNLPLHPFYNLKCLTKWSPTAKTFPL
LRLPFFALLEVFKSLDPIELFILSQCSRKIANCVHIGGTKKWKLSVDVGHKQIIINNTYR
LLIIETPQKPSWKYDEKLKTFFLECQFSRNNKLEFQQVLSKVQAAFKCPVSSFAYTGWGD
SDECWFSVIKHISQNQAQPLESLGLRGWLKTEDLEWVFQDAKVTRIISIRTITSRLFRPD
LMMFKSCEFIELNYSWLSINDLNDFMEEWKAGNLPSLRYMGIGSDVFHSDDLILGFKKDE
MKQLGVRRRLVIDENLSVDCTGGVDIQSDNGTKATMQMNREVPDRFELFVWII
>CBN09016
MTTFPLLSLPMLAVKEIVRQIDPDSTLELTIVSRPFRRAVQFFKLNASSIKWTFNHSKTE
IQLMFSGMSESICFKSSDENKTEELTKHLLRIIRPRVAHLDCDLGPDTSIRNLFIWKYSV
TFGQVAVDSSLQEPKCLSPEELKFLLEDVITHNLVLNVKVNKFTYQGVIKKDYIKIKNSS
WLNNTVLMRMDSKYVKIEEYSDPGIKYDKFIENWISGGNNSLEHFYTVFKRSLSMDPGAI
TRNIPCEPSIFSMRDLANRNVQLMQGVQPMVDIRRESDNLLATVIIEERSFHLVVWHKHQ
IKWCTRETRNKLKAHESYEMLLKKSYHSLKNQI
>CBN09048
MNKVRDRLRKKLEQMKLDKIPKFEKWDELPKELKLECVNKLDFKTRWFLRGTSRKERSLI
DSQRFDFEKICLSNGSMITATYLDSDKKGHEFKTCSYEYQQLDHLLPLLAYMLRRCNIRE
FRINETHPLNQEELDKFNKLVPIGTAHIKNLFADEYNETALYFLRKCWKQVDEVHIFAYG
NQNYFKDLMTVPAFDHALVFKTADPASPGVHVRHFLPMIENWIVNNAPVGKKLVAEDINP
KTKNSFLLKFKNRVIYQGNIDVGYVIRLSTNHPYKHILAGFVQLHNDVFYCTVVDSETEL
SDYDSYLC
>CBN09050
MANSFSLLRLPNDERLQVLRCMDRMSLLLLSLLSRNTKDLVRSLQLKPSRFYIDFYYSRI
GFWMSRPDLYLDFYKEPERKMRMLKKPKKVWISVVKGTIFHDKPIEMELQNPLELKDWLN
HIHYIFNSRQVSLINLSEGAERFDLKAIKEKLGNVETLHFNSSMIGFPRTQAGAILENIL
PVVKQLDLTCNPFRRGELCLQKALIQNTESLQLGFYNGFKRFTLNDLLISNAHNVKLGAH
RDFKWINKFLKLWIKGANPRLQTLVISHGARLIPSEIFKGVKVSEEDYDGFPAMDIKRLF
LSLTSRKTKDLVKSIKIKPTYFHVTVGEHINLQLYSAELHFYKEPQDNMRTLAKPTKLRV
TAWEIIADRHQFNTMELPNSLEIRDWYQHILCILNLRQAKQIGFYQGWERFDLESIKKCI
GKIHTLVYRFVTRHSNSKDILNTFIPDIERVELEWNPYPEGDTGFQKMMIQNFDSLDFGL
LHLFEKLNLEDLLISNARYVKLRSIQKFEGTNQFLKLWIKGGNPRLRKFSIGPIFNPQTQ
LNPEEVLKGIKIAKEHLVGEEIVFEGKTYGISSGSRAVDIKRYDGTRATVLFRVRLFFDF
LVWT
>CBN09088
MGLPLLRLPHLVITKLVDLTSIKDLTCLSLCSKRARNILIVCRRQNRFKGKFISATVVSN
CTALNVHYCEIEVIQISNLENYMKIGYSKFELPFSGLTVAVVKDDIRELETVEIGGQHVP
FFRGKYTLFTFWEDETIGLRKCLDFARETFEMPVKLLEFSQKGMWAFDWINGWEEKIPKM
TVRVSGIQDDKLKYVMENCESRTLKTRGGFVWSGDPKGYPSESFQFDLHELKAKSFVACT
ARWITLQNISTSFLEELEIRQSSMTNRDLNLFLRLWLVGGFPSMIPDDDVKGVK
>CBN09092
MTTFKDNVLDAIVYTYHSENFSSQLAYEKLQKLTGAESYTLQDVEKLYKEIDEKVFSLIK
PKEINLVDLPWHFNKEVVSYLDLASRMSLRKTCHLFRHLVDIDKLSIDTLTINLCLRCIK
ITINESLGICYTKSKSKNCCKVEYNNSSKDVESSFTKAAFRDLAIILSNPRWEIEVLTVH
ENIYGDLPLKTNLAFRRFMNSLENKPKVECLGVSSHSSDTLLYSILRNLNETFIKTIEID
PLDQLQFEKYEIFELPQWKNATSIFTLHLTLSPDKWHHFLDFNKCVTWFWSADGLTSDQF
LVWKDKLLQNPQLDQAKIRIGSRNGLDLTIINELNESLGIQGVGVWAKINYPESQKKLSI
CVAKNFIWFKGPEYEESEETDVEDEEIDYEEDSSDTSDGEPDE
>CBN09096
MTDMLKAYYKLQGSLGDDFMKYSDFEYWWRRFEKGLFDLNHDRRRDPKRYRLEDMTSKIL
ERIFGNLEWKDRCAVRKTSRNMRDSIDASQQHFHRIMLIADTFETTLLIQDNKSKNFFRI
SYKASQFGILQIYVEERDKLKSVPKMSHWEAALQDFFLILKCPKLKIEELDLEFNDSVKG
WKLTNFLNATKKYRSMQRPHIHLKSLKMQIKSPVEVQAILPFFVPGVLQQIDIRSCDSKF
RFDIDRICDTSQWIQARDLRIGNVFCSPCFLNRLYHLKEFNVQVPRFSAREVYAMGNAIP
APPTPIFWWLQGPREFNAREVRDEMGLTGDETKSNGITLKFEGNYICFKRY
>CBN09135
MSSTISLIDLPALPLKHIFSYVGFRSLHRLRQVSKPINHSIDTGKPSIQIDDLRIKVTSK
SVQIMLKSSGQNSCLEIKEHQNGAIVSPNTSKPRIQEKKSFIDCSIEALQHVLKHRKFPM
GQIKLELDNKYSESKNSEFLEKFQKLLGADPLRVEEFHLEGHGHQAVQLLKLFEAKTLKT
INLSRYGHYFEEISNDSLMQLEQWKNAKTLNSRRKMFNVPLQNFAHFETATVLVNKITTQ
GLGYLKEIYTQSLSFKEIIINFMNSDPLEKPFEGKKKVFRCSDPNFALFFSSNQMCIRFA
RVPIKDVPIGGFGKL
>CBN09147
MPIEVVDIIVGKVDAASKLSVRKTSKILRSIADSQKTKCHSVSLSLYRSFSKLCIENSSI
TYRSEKDASSKLLAVNEYDSSDSDGDSPKWKPHKWAKMKTVVDENHLKAAINDFSSFLIN
PNWKFEEFTIDFGSGQGSQWREVKEAKLIKALDPLLSKFQIHVENLTILLSTTTFEKCTL
KFHKDLEPWDEHQDRNEIFHIDDIVKRVFRFAPEDDSYTKQYYDEASCKSYTITAPLYRD
PVELKIEHEVYDWL
>CBN09164
MSSSSSSNILTTLPLLPLSQILKKLNIQDLLNLSSENESIGKFIQNIPIRSGGFDVCLDE
RGCLVQMLKQDFIFQRYDKSSAVVMETFIDFFNVCKTAFPDQINKLDVCPLTFSNLIHSL
PNEYSTLTDEDVNSLLHTFMQGTGNNKLKVMTIQKENGWSMETVLKGFNVEKKVENQTFK
LDKEIVDCSIDYSDRWYEDGVTLRDAFNITRSDGTVFTVDSVMSTLRIHVWPLQSKKTVS
RKRRNEDSIEGSPKKQCL
>CBN09222
MLACYSDAENVTNESFIQVFHRLDKKSLLNCTLACHRFADLISNDSFWIEHARMHNKQKV
LPPLPWRRAVAQKKFDVNESEEVDVSNFKFNMKKMVLGGRGYSPIIPSFHSHFETARENT
IRGVIRSDDFSIRASADGIRMELNGGEGCQPHPEVSQCFAYSFSTSAISIFIDLVDSGID
EWILDYVRPKIRITQKINHRHDCSARIAFAAQLNYNETQWIHEFGMRQTAGNTDNKRYKS
IVKEWEQWTEDKWEDVSLEFTDYPSGMRHLTVLNEGKDGMFWKGFYGPKVANIQVEVILP
DIPIVRAAAADQEKCQEDEEPSEADEPRPGFRMPLHPRRRYMWAVPPAVAREADDNE
>CBN09231
MPMKFNSFPYLVKMNIINQMTFKSIFSASLCSKRTRALIEFCLKKKVKSIKYCFLLEGIQ
VIVQDESDMSVEVMVEVQAADRSQTYYNQVTMIGNTPQIVVFHKRKSRRGDGQVVIKYGL
IYEEYIKRAIVDHVTSLLKHSSPIIRLEVENRERLGTLVPIPGIRSTSVLGVQVDGSVLD
RIFKNNESRSAIIRPELIKDFSENSPLFHLPALYCRNSNGFSRTIVERFTGQDLELHGAY
FDEEDVLSVLQNWFSGEAYENLKVMHIQAIYPIRRQRIRFDNNDDGERHWSLEPFMFEYE
SLHHSNVNETMSIDLRRFRPLQRLSDGMMAAYRVSGDVFRFVVWNKTRDEFVEMDQ
>CBN09266
MANNNFRLLGLPNEAAKHVLKVMDDSERIATSFCSKRTKPLAVTRVKQGRNFVVSIGSIY
NVHYIHNGVGEVWGHNTDIGEEYIKIHVPLNPFHALIPIPPIVPITWKQPGWSLLDRINH
IKSLFPRVIDYSTNFFSHAFDLNQHLPLLRADSVNHLDIPSFPRDDVFNVRILNYFFKTN
RVQFRCTTFQNPETFGKVAIRNMTEIGVYVNFRIDLDQILLTNCRFLHLMDQTFSARAFN
KFLKLWRNGSNPNLKYFYYEFSDGQEQNQDINVILSGINARQLLGEERVPFAVVPFYKQY
LENGFQIWDQNGRKGILECNEARRVLRFVIFD
>CBN09288
MGLPLLKLPYLPIKAILNTTGFLELFFLTQVSKRMEWIIKNHVKIRNHRFNISIHNDVSF
ELISPKSELPVSSIVLKPTRKLEASPFISYFDLKFEKWGRVPCISTNFGFGFSTVELYCD
DFTLAKDIHDKIHDIFQIPIENVKVDLSDIRDKIKWTVGWLNYLTFPKIEISGCCYFADY
IDTIQSVRSSGRVMFSAKPVMTYELEALNVNLEHITFHRAEWFRPHYLESLNSRFIGISP
VSFSDWDINQFLHAVKRGAYPNLREATLELKRRVAADNIFAGLDAVEDTAGSTRLRRNRM
SRRNLRSQHDEIPMFEIKTPLEQREMINEKGKLYLPDKELRRKLPVIAMLNSWRETFRTT
IKGNMKLPLLECVLEKLPVPTEENSSSHEKLFM
>CBN09302
MQPIPLWKLPFVARKNVFRQMDPNDVFNLSMTSMKSKLIIMKLHKLPPANFSWHIGRDQG
NFWNGTCAVWRVEDEMQLYIRFVDPNINGINVFVQDLREGESLENLSLRNVNRTPILMSQ
DPDDDFLVCEKDKKRTFDEKMEVMEMISRHLLDIVNVESYDLRYSYHDDLPMEKFIKCFV
FDITRKFRDVTILNHLQKLKAREFEFLMNEIETDEMDLNTIGRVNGVFTHPKIEFGRHSA
VSFDNILNLQSQIFESRMDRLLKPSEFVKLLLAWSNGEKLQNLKKLIIHHEYELEDKNLI
KKIKKRIRELEGEVPFEIMEPEQESSDEEQEGGDGGEEEDISEESEQDDDEMVDEEEDVD
EEEDNEESSGEQEEDKVSEEVVEKSVESESNDEENDIDDKESDAESDTEEEEEEDSDEEP
DAEADSESDSEDEVEESENDESVADEIEDDDQGDVDDDEEEDLLRIKRRSDGRVLRLQTH
YGSFEIEDETAREERLRKFF
>CBN09372
MPNLLEMPPEIMQEIVDFVGCPEIFTLRNVCHDLRNFVDNIKPNFRLQKLGWTISSETMT
IDCEQNDKKYSIKYDKSDQDQFFKMMEPILKFQKSTLTIFGTTDQSPIPGFYDKMKRILE
SRPSPLKVFELSMRCAYQYQIQSILSTLEPGTLERIWLDGRHFESLKFHKIVGLEQWKSA
NTLHVHTFTVHAPLTDFGNFKRVFALFGSVDWEDLDSLREIFLSNPETKRLFYIYHWGLN
GWDEWRESLGPAINEDDGEPEWRFRYPNSDRTLRIAEFYDRIVFESLD
>CBN09393
MTPNEETGRRFCMLSEFMFGKPVSESYKSLCSKIGDETISYQEFDFWFHRFAQGKLDLSY
DRSLDPKPKELSDMPVDVIDNILDHLSLLERYVTLYKLLRLSILAQFFRLPVRNVSRNLR
DLIDKRTTNVKKIYFTISPDSYFVSIDNICTNYRKSRKLKTSRWLYESYYGNPLTV
>CBN09439
MSNFDPGLDTFPLFQTPSLVWEMVILRMGLLEIFTLSFCSKNIYNAVQPVDLLISKPNVK
LEPLFERLRTVKILWFEVDRTLPVTVPIGLTWEHEELVLDNAHWLTVPHLLLMNCKRLII
HNCLLQDFDINLYLRHFVNGAVPLVEHLTIEAVRQDMMEVLEDIECEENPNRVLKTSPDD
IRAMLITPMDIRQNGETIATVFYTQETSFSISTYFLDVVKPSHICVGPVDNGVSRYMI
>CBN09750
MPIPILRLPFLALKCLLNYTDRLEIIKLSLCSRKMDNALKRCGKNGSFFQNPCYGINTSS
AENLELFLLEMKRSGEHTIPQFHVYLTIEDRLRIFVFGQNCCLVRFEIYFECIGKIDQYV
GKRKNLMIGENCVPLVIDEEGEVTAFWNNKANGMISMIDCFCVNYKSPIEEFQINGSNQL
DYSTNLRKLVHYMSSPGIEIESIIIGYERKVSDKDFKYLLENVIVTGNFIIHERVPKNFK
FDGKIKAESIRVDGNWFTLQHLLNTDYSEIHVGSHGITNEDIRRFMELWIAGEFPSLRHC
EFVIKKLSIRTALSGIAVRKYHRNFEKSIKGKDGAYAELDCYHGVFRFRVIKPREGNEIE
EGEEQEESEDEEREDDQDEEEESEYDEDEEEEEETDSDN
>CBN09788
MSSLLETDEHVYRTCVLYETLHSRDSSSYFCHRDIYDRMKKLMPNLEYDTFFELYIEYSR
NLYTYRKESLDPDVRFSPDTKSDENDDRAFRICILYEVLNKKSVKDAYNYLRRVKKNVIF
FDFQYWYYRFLHGNLDVDHDRSLDPKCRLFSDMPIDIVERIVKNQSLAEKIVTRKVCRRL
RTVIDHLKTDFTYINLKLKCHFCEIDFNGKTVGYYRSSPENDKLNSAMNDLALVLTHPNW
KFKNLDIDFHCEDYNPSDFPLPQAWHNGNHARKAALLLNSVLTKHLVPIQTLKVKTVTLF
PLATLLPHLQAGVLESLDLKFSSDCEYTRDVITEMDQWKSLKELKMCHIPDEFPIETLFH
IKEFRSYECQITEDRLVKMRDILFKSPIFEYCLMCFESKAPREPVPWESDEEDWDMDDLL
SSVDRVMGAHTAYNPDGRKYKINVSNEHFRIEITREDDALIFEIRKLRD
>CBN09791
MATNEKCLPNLVYIPIELCRKVLASVDFASLQSLRKSCRSLRLHIDEETTEANLYDVTIT
ADPKSIFVDLSGKDVNGKLIMKKIEYKKHPDGCFVICGSKKKFAEFEDYAAVAVKDLISV
LKHHNGEINHFHVEFPFSDSKCERSLQTFEEFLSVMKEHLENRAAKLKVKRFHMEVTKLS
QLLNIYQFLDASVLERTSICRWSGKSKLAMHHKYGRDVSMYPKEEALSIKELLCLEQWKS
CKNIFIDDHIVTAKLHNFLHVTTGSILLKVVSLKTLEIIKKASSKLRKNADISSALI
>CBN09806
MQTFNLMGLPSLAFVQVIKKCDIVKIIELTIASKRFKRKVQEFKLKVFTLTWKYPYSMEI
FSPGSSARIEFFRQDGLQITKINGTLIRMASDYSNPHYSLLFVKPGQSSTWVEVQESVTT
HLLSIFRVVKYNFELRSKHHDIRSIYIWKYCRRFNNFDITDIQKPRVSLDEMTFLSKNIN
AEYLYIRNLKMDFRFGGTFNCKHLEITNPLWATTECLNSDHYEKIKIHVHSKRSFFFFNR
VLKSWMKGGHEHLEMFYAGASVRGDAWRMLEGIEHTPTCFSNLELQFRSMDGHPTDNAVD
FRRPTDGRLATLLLDEYLVLLLVWHEKHFKFVFEGTKTKLRKLKLISE
>CBN09870
MVAGSKFLLLELPQKKILRTIRLMDIYQKMSFSLISKRCKKLVQSLQIKVQAMSVNISAH
IRISVIFSEWTLNIYFKHTDKEQMKRIRAPHDWLKHFQDIFHCPSIDNIGFVWRSSEYDL
DYIKEVVGAIKRLHASDTGCNEYNLMLLKKFFPIENLDINTDMFKVSKIPVYILQQNYTT
LDINCDDDETEEMTLDELLVINSKSITIKNTNG
>CBN09964
MADEITRFQLLELPPRAINRIIGYMSINDALIMSFISHRCLKIVSGAIRYPEHLKMDIRI
TSDDFSISLYQEELQAIPGTSFRETKNIIKFECRKFEGNWFAGKKFSDLNGNLIFGVKLP
AGEYVGFYQYFPPRSHEVDVYTSHLIGHLLALFPRLTVYQLTADFDAFRENFLVERAFAT
LRTVEHVELLGRDRRLKVPIILTLIEVTRTFNSTDVQHGRRTVHPAQLRCTESIDIGCAA
WMSRASLLSLNCPLIFLQRTKFCRVDIFGFLEKWKTYDDGSMDRIKIVEIQVPPAVLGMD
ILRRLGGQRWNPARRPQRFEFEDWDWDCKDGTDLYRADGRIGTVLQCPPYIVRFVVWPA
>CBN10096
MAVAPSFPLYELPKDELRWVIRFMDPNALFKLSLLSKRSKNLVTSRNWKALRITILVSQT
IQIRSVPSFLGLQECVDFDFNNRVLKMLVPKKVLLVSTTVFENKTALQKALVQNIDELDI
NNLDEKLTLDGLLCSNSKRIRSDVWRISPNVLNKFLKLWKSGSNFRLEQLCVLFVDLQGL
DVIMKGIPHRVVPREQNEQRRFKLSNRRIEALEGEGMDFHRFDGTKATVCIKERDTWAFI
YFYVWHDHCVVNNIL
>CBN10116
MSLSKFSLLNLPDVAFRVVADFWTPFELLDFSTITKRTKRKAIDSNKKAYEIDLNGWPCQ
TVSIMFDGEETSIWKTCFISEEAQKTERDDDEMISRFQWKLVPGNCLQEAIKQWKFSMEI
FKYSRISVSISPMNSTLEDRKILFDLMNSTSDLKDILSLKIDCITERDMDFVFNNCNINL
AFLFLSTGFDNKDYKPHQTIKTKNILIMSRITFNILRALDSVYIRSLSYNVTSEDVNGFL
KDWQSSQAYCSMKKAEFYDGHWNLNELLEGTSSTSRDPRTVKRSIKVGANTHWIFGGFDI
QRKDGVTATLQLGLHRMKSGTAKVPEELIKDYEDFLKNDDPVEGHGEDGEQPKRRPLYVY
VW
>CBN10164
MNIFARCMPAALPDPIKNPGKPSPLRKLAEAAPRAFNMILSMLTIFDLFALSLVSEKWKR
LVHAYHTAVPDNALQCIRLIATTKTEKISITRNEEDKEFWIWEFDSSFNFFNSVFSPSVP
VLESLICWKEETEDDAEANGTITRHTLKVRTAEWKAIEKLLEHMFSIFEFRSKIIYFDLD
WQSFGTIGFLDSMKQHGFDTYSYQGRNEVEWFLRRILTEQEPTKNLYFDCTTSKEFRFKI
EQLNVENHFHVEQSRGIAIGEVLQLMDKGTKQICLHGTSFGKFEFKILVVTLRNMELPKW
KKLNLELNKEINVFNCFEDEEILSIKTPTDRNAVIETKTLYTFPLQTDNNYISSDNVGFH
IKREDGTIMTATLFGRYFACVYLQDSDAELLSIISSLDHTIDDLHFEYDSLV
>CBN10178
MLFHFPFLVQIEIISQLDTFERFILCLCSKKSKRLVQNVLPDFDATVIDMGKSCLKIQRN
GEKSKDLILWGTYENPKDDFTRTFYWNRGIWIKFKGNIVKCRISIHPTSGLPVFWFHSDH
RKIVPLALHDAICKMFKISNKLQIISDLLEFPNIEVVDNFKETGYSLPSADQYEEFFSNV
TIKNCASLVTWCSFNNRKINAEDIGPNLIKTNHLVCCNSDWLTEDWLFKFEGKSAIFYNV
VELNNESVISLTKKWIDGKFPSLISLMIGLGSTSEDQNFFDKDKILENFETFPWNPNERA
ARFKYPSSATQKVDKDILDCSQEVDIKRNCDGLLATVIVEPFWFQFFVWHEPFAVSIPRT
CKDPFTNKTFFEYGDLEF
>CBN10186
MTLPILKLPFLVFQMILESMGFIELFIFTRLSNKMKRIVKSRVKVKNFKMRVFFEENFGL
RISNENHMEMFVVDVLEKYKPEDDGFPLKLGNADGIISGFYFSEDCEDLFVTFWNDLMAG
FREFIDEAMEIFPCPIESITIDNVGQHCEELVRWASSLTIERVSLTGGEFGVRHLQAFNV
SSIKLYDASLSDQDIHDFFDALSNGRSNTNMKECQILFVRDDFNLDFIMRGLNVVWEENE
DLVWPDNQTIEIYHLTLSNGETGTIKHSIIEVEIPNGPDREYLTFDVEIVRREVNQ
>CBN10268
MTSFTDNVLDVIVYTYHSENFSSQLAYEKLQKLTGADSYTLQDVEKLYKKIDEKVFSLIK
PKEVNLVDLPWHFNKEVVSYLDVAARMSLRKTCHLFRHLVNIEKLCIDTLTIDLSLKYIK
ITTNESLGICYVKSESKNCCKVEYNDLSRDVQSSFKEAAFRDLATILSHPRLEIGKLTVK
KQLRDVPMTDYKLTFETIPAFHRFMDSLENELRVECLQVRSHSPDTFLFPILRKLNEASI
KTIRISEIFLSSLHEFQKYEIFELPQWKNATSILGYFLNVDTDKWHHFMHFINCEVIFAF
SDGLTLDQFVIWKDKLLQNPQLNQIKIKTGDKLGLTIINMLNESLGIQGVGYNKTNRVWA
EINYPGSEKKLSICVAKKLIWFKGPEYEEPEATNEEDEKDEEDEEDDEDEEDEEDEEDEE
EDEDEEEIE
>CBN10573
MTTIPLFRFPCLVQESLFKILEYPDIFQLSFCSEKTKSAIKKFRWKTVAGILFHFRQDLA
TIALIFPNKDYKIVMELMKSPIPITFLPIFKKGSELEFFVRLQRHALDLFSKTPNLFFYY
VTDDCTKFKQVESVRRARFPSDVKVEHLEEFIKNHQELQYLTLDKQVTGEILPTSNINDI
KSLWILEPSLNFDTFLLNFRGENVALFTPVGYESHIENMIENWLNGRYSENLRVVFIASK
ERDFPDFGLVDKFEFMEYFSIWDEDETPPIYECDEVMQFQFSLEPDVFDCREAAFIRREL
DGKSALASFRYEPHYFVFYVWVCVRQMTSPTGWQKILYKKQPFPDNYSGGDAQFLKELKK
NVSVVHYDYRSAVFGCMNFLTHLDMLTMYFVLFLNILHANWSINVLYTVFTSTILFYFFF
CEYLSSNPANGKEHGRTIVTLFLFAYAFTPVIRTLTTSISTDTIYATSIITAILSCFFHD
YGVKAPVVSYPTSVSSGLSSAIFLLSRLEDDKPTLLLLVVAFTLHAYGAEFRNRLFHVYP
RFSSFAFCLLSSFSIYCISAFSVELSVFWALLHVFILFICPLILVLKQTGKCTIHGPWDE
AVPIKSVKN
>CBN10595
MRGLLDMPIDIIEKILKKLEHGERATFRNVSKACRQTFDSINYTFETVEFSGYRNNVWLI
IENCLVEYQRRNILRQKDKSIIKKWTVNVKLDEDPWSKALEEFTRIFGNPKHLIQELHFN
YKGQLSFITGSLKSLGHQLNVNSFELSRDFDGRYNARGEVQTQTMEILPFLKAGVLEDLS
FECLPDLTDHPKMFFKKVIKTDQWKQAKRLYTNFCITNMKLSDLMHFRRLDVDYDSIKTK
DAMYIRDNCKNLPGFEKYSFRSNVDSEKILEKFGSEAIVLDDNSIQDGFLLISVTPGLIT
FEKMNQ
>CBN10596
MAKNWSNLPLIFKQDVVKYLNFKDRCYLQQVSKAERDLVKTVPIYLMDIGFNYGDGGIEL
RCQEHPVITNGLVNIKQYISKNDMIVSRFLAIFEHPKSTVDSVNLSFFHKNSKIPSMILE
WHGELQKRPDTFRIKAKNLNWYCEDSVDCFLDILNRFDTRTLKGLQLDCPIALEQLQRVI
KTELVRNLESFALGSSCSNGFSVMELFIGNHIDLFLRKITPEDIWSVIKNFRSAPRPYGS
YFFFFNYQPNFEIIEIEEVVKMFDEPSNNFADFQNQRTRHIQIFKMENGNGFLKVEITSQ
SIRGTLTEKED
>CBN10687
MGLLYSKPLEIAINSLSSFFNLDWSTEWSPTPQTFPLFRLPLLAWLEVFRTLDPIELFIL
SQSSKRVANCVHIVGSKKWKLTVYVGSKCIIINGKYKLFIIETTQKPSRRYDKEVGAFFI
KYEDIGNSKRELQDVLAQLQTAFRCPVTTFYYNNVKKKNQRWFPVLKYIIQNQIQPLESL
NIEGTVKNKHLDWALQNVRVTRIISIRLFGMLKFTGNFQPICERFSFFSTGTLRLDLMML
KSCKLIELKISRLTMGALNFFMKEWKAGSFPNLRYILIQSGRFNWRDHILGFDRYDMEEL
GVSRRLVIDKNLSIESTGGVDIHADNGRKATMQMSTGSPDWFRLIVWED
>CBN10893
MAPEMLDLPDVILWNVLKKCDFFTIHKLRRVCNPIRNFIIEKKPDASFSMITVIATADNV
IVKYYKTELMEIQYRAHPRGTLITYKNKEIFLKRVKFSDVFLKDFQAIMQHQKSKLTTFS
LRTKNTEISDELLKSRGNMNKLQVDNLEISLQDPSDIQLFLSYIKPDSLTSIRIYNMNIG
EVESLEMSEIIMMDHWKQAKEVYLARQLRSISLENFSHFHRGFVKLESVNADDLTLLKQK
FLNSPNFKQFCIEFKTLVTEQDFFDAMGEAFTLYTQMKWFFGAEDRTRHLAVVYDAPNRQ
ISFAETEFDDVPFDAIVSYG
>CBN11005
MVLFILAPPLFYLNKCLFLCKYLNLPRTTPPKRKFPILKLPFVAQKHVLWMLELKDLVPL
SFLSKRSKRMIKLALPPKKAQYDCTICSNEVLTIKITSRFGSYTGSEPNLDHILDLLSYP
SIQVFVYGGSAITKAAEWMETHQHCVKKVSFSVPPRHPGMSSEFVNPFTELNAQSELVIC
SKEEILIENPDISLMQIIWGLECRRLRLTSEKSSIIFLANFILFDWIFGINYESSIIEQL
IFELRESGEIEWKPENPGEKREEEWEHPIYGTINVWYRLRGYKETKEAILFKVHHDGKQL
MVLNIQRVFGIVDRKESTTRDRPAFCKYACVLLDT
>CBN11050
MPLPILRIPVIALKYIVNHMNKIELVKIALCSRRADWLFRRCGQHQLSYFDIYNKLFVNL
NSLEHFELSLLEAGRMEGGVCTSQPLYLNISFRDSIEVTVDGFNKYTFNVECLNKLNKFA
GTQRSWMMKNRHIPVVMTKNGEMYTFWNNRADGLIFLLKCLIERFRYVTHTLYVHSKIMP
DALESLRKFVDYSSLPEVSLIEFRIDFDVQMPIEDFQYILENVKFRDYLVRKCAFASCFD
ANENFKSNGTIPCSDLSIYSSGHWITLEYLLECKHKEIIVAESKLTNEEIKIYMNQWVAG
KIPDIREVHIEMTENFEVEHVLSELQKCRMSDCSQSSDYLHVFVKGAGDKIAMIHKFKTG
LFVMNVYSDPDAVVIEDRVKKFNGSENNDENEQEESDRDENTKEKDKTD
>CBN11103
MTTSPSLINIPDLAVDIILKNVDFKTIFSLRKVCRPLRNYIDKRKPKVHINHIEFSMTPD
LNITVKLKCNPKNEEEIREIVYSENPFVSFRRDFRIIMSHWKNQFLDVFKVDLECENPDN
SVINQLFIDCIQSTFLKCPNNQRLYVMTLSLQVTNEHEIMRLLSFVDPNSLRILSLFTIG
LLDLTEIRETDQFKSASLYISAQFEELESMAAFFNRSIVSVGLVHRIYWDQVLAILVSFR
DHDDMQAFTISFLHFPDLQLFLDEFGEAIRDGDTSKWNASFVNKEIFIEVKLSMGFVPSL
SFVRLLDLEEGEFLIFGDNDEEDEGEFDEEDEDEL
>CBN11205
MSLPYSKLLEAAFGSFNLDWSTEWSPTPKNLPLLRLPFFALLEVFKNLDPNELFILSQCS
RKAAGCIHIVGSKKWRLTVNAGQRTIKVNNNYELDIIEKLPKPPWEYNEELRKFFRNDES
VENGKLELHEVLSQVQAVFRCPVTSFEYNGYCYNDRCCFSTLKHITQTQTQPLESLYLYG
YLKTEYLEWVFQNVKVTQRVNITLLGVNRFSSDLQSKCERLDFMTLNSCKYIELTLSSVT
IHGLNVFMKEWKTGSYPNLQYLLIRRCYLSWVDKILGFDRDDLKQLGLRRRLVIDERSVE
CTGGVDIQADNGTEATMQWSSDMFRNDCTLGAECRNDYL
>CBN11275
MSALPFLLFPLLVIQEIFNEMCPLALINLSLAGKRTRNLIKMMFARNSGRYLTIDIGEGY
EITLQEELKAWIFLIKENHSKKRKMEYLFCETSYISSQNPLEEFENLLKNLQNVYSCKIG
RVTMNMDTFPLQNQGIVNVLKCRQESFETFTVFSGRNADSDLKYLFDHLEISRSLTIDAL
RIADSFEGNLPEILKEELHINNARFLKLDQLLKLQASRIWLQDTTLTSIEVNAFLKSWLV
AESHLNLRQFEIGFRFGRLDDYDIMEGIPFDMVNGSVDSEIEIKRIDGRMARITATELGG
VTTFEMLIFC
>CBN11285
MAATPTFPLLGLPADEIRRTIRVMNFEQILRFSFLSKRCKNLVAGIQIKRMYFSVFISRS
IAVIIHFFGSRYIRLEFYTEPDMYWGEGAYGRKKKLTAPQSVIVSHNGPIGFDIESSTWE
RNELTMQYWLKHLQDIFNYRGIQSIKFSTDSSQFDRDDIKQVFDSTTEIDIGNTGCVEFN
QMVLRNYFPIDDLTIWTDNFRDSKIPPSLLMQNRVKLEVIDRDLDVPITLNDLLLINSKV
IIVGNLLSPQQLPKDFITLWQKGSNPNLEYFCVEFSDDEETDEQFFMNGIKYEENPLDRV
RNFKSVGFENPIEISGGLDIYRLDGVKATIKIYFEDPLPFFRMFVWFDHCVVEP
>CBN11337
MTFKFLDLPLLPLEEIMSMMDVSDLLKISSCNRTIRDVAKGRKQIKSFYFLPYAQKEMMD
SVDVFELLQIHRHLDYAKFFRVNPISFNLIVSNEIGIEIRLKDDKLLKWNIFMEFIGNAE
NYRGSKPYFLKINGEIVPSVLTKKSEMYTFWNDRLEGVKTMIAWLRRSFNMYFETFHVEG
GSHPEFSKELRSIVNFANYRQHLFTNVMIDERKQLISHADLNFVVENVTAFKKHSHLGRG
DFKGPRSNRFIESKSLLITDSRWFTLDHLLMTNCATIRLVDSALDMHELSIFTLKVLKGD
YPKLKHFCVKTYHKNWVSCILFKTNMFYSKRGYIRDGVYRTANDRLIRIPIGIVIESLNR
EVLATLIFPMQSDHPKKLKTFEMLIWPDFDGSNFDRNEVHYHPLGRAN
>CBN11338
MAETSDNNPIATMENMPPEMLDEILDKLEPIEKLICKRVCRKFYRSVNRLDPGFFKIHVF
TRGIWFNGLQMIRYRNRGNNCVVKYAGKEKIIENSNYMDVMISDLFTVLTNQNLHLAELR
LLCADPVFAKIHELVVRNELTNLRTEHLIITTDFMYPALTTIFNALNYNNLQLNYIAEHI
LEPNLQQLERSLREIIDLVPAGVNFNLGIPWLDTLPIGSFLKFKRIELRITSHSNLSGRN
IGNIIQTLLTSNVLEYCFLSAKYDIDDVIEFLTDEAHLQENEDVFVVEIPDKNERYTVEL
FENEFEITRSGN
>CBN11414
MPMNVFEKIVENLDLMDRFSIRKVSKHLRAFTDCLSPGFKLVTVRIYESATTVCYDQNAV
AYSNRPRQFFDKIDICFVEIGDERVEIKNATHDQLAAQDLKIVLGNRKLELEELEIERCC
FWHSERLVEMIKSIPSPIHVERLTTIVNNPLKELEIIGCLCPRVLKTIHLDMENHSERLE
KTEMKSRFDALIATPQCQQVEMMTVVTYLKMEEFPIDSFLLAPRFTLNFEYLSVKDVMNV
FRNLPKFAALDHFILKSDQKLNLESIRKQLNQRFSDIPDRPNCMHYWDRKSPFSFEIRFS
EFEIRVAKQQI
>CBN11445
MTLPLFKLPILVIKLVLETMGFIDLFVLTSASSKTKRIVKNLITIRNFRMNIFIKKEAIV
FCFQKIGNLNYLNMIYMEPEKKRRDDVFRLKIGTNNVPSTFDETVDNAIVLTIYWKQTID
HVTKLYNTFFEIFKTPLKGINIDLKDVAVETYRSWIKWNNDYFFDSLYLEIVGTSTFHDY
VWILKNVRTKNMLFLNAEPTDYPEDPENNEIVNVEAASVYIWFGRWMSMQQLKAIKAESI
TVRRVSSTDSQINTFLREMKALEVPSYLKKLRVRFNREANPAVVLEGLDVINEDLERPDD
VLNQWSFTMASGEKCTAIYVEYEGDVPEFGFEFQVGN
>CBN11465
MGNLLRKPKGGLEEMPMEVLNKIAEEAGFVSIQRLRAVSRRLHKFVTEIKPHYFMQKIAI
SLKRDSIKLILTEANTSFTITFSKYHLGTTKVTVEGRSMAKLTNYFDTFFTFLNDVLGRQ
KSIIEEFEIKMMKNVNIFQAINPEFESMNSKFVAELQKTIHEKTWRNKLRTKQVRVYGHQ
QNLLDVLALLDADCLKAIEFFVLNVGGRNCSEELIGLEQWNAAEELSAYIAPRGQGIGVR
RELLPLRGIPIIKLTHFIRLSGYFGTVTTKELDFLRKTYAENSKFESAEILARTLIRVKP
RDPIEHARWRRLRNAEHFYKTKSPDHVVGHFFGRDRSHFRRIPLTEVPQNVEIEDLP
>CBN11507
MASTVAFEFNKATLKLRRSLHISPRCSPEVQRKSTAGGESEIESPGSTQSTSRKCSRKNR
QLCAELSSFALYPLFGALSPSHFSSPNLLFQNEKKPSKRIVEFLNLSDTDICEIMCFLNP
RSLLNLSQTCNRLRQLCLNNEENIEKRDVTSHEIIISFNQIRRRTEVRLLKRERTRTDPQ
FTSSNIRGLLAPFSRALTKITFETTVFVTDWLDEILQLHQENRLIPLSLVFTGGALTKGN
QLTGADLRAITEAEFVDFVERLQPHLQEVQLSTSR
>CBN11544
MSKPLPIWQDLPTHFKKDVVGYLDFKSRLTLRSCSKSDLSLIDSCPLHIHSLQIFQEEDD
PLHFFLTFVKNGTRYKFGSEEHNASALFNLFSHRNSKCTFFIFYCEQEYSLDKLIGEFIG
KLKNRDQKLDVDIFDWGSGKSAVLIRMLRFLKSDVLDKIRLNLMGFDDETGKSIVRELVE
TDQFKSARRIHLYNCSVDDYFEKFLRFDNLIKIGVEKLTEEMLLKLMDAVKTRSPPIGSQ
FVVRSNELIELDTLRLAFENFEGVRTSLKQDQTPQKAVHLISDSRCLVIIKWNKTVEATV
CGRKNWQDDFKKLNLRSCSKFDLNLIGSCPLHIHSLQIDQKNEGSLNFYLYFANNKQRRY
KFDSEEHNASALFNLLSHRNSKCTRLRFYCEQEYSSDRFIKEIIGKLEKREQKLNVGYFT
WDSGKSAVLLRLIKCLKSEGLSKIRLNLEDFEEETKKSIVRELIETDHFKNCRDIYLSYY
SVDDCFQNFFGFNNLYVEVEKITEEMLLELMDAVKTRNPPIGSQFVIGSEKVIELNTLEP
QFQDFEEVITTEEDGTPQKAVHLISESKCLVIIKWRTAIEATKCFITMDGWHSKYESVEI
YALFVYAVDENFKREKLNDVALLAVFLDPRSAYLDDILMDKEWKDIEKLAEDYCESFRYI
TQTPSTSTPPPAKMPKSSNSSFRNYMASKRSSAPTESVKLEIVKYASDLVTGRPAMESCP
LLFWEANKQRFPKLSLVARHILSSPQSSAEVERLFSKCGTIISASRRNRLNSQTLNSLLL
NAALANIEKMNDTKFEDDECEEKQDENDGDIDLFMWKTRKPLKRARSSPPAITSHS
>CBN11588
MGFPVLQLPHVVQRKLVSMLDTRDVIDLSFKCKAFRRMMKFTRLPCKSLKWFFKAGNPGI
TIGYGDRKLKIRLHMRHASNGDDFSNCGKVGSKTIAPSRLRFIRCDTDSDPGTIISIFPK
ISRHNMWLKSNKKVHPIDMLETYTNVLIDIFRPDEFRITWRLKNLDDFFKLFVWKITKKF
SIFKFRTYYNSDPLNIPNAITFLKDQIEATQKMEIHIEKDGKIPSIQQILKQKRLEIIWS
PCFNLETLLKMECHYLDINRSDLFETGNLKKVIHAWIAGSLPKLECLTVKGRRWEERKVI
QLTKGIETFEVTDQPDHKVFYDHTWNENAVEIVRDFDKRRASVFLDETKFALIIWSANGV
LEKTKPAEWEPALYSTVREVRDWDSGDDTDDD
>CBN11670
MLIDINALLIEFIYGHNLLNFRMNITDMPDDVLIRLLNTASPTDVTRTKRTCKRFNRIVN
TYNLGKPLVKEFCVESRIAPGMPTKIGRLRLGAMMTTPKRRTVVTMRREKGIKTTERLED
PSCSNANQSANLFVQENLKKIELQEKISFDGVTLDEDFYKMLISQKNGLEHVTTISLSLC
HIRLSWIQFTDLLSRMTVKHLYIDFCTFDPSLISDKVLMSLPLLETIQIQSRYPCFLNEL
SDQTLIHWATNSAVPKTIQLRNGCASRITVEGIKMMIMRALSTPTASQPSSKFDWDFGLL
LEPTQTDSALLSLILCPGFEVKIADDFRSRRINLSHQNFALQFFIPAPFPVEPISAAMPA
>CBN11674
MGFLASLALALLECFRRRHSEELSSTNPAKPSEPKTSEESKTPIPKKPSTFKLLNLPWVA
FNEVVKSMDPRDVFLMSLCSENTFTILKTWRTKVKWLCYIVDGNDLFVDISQSYNKNDSL
YLAGTFSEIYEDVENQQQLVGVRIGGMDVQCL
>CBN11686
MTEFFKTNPIALRHCLLYEFLQGKPIDEAFSYFCDIVGDDVIKKESFEFWFDKFKFDEII
EPIADTRDVLRSDKCALRVCVLYESLKYKQLEKKLNSPYCRRYSTGHEIVHSRSYSIYKN
FCKVIGDDVMEYLKFDFWFYQFLNGDYDLNFERDNNKKIYELSDMPLDVMENIVEYLSMF
DRLSLAKTSRSLQTFTEDQKLFHQTLELTLDRYEPKIRFDEKHFRSYTDWKKAILDFKNI
TKNPKLHLNTLLFDLSIFYDVPLKAEELSLKPSTHQLHVKKLSFVGCHHDFSSHESLLNI
LSCLKPEYLTTIDLTLKPSNDSVMEKIVESEQWKKAQYFSIEGYGGLNGSLRQMYHFKEF
SVCYKRLSVEDIREMKEILFKSPVFEKCSLDLIVPVDESAIEQQFGEAVRGRPKTFHHPI
PNSNEYFEIILNDRKIKIARKMR
>CBN11720
MYSKLSTFPLLRLPKDVNTKVISNMDIIEFIDLSILSKRAKDLVRSSNRKCTDFSVALGQ
ECEGLIEFPTHQSDFDFYSTNDEEDNFLKFDGLRIDGHQWRTKIVQNFTMKSWLNHLLCI
FHCNQICLRIANSTADIELIRALLNWIKLDCLILEEGIGREYAEKILQHLPYTNVFINHV
RIGHKEFSKINIQHMWSFHLEENQDVSLNDLLLNNSKILEIRKASLTPRALNRFLKLWTN
NQTNPNLQWIIITSLVNIDLYDSKRVKNEVMDGIPHQIVTIQELKQSHALYNEFRDVPRT
DGLMIHRKDGTKAAVHLNGFNWFQMIRLN
>CBN11763
MPPEFLVDYELTTRYGGPYHNKDRYFKFGKHSIELKAKKDPNRVYTCAFDEYINSRNDIK
KYYFRDFKNETLEFAPNETSIKINCEDEDVIIIKFQPESVQFIEWVVQTYNKMLVSLNER
IDHALRNTHPRILPHMRKAITESEDPFGVYQRFLKDVCYCIDYPEFEMWFYRISNGQLGE
SYDRSDYLRLIIDPPREMKSILDMPTTVFDKVLDKLKFTDHLTLRKVSTQFRTFLDSKPP
QCKSITVEFGHMTNRINFNVKKYEYSNDIDYEETFRENTCKVGYKSRSKTIEGANFYEQT
ILDLIGILKMPKLQLEKLKIIVKYSDYQGDKWNWSQKIDEIFPRFIELMERNFPKTQKVH
VKTLSMKLRTQNEILSILPYLTPGVLEEIKLSSTKLTTYCEHPKQLPIEMDEVVELEQWK
KAKFLRMEELKPVFVDIDEFTHFESFFIDFQAIGMKSMLRLRDVGFVQANTRLLCVSTAT
IGSSAVD
>CBN11787
MQVDKFPFLRLPTDVMKNVLRTMDGDQLISYSLISRATKQNVIDLKIKLRFFIFSISQTH
EILLVIHELDRILLTFDENETVNWNPEENEPLRLDNPGIVEVKCSEDFRQGYIESLFLEN
RGISVREWILHLLDIFPHPMISSLRFSEGCNRFDISFIRETVEGLNVISTRFVRLSLDNC
YKLMIETNKLTKQIMINSDLMPVEYLHKIVIQNTEMTSFNSRMLTPEDTIPFRIDDIMAN
NSEFILSWRTVSSDKDLNRFLKLWIKGAKPHLKCLVVGYQQGVMKDQLIIMKGISCRVMG
KDERRERPYPTVLPTAVVAKEGAFVISRKDGVEATVYIPGGKFMEFVVWN
>CBN11789
MYRPTAPARDPTVRYMTRKRRNSDSTPPITNFFATVKRERSNSESKDVSQKLEDSLNTSI
DHSHKGFTENGPLYSLEELRNLLGVPTKPPFLSISNQDAPIGLENLPAKVYSYIFTILDM
QSVSALSLASTTMSTHVKGYVSTHDFYRRMQLDNLDFLNSSFRPEDDEYVENDPFVACGT
LIKSITITLDTKIRAEVFLNICRNLRNQLGGSLHGFGRCLETVTENWKFSERRIMVKAAV
LIDPDLRRSIIKVLTGQPGQFIGLEMKVRSGLTQLFLNKNQEVDESTPQEVIEFGAWLSV
VLRNVIDKYQGKLYFILFGPTKSSRVGERVDWDYFCDNDSSKFTLRKSEPNYKKILSSLL
NGIRALRIMNNSKATDMAWNGKKIYTLFLRVIEVCETRGDWSELASSTALAIDCSGLLSE
YLVTCLDPTHNDYPKLLKEAAEMICLVRTHLYRWSANPATFLAEPLHHAFNHLAQLDGRY
DGCYKSFLDEIWTTQKLRLKVLVRNAKGNTASGDKIREELDGQLSMVRLLSEFSNTVSLN
QQALQHNVVQEHNNVELRNEIVEEQAEENEEFNRAEEE
>CBN11811
MADNDGQTIVPDEQCNLAASTPMKSSDLEVESPSGRKTSVAEWDGEGNPSSDTPTDPPLP
LIPIAPQSRRRPSPRRLEVSASRLPIKVLNMIFQYLPLKDLLSAMLTCPNWHCALALEDS
DIWQQLLIRKLPDAALSDPFLFVDLTTAKKKLRAWYYAWNPDDISRNNYVRTNGFTVHRQ
PVAQSTDGVRGKRGIANGVHAFDITWDGPLGTVAVIGFATKHAALHCVGYIALLGSDDQS
WGWNLVDNVLMHNGTQLGVYPKINNPPKYEVGERIRLVIDCDSHVAFFERNSEFLGIAFR
NIPPVRLYPAVCAVYGNTEVSMVYVGSPQMG
>CBN11819
MPLPLLRIPYVALRYVANHMSEVELVKISLCSRKADRTLKRCGIKRQSYFDIFCIYKSSL
DDLEHLKLMLLEAGRAEGGVCTFHRLELCVKFVKSVSIDVFCDDRFVCSFHVSCFNKLNQ
FAGTQKSLMLKDTYIPAVLARDRCMYTFWNNRADGLMFLLKCLIERFRYVTHTLYVRREV
MSDALGSLRKFVDYSSLPEVSLTSVYIESSVQMPTKDFRYILENVKFRDQLVSRCEFYSF
FKTKKKFNFHSLISCSKLSIHLCHWITLRYLLECKHKEIKLTGSKFTNEEIRTYINEWVA
GKIPDVQQVHVEMADFFESKFVLSGLQRCRMSECLQRDKSSDLFSVFIKGAGDKVAMIEN
CRTYIRKVFSIKVYSDPNAVIEEEDEESDVSEDTDEEEDEDEDMEEVEEEDAGDHENEEE
EESDWDENMEEDGEEDDNDQEIDEA
>CBN11907
MSGNSSTIPNVDDTDETTASMDSGEDAGEQTTESSYVPHGSTTFTEFVDRLTSLGLPPLY
APPSGGNVAPPPYDIHQQGSTSSANEVHYDVTVPPYKGPPHVPFEFSQLPQKVLSKVVKS
LNLTDKIDLCQSSEPTSELVKQFLPVVAAITIEFDEICCVNFTIGDTTEGFLFPADSSRA
PNKSRGLMTFDMSTVLTSVLPLFKFQKLTAKNVTRDEDLKLLLNIQAVTIEIVDWDNTKL
EKVCNFWMESVNATSTLISLSNLDGIKRVERTTFTNKIGSVAHLECRDQNIIIEIRHL
>CBN12013
MPPKFPLLRLPNDERLAVLRRMESIHLFILSLASKQAKILVTSANRKAEAVAISIERIIQ
FSCHMFQGAGFAVKLSIWKTSNEPRKVEKPKYVSILQNSRRAKPIKLKKEEYEVKDWLDH
LFQIFHQKDHSLTFGRHGSCYDLDSVYENFKNPYHLRLSGTGNAEYDYRVLKMIIPRSSI
LLNSRILENGRPPRDTLIQNYDSFVCYKNSQLLSWKRPLDDLLCANSREIETQGFSETDI
NKFLKLWIRGSNPRLESLLILNVPFDYDNVLRGIQNCVLSGDQENVFKVYTVLDGTVMTG
AREIRRMDGTVAGISIDTGFFFNFIVLKDYDDH
>CBN12033
MENIVQQTFPLLKLPVDALKNVLQNMEVLHLLGFSFCSKASLELATSVNLKAIYTSLHIS
DDSYFIINFQLTNIILNFCPKPNPSGQPIQLSELERVSGTVFGRGADVHWENFAHTARDL
FQHVFSVFHLKKIRRVDFTKDTFEVESLKESFKGLEIAEIGFLEEEFAEIGIIDDSIPNE
YAREVLSQFSHVPRFVIQRNPFETATQARKFYIQNLTGLRLYDTTSLTINDLLMSNCSRF
SAFSSNLWSGKVLNRWLKLWRSGCNPNLRCFEIKIVNGRVEDVLKGLNAQTIPATKTRVF
EQSDLDFTGERREKTRIRGGFDIRRSGGTCATITLLEKVDAFNFAFYVWS
>CBN12152
MEASLTSMPVDILDTIFQDFNYQEILNLRLINREFNNYVTTFKPDFRLKYITVTAITSGF
VISFGENREQWKSKNHLKSVMCVEGDDDMWGPLDTILGHQKSILDYFELKCSLEENERGY
IKLLEKMETVLPTLPRKLPVKKLSLEAKTQDQVLGVLPHLDSAHLRTIEFTDFVTHALQE
TRPRNTMETDQIIELDQWKMAKKFSAERMVFDARITDFDHFDDVRIDLDTFKMSELKEWK
ENLCRGTSRKTVNISCHQLIEDDELPNNYTVTQGPFDGHETYCYRIPNSPDAVLRISKYG
RNGSARFELDRFRSELVELVQRLRFEW
>CBN12190
MSGTVNSDAKAPVEEPNEDLLKVMEQLSVKTDDSDKTLILRKTSKSLRELVDKQKPACSR
LNMSCMFDCIICNYNDHRVAYAPLFWNHGEFSSNNKNYSLDKIISETDYEKVAFHDLAFT
LKNPKLQLEYFSFDSEDLDDYYDDYEEFDSIENDDDKDWEYHDKFKNMQNILKSINHQLS
VKACRIDISCLSNAVSILPYLKPGVLVKIKVLYSDEPVGGAA
>CBN12222
MTGKRGRRRPEACLLDMPDIPMKLILKECDFLSVLSLRKTCHDLRSYLKTTKPLFPIKSI
SISGPSNTINLTIILDGNPPEPTKIDVTYKKNEHGCQVIQGGRDNWKILEDLDFMEVFIL
DLRMLMENPVEKLEFCSRNVLTEKFGQLFKKENPSKVKEIKFGYVDQPEIMQILPYLCPD
TLEKMSFGNSFENRSYCLTLTQVTETEQWKKCPKIEFVQRISILAPIQNCLHLDAFTERS
ELAWVPSAEDLKFVRNHFLLTPSPSEKFYLYFDPRHTDTQPLYAVLGRAIYNPGRSLHDN
KQWMYKKSPEYVVKITLRFEVLERKCFKFEIVRMENLTDFEKLQVLDVEEMGAEQEMIPE
ACLAPKDAVPEVPKVKKSVKISNEKPVINNYEVEDYIDPCHVRVYHFFKDLLFGNFEQQV
RNDLYLH
>CBN12280
MVSLLGMPDVVLKEILDYCDLKSIFTLRKVCYNLYNFIDTIVPNSHLTDIEITFTTQSIL
LSITSSHGKPVPINYLNYSGGCVLTTKTRKVSFDDVDNIEMFFTDFEFILRYQKSVLNSF
RLDWSDGSPNKCGIEKRISTVTRFFQNLNVTLKKYQLRVENILLEIKEHEFIKSVVSHIH
PEELQRIEISDPFGDLSILNLDEIVELDQWKMAKELSIFNIPVSSAIQNFAHFTRSNISM
ECISFVDLMKLKEVFESSVTFNFIFILGIPKLSNLLGTHR
>CBN12284
MPDVVLKKILDYCDLKSIFTLRKVCYNLYNFIDTVVPNSHLTDIEITFTTQSILLSITSS
HGKPVSINYLNSSGGCVLTTNTRKVSVDDVDFIEMFFADFEFILHYQKSVLNSFQLDWSD
GSQNKCGTEQRVSTVSRFFQNLKVTLKKYQLRVENIVLEIKEHEFVKSVVSCIHPEKLQR
IEISDPFGDLSVLNLDEIVELKQWKMAKELSVFNIPVSSAIHYFAHFTRSNICMECISFV
DLMKLKEAFQNSATFLELIVNYHCFEDEEQLETLWGPRNCESGRQYDFPRSLYYFEMPGF
DGVLLLIIEPFEITFSRIEKLCVSENISIRK
>CBN12359
MVFHTEFHKWNLLPEEMKLECIKHVDLRTRFLLRDTFRTERRLVNSQRFNLTKVSIEDGE
SEHGKHIEVDIFEKSLEGRLINFEFTKEEMIPTAVPFISFLLENAYIARFSYAVLKDLRF
LTKISELRVRNFYGYVTRHMLPVLEKCRPNTMEKLEIRYESRGSFPMDTFLNYPMVDSVK
RWYFFVEKSPDLGQKIGRKWMELDVDVGSKYRFNKAKNEDMESFTTAFPDEKLVQKTDKL
IRIETRNPKKHLLLIISKDEMLYNIRKKEWTLLMVPKDFPESKYANVGGFLDFS
>CBN12581
MASLLDMTDVPLKNILENSDYKSVLTLRKVCHSLRNFIDDSCFKTDLDYIRITIGPTGFS
VICRSPNALTDGIGFAKGWTSKDLKIILKLVQKSKLSHLYVETNPDRIGVLNDFEDVLKN
LTRPLQTEHLAMKGSEILKVLPYLDSNLLKRILINPEYYQTNNQNLVGIEKMMELEQFKN
AMELHIGYRFLVRADFRKFLHFQRVHVKFYDTSLEELVALKEAFVTSTHMVLFEFKNRGL
DGNQLEQVFGTPFHGPHYHLGRLQWYFGIRNCKEHVLRIESISGFALKFLKLEVERIPDN
AVVQH
>CBN12590
MFDYEKYILKLHEPILLKILRFLRLPDLINLRSTCPELRDYCDLNIRLLDQEFRSRPFFQ
CERCAPDKDVEEEDSIEIMSGRQNASMTYYSKNQSAYLFGGETLGSNEDGPAAAFNDLWR
LDTCTMKWNRIIISSAPYPSPKCDASLIAWKNKLILYGGRASTHNGQDTFYSEVHFFDIQ
SCAWEYISTDGALKVGGHSALATKNFMITYGQFETSRGSSVRFSVLDLRTRVFSMATFDG
KSLSEITDFPRFDRRKSKLVLIREGLALLTGEVRNGDYGSSVLVEFNPLNPISEPHDWRW
KRIETVGRWWRPKNPPPQPAAELIFEEEEQDPPPPPVRRNSALPNFEFYQIADIRNSTRV
RLVSLGKLKNEFDSNRIQITENYEAVQMLYRDFCRQLHCHLETEFQRRNNFNSSEENQNP
HENICAVFKYLNIICRIDNCFMQPNSASQNSNLRTHKPSNRFKIHIQLGNVHSNPNAPNF
DDFDKWELRASIRATVNQLHSKYYNIGRMDQLAPRIPMRNSALKRLSIYVSEIDCDVNFE
KFEKLQWFSQPLLYPSPVETHGYCLIGAHHEVIMHAGVVKFNERMKRMGQTTLLSPVSNV
PTF
>CBN12671
MNTFPLHQLPDKAYEHALRSMEIYDLLAYSLCSKNTKEAIKSLNLKKCWIEIFVHNSIEM
EVCYEDDVPLKCCFAYDPSFPNNQVIARENIKIVVDPYGDEESKRWESNFQNFDFKEYLH
HFCDVLQSPKIGAFDFCGENLDETSIEPIQKAIEGLQIEVLVIGEQLTHEFAKKVLESFP
NYEDLFFDQIPFESQKIHEMDKYSIQNLKFVSIPDTEGIRIDQVLVSNSKRISLRVSKFS
EKDLNRFLKLWICGSNPRLRFFYASGQPLLGRDSFDMNLILKGIKGNQIPLDSEEVHIWE
VDEYEYYETKLAGEYRIWSFNGTTAVIRSLPQGQFEFMVE
>CBN12723
MAQVSLSNENWIEVFSDEKFMKNLLDHVSCFDIQRLRKVSYQIRNCIDIIKPDPQIQSIT
IKGMNINQFDLVINLKNESAKIGYHDQQSICMISANGTIKHVASSYIPALLSDFNLLLEN
QKSVLNELRFEFLYESYFQVVRRGHGRYEEKIFLKEISSDLLEEFKMSLTSRCFPLRVEK
LYMEVQHEEDVMKVLPHLDANFLKSIELRSLDNSTRSVRLRLDQIATSKQWKKAERLIAD
TLVIVTPLQEINISHFTEVDICVDEITSDDISYLKEKLLNSNGFKKFKISFLHTSPNDSI
DCVLGPSYFRQEDQISDERKVWYYGTRNPHFIIIVLYYVSSSFTFFFVDIDSIPKDAVVQ
K
>CBN12808
MEHTLSIPDLPIEIYPHILHNLDIWNFVQSRTVCKEFKRIVNHTLSLRKSCNFDCESDGG
TRISMVPDSFHYCVYSKTDTGCEALYSIENEKRKRKFEGKDPSEIGVEHFGIVARNPVVR
LDECFLCLDAEREEIFFNNVFGRMMHKLHTKYLEFYGTPLRMIRRVLGHVQPGFLQQLWI
CDSPMGEEAKEVAKEIAKMDQWKLAKELMVDGWDDLSSFPIDDVLHTRKFIIDLEEITVE
DLVRVKEHDMLTQDIKFTTADRYVRQPNTRNNIANKINIKLGGLNYDVESKYFDKNRLVI
GFETSQKGGGGDAPIAIGFSANMSDHHMKFTGGYYLVKRSSDVYGPIIKDVVKRCLNQTM
KNRTAPTSVVVYFSGVTEGQYGLINEKYVGEIKEACRSIKGNYRPHITVIAAINLHNTRL
YKQDQRGVPKIFSCSLCPIFRYFRREGRATNQLEQDTGCKRRGSFSSTAVDNKLREDLER
MKKIVVDSDHPPECPRRREDKNSNSLNSINTIPIPVAPVSIRKWVISKNCEKCEEEREEK
SKVVEEMNELKEENAYNMQERSEYLEREIGDSGEESTDWIVEATVTVIEVRRGNNNDDLS
IGSAPPSPPINQSGRSYTPEETRKICDWAVRNMTNADGEATNFTNEYDWVKAKAKIGGTR
NPGGLRTRLVYLNFSFNSTFSLSRWPRLCKEMTLIKWQRSCH
>CBN12874
MPTLLEMPPEIMKEIVDFVGCPGIFTLRNVCHNLRNFVDNIRPSFRLQKLGYYISSESLF
ILCDQNDKKYKRKFDISDQDKFFKMLEMILKCQKSTLTFSIDDTSQMPGFYEKVNGILES
RPSPLKVHKLSIRCLYQYQIHSILSTLESGTLEKIKFSGRDMETLELNEIVGLEQWKQAK
SFDMYSFIMSSPIFLTRPDTKRLFNIYVEWRWDGERQWHETLGPFRISNNYSYEWRFWFP
NSTGTLRVAHRGNQITFETLN
>CBN12924
MSSSHPTSTTQQLAELSLTEGEHDEGKPLSSDYLQGHEGLIEEVLKWSEHEQLDFMEKIV
HRLSHYQLGKVDTFIRPMLQRDFISNLPAHLVELILFNVNSESLKHCEEVSTSWRCALAR
GQHWKKLIEKNVRSDSLWLGLSEKRHWDKFLNIGREMAVHRICEKFGYDVNQRREKLEQL
ILMHVFYSKLYPKIIRDIHNIDNNWKRGNYKLTRINCQSENSKGVYCLQYDDEKIVSGLR
DNTIKIWNRSDYTCSRTLSGHTGSVLCLQYDNRVIISGSSDATVRVWDVETGECIKTLIH
HCEAVLHLRFANGIMVTCSKDRSIAVWDMVSPRDITIRRVLVGHRAAVNVVDFDDRYIVS
ASGDRTIKVWSMDTLEFVRTLAGHRRGIACLQYRGRLVVSGSSDNTIRLWDIHSGVCLRV
LEGHEELVRCIRFDEKRIVSGAYDGKIKVWDLQAALDPRALSSEICLCSLIQHTGRVFRL
QFDDFQIVSSSHDDSILIWDFLDAPATGVPSAPVRPTLPELPNQAAVARAQMLFEMAARR
EIERRDREIGDDQMRVMPRNRRANNGEANHAPPAGNGAVRGAGDHNGSSSEDELDEQQLV
VQAAPPAPAHNQNHRRRQPRPELPVRLMQEMAAFDHLRRHPQQHIDLLGGGDVILAPGDG
DEEMPDGGP
>CBN12956
MNLFNLLQLPSVPLEIVVKKLHSAKVIELSMMSSKFKQRLQEFKLKTRSLTWEYPHYIRV
SSPNLELNFGLNGPWNTRKINGKQVMMKSNYSMKFCSFLFIECEDRNYLQLLEDMTVHLL
SILRIQRFNFASQIKSYVCSLNEIFVWKYCQKFYTIRLESRREITPNEVTFLLDNIETKE
LEICCKIENFQYEKPINSDVLKVFTFEWMNPKCFLSDRYTQLMFFGAMSTYFHYFRAVLN
NWLAGGNNNLRNCFLGENLHEITALDFSRDLPGVETRPSVFSYEDLRSRTAQLIDENDGK
VDVRRECDGRLATIIWTQHRIELLVWNNDAQEKLKNFSKF
>CBN13009
MIFEIEEDLPSQTQGVSDDPMIELQEKFGCMTISEGRNLLLNMPGEPLIEILSNFSFVTL
QVLRKTCHPIRKFIDKQNRDPKFESLRFEFADDTIKLTIYPNPNPNDNKMIHTYIKTEND
TKIICENNEINTKKLVKGADFVEIFSQDFRILTEKAKFIPFIQFYFKTKNPPENLLKHFR
EIMKFRNFRTIKLHFEVYDACQILAILPSFDPNFLKTLTVSVSEKNLHEWKVLMLKEVVE
LKQWRRVENVHIEYFEVEHPTRFKHLRQCNVSFDTFTSADMEILMEAYLHSTSFSGASLY
SRTYLDVSRMLRILGDHGFEENEGGSIWITRWFFKHPSGVLEVNLDPYYMSSEEESLVPV
PNDPMEEMQEKFNCMTIPEDHEEHSDHGSEENGRNLLLNMPKRPLIDIFSYCDFVSVQSL
RKTCPSLRKFIDDQRFNPNFECLGFKFAEDHIELTLCPNPNPTDDQIILTYKKVENGTTI
IRKTNEITHEKIIRNANFVDLFFQDFRILSENSKQVPYIFFTIETDNLPEILFEKFKEVL
KMRNFKTLKLAFYVSHSGHILAILPFFDPNFLITLYVQDSDIHQHRILDLTEVVKLEQWR
RLKNVHIEGIDVQHPIKFKHFDKCHVSFDTFTRADMELIMEAYLHSTSFFGAHLHFPRFH
VPISQLQDVLGDHGFVDYERGPNWPTRWFFKHTSGVLDVNLHPRHSSVLFIIIKLEEVPA
GAIIKE
>CBN13045
MPTLLEMPPEILTEIAGFVGFPEIFTLGQTCRDLKSFVDDLKLNHKLKSLSIRVSTDKMS
LGCEQEDKKYSINFKKSDEDQFFKSLEQILKFQTSTLTEFFIEDPSPMPGFYCKMKIILE
SRPSLLKVYELSMKCKNQYQICSILSSLKPGTLERINISTLCWNKLKLNKVAKLDQWKEA
KKLRIDGFTVSAHLTVLSSFQSIEVFSKTIFWTDLVMLKKLFLTTPNISRSCIIRYGCLI
GENQWYKSLGPPTYEAFPCWEPYWKYFYPNSNGGFQIEWFYDFNDIRFETFY
>CBN13055
MAATMNAPRFPLTELPVPCAKNVLQTMSPLQLVVYSLLSKKCKNHVNSINYPTEVMSIQF
TQGLAIIIKIKQDILRVGFYEPHTQEEMENKKQLGTPKNVTIAIGRNETVVEECRWTTNQ
LGVKEWVEHLKFVFPNSNDIWLNFMQRSFRFDLDCVKKIFPNIPKLCIYHTGRFKYNQLI
LQKLLPTEVISIAPNCFRDSRIPQRILIQNFANVHYAQGPLTRIPLNDLLINNSKQIMAI
NSQISSKEFNKFLKLWIRGANPRIEFLSVLISDEFTEYISMKGITYQKMQERKCNLGCLK
NVTLSGGLDVCRMDGTKATVGAFREDNRSWLIIIVWHDHCIVP
>CBN13080
MTPVTPPEPSLLTIPLELLNHITKDFDIETVQNFRKACRKFYHYASSDLPKFDSQLERLI
ISQYMFYKDTVEVNLRCTDGRSYNIIYRKYGNGCTVQYIDRELGIDRKRGLKFQDYAEVA
GNDVGLILRNQRSAMKTLIVMNPEDNSLDLDLIGRKSAEQRLWKVLGAHLTSRKSLLQVE
EFEPYITTYTNREPQLLSTLQYLDPRSLELLNLHRIHFGKGNKISLDAIVKTEHWKMASR
IRMDSVWTDASLRDFLHFKEAKISIEKISVDEMVTLKEIRLQNPSLGAFEIKFKRLIQQP
RLSYRLGPAYRSYEDIGDIRIWPIPNNDKKVHFGLKMGRKKCLTVQNSAVLHDIDEWAEV
FLRFR
>CBN13095
MVNVQRTFPLFRLPTLAYENVIDILDLKEKFDLSATSKKSSFVVKRYNRIKKHNLVIFLR
CDNNPARIYVYIDRGNKSHVCNCNSWVFDLGDANNVIVDPTITQITHIASVAPTASLRLQ
FGEMPLERAFIPLAQRLNLTLKSVEKYFIGDGPDDELCRWVFENCRHAQRLIYHFENSIG
FTMEPETMGSYSFEVLDISEANWVTGIHLTHCFTNCKNVEFMSANLTDQEMNDYLKHWIE
EGSKNQKFFITDNRPFFERADIFVGITYVSYPYVHDKTLDKIAKPGFVIKNTEGLEAVVH
LTDDSFHLTTDFEIVDENFRDEDSSDDEYFDDDEEEVSDDDEEENSDDDEEEDFDEED
>CBN13166
MTAPSGLFCGCFESLSDWYSWIAHWREDVGEMKKSNELFQPKHELFQFKPSNQTSVQNQM
FRTKSDVNFRTNIRTKPDFRTTSVQNQTLTTQFSDLPDDVLKMIIERITLDDRPKIREVS
RRLRILSDSLPFEVEQVKYKCDFEDSTVYLGNRKFHYEHGVDHTQPALNQLYLLLNIPNL
RLNTLSIKISDTHQSRWFRKYTWILCEFDCLLASLQKQIPVKNLSVRFISLDLLQMILPV
LKPGILKSITSSDLEHDYFTPQYYQEKQYDIADVEKISKLKQWKLAKELTMSNCLASTIQ
VDTKGCFSNFKTWKVDAPCLDSEFALLRSCMKKMNEHQVLMTPSIACLLFDKFCTFLGPN
TEMLNENSAVYEENGAIFDVKVDREMNVIITRRAAV
>CBN13174
MTFKLLFLPILALECVLRRMDGLDLIVFATISKRTRRYTKSINKKIPSIDAIFGIPFFEQ
IEIQFIGDTDRSEENEEESEEKTYESEENEEGSGNSYVFKFCDRGAGKNETCSSENAVVL
DGMELAMRKTQVGQETTCSFDSSDRILAAMKFVEFLCQTFTPNNIDLTLGESIQTEFKAF
VQWNLLKEVKDLGFHVDFKVTNEQFKMFHDFVRRVPKQSLSFTFPDYTNKDHRINATFND
DVLCVNDAAWFKKNDFDLLNVRVFHLRESKLVNEDVRYMLHKWMTTASWKLEKAEIEMDE
PDLNLILEEFEVVTTAQLKKRFPQLEKKELNFDHDGLVFNLGEAKHLQRMDSTIATIQLN
DEQNTLCFSVWTKKIH
>CBN13201
MDAPRFPLMRLPVACSQYVLRVMEPIQLFRISLASNKTKGLVQSLKIKATEFVVYIGDAI
FFSIRLSIPSRGLLIRNIIKTEEIYYKFYSNIMDRKTFINHMKFIFNTEKITVEFGYGSR
NFGFEALLKERLDVERISIIDDNQEEIRRILNFMKPSIVSMDNVREPRDVLIQNIDYLCA
TYMIICLDDLLSLNIRKIETGCPMYPPKVFNRFLKLWMRGSNPQLESLQLNSLAYRLAVS
VDGEIFDGIEKTRNTIVRYFKSASGTLWITGGTNIFRFDGTMATILARKRGMNTFDFEMF
VWHERCIGKKTDRYLFDFKSIYLTAAAMNAPRFPLMRLPAACTQSVLRALTATELFEISL
ASKKTKDLAQSLKIKVVELIVCIYNEFFSIRLSFPFQEACFKYLINIWDIYTNYEDIYYE
RYSSIMDGNIQIQFELFVWHDHCIGQESTRS
>CBN13235
MAAEVSFPLLKLPIDELLHAMRLMEIIDLLKLSFLSRRSKNHVTSLNLKADPIRVHLHRS
VDIRCRFNRVSFYCFFKMKHKDDVPTIVKKPGTIYFRDPVTSKLYSWNSTKYSKIRDWLD
HIATIFHEENPRIDFDANASRFDFNWIYEQFKKPSHLYVDHTGSAEYNKKVLKMLKPTEK
LVAWFDCFENQRAPQSILNQNLDDLVLLCEVGREKELFLNDLLCCTSKKLSLRQVVFSQK
SINTFIKLWILGSNPRLELFSIKFFPREMISYETILKRIRFEPVPEDRLRSLEFYSGEMY
SMRGGRDIWRLDGTKATVFICGHFPRQCFVFSVWHDS
>CBN13250
MPQNEITSDDTTEKPLKIQELTVNVNKKSNSIHLKGSGRVLKFQSSTRKLDPIVKCAMED
GHVERLRMKIEKPNRVLKNGLFKVLLDEADRIDRLHNWDTVVFETNWIDLPEKLKRECID
RMSFKTRMRLGMTSKTEKLIIDSHQAKFDFVKIDENSRSCDETSIELSFRLRSPRQEFFS
KFQNSSEFIEKGLSLLIFLLKIGSIRILDLEIGDELMDQLIGRIKNLKLRFKKYMNFVST
DSRGAQFIMENCEEGVLEVLCDPKDCEEKDLETFMELPAVYKANRVVLWHVQHPFAALKL
LEKWIQIDSEYNTIFDFEAVTQTTVDAIALKFGDRIELQNEDRAVWIRMDSPQKLIRITY
APFYDTIFRCTVVDSVRPALHDYPAEESSSSSSAESERSAKYDSKDDLDFSFASDSTKWP
KFSRIR
>CBN13275
MTIKLQRLPFLVQEAIMKNMECDSIVMLSFCSSRMKTMIRASRLNLSMMLYRTYNSTTEL
VLQNSNGDGIHAYIMFTVAHLDDDFEILKLNNFEYCISAYLKMVLYSKSKFSRNYFLLHF
HNHVLELFKTSPEIFHETGSNVDLATIKVFENTTQLRLEDRNSDYVEIVNSDFIEQLFSK
CENLEGAIVEPIVDDEMSENSKLTTAKNLYFEHAVEQVEIIACHFKGHHAVFEDSECGNR
TVEKIIRQWIANEAFQELKSMKIKQEVEGVFSPQFFHHYIQSERWDPARRPEHYENKTKI
MDYEFESFECADFVDIQRKSDGKWASFKVTTDCFKFCVWD
>CBN13293
MNSIPFLRFPLIVIKEVLSTMTPFELIHLSMVSKRSQTIVKTFSKPKLRNKFNLEFRFVN
NYELSVENERMKCEFIFTSSGYNEFSVIYTDRKRFDTIQKRTENKFDEFKKICIIVLDIF
ESNRKMLHYDINADTNENRVIIDMLKSKSFESCHIYDDKGNDHDLKYLLDNLEFSKKFAI
FSIRRDYVPTDLPKNVRSLSLGNARFLKLEQLMRLECTRIWLGLTNLTNNDINVFLKSWM
SSESNLNLEQLEIGLLSSTTDDILLNIPNEFRDETRLLPSGVDIKRNDGMTARIQFIGGH
TMRMHVHSPVSTELS
>CBN13301
MCTENEEISDPCQPNLQNMPIVAIKEVLKNLDCRSIFRLRKVNRVLRYSIVDIRPDLHLN
SVRFQLLFTKISTESCIEPLSYAQISMEDAKNLLKNPKLILNTLILDLRFLVDISIEKKR
HRKEKRRTREFLRVFEDFIGKQRKPSEN
>CBN13306
MPSLLDMTDVPMINILEKCDYKSVLTLRKVCHSLRNFIDDACFKTDLAKIRIAIGPTGFS
VTCHSNAYWTNEIGIARNWTSDDLKIFLKMAQNSKLFDLYVKTHPDSSGGFDDLEEILKN
QTRPLKTERFTMEGAEILKVLPHLDSETLKEIIIKPANYKFDYQNLDGIEQFLELQQFKN
AVSLIIDNCFLVRADLRKFFHFQGVSVKIHEPSLEELAALKEAFVSSTHMEFFNLNVRGL
DENQLEQVFGTPFHDPRGWQWFFEIQNYKEHVLRIEWTLRGLIFWKMEAKEVPQDAVVQH
>CBN13372
MTFKFLDLPLLPLEEIMSMMDVSDLLKISSCNRTIRDVAKGRKQIKSFYFLPYAQKEMMD
SVDVFELLQIHRHLDYAKFFRVNPISFNLIVSNEIGIEIRLKDDKLLKWNIFMEFIGNAE
NYRGTKPYFLKINGEIVPSVLTKKSEMYTFWNDRLEGVKTMIAWLRRSFNMYFETFHVEG
GSHPEFSKELRSIVNFANYRQHLFTNVMIDERKQLISHADLNFVAENVTAFKKHSHLGRG
DFKGPRSNRFVESKSLLITDSRWFTLDHLLMTHCSTIRLVDSALDMHELSIFTLKVLKGD
YPKLKHFCVKTYHKNWVSCILFKTNMFYSKRGYIRDGVYRTANDQLIRIPIGIVIESLNR
EVLATLIFPMQSDHPKKLKTFEMLIWPDFDGSNFDRNEVHYHPLGRAN
>CBN13443
MGLPLLRLPHLVITNLEDITDIEDLTCLSLCSKRARNILIVCRPQNQFKRQYVRATVTAD
RTSVDVQLQPVIEVIQISNLKSYLQTGSSKDCQLFLYRTVASVPDEIRKLETVEIEGQRV
PCFRYSEVLLTFWEDETIGLRKCMDFVRETFGFPLILLVFSQKGMWAFDWINGWEQKIQQ
MTVLVNGIQDHELKYAMEKCESRTLKTCREFQWFRDVDRKHFPSDSFQFDLHKMKTKCFF
ASACHWITVPNIAASFLEALVIEESSLTDHDLNLFLRLWLVGGFPCLRYIYLHIPLGIQM
ETATNGIENDLRKTSYQHKFSKTCLSLCSKRARNFLIVCRRHNRFKGQHISATVDSNCTA
VNLPYCRIEMIQVSNLESYMKKGLSKKSELFSNRTVADVTDEIGKLESVEIEGQRVPFSR
GSLTLLTFWEDETIGLRKCMGFARKTFRIPVKLLEFSAKGMWAFDWINGWEEKIQQMTVQ
INGIQDNELKYVMEKCESRTLVTNGGCVYSGVSEEEYHLEYYPSESFQFDLYELKTKCFY
TSSARWITLQNISTSFLEALEIEESSLTNHDLNLFLRLWLVGGFPCLRHIFIELCENISA
DAFANGVRDELRQTPYQQTLPREGYEHVPYVQYDLQQKENGNKKASIQLYPIVNRVLMSV
WK
>CBN13493
MAEENRKFKLIQLPIVARQKLMKMMDNVDLFELSLCSIRMARYVRALRIEAERHNITLTK
GQSSVSVHFRKQPGAICERYRNGPLSLNEYYCDYANIEAGTAAVSKHFQYLFNGPLNIVI
CPSILRNLDEMFSEPELQKCQTMEICGSEATSKALRSIFRNMRIEKKLVVRPRTNQDYVI
EQVWWKSKSTG
>CBN13505
MFDSSFSKTEKKEIEVGGIVTSEGFVLVLDVIDGNETLTDQLSALTSKALLPVVMSAPTF
PLLQLPWACSQHVLRIMCPIQLVSFSLLSKKCKNVVKSLKLKAEPIAIRVDNSIKLFVEL
RGAGGLCKIFVYNFNNFPKNMHSSNEQDGMKKQLFVSKTVFIFFAHCVLERSRIQERYKM
IDNRMGVKEWLSHFQSIFHCSKCVRVKFFERSFKFDADSLRDLFENLCELQATMHTGSYK
FNKLVVQKFFCEQRTLLAPSCFENSKIPHEFFIPNSKFLNVLEDNNSPVRLSLNDLLVCN
SKNIRCDNLVIAPKVVNNFLKLWMNGANPPLETFHFYHSDRDPIDIDVIMKGIKHQEMPQ
HLKRQLPSMFIPRSIHGGLDIHRIGGVKATVWFSTEAARNRFLMVVWHEYMIQ
>CBN13513
MPRRLAFFSPFHSLRMKKYKLSPPPPSPPETFPFLKLPHFPLKYVINQMDFVDVIHLTMK
YKRFKRAVESAKFHVDQLHFHPGKWFKDIVITHQGQDLEIAAVYREGGFRFTGLKLNGVD
ASICYQGSFGIKVFAESEEAKMDVLDKITQHLVRILRVQKFTARFNVKYDYENLFIWKYT
RKLEKILIEPLGESEIVVSPEELHFLLEDIKIDEPELDLNVENGYKYRKYPFHGSKIHIH
NNDWIDWDKLKIGPDCIIFTFRQKMYRNGNFWIPNTCGNRLLKEWIAGKNDKLEEMTFQV
KELFEGPDSNEDLLEGITTTVNTLSEKQLDKRQVWRHGLRVPIIDIKRSTDGRLATISRW
KWWVYMYVWHPKHIDELKDVVEAVVEDVVEDVVEDETDEEMEEEEEEEVEDEMENEAEEE
EEEELE
>CBN13520
MMSSRRPQPVLMDMPKHILEKIIEETGQFKERLPLRQVCRPLRHLTDRLPLHLGCLNVHA
NSENEEFLKIFFGAKKNSKFPLKIKEISLFQKGTPPLEFFDFLDKKSLKSINIRSENLID
FEIFDKNFFQKFENVKNLELHTLKTLVPIGKLEKFEILNFKIEDLMVQDFEQVLEHFLHS
SSILLYRIQCPKIYRNRVVDFLEEAGLEIMSDYENPYWWEFKNLKNPSASFSVAVFPDCI
LIMRNRK
>CBN13644
MQQSIQLQKKKSALTLEDLPKEMVVEILKKLTPANRAVTRNVSKQFRVLLESTKPSLKYV
GFKIETDSITLTIDGESIKFAKTKTGTFISFGQYQIERAENFEILASRKLLEVANHAKID
DFYIEFGKDSTGFDSTRLFAYDCPILFDVKNLTIKSPRNCALCFPLTWMNSETLEKIEIK
IPNRVAFFENFDIFQYDQFTNAKSINLKRMGAFYSFELPKFYKSEQFEIKIAEIYTEDIL
ALHNAILLSPRFKKCILHMRHVYSLDEVIDTLRLRPRQDGNYFFQIPDSGDILEYTVVPD
YIKIERKTNLQ
>CBN13664
MTFPIQKLPILVIHLVLQSMGFLDIFFLTRISTKMKRIVQTMSINPKHYLFFTIGKKITI
GIRSKTNDQYAEFIYVDIYVDVKEYETEGKVFNMKIGSADYLPSAICVYDDDLYGFVDTF
WDDVEVGSIELYNELVEVFKAPVRSVTLKLDEIENYQNEINWTNSTFPTLIMFNIKGRCD
FQDYMWMIKNAKATKTLLFQMKPNEYPENMNNLDVIPFKQEYIEIEHGKWVSLQQLKAIE
SLTIKVKYVNWTDSEINAFLKNLKSSEEKPKFKGLGIFFDRQTDTSAVFEGLQDEDALEP
NIGLEKIVFKTGNQQKCTVIYSFDESDVPDVELLGYDILIEDYEIPVKD
>CBN13707
MGFPILRLPFLALKIVVNHLNDVGLVTVSLLSKKADRFLKACGKKNVSFFNLNRPQIRVL
RDIVILELLLLESRRRGEFLEWDFSLHCELKFYQYISIRCNHFIIPIYMSNEEKIDKFAR
ITKILKVGDLLVPLVITKDNEGDEAIHYILSSENDGLKTIFDCFKNKFNSKIEELNLSGT
NSRAIKTVCGHIHSTQTVVRNISIEVQPPISGDDFEFILKNVSATERFSSHWEPSPNFKF
EGTIGAKNINIENGDWCTIQNLIAIENEVIHVNGSEYTKEELKTFLNEWKAGKLPKLKRA
VLATEVPAWDVLEEYDRWEGECAKCVRRPRHVIAIKGPGGCHGCPALPFDTFALASIYRQ
AVQHLRNFCNTCFFGLHLY
>CBN13708
MESKDLNLLQMPEVIMGHILDKLELPDILILRKTCHHLRTLVDDLHPEPKIFGTSIEVDP
RWIEIKIDLGKNSQTYPCGKHLRIIYSVTKKPDNGREICKVQWIRTDRSRVVCFDDVDFI
KLFCSDFETIYGGKTFEFSKKPKNPSRVQDYFYWDLLYPPPGIQQLISSLESTLKNRPRP
LPVKEFCANGYEKSHVLQIMPLFEPKTLEKISIWKMSSRDLDGFSELKQWKMAKVLWFDF
VHMGATLQEFKDFEKIKIKQLEEIKVNDVLAMKEAILNSTSNLTTGRIEFGACDGEQNFL
QTYGFPFTDIDQVGDERKSWFFKIPNKKSVLRISFCFMYLEFAVQEDPPTNALVH
>CBN13721
MAEDPPTPNVVPEIQHDSGLTKLPLEIAQLVYGKIDMIDRFRLRKVCRTLKQTMDNMAVN
YQLLRIRATDDCFIIWYDTNRVEYRGREIGCEVQREDQNPTVFPRMDYVEIAKIDLETIL
SNTRAHFLDFDIDFQCDMPNILALRKITALMQEIKQRNNLGFSVKSLNIEVNELIDYMTI
VDMMRCDQLEEIRTDIFPSDPLCLTLISDMDQWKGLKKLSIKCNNLVIDEFDAFANLEEF
TTEFLFEFQEVEELLNILERSSNFKECTLKFPYCNVRKLGTALNAEIHYGLYGSHQRPIP
GTDDYLRCRLSVYETEIKKKSIHDPPFTD
>CBN13731
MTETSHNNSIATMENMPPEILDNILGNLKPIEKLICKKVCRKFYGSVNRLNPGFLTIEVY
TRAIRYYGLQMISYRNRGNNCLVRYAGKTKSFENSNYLDVMVTDLFSVLKNQRLDLKVLS
FSCDNSVFAKIHELAVRNGLTNIRAEHLSIMTNPINPALTTIFNIFNHSSLQFSYIEADI
ENTNLQLLARRYREIFELVPKYVKVDLCVPWFRTFPAGSFSKFRRIELNFTSFAQPEFLN
YREIGNIIQILLTSDVLDSCVLSAEYKKDDVIKVLTDEIKLQGNENVFVLRIADKNESYS
VELLEKEIKITRTGV
>CBN13734
MWPRNDVQMDDGSMTPEDQELPNDTDMDFDDNVEENSYSNGSSSSYSADKLSSPLQQKLD
LSASPSRIVDVNPRVEHLSALFKDLSPNEQMEALTRLLSETNITNIRQLRAIIEPHFQRD
FLSCLPVELGLKILHNLNGMDLMKVAQVSKNWKLISEIDKIWKSLGNGAVNNHELPTERI
TGAWQATAVSVGVVIPDHIPACELNIHRFMKMQKYGEIFERAADKSRYLRSEKIERNWHS
NAIMGSAVFRGHEDHVITCMQIHGDLLVTGSDDNTLKVWSIDKGVVRYTLQGHTGGVWTS
QISQCGRFIVSGSTDRTVKVWSVETGKDIHTLQGHTSTVRCMAMSGSILVTGSRDTTLRV
WNVETGQHLATLLGHHAAVRCVQFDGKTVVSGGYDFTVKIWDAQTGRCIRTLVGHNNRVY
SLLFESERSIVCSGSLDTSIRVWDFTRPEGEECVALLQGHTSLTSGMQLRGNILVSCNAD
SHVRVWDIHEGTCVHMLTGHRSAITSLQWLGRSMVATSSDDGTVKLWDIERGQLIRDLVT
LDSGGNGGCIWRLCSTSTLLACAVGSRNNTEETKVILLDFDAVYP
>CBN13746
MDWEYNPFAIEGFLFCLFLLKVSAERAYYDLLKVTKRQERCLECVKSLFNWMEEEDYDIQ
AGDDEYQRSKGFLYCLYLREVSPDYAFLELQLSGGSFNLRDVRIMFKRMEEGKYNMEQVV
VSKNPNEAFGILPDELKVKVIEFLNLDSRLAFRQTSHKNRILVDTEKFFIRDAKIFDSRL
TLYILASDYTINWDLAANRWLMYKKFKDYVILPGATETEVHSKFQKEISLIFNSNKKYIL
ENWTFA
>CBN13834
MSSPTHSSHSNLLSLPDDEIVEKLRVMDLDQIIEVSLISERSKNLVKSLKIQGTSVHVDV
KSGVSVSLFFEDRHNCSLKFEKINPTIPPSEVIFFFNTDFQYIEKTIRKDQFGIEDWMKH
LHTIFNFRGIFSITLEAASMEYDPKEVKKYFGMPSEIDLRFSRNNAFNQSVLQTFLPVDS
LVIPSDMFENSRIPPEVLIQNFTSLEITYGDPNIVTLDDLLMTNSKSIDIIESTQFEAKV
LNKFIKLWQQGANPRMQHLLIYYETIKEDDEETILKGIKHKKNSNGGIGFFRSSVGFNYK
NIWFSGGIDIVRKDGVKASWPL
>CBN13838
MPTANIKLSLLFNAAFLGVSWYICKYVLPKLEQKPKLRLLRLPLLAFRECILFMDINDIL
NLSLCSKYTTNTIKLFKRSYFKEATNCKVQFIENYGHLDFRVSTSLKRHLHSHKPPLKLP
QKLAAQYLELAGCREVEVIIRDRIALEEFASWYNTHESLIKSVYCFENIGRNTTFDLVKK
FKNWRRLVLIHGYNEFQFNQTNQNKSISIIRCEQGLLNSFWKLPHQSIHFSANAFKINPF
IDYLQRWIASSIPCTELVDFTAEWHLPNYFNTVLFFNILRSVKFEEVNEEWIHPIHGKIP
PPSYKIQRRDQKKSALLFTFDKDGELWLGMHIY
>CBN13866
MDNFSRLVATLRNFSYAMAERDLLGGAHNLKLMDFPTKVFEMILRRMNVIEVFNLSIISK
MIRTKILLANIQIDCLEVICDGVHQKIILRNHWKDPVLQFTFDGKPAPFGWMLGKYKLKI
RLCGKLKSGYHNLETLLHKYHHLEGLFIAFRFCRTDFDHREILTLNRVCFVDASWFTRED
LLNSRFQNLKLLFHNLNSEDINAFIKHWLASDDTRFNRLELMCQPGKRLNKLQVTKDLDI
MLWEKQRRESEYLIDHIQSPYLTDTRQGFDIERKDGLLATILIKENSFMFCVWHRRFYRP
EVQEYPRRTMKLLNNL
>CBN13879
MRTRSTSFSSSPKTFSDLPIDIIETVIDDLELLDKLSFRKVSKSIRSIVDNHKCENSSVL
VHFDVDDSQIELPMDNINYSDENGEPIYEVVKSSFDSDGYYTIKYKEKPRSTDGEHWKQF
IRDLSTFLCNPNWKFFGVLWEFDGDEDKLTPPDIHQKQIQLIENMLKSTPLEVKALRILS
TEHTAVMAILPNVIPGSLEFLGLNSKNNGAKLEEVVKLEQWKRLKRSFVQTVPDSFDIEH
FFHLERFKIAQIRISVDRLIKIRDILFKSPKFSNCTLLSKIEDQVNVDENGEEITPLRAF
VILINRIMGEHPEYNAVTRRYSIPDSDEYFSVYSYQRGGDTLKLEIKRQKNRRVDFGEDP
SDDPIEELLKGRFGF
>CBN13889
MVPVTLSFPLFKLPYLAWSNVLETMDGLELIQVSLCSKNMKRAVRSLFRKPNECCIDIEE
GKLNILVSGVLSVVVGLQLCDLLKPDPCTMRFHEGRTITLLGFQNFRPKNWFDHIVGVFH
VKRISNISFKKVPSSDQIDPRIFQNLTQSLEISQLNTSAFIRHDYIAILLDSFPNIQNLR
LAIKPGSLSQIVDRKFNSVHFTHRVSVNEILSINAKFINVPVQDYQFNQVLKKWVEGWNP
LLTGMKIRLLRFSEPNTVFDGVFDEIDHEGPLITEKGMQFKIKNSEGISASVTFNLVKQN
GVDMLVADHHC
>CBN13931
MTSFSLLRVPYVAQKEILSKMTPLDLYFLSQSSKRAKRLVRHSPMKKLGIELKIIGKVKT
GQITIKHSDIAYNIIVVSTESYADDGEFKIHERNGGYYYLIFSDDVPTQMNVLMNYFHEV
FGMNLSAVDLSVLNKLTLESIIDMIISRQPEIQDLKLQDIEEPGLDVTELLEKVRTVNKL
WINAKLKSGFGFIFENVPQEAAFCQADWFTCQNLLCSEWEKLFVTGAPLTNSDINHLVEK
WMEGNLPKLKFVAVKSEMFHDETPVAGIFPPVSEDEDLPQNLKSIEAWNVLLDVNTGTTL
TNANGVTAKLGFQSGNNSIFFLYVSD
>CBN13938
MPIRLYRIPFLAIKIILNQMEPCEIFMFSQTSSKARRLTKFYKMSLALILKGDSDHFMFT
RTSKKPTLANSIYLSDSPRQYSKSVVFDQNKKVPCDIEFKNNPDWRRGDFVDIHANCLNR
MDMRKSVFKYFVDSFTVRVTSLFLSSNNIGDRYQILEYTKRSGLNFQKINWCGTCADDPF
FADVFDGLTANFFAFRLTRKTDMFCHTRFQNARVNKLFLIGGQLNPTANLTDFLNCGSVH
ISYHYESVGKIPDEKLNAFIKSWLTSNSPLTLLQIEMRAPNWKQVIKQVEGVQKDGRVYK
LFKDGVEAAHILYRDKCFFFVEKKLRDSSDESDLFLGCVQTKCSLAEQLR
>CBN13941
MNRFPLLRLPYVALREVILSTDRSDVINLALSSRKTCRIINTTRNTVSMQKMSQDDVDGL
SAFDKLNIACLETRENSTKVRKSIELRLSEQFAFSFLLSHYGNDSPVSRPSCTMSFRFQV
NSINDRIEGPREIMRFQDLDVPVIIRSREKICTLWEDIDFGFRFLSYHFQQFKFRMESLE
VNPRGADESKFSRFLRNSADFLRSSGKPDLSISNIELMTDSDLQTLLHNTDYYTIIIQGP
GRFPDNFACETICLTIFNADGFTLKHLLNSKCERVCLKGTQMTSGDMREVLNNWMDGRLE
SLKDLHVELRDYLYIAVVLTGLSNRTGYDVNRTEKFMVIRRRDGKKARISIPKDERERKM
FDMSICYY
>CBN13949
MAIPLFRLPILVIQLILESMGFIDIFVLTSVSSKTKRIFKNLVKVKNHEMHIVMGKKENF
FTFQRRLNPDFFEQFYSESRKRHPKEVFFMKIDTIDQVPSEFSPAEDGAAALTTYWSKNC
NHGAMLYNALIELFELPVKRIKMDLTDVAVKTHRGWINWFNETLSDAFILEIMGECNFSD
FVWMLENVKTENTLVFQIEATDYSDTFESSNINFTFKAKTVAIVDGRWIKMDHLKSIEAR
SVSLFKITLTDFQINLFLRDWKDLKEAFNMKQLIIFFEREADPGIVLAGMNATNEEMMKP
DHVRNQWSFKMANGEKCTVTYAKLNVDVPTFGFEFKVGN
>CBN13985
MNFDLRFEKKESSSVFYRQFEKWNCLPEELKLECMKPMDLKTRFCLRRTSKTEHRLVNSQ
RFDLCSIDFDEESDGFIRGSITDKSYHNTSSRFRFRRSEDMARAISFFSFLFQNANINCF
GNNCDVNALDFLTCMNVTSPYRIKTFMGTISPKLIQFFEKCADNSFNQISFVYGDKKPFP
VKDLIQCKCLDSVKKWRMGGRNAPDLGHEIVRKWIEIDVDIGSSQGIQHYGTETVDDFVS
ELTDYEM
>CBN14066
MTIHLLKFPYLVQKAIFVQLDISQMFILSLCSAKIYENIKNMCLKFTKIIYEVFGNKTRV
WVQNTSKRDQFLIQLEAVEEFEGIDSLKVLQIAGIKFVCNCVKFSFLNLGPEWRVNTSIQ
FRETNQDVQKTVHNHIFKLFKHNSHIDVEIDAENDSIGDFPNVPFATDIALRGGQLQAIR
LEEVLKKWPNQESILITSTIDGEIPEDSNIFQVKRLKFNKSNLAAPKFLEKFTGQIARLE
NAMCNEQNVIKFLREWVTGNKFESLEVFTIQLAKGFLFNADIVLGEFHEEARRWDELRRS
ENYEYCPNFSNFGVYDDFGIPCSFYCNDSNPNKKCFMNFIVSNYY
>CBN14261
MPFKLNSFPYLVKLAVFDQMEYRSIFLLSLCSVKIRKFIENHLRKNVAYIRYIFSSNGIQ
VLVESPNGSQEIMVVVKAAHKSINSYSLSNTGIESLQQLVEFCKDGDGLVKIKYYMQLPN
NEESMKRVIIENVTALFSRKSPTVQLKVRFDDGLGELVPIPGVQSTKLGGNQVDVTFLEE
LFTKYPNQRNASIASLLTGELSSDSNIFKLQDLWCKNVSRLALPIAKRFNGRNLILLNAD
LDPVEELTSIVRKWISNESYHNLKVMHIRSKSRIDRRRSGIRQVAQTRWLLEPYMFEYES
INKESFIRPMSIDCRRYYQIERESDHKIAAFRVINRSFEFFVWNRTRDQFVEMVR
>CBN14290
MVSLIDMPEVPMKKILEKLEYVEIQCLRKTCHSLRHFIDDTQPEQPITVLEISCSLDKFS
LLIYGKNDPQLYPSGQRIHIEYQELEGENTRITWLRRDKNRQKTLLNDNIFNTFSHDFGL
ILKCKLPTLKQFSINFKQMRKGFLEKSIFKKKEEPIKVHSLILKNATCQGDILEVLPYTC
AETLEKLEITLDIDWKSPWITKMDISKIVVLEQWKKTKELHIVGGPVAAGIQNFEHFSFV
NVKFELVNLRDMLRLKELFLHTPSTFKQYRINFQNLSDRDAFIQEFGPPIERTATYFEVR
RATLIFERPDDKENVVTIGFFPNFFEFRIIKKCDVPNDVEVVN
>CBN14337
MTKTFPLLKLPLLVQQHIIRTMDCHSTITFSMGSQKMKSLVRRLNFRAKRFRTYVGNNEI
RVTSNEAHIDVKFWLEENEPDSFLAMGMLWDCKARKLRDWMNHLKYIYNCDRYGFLFIDG
CEQFRVNFLREEFEQLEHEEIRLIETSDVYAIEVLQTFVPVKQLMISTDPFPTRDGLEII
ICRPFDELVLHQHIPTTVIELININAIDIECWKCDMTEEDLNLFFRLWIHGEYSRLSYMF
LKIVKADFDEIKAFEEMEYEMEKKPDDEIKKVYWIKSLDGGKASIRFSEWGECTDVKFKV
QK
>CBN14350
MAQEPPVEPIVDKKANNVGKSLGNVPLHVFEKIVRRMDPHSIFEVSLISEPFLDKVTAFK
YVAEYANWTVHPITKTLEIGMNNDIKLTFHIQHRPCRSNFDKLNANGKFGSISREEEKRD
CVKYYFIRDYDQMGLFKEITEHVLSLFKVKKFRCYLYTDTALQELFMWNYTKTFFDFGVS
VEETNAEQMTYLLENGKFTNLHLLTNVPNFNFPKQISTTNLAINNVKSLGVNNILDYGCP
KIEVGEIEYGEFNTILKNWLAKENDSIESLNGTLRPPVSELFDGIKTRPTVFDIADYRLR
VQVFNPENAVDIQRSTDGRIATIFVCERRFQIMTWHPKHFKYCSRSTKTRFGIIKN
>CBN14359
MPCRVPFFSPFHSLRIKKYKREKTPNAPKGFPLLKLPHFPLKDIINQLELVDVIYLTMKY
RKFKRAVESAKFHVDQFHFHLSKFTKKVAITHQGREYEIDSEYKENNNGSAELKLNGVAT
PIRYRGSFGMKVFADSEEAKMDILEKITQHFLSILWVQTFTARFLIKCDFENLFIWKYTK
KLGQLNIDPLVNTELVLSPRELHFFFEDIKIDEPVLKVKVENGYKYPNYPLQGSILYFSN
LNFIDLEKLTIGSDCVLFSMTNGDIPNACGNRLLKEWIAGKNEKLEKLMIRVEEWFEDEN
NNKDVFDGITTTVTKFSEKQLDKRGVWTVGLRPLLDIKRSTDGRVGTISRWKTWVYLTVW
HPKHMEELEKESK
>CBN14392
MNTFPFLRLPDEAQKEGFKNMKLLELITFSFLSKRTKAISEAQNRQITSAEITVSQYIRL
NVQDDNYDKMNVRFYHRGEQDNDVDRYNEDEQEQVEGYEGPVALTKPKFVKSVKYIDFWT
KREFVLTKPEFEFHDWINHILTVLHCPKLDGLFFNCNYTRFDIKSIFEALRKSKPVYGLN
MSNIGRITRQVARQVLDIFHCTRSLRLLKNPFEDTTSNRKLLMRNYTAIDIHNIITLDDL
LSTNSSEIQLDGDHSEVFFNRFLKLWISGSNPRIQHLSNQNRKTNINAEDILKGIHYTKI
SGKQARVFKRPAGLWRNAWDLVITGGYDIMRFDGTVATLIVRKWTVGRCTIDFWVWP
>CBN14397
MNGELFVVHCAEWVTLNQLFKFDCVLLNLINARLTDAELNAFLKAYIKNETSQNLEHMCL
TVNHQMDINAVLDGFFWSYVKADEARKLRGYEVLPGPNTNEGFLRIIMKNNEICYVSISN
RGNGMRLFHLCNFKDEMFMPFKLMKLPYLAMEQVIKNMSLMEAFNLSLCYPTLRYFVKNI
LKNQEIKLLIQFGSRIQFRLESPNGTFFYFQACEYPEDLEVLEECMRMKIKNASKIPFHF
NKPDKNYLVTYWRDVFKGATIFRSLVFDLFNIRSVRVGVMKEAVHGAAVVNWINRMNTPI
EHVQFDRGTVDDTLYSQIIDSENFQNCSILKKPSENFKSPEFRFSRAHVNWQLQHSHWIT
LENFSDIGSSCLVLKGSTLTDREVNSLFKNLISGKFPNLELMVLEVNGRRMSKAVTLDGI
TDLENNALNRDARKFKRFGYNISVRRTIDVQMATGETCSFMFHRMNGVEEVQSGVHVFIW
K
>CBN14494
MPLPLLRLPFLALKEIFQSTELSDLILMAMLNRRLKNAMSAAKYPVNHLRFNLECHMLSI
TTDFKKVVVKALVAGQFSEEDAKKYPIKIDKEMKTVATEKKRGEHLIYVISRKRTPANRW
ILFEWVSRFLLSFVTPKTFSLHCGSDDINLDNLFVWTLTNRFTSVRLNMERRIPISPKNL
DFFLNDITADELLLGVWCTDERYKYGGSNNVVPNIKKVCINTNNWVDFHNFFGTLKFPTV
ECRVPSYETINQILKQWINKGDNTLESLFFDVGPRYMRRAEVLRGIDATPTSSTEKQLPR
RCKFYLQDGVELLDIKRNTDGRIATIGLHDRAVSLSVWAQDQLEQVGNQ
>CBN14501
MIFSNLTSVFWRCWCSPNLKVVPETRETPIPKPEKFPLLTLREELVDNVLEFMTPLELIS
FSLCSKSTKQLAKAVRNQPKFKKDCKSFKVSFCPLFQRIVMEIKGFPNTHWQFLQDYGET
DRIRDPKTRVLNSISIRNWKPKKQKANLYGSSPEYSDHEPAVFYSIETFSDYFPFGMNKL
LDHINDVYNFPNRVMSVNLNSSYADRLMAFYKDKDPLEYWVLECTGLLSDILIKSAFDKQ
NASKGLFLRCENLSRTFRFDLESFNNVKENLDIYFAKWVKIEDIFNLKTERIAIFGSKLE
DGDLRLLINKWREGWNPEWKQFLLEYNQYKVNPDRYFDEDCVEITNGRHKSFIVEDSPVK
LFKFKEQKQLRNRNDTVYGYHILRDDGGIATLQIERSFGVFIIQSKNESCFQFSSHRCLF
EPRVMWQ
>CBN14569
MSNPQEKALPPELSQAKEDVKEETKSTDSHMPSLLNRNSPNTASTSESATQLLLPMEHKE
PKIIIVDPDVANILTLGSTSLTSSLSCGFYDKTVKLAAQMFGLGIQKKSKCIEQEKPKRL
DELPDKLINRIVDHLDLEDRIKFRRVCKRFHALIIISYDSIIISCNDGKAMLKLDNLKIF
YIQDLKALELETVENANYRRAIEALKSMLLLPNLTLKNFTVHFQDRKRSNWAANLLLDFL
KSQDASLSVNQLAIGGLKMEQIYQFLQYFLPGVLKSIRLRLEKPITEDAEYKEILRKISA
LEQWKQSSDISMNDMDGIQNI
>CBN14675
MSESAEKPCDSLALLGDYDYDEKEASPEASEPAHMGINEKTDIEVARASSAEADSEQPGS
PVSGPDHSSILLDEKKSDDESKVKSIREDEPMETSSAYRGGPCLSEDSSDDDSDDEDDIR
KSPVDRKQNQSPKQELEDEATSAVDINSKLESPKTMDETVGMNYEKVKSDSPEESLDCDY
GEKPKSSPLEQPTSPKIDKLMECNSAEKPEKPSSSEPVVQEKPIDPENFDGLLVMSGEDS
SSPKQLDDNSVDMPKSHERSKSPEQSKKPLEQPNENLLTVMGQLNLTTDDSEKGSPSLSD
MPVDVIALIIERSDYKQQLILRKVSKSLRALVDKLKPACESICFMYFKNSINLVFDEQWV
MYSKDVFEGPSEDIAVARDDFEKAAFDDLVSTLKNPRLQLEYFHNVLLCEVVFY
>CBN14767
MGVPILRIPVVALKVLLDHLNNVELVTISLLSRRADWLLKICGRRNVSFYNLKDSEIRGF
CKATILELLLLESRRQGELPPWCFELFCSVNDDLELSISCLYFLVPIHFGAFRDIENFVG
VRSNLKVGESVVPVLTTKQNNGAEKIRIFWNSEPNGMIVLLDYFKSNFDLSIEELKFGGE
NTRAVKTVINHINSTQTIVRRVEVDRIFSDDAYKFVLENVSARKSFFSSFSPDPEFKFNG
TIRAKNIRIYYCKWLTLESLLNSTKSKVIEVGTDFKEEECRTFLREWQSGKFPKLKEVRL
STSGFYPNVTTGFSERLDKFLITSDKKLRCF
>CBN14794
MPDLLEIDEGTSKIVDTMREWNRVFPEITSDQAISVENDLMLKVRNLIITTYEVIFDFVK
TKSSSLKEQKHAGDLILTEISSRISGHEELLEKMLKTQVNQHEFNKNILDSVKSLRVHQN
EQNTKICHIMTRISERDLVIKHCGERLDELEKQNRKGGKRVRFSDVIDYKFHTNWSDLSE
DLKLKCIKQMDFQDRLRLRSTAHTERRLVDSQRFVFDEINLFHSDSFIATWNNLKCTKYQ
LLPRTGFLKTPEEISRIQSLTELLVYILNHCNIRNLSVEQLPGEHVSILEELDDLVDDNS
VKIKNFRSDFFSQTTKFFLKKSWKKLDSVSIEQHGFYGKELIAIPSVAAAKNYFLTNGQG
SRRLLPLVTNFMFRNGEIGTKLVVNCMDKALFNKVISTYCWRAILHLRQTSKTEKYLVDV
EGIGMEKKKRGEQKVENLVEKDDDAAGEYCPIYGDSDDDDDKDEPDFKVRSHESLYAEMK
KKIGEAQELLEMRPGICQILLQKYKWSVAFLMEKFYDNPDRGAFLTAVNVDPSEHLHAIV
GECQICFEEQELTGLSCEHRYCWDCLREYMIDKIFDGQSEIKCIGLECPLVFEEEKIGSI
VIDPEVMSCYHRLLVQKYVQNDAFMKSCPDLSCENTIQVLNPSIRHVKCNCGYSFCFSCG
NDSHEPISCRYLDKWLLKGDEDQSSVWILTNTKKCPKCNAPIEKNGGCMHMTCHSKDCRY
EFCWLCMRDWRAHANCNDFQRTNDAAREAMINKTIADRDRYKFYHDRYAGHMQSLKLEKP
LRAKFDEQMKEIEDGDRDLRDFQYIYVAIDALSASRRTLMHSYVFAFFLEENYSAIIFKS
NQADLNDATENLSKVLEEFVNSESVGFADDSKKEIMHKSQYVEQRRKALIEHCIEGDDND
DWVFNE
>CBN14805
MGLLYSKPLEIFNLDFSTEWSPTPKPCPLFRLPFFALLEVFKSLDPIELFILSQCSRKVA
HCVHIVGSKKWKLTVYVGSKCIKVNNKYRLFIIETTQKSSWRYDKNLDTWFLEYQSIGNS
KLELQYVISQVQTAFKCPVTSFEYNSVNKENLMKFKSCKYLKLSLSLTMHDLDVFMREWK
TGSFPNLQYMLIVRNRVRSTGQILGFGKFNLSRRDGRRRLVIDENLSVDCSGGRDIKADN
GTKATMQMERVFSDSFELFVWNN
>CBN14807
MDLVNFDLLNLPPELILHVLKKCTYEKINDVSITCKSLHILTEENRKSLPSKDIYHIDLE
RRRVRAWRDFSWCDRIPFRSIEYISKFFCYVNVKALTVNKLDEELCSFLIENAERKSLRF
EQLRLFHSVFSLRSHSITSFFQFSASHESICRLMKAAKCHVINFEAVESKLTPVLLGMEG
YKNLNALCFEMDDSIREEFFDSVLEKCQAKKFIFHACDKIPQRFVRNIFEKWLNGSREFD
SVRITTNQNFSFDDIISELNIQQQDNSTWTAKNVKGDKATITMRRNNFHFFVAFEVNDNH
VEDILYKIPYIE
>CBN14861
MSSLLEMTDVPMRNILEKCDFKSVLTLRKVCHSLRNFIDDTCFKTDLDNICITIGPNGFS
VTCSNPDPFWLHGIEFAKDCTSNDLKIILKLVQNSQLSYFLVTTNPDNVGGLDDLEEILK
NQTRPLHTERFVMEGSGILKILPYFDSKALKKISILPINYGTNGQNLVGIEKFLELEQFK
NAMELYINNWFVVRADLSKFFHFQRVRVKLHETSLEEHVALKEAFVTSTHMKFFELHSHG
LDENKLEQVFGTPFHDHPLGYSQWFFEIQNCKEHVLRIDFAFGGIGFRKLETKKVPQDAV
VQR
>CBN14884
MKLLNLPFLVKELVFEMMNKGERLDLALTSKRMKRTIQATRLKCDYDVTIDFQVQTIVIS
GVREYIAALGSYLHRGPRTRMTSFNGEETVLVEMNGSSFQCYWETDEQLHEGFFKIIVYL
LSKLDINFISNLNLMVERSALRTLHFLNNKEILFGNVFFIGNGPENIYFGDIIFSYNFLR
RVNSRFTTFAALPVFVIPTFPNFASLNVQSVHIDDSRWLNISHLLSFEKARDIELHQSSL
EDKDLQEFLKSWSNGNFQELKRFEISTDHILSIKEITMDLVDQKRISISAEREKAEIYGR
ANLRGVVRIYFRNKYTFIFETRTN
>CBN14897
MTFPFRRLPFLTIVNVIQNIDVEDFINFIQMSTKMRTLVKLSKVHILLNVFSNARIGFEK
LSDPGRNKQVEFFLKPNSMKKQKKISFEPFVCRKSMYRCEENFEEYRRIMDDFVDIFIVS
SASFDMRSTPSDISVQCLEYALSLGLTFKKVQLLISKEHSMDCCQKVLSICARASELSIH
LLDYSEEFYLLDRFREYKINVFELTITRNFEWFTVDHLLALINCTNVRIYDVNLSDADFN
KFLKHWVTGVGKMETLCVGLESSEGREENLINADDVMDGIPRREILQDEKFEVEGPNGIK
ANVWCFGLRFSIGDIDLETLLN
>CBN14954
MPMNVFERIVENLDLMDRFSIRKVSKHLRALTDSLSPGFKLVTIRIYESATTVCYDQNAV
AYSNRPRQFFDKIDICFVEIGDERVEIKNATHDQLAAQDLKIVLGNPKLELEELEIERCC
FWHSERLVKMIKSIPSPIHVERLTTIVNNPLKELEIIGCLRPRVLKTIHLDMENHSERLE
KTEMKSRFDALIATPQCQQVEMMTVVTYLKMEEFPMDSFLLAPRFTLNFEYLSVKDVMNV
FRNLSKFAALDHFILKSDQKLNLESIRKQLNQRFSDIPDRPNCMHYWDRKSTFSFEIRFS
ESEIRVAKQQV
>CBN15014
MEYGVTYIGEKPVLTELPDLVLRKVIKELDVQSVRNFRGTCGRLLTLTPSPYDQLTGIHI
TVDHRGFRVFFRIDDKIQKLMIVPLSKNTWENMLLIDWDFIFGERKTPLKFFSIEYIVCV
GNPDVSSLYKNFQQILKNRPPISTESVHFDVSSQDDALLILPFCDPKHLKVINLVATAGE
GLKRPFCLEKLYDLEQWKRAEELEVRSVRACPELDEHLGSTPFAHFSHIYIWSGREMWTR
GVKRRKSCYTPGSKIEYQSLEEQPHSWLYSWLGSLIVDFSFGMVTLLLHANGFNYHSFLE
>CBN15070
MPIKLLAFPYLALCNIIQLMGLSSIIILSICSRKALRIVKSVRWNTHIYRYELSRTCLRM
IINRGGPINLKFGRHVTTNTFYKLNDEVVKFELEKTPFEVRKGPVLESKNYIVFVSMEEQ
REIASTVFHNYIVDIFGSCSNIKLHIKDCHFHPPLPPMEALSDTVLSGDQMRTDYFEALL
TKYPNQNSISIYTFLDREPNNQIIDGIKNIFWRTSLDYARLALLNFNGNNMVLRMANINN
QDIIQFLRDWVSNRKYQNLETISIKSLEDNILNVVEILQEFTVFNYDPDRRPENYEYDPK
QNDQIN
>CBN15074
MDVYKDNILDGMIYTFHFQKFSAPAAHSMLTQMIGSEACTLQYVEGLYKRIEDKKFSLMK
PHLLDMPDHILENVVKELDEESRIIVRKTCKKLRAHADNHHRRLEELNVFFNKTERSVSL
HLNNLAVYYFEEEEGCLVQFYNPFFSNKVKKRSKFIEGEMKQLVTQDLKTILVNPKLEIE
ELEIEKEDGIDAQYLKKRVIRIKQRQL
>CBN15086
MADFLKNNPIALSHCRLYERLQKKSVEVAFTDFCSVVGKDAIKKEEFQKWFDRFKQGIFD
ESIDDMRNTLRSDKYALRACVLCESLKYKQLEKNINESYRSWKNDLVESRSYSAYKDFCE
VIGDDVMEYREFDFWFYRFFNGEYDFNFERDRDQRVYELSDMPIDIIGNLVEYLDMFDRS
SLAKTSRSLHTFTEDQKLFHHALELTLYCYRSSKIRVDEKHFRSYTDWKEAILDFKNIIK
NPKLHLNTLLINTSCFYNDPFKAEEHSLKLSTHQLHVKKLVFEGIDEYYLLNILPCLKPG
YLTTIDILGLEPYNDSVMKEIVELEQWKKAQYFSIDEMG
>CBN15175
MQHQYGIPTPKSEYIRIRITDENYYCNEENCDEFFILGEKGEIQDHYELVHGWKNIQLSD
FTFFVTNGKQETEITHAELLEWVKDKARGGIFESIQKQRQDRKPTKDDIQEMKKLSKEMK
KTPCTYPTTKANENYDLNHDKNSDPKTRGFLEIPIDVVEKIIGKLGLVDRFGDCFPYRWV
WELFWVWELLSVDVVDHILKNLGLVDKLSTRQVCRELRALVDKQISSFQYVYLYIRPGTC
SIRIQSGGILYYKEDNLKKTLKNFSTFITNPNWKFENLSINFFKNTDEAVLLLDSMLANY
QIHVKNITIYEPTLKPMVTLLPRLQPNVLESIDFEFEENKQDLMKKIMKMDQWKNAKKLN
LTNITHGFTIENMFHFKEFRIEEMNITDEYLVKIRDILFKSPTFEFCSLWGSSGGDHPEV
DDGEVDEELDELEQSVNKVMKQHAAYDASTKQYRVSKDYYFQIDLGRFMGFLNLVILKEK
SN
>CBN15222
MNNQRFPLTRLPSPCSQNVLRIMTPAELLKLSLISKKAKDAVVSRNLKIREIEVFIGNEI
EVILNFGHFSSITDFKFHMTHERGAPKRVQKPSYITFCEDSRYLVSKKFAWRNEKFEMKD
WINHLKTIFNKKEMSIAFSQNAYQFDFNSIREHFKNPTCLRVHHTGNFEFNKKVFEYFLP
MRHLSLDTEVFENRRVPNHILIQNLDRFTIMATRNEGNEDEIMRRIQHQVVPREQNERRI
FRRACNGWEPCRGEGMDLYRFDGIKGTICILNLDQEVYFFFFVWYDHCIG
>CBN15333
MSFPFLLQLPYNSIKNVIKTMDIRDTFGFSLISKKSALLVKAIKLKVKYFTVTVASTLRV
EITICEEITLTFHFYETEQIDYDEVPTEPPKDLYPPGYVVLSNWRNYEKREFTMKKWIDH
FLKHLFPKVQFLDIHCTRSHYELMRDYFNYSDSINIRRDNMVLEIDLGVIPKILIRNFDL
VETWFYLEMSLNELLIGNAQSFIYHEVSLSNKQINMFLKCWMKGACPNLKHTMIRVFSEK
PLDLDVVWKGIKNQAAPQDGIGICETCDYFLQFKGGVNIKRFDGVVATVFIEPVDNGSFS
VCDLNMFVDHR
>CBN15360
MEPRRKKMRMTLRSDSKKSAAQPLLKLPKLPLLAQIEVIKFMTPNEQYLLSKCSRKTRQV
VKNSIPNKNPTQEIWVKFYRGTVSNFSKKISKLDKPDTVCFFMKIDNNMLLIHESPGKFS
PKEHEYICDLFKAPSDVYVVCDGFELSSEEFAINSSIKRSNLLNSDWSHEWMKEYSELHP
NQDLILLNGHFTNTLKNVHSFLGAQNLLISSTKGLCPYPVLFSFQGQHLFIEDVKFNPFY
FQIFVDNWMRKKNDNLKSAIFQLVPGSVVGNLKYEKFNGMDRKFQYDSPFSSNYKLQTTM
EPSKKKMRMTLRSYTKKPPSQPLLKFTFLVQCEIMKLLTPSEQFLLSKCSKRAHRAVKNS
IPKNRNPEIWVHPDRATSYYLKLAENEFLIHESSLPHPEQKKIHEYICNLFDAPLELYVN
WQNSNFEDISEDYEFDQNSIKRSQFLVSYWLKFMLQEYSKRYPKQDLVLYKGVMANFLTT
GNIFSDARNLMLFSMEVYCPCNILLNFQGEHLLMEDVQISKFWIKVFVQNWIKKRNDRLK
SVILQLQQDSVIRDLKFEKFSGSIRQFQYDSP
>CBN15392
MTTVSKFPLLQLPDEELLRTIRVMDFYQIMSFSLISKRCKQLVQSLQIKTKPEGFNVRID
TCISLDVFFPRRTIKIFLKSCDNNQTKRLKAPLSVKVNGRPLERIDFTYSDWLEHFQTIF
HMSIYLDIHNGLCNYMLDDIAKGIGAIEHLFVRNTGCFATNLKLFQKLPPAEKLTIYSNT
FQDFKIPLNILIQNYTTLVILGFPPTKMTLDELLVVNSKEIKMTQVKFSSQDLNKFIKFW
MKGSNPRMELLLIFTFNDFQYERTIVMKGIKASNERRGGTDPHRRKDLYRMDIYRMDGTR
ATISFYKRGFEISTEFHHCAIEKCISH
>CBN15539
MSEVFQTNDVVFRACVLYETLHGKSVEEAYENMKKVKPNVEYSDFEYWYFRFSNGRHELN
HDRSTDPSLADMPTNVMEKIFEHLDLMDKLCTRKVCRKLRAVIDDQASSFDGEIEIRITG
KICKILYQSDEIKYSAQENGNYLLETPRKKISLKDSLQDSDF
>CBN15547
MVAPSFPLLKLPLAEVRNTLLIMTPVEILKLSFLSKKCKNVVKCLNKYKQNVEVKIGDNI
TIRTCNSYGVNCTFYNGPNWENDNLEVRRQLGAPRLVQCSWRDGEGGDDDHGDVKNINFN
MRDWLEHLKYIFNCPELSQLLLEDNSHRFDPDRLKEVFQNCTELRVFGINSFQFNRMILK
NFLPVKRLYVAPDIFEDSKIPNQLLIQNFDTLSIDFRPEAPVSLEQLTIINSKSIWLNDV
MNLENIMNKFIKLWMKGSNPRLEFVLVDNSIGQTEIDLNAMMSGIQRCVIPTNRRRQYFS
SGWFYREVPNEGIDFYRHDGTKAKIVVKDSYELNMFVLHDHCILWL
>CBN15586
MSTFALYKLPIVVLRELVKQFGLAEIFNVSIISRRSQRNVELLMRPGKTLDLHLNVTENS
MISVQRNDEYLHVKVVEFAELMEEPTTISWVNINGTPVPMAIVGQTLYLTDKESALKEVT
KHISKVFRCKVQGVSLGDSCSFNMPSWVIDFVNSQQSSIKTLWLDGEDASVEDLSYVLTE
AKISDELQCSLKFSKKGPQPDIQVGQLSMKQFKNEISSRMTIEHLLNLNFEFGDLEESSF
RSKDINTFLKHWMSGGCERLYELHIELKRPMNFNKVLREIDFEVIPFGDVKEFDSKKFND
TLEIRGGVQVRRKTDGKIARLLEDGADASYFSIYVFE
>CBN15650
MSFPLHKLPMNAALHVLRRMVIHDQLTYSLCSKNTKRMVKSLGLRATTIQIIICSFIEID
ISFNSSNSICFSSYFDHGYYFPDEEFRIPWDIEVCAWNDCKKKTEWEWFSANIGIREYLH
HFIDVLQHPRIDELFFNNEDVHAGFIVPVQKVLKGLQILELGLNEQNIHEESVESLYC
>CBN15733
MEELASGFQNKVSIHSKPNFSDLPLELIEKIVKEADLPCRLALRKVSVYLRALVDKQTPK
YKHIGIVINSNCIQLDLEGILINYTSTENRNCTIEVPGKKPKKMYKDNIYVMFDDLMTFM
SKPSFYVEHLKITTTDDASYEMFTYLQRKFLRSKIEVNSLWIKVNMDQELRKVSDFIDRS
KVQKSECHWLEEESRWNLRECMELVVREGDNFVGEESYVISRKDDLPWMKKYGKKKKEYE
ESLQPSEVVKWDVHVPKELYI
>CBN15865
MGERPSLATMPNELLKIIVEQAGYMSIQRLRLVNHAFQEFIEDSKLDYSLKEISIQLLFN
QVSLTLKQGKDSDVIVYKQHEQGTEIQIGSLRVVKKEVNFLDLFFCVLKDVFKNQISTIG
KLNIELIREWGSDWKERFLHANNYFVKRLQEMEGPEGQDQWRVSMIRVAGSHDHTKGILS
MVDPNYLNRIEFVCNWNRLNRNNSEEIIDLVQWKSAKELYCLMGYCQGFRRLDVTKFSHF
EKMEVNITTVTANELHQLIKSYIENPNFKSSVILYKNYQGDEPIDYIRARMAQNRYGQLE
EEVENYYRIP
>CBN15878
MDRSNFPLLKLPYLTIILVLETMGFVQLLQLAYVSRKMWRIVKDLVKIQGYTLDFYMAEE
ISFRFILNEKAFAWISVSDAANPPPGVCIPHQPEHSEDGYYRSVNDDCFETYWMNVFKGV
KEFYEDITELFHMPLDQIVIAEKETQTIYKEYIPWLNTLTPRSSVIQFMGKTSGLQKYSH
SIREINFGSTAQTQKNPERQSSILNFDEVIISHGQSIKVKQILLMEARDIQIHNIKFFPS
DYDTLFENLVSGSMPNLVELKLGSTHPRIEDQNLLNFNAQKTDEHIFEILMGSRKCVLEL
HKDSKLFWLFFKIKKTVEDQT
>CBN16025
MENVVFLFPLLLLPVNALKNVLRTMEMMDVLMFSFCSKVSKNHVKSLKWKADFCSLHLLD
PIELKISFRFPRGYNIIQIELTYFSFLLRCPKPTEVRINTSHGATFSAVQKDSEEKHFYN
RKRTGGELIRHFLDISNISEINRSQVGFHHDHYDENIYYYAREIYKGLKVKKLLCENVNI
PDYYRIVNLILPKVFLHGISPSLEISRKLLIQNFEYFRMEHETSVTSLDTLLMANCRNVR
FSCRQFTDKDFNRFLKLWIKKANTQLETILFSNSKDRVMEDILKGIPSRRMDERREKIAP
MWKSVVVRDGYVINRSDGIEATISIETEHNDAIVFAVWNQF
>CBN16036
MQDDQFPLRCLPADVMKNVLRTMDRDQLFSYSLISRATKRNVMDLKMKLRFFGIFIDSKL
QLTVTILPDNYRIQLTFDRNRTVKWNPAENEPLVLDTPRIVEVKCSKDYGEAFTGNTVME
NSRMTVREYILHLFDIFHHPLITSIRFAEGSDRFDNRFIRRMVEGLTVNRTIFHQLSLDI
CYHHLMIRTTIHPKTVLLNSDLEPVESLQKLVIQNTEDVVFHSKLFTPEDSIPFRLDDVL
INSSENIHMYCTVSSDTDLNRFLKLWMKGSNPRLKYMEVGWTLGPEKDQLVIMNGIRHRV
MEEDERRERPYPMKIEKRTVVASEGAFVIRRYNGVEATVSFQRPQFMELAVWD
>CBN16073
MQRFKLWKLPALARDKVIRQMTPADAIYLSLVSKSFRRFLMAYKLHATLFHWSLKAETQN
FMNVSIEFNDNRHDDVEFVFGRYCVYDPQHITPITPIKGSNLSFNRRGNTSFVMNPDGSP
ARLPGMKEMSKFLLDILFVAKYAVERNTMDFNFLDFERFILRTTKKFHSFCLSFRETYLS
MEQLECLLETIQTEKLQLSIEIKNPHSWDPVEIPLRVPDSLTLYNCNWLSIDNLLEAKAK
KINVRFVTYVMFDDVIRIIKSWMEGTKLKEMTNMCLFPVSSRVMEQVDTLNAVSRYNHPY
AFGEYRQMKRVTDGKIAVFYITRGELTITVP
>CBN16119
MRKTVRKFSDYLKDNTSTNVSPWDSYKELCNEFGDDFMNFPEFEYRFYRFHGGEKDDFDS
SSETPKKTFSDLPVEIIGMFVKKLRPIDRILLRLVSANLQSIVDTYSPKLKSRHVRFTMY
SDFCQIYFRTGTIELKKLETGYQIEDFRNTQTVILSNFDYREGVLNAFLTILGHPKTRMR
MFKVEIDLSIEDCFWLTENLSKSLGDSKIWARKFVFDGKKAAPLLPFLSFVKPGALRTLP
IYGSLEMQQGLYAELAGTEQWRQARKVDIPWLNGPFDPDQLQYFAHFNCFDVRLSSLTLA
ELMEFVKTLGNSENFQKCILRGQFQITADEYAAAGNKSVLREPIEGTSDRELELRFCKGW
EGSLVIQRKKKRTQKN
>CBN16178
MTNAHSFPLFKLPKEEQIRVLRNTKSYTNIYLSFLSKRGKALIKSLQLKTDPIFLKIDST
LELIGFFSITFYFSAPDVSARMLSTPKNVKCLVLDDELEYYHYMNLNMELKDWIDHMLFI
YNQHKLLFIGFHIGSERFDLEAIKNAMPSFEKIIIAGNLNLTSTNAIINKFPHTDGLCVD
IKVFNGPQLNNRKRFMENFGILELTDFSDAFSDPMDLNSLLICNAKDLGIDNSALSEKEV
NRFLKLWVKGANSRLEFIYIQFSQFQVSMEAIIKGFNCQNVNTAEQFTFKNQVYNKSEST
RTLAMFDIYRHDGIKGTIVFRDVEGLIMDFLVYHK
>CBN16248
MTTVSKFPLLQLPQKEILRTIQSIDIYQKMSFSLTSKRCKRLVQSLQIKIKCISVIISSR
IYITVSFSDWTLYIRFENCIMQREARKKRLRAPQWVEADSRRLERIGFEYSDWLKHFQDI
FHCPSTATISFFQGTCVYDIDDIKEGFGATKTLYARHTGCYAYNLALLQKILPIENLTIN
PNMFQDSKIPFKILQQNYTTLDIISDSTTEMTLNELLVMNSKTITMTDVRVSAQDLNKFI
KLWIQGSNSRMEYFLIHTLNHFEYDRTMVMKGIKKSNERREDMDVHSIDIYRMDGTRATV
SFFYGGIEISIVLITMLQNSN
>CBN16260
MAKNREFAPDDDVTSTLQKWTELASEITSDWIQTIDTHYSIAHKALMERILQLQIDTLSI
ISREQLAPVVELKSIDQGSLEECQMNLTKQDRIIRELMDSQLKQHQVATSLQKELNILRF
KHEEQTRQIEQYEAEIQKQNKVVEQLQESLSECERKRRESIAGTANNNEDPIFYTNWCDL
SDDLKKKCIDYLGFKDRMNMRHTARAERQIIDKERLVVDEVHLFADKALISVQVNGECSD
YQPVPMNGFLSHEERISNVESLISLLVYILNSCNIRHLSIEELPPIECRTLDEIADLVPA
HSIHAKHFRTDRIGGGTKFFFDKFWNKLESVSIDDPDFLVNELNDYDSVITAKSVQLVFQ
DNERCEQFVDFIETFVMRDAPDTKLQIQCQDDQLFENLVAACELDITYAPNSKIDSKSNF
QTLERTEEHPEYKRASSNPYASKDPRVPRAPRAPRAPRAPKALTAPKTPKAPKPKTPEQR
QVKRPLNAFMLYVNFRRNNVREGDSDFKLVELTKRFGEEWKAFTDEEKKPYVDEANRLAV
EHRLNHPDFYENRKLAAKRAKDEVQSKPATVEPPPPEKKAAPSRKPSYDLQNIQPTFYAS
EDFPWTEVYKTLGLDPKEFL
>CBN16262
MANSFPMLRLPLIVMEKTIRLMDVSDQYNMAAISKRGQKLVRLFLSRDTFKVVYCFLQTL
SIHIRNRKTHGLLKISMENPTPEEYVDMESLERHIECLEKVFQPESTDLVFRTKRPPGLE
ARLIPVFEKYLVITKLIVYPLIDQPKTEPADELYLYILKKCCKISCLYINLETTADFKVP
VSECPNFSCDTLSLDGAHWVTGDHFVNSFKNVKDIDICGRSVNPKEANKFIKSWISGCQI
ETASWYCFETGTRFRDVFRSIDAIEIREVYFDPTSVTRFEEGKAFVVKQADGKEAIVYES
RNQLHLETKFSRVSE
>CBN16376
MLRRRIQEILSRKFPRWVFDDRTGPLDWSLLPMEMKREIVKHADIRTRHSLRQCSHQDKQ
IVDSFKISLPFVRIESDHNYASLMICESRTQILKVVLTRKKFRFRRKTVVQISDNIAGEK
YEEFCKNEDLDVVLQSLLGIISWINITIDTLNLDLKYPHDAITKYLDIHYRQCFGPRRKT
RVICSSMEFSCAQVHFLPIDETRIISDLVTNWQSGRLMMAGKKYNIVPMGHFAEIGQIAF
WKPSLLECNLGALISGILWKMAGEMVYYYIPGLEVTEAEQQELARRFEAVVRRHGVVNVL
SITDGADVERKLYVKISTCGVQIQKAGIDEDPRFPKEGCMLDWMCSKCDKSVKSWYFRTT
NRIKGD
>CBN16397
MGFPILRLPFLALKIVVNHLNDVGLVTVSLLSKKADRFLKACGKKNVSFFNLNRPEIRDL
RDIVILELLLLESRRRGEFLQWNFSFDCTLESLQYILICCTHFRILIDITSVESIEKCAG
IKKNLKIGDSVVPFVITKDNKGAEAIHYILSSENDGLKTIFEYFKNNFNAKVEELNLSGK
DPSVMRTVVSHIHSTQTVVKNLTMGSINRRKMPIVYLPISGDDFEFILKNVSATERFSSY
WKPSPSFKFEGTISAKNINIENGDWCTIQNLISIENEMIHVDGSEYTKEELRTFLNEWKA
GKLPKLKGVMLATEVPARDVIEGYERSERECEFCQHSQSHFITIKGPGGCHGWVNTRNAN
NFDMRIHNNLY
>CBN16465
MSSLALVPFTFPVLKLPFVALQVVADCLNPFEIYHFSRISKKTNKLAKVFSRTAVRIYLS
SPFFVCIRFNWKENWSFKPTIEPGPDSYTVYSDIKEPTRSHRAYRFFSKQPASEVSKVVE
WVMDVFKNSSVYLNFNTRSSRQDLISYFNWSMVTPSEVPFVSLHCDHGTDIQFFLENYKR
PTEKLSLTINPENIVNIAQFLREERLELPNHLEINLFKKVKICNNKRVGLNLYNVFSCPT
IDSIESKLTNQELNTLLKNWQLGLTNPNWKSLCFTIFGRVNLKDVLDGITATYRDPRTVK
RQINVDKESCWIFGGIDIQKHDGTATATIQWMKYKVENEDSEVPNKLILEYERNRESGEV
QHIVEQQDGIMEPLFVLETFSMYIW
>CBN16471
MLSLPVLRLPHLALKEVLKCWNPIELFTFSQCSRKAARVIPLAGTRNFHLSCQCYRFITI
NRMYMFEIGKTRRRRIFEMNLVYQCHSIDCAVEIVAWDECISFWADQWDGFRKFIFYLSD
LFQCHITSYSITSYTSDLTVLQFLQFGQEIVGKQDEIKQLSIEFGSKNSNDFPAFLNDSN
VLNVTETLYLYTIGVEASGDVEYKFAGAPKCFILNHARWFTRKTLQSLENCTLIDLNSPG
LVHKDVNELVNLWKSGRFSALEYFQIKLAFEPGSPIGGLINLKDYSNRMRRIKKIYRHTY
DVLEGAVIQRDDGQKADVRLNFWEEKFKLLVHSEKDKFEYVELITID
>CBN16551
MTPVTPSFPVLKLPYLAVKNVIKTMRISSMIYLAVCSKKMRSLVQSTFSKPNNMHIEIYE
RHLSLRVSGSICFEVAQIPTGQLRFQGRFRLKVCNMNLKDWFDLFMYAFRCDWIELASTS
AWSHLRAAQLLEGREVSSLFLIHDNNDFIVKTLDMFMPTKELNLSNRPSKEEPYLRNIFT
RNFDSIHLSFPISLEELCSINSASINIDFLSVKDFKKFLKNWVNGGNPRLQKLDVNVMKN
DKKKKYMADYLSGIDINSFKIEEKDGDSWESFNIQRSDGTTAEVRIDDTHVRTHFAVIPK
SN
>CBN16566
MSEVFETNEIAYRACILYEAVRRTPVKKAYKNMKEVKPNVEYWDFEYWYYRFSNGQHDLN
HDRSKDPKSLGLSDMPIDVVDNIVGYLGLVDKLAARKVCRNMRAVIDDQKSKFGKVELII
DGTSCEVHFEDLGIFHYAEENETYSLETFQKTVSLKGDHSEAAVKEFATVINQPKWSFED
VTIGLFSEECYLVNERKSILYLNALLSNHKIHVDRLIIHADTMETLATILPRFETDHVVF
QWGWYSDDAEKNWLEVIEMDQWKKLTKCELTNLPKGFPIEALFHVRECHFIVINLTEEHL
LKIRDILFTSPDFEYFKISDEKDCDSREEFTVLIDRVMGAHAAYDPLTKVYRIENSKDYI
QISVENLMFYELSIQKIRS
>CBN16612
MSDNNLSTFPLLQLPIEAQKHVVRLMDKLHQLTLSTFNDNTKQLVTSSGLTCAHFYVSLF
PTIKMTIQFCVDSVINLEFETELIDDEYRRLNQSAITARYDTHLKNPDNDEVHVWDKESF
VVRDWIQYFLRVLNRTHIDSVLNCVFFYEIMDIRRTFETFSVHRLQTGLFSTHILTLLEN
LPPVNHVDFSEPIADEEFRKILVQNYDALVPYESQKITLDHLLSCNCAHLETSYRGLTPK
DLNQFLKIRMNGTLCTRLRYLQVNLWPKSNNNNNNNDFTQIMKDINYQTSNENRVFEFFR
EYRTLPTPRNVFRGMNINRMDGTEATLVVSLNEINHMRFEMFIWS
>CBN16617
MVFPLRCLPLLAAIKVIKSLDVEDFISFIRMSPRMKNLVKLSKVHIHLIVFGDTNIGFQK
LSDPGRTKWVQLFLEPNSSEKQTNLPFEPSVHQKSMPTFEENLEEYRRKMNEFVDMFTVT
CADFDMRGVPSYICMQYLEYATNFGIKLKKVLVFISDEHGVDCGRDVLRDRKFEIERADG
MKANICCYGTRFSIGDAELFY
>CBN16623
MTIAFRHFPYLVQQQVLDQIDLFDIFSIYSISKKGRALARSYFSGNKFELRYIVGQEQFW
IHRTPSSKHYCYHSDHVYIVVRNGFEVFKNPSFFTQYGNSFTTSSNYSEDTNESRQKMLN
FVRESFPRLQLYLKFSYLNLAGFLDTMNFVRCFNAPIKRVDAGVRIRANTELVRAVMTQC
SDVKELQILCSRYSPFQYDFRTHAPFKFDFFELQCSTWGTKDQLTLFLSCKKVIVTAVQG
LHYTDQELTEFCKKWLEAPEMQHLQIEKVRTALEGIGKLPGAVPVQEVTVGDRKLKFGNG
KKCFMMKKANGTHAIVYQDVVERIFFRTDFQNAVIDEDL
>CBN16701
MTDPIRPELISMPEDVMRFIMGECDFISIQRLRKTCHDLRNFINLTKPKYHFKTIEMAGD
LQGMLLHFSEEDSFDLRYPNGQKISICYEKIDKESTKIQWYREDKICTKIIENSNFIDFV
CRDFESIVNRNSKIFETLSINLEQMGHNFLNSPSITKIISISFNRFNDEDRLIESLGQPY
QRYQRYQPLFEWFFRRPDDNVLFIEYSGSHFDCIIQPLDQRLRSTCRAFQNFIDRKKPSY
HFKYITINGSQKEVFLAFSEENEFEDWYPNGQKIIMVYKKIDEESTKIDWMRDDGERIKI
IGNSNFMDLFCRDLGHILDRNTTNFNLLSIDSQNYRFYVNIQKVLESCGKTPIKVHTLAI
ENSMCQENVLEILRYICLDTIERLEIHCPGCRWDISKIVKSDHWKNAKELEMSGLPVRAG
IQNYEHFEDANFCLEEGTVDDVISVKENFLNSPSTTKHFEIMFENFPDEERLIGSFGQPY
REPDDFQPAEQKSCQRLRSTCRAFQNLIDRKKPSYHFKYIKIRGTQKEMSLTFSAKDESE
EWYPNGPKIYMVYQKIDEESTKIHWIREDEDRTKIISNFNFFNLFSRDLGPILDRNSATL
DKMLIDLPVFEDREMYFKRIFESCRKPPIKVHTLLIAFATCQEDVLGILPFTFSDTLKIL
KIGGPGRRCDISRILQLDHWKKLEEVVMRRMSVQAGIQNYDHFEDAVISLEQVTRDDAIR
VKENFLNSPSTTKYLQIYFNRFPDQDLLIESFGQFYPEPDEGVQRAPHKSWFFRRPDDYV
VFLVVEYYEFLKERFRRTCHTVRNFIDDNKPKLSINDIQIFHYPKQITLVCGTYVAWQKY
PFGKKIELTYQKIDEESTKIIWHRSDRDREKIIRNENYVDVFSRDFGYVLACNLKILNLF
HVICMGYELEDIRKAFESSGNVPIKVETLNIRKAKCVENLLDVLPYFCPDTLDCLDIERI
RPQQFICFYFDRRTCGTWDITKLMELEQWKKMKELVMSQIPVRPGIQNFDHFEIAEIRFE
EVTMNDVIMVKKNFLNSPSTKKRLEIFFDNFPEKKGLAVSLGQPYEDPRNRNKCWFFRRS
DTHVLCIRFTYCSIEFRIEILADVPRGAVTYDNAWELYPGKQIIRLKYRKIDGEPPKIIW
ERRDKPREKIIEDEEFTDAFSRDFDLILACKLPVLDQFSVLNKGYGLEDIWKALKSSVRT
PIKVHTLLMGDATCVENVLDVLPYMCPETIHCLDITFARGTYHTWNIKKMVKLEQWRNLK
ELEMGRIPVRGAGIQSFEHFETADIRFEKVTMNDLIKVKENFLNWPSTTKSLKFVAEDSF
PEDHQLNESLGQPFDHPYKKKSWFFRRSDKYVLFIELYRRRFYDFCIKTLRDVPEGAEVI
G
>CBN16750
MYFEIVLFTYLEYFIWKLFVLSYSFLFGNVMNDAPLLNMPEVVMNKILELSDVRSILNFR
KVCHSLRSYIDNIPPNTNCISISITVVTKKILVNCDFSDKKDTVITYYQDKKGCVVEYES
NQKSFKNEDFIDIFANDLKTILHFQKDPLQRFSLSFKYEIHKNQVDDTSEIQQKLKEMLE
SRKSQLPVEKFVMNAFKGDQIMSILPSLNPKFLKEIWILDPTFWGDKLNSLDISEVAELN
QWKSAKNIFIRRSVEPTAIPLFGHTKTAFLTFETITMDDVETMETTFLHSSTLKRLRFKY
TRFTREQRLFDILGASFERPDGSEKNWYIRITKSEDILHVMYIPRIQNIAFSRIELTDVP
VGAVIQG
>CBN16758
MDVVAFIFPLLSLKPEVVQFIIKCMDEIDIVTFSLISRGTKNLVESIGFTATKITIYVQG
GLLLSLKFRTKTIDFDLVEWNDEWREGIDDQYDMTVADVVSVEPDDVPEMVDYEMPNFEL
KDWIGHLMFIFHIRFIDYFDFELSDCRFTFDSISREFNRNSVKHLIIPSTGNQFYRQQLI
DYFQAPRITIPSNDFPERHLFHRVLIQNHDFVCIYDGGNFTLNDLMITNSKAIRIYDGQT
MMKTINRFIKLWQPGSNLRLECLVIYLNEVWLPQDLFKSITYTEMNDEIEVESDKREEYG
LFDSNVRRGGYAIWGLRGIQARFFFHDNRIEMFIRF
>CBN16861
MPNYNQKAIEGHVYCWQTQRKPPNFAHDGLLKITNTEVWSLEDVKSFYDKVYRGEYTLEG
DDAIEGFILCLYRQRFSTKASHAKMCKVVGEDEMKIEDVQKIYQKIDEGYNMELISLEGI
MKLKDEKILNELDLKTRLSLRNTSKALRSLIDNGNYKMVSLKIAIEEERIAIKDDQDYQC
VFRKQGDKCAIYDNGDYKLVKGAFWKRAEKALKLFLGVNNNMNIENLVLRTPEFFEPKLT
FVDVLGRLNKKLKVNSLYFDTPHLHIMSHIAELLNCLDPHEIEKLSTPCYLPGFFANQIF
GTEHWKNLKAFTCFSEAYYENLGDTFGHLNYAHFRPLGFPTIAQLIQLKEKLLQNRNLKL
MKLSHGLERKEINELRTHFEQISDSKTPFHVVPATDQKTLSVFIDSSVVAFKGPCCQISF
CGDIAMLGGTGSEFYGTLHKERNGDLMWYHFYY
>CBN16881
MSSVSRYIDIDLRVRILQESFKMKPAYESYKNLCKDIGDTRLTFENFEFWFYGFSNKQFY
LDYEPSSEPDSHTLNDLPYDIVLKVVGYIDKSDRSNVRKVSTYFKSIIDELCPCYEEIKV
TLRHGFISAKYDELCNEYRKTDTGCTTVMNGKDIIVEGDYLTVFMDHFAATIQNKDLELK
KLLIDAQPRSEEKPLDPIDFERFTRLMRTLKKPNNHQPLNIQVLHLIGMKLDVSCHIMSL
AKPGLLNTIAIWSSYKTDNYEFIYKKMMGMEQWRQAMALSFLGHEDSPAGDLAHAQQFQL
GRSKMTPAEIIQLRERLLEHKTFHYCEIKFPPSYDYTEIKTALRGRHNNNDKWYFKIPNS
HQCLEFSFINDPSSLRIRRINFILP
>CBN16887
MAFYQNSEFKGTDYDGSSKPKFSDLPIEVVYKIVDKLEPVHRIFLRYVSKSLRTIVDDLQ
YPLRQMEFHEIENGLKIFLNHVEKVKFTRTKNGCEVKTRYQKAVIKGGNYLELALGLLES
ILSNPRLRLNSLIFGHHHNAKVFSYCIKTLAANEKIPKIYTANLSISASKPTIIKHTVSG
ITGLLSLISKDELKILKLKTADEATMAEVMRTEFFKTIQATKIHKSVLENSIFIDFG
>CBN16929
MQVDRFRLRCLPIDVLKNVLRTMDGDQLISYSLISRTTKQNVIDLKIKLRSFAVSIHSKL
VISLQIPKYYQISLTFDENKTMNWNPEENEPLSLDTPEIVEAKCSKDYFQGCGESLFLEN
RGISVREWILHLFDIFRHLMINVLHLSEESNHFDISSIRRMVEGLTVNRIAFHRLPLDSC
YKLMGETNTFLTGILLKSDLMPVEYLHKIVIQNTEITMFHSKILSLEERIQFRIDDILAN
NSENIFSFFTITSYKDMNRFLKLWMKGSNPRLKFMDVGFTFGGKKELLAIMNGIKYRVME
EDERRVRPCPKDLGPIAIAASEGSFLIRRKDGVEATVSIFSRRACMKFAVWD
>CBN16937
MPSLLEMTDVPMTNILEKCGFKSVVTLRKVCHSLRNFIDDSCFKTDLDNIHIFIIRTSFS
IICHSPKLFLTNGNGFGKNWTSSDLKIILKMAQNSKLSYFSVNTNPDNAEGLDDLEEILK
NQTRPLQTEHFEMEGSEILKNGRLRSR
>CBN16967
MSSSATTSPVSLLDIPELPLKLICSYVGFKSLQSLRLVSKPLCHFIDTQKPSVEIDDFTI
RINHDSMQLKLTSCGLNSHLLAHVLEKEMLVCSGGRIRGSENKDYLNYAFNAVKFVLNTQ
TTHTFKRLEYSDEFNPEFSKMFEKFLTDQNIILRVCEFSFEGNEHQALRFLPFLDSNILK
RFNFCGGSESISSDDLTKLEHWKKAKHLSINNKVFCVSIQNFSHFETAGFCMHTITAQDL
IYLREKYSQSPDFSSAIISYRILEPAAAQVFGEPSWKDKWVFRCYDPNFALIIDFAYQHI
RFHRTHISSTTLSVIE
>CBN17031
MSFPLRRLPFVVLSILFNCLTPEELIRLSFLSKRFYALTKALKKKPKNELEIYFSSFASI
GFDYQFVVEPQFVVSDLSEIRENDKLEFLVIGDALPCFVSMNQHTLGMNIYCKDDRFEGL
TVLSKYITNFYGIQIDSVIIGAEKSIDDPKRIIDWVMNRQGSVRSCHFECRISGNSELRY
LFNNCKVSKSLVIDVQTNRRFRYNFSYEHGVMTIEKSYELRRNDGTIASIVIDNGENENF
CMCVWPDFNGKLYPVQKL
>CBN17038
MSYQEFEFWFMRFSRKEYDLNYDRSRDPVYREFSNLPDGVLSQIVDKVNPVDRFVLQKVS
KPLRQFLSARNPGFQKIKISSDENRCTLIYDNTIINYYIPTYNMYSFFDTEEPEELRNLV
RVNRSGSCEFMDKEARIEGDTSKIALHDLAMVVGNNKLRLEMFEFRSMTPEFMELIHQTF
MTQSLKIQTDKLKFFIQDLKVMESLQFFDVKEEIILEFWTNWKTLPIDKIIGLPGIKDAK
MLKVIMPYAIIPPDSILGLPRITIVIQQYQLRKMEVVEKLRNAILTSKSLEIFNIKWQYG
RHEMDETNKLLFPNAVEDSRNPNVFYFTVPDTERTLEMRVVDHELYFRRR
>CBN17072
MAETSDINPIVTMETIPLEMLDEILDKLEPIEKLVCKRVCRKFYGSVNRVNPGFSSINVL
TEGIWFGKLSQGNLLSRGYNHEKPSSPEVSYRNRGNDCLVRYDRKTKIIENSNYLDVMVM
DLFSVLKSPRLNLKALLFSCDDNSVFAKIHEMAVRNGLTNIRTEHLLIETHPMHPALTTI
FNLFNYNTLHIFFTETNIEGPNLQLLERRYREIFELVPAGVKVTLFAPWFDTLPIESFLK
FKRIELNFKSFSCLSGRKVGNIIQVLLTSNVLDSCVLSAKYQKDDVIKILKDEVHFRGNN
NIFKVRIADKNERFSVEVLEKEIKITRIGN
>CBN17084
MAVVASRFPLLRLPIKALNHAVKTMDILDRISLSLVSKVTKSVVVRCGVSISFIRFYMQE
AFFVTLTHQNLDFTWCLSQRHKTWDGSNPVELTAASVVQVAKSRTENYRWKKEGFEIKDW
IKHFQDITRIHYIHRIVFGKEGERFDVDSVARTIKPFNVNALVVSNECSSKYANSIFKKV
HTNHISLVRNLFPRKVALGKVLIQNSNTVYTHTNFPIKLNDLLMMNCEVFDMQARRNFSL
KIFNRFLKIWRTGFNRRLTRVMIKFSGNFAPDKNVILKGIDYIEVTPTRFDFRGANGSRA
TLLFQHRLSRIMLFVSDGNRIQL
>CBN17089
MNGTVEAENNMYMLYEAANQTPVYEVYQKLCKFRGNRNIDYVDFEQKYYRFYHGNSEPEP
AERIPSKTFSDLPEDILNYVIDDLELVDKLSLRKVSKKLRKTVDNHKCKNSSVLVHFEAN
VSQIELAMNYITYSDGNGKSTYDIMTRSLDSDGDMKMKYKEKPRIIEGEHWELLIRDLST
FLGNPNWKFYGVLWDFDEGVDEDRLTPPDREYVENNSSPGLHLDDSIH
>CBN17393
MVLVTLPEKIISPEIKFPILRLPYFASRNVLLRLRLDDLIPFSFLSKRCKRMIKQAIPSK
IAQYECTVKSKKLTSIDLKFDTFWLNSGAKVDDIVTSISIDSQFGHFWMGIEANVHHIIE
VLSYPPIRVELYAENGVTRAAEWLKRYRNCVKSVSFSASPKDIRMHTVFVDRSTEFNNQT
KYCMKFLPALRYPEVISEFVNLLRELNVRIAFGETMAVTCSTEEVRIENLNIFPISFVWS
LKCQKLRIVDSILPIVMAHKLISSWALSDICASSTIKKLIFELKESEKIEERILEDGWKK
SGEELHYPIFEEINAWWYKRKGGNDRTEAILFEARHDRERLENRWVKSEDDLQYPIYGKI
HQHYKMYHESRKVILFETHHDGKKLLVVDFEQYGLDV
>CBN17399
MSLSKPLSYDALKSVIKHLDNDFRFKINAHVPGVRTAERAVPLKLDTLRFDRNEFTMDGV
SYDLGIVCESEHGERIPSDLQDQNANGGCKLELDKYGQEIGDSENTLLPGDFQVLEEEGK
DLPRNDYSFRLFYQPRTERDELPSFKQSIQLKITRKAEKKTTIIKADYDIKLYEAMKKLT
KLLFGGRTALIVRRLEITELRRLVLRLPVGFKVKVEELAVGSNFLSSVQNSIFTMLDQSS
LPLKTLEISKFSINQPGSKDILDHDIFRHAQELIFRWLCHVDNNGDFANISHKKVFVRNY
IGNERKFIILVDKWRKKYLPVGTMYCFATCEDTCIELLKLAESKDRARRISEKRVILPMS
YSADLHVSFEENHRRTCTENLWVLKVEVLENPDALRPLYHSVLHADVHSIDRIVMPSLSK
MENPAKFPLLHLPRVALDEVISMMVPFELINFSIISPRTQMIVKTLPSRKRTYEVFLKIA
YTSSVTIHRSKMNWELASTMDFSKNKVYTYSRDLQLQHIKEIYEQINRILNFSVRKVIFT
LSDLISDNMSMIDWLKSQHTSCDTLYIVSTSSSYDNDLKYLLSSFKATRFLSLRTENKSH
FGWDELLPKNLNLLYLNTSNSINLQELLRMNNSHIFLRNSKFTIREINLFLKSWMDSKSN
LNLESFKVNITNYGVIASIVDDLPHQPMRFEKGKYVGNKYQKYRVFEGAEIEQNSGKIGF
MTTVIDGGQLIFCLFIL
>CBN17487
MFKNFLTLPLLVHLKIFSCLSPTEYSILSLCSRRTKILVKWRKRERLELKIHVETRNKFS
FFALGADNTEHKLMVLERDFEPNCTSVLRLGDLVMKYQSYTDQSETVHIKYHYNLNPLEN
LAESFSDLFHTPGNITWKLETLDVSGVLKSIKKSIILRKNNCEELEKFYSSCPDQEFTMI
EEGWNLWTLEHHKILQQKNLVLKKLRPNLLSFLVNFRGENAVFECVHFEDLHVKELLKQW
ILKRDDPLRSLIIKQQIRGASRVDYILEGVKHLELKKMVGNRFYSYESE
>CBN17508
MMPFNWEGLPLEVRIKVASLLDARERLPLQLTSKSNYNLVSYCPIHLDSLTIKPFYRPVF
CHAIFAQIACFKTPQNKEYQQEHLFEIENAPQQLLKHSKNWIKKLDLFMLSDLETFLRDL
LAMIKKEKEENNKRIQFRVKEVEVSGMYQWEFVTEFLQYFDTNVLECIKLRFCQMPRDAL
TGLLAVEKLRRVPVALRMNVVLAEYAVEMIKNFRAIPRPDHTFFSLSSSEPLNPEIKENI
FDLLDLSQSSRKSICRLRKCSKFHLNLVDSCPVFLKYVCIKPVVNGNQVHLTIGEESSSF
GYLCDKNCDLDTAIQDFLLIFKHRKSKVEHLFICNYHHRTYTEGINDIITEILSGISSKF
PGDFKLKIKKLKFQNYTKIDEIKFSNLFKKLDSSTFTFLSLHNFSIHTHELFEEIMKSKQ
WKSLKSVEISDWARIPIGWFLRTDNFDLMYKSLSGKDLWRCIQKYLFKPFPLLTFFRIST
YEVLPLAEIFAQFDVPAKNEPLETTYVNNLYKHTQRFELPWSKEYLFVVRIGLRVIKGVV
CRKTDLLDDFDAMDDL
>CBN17607
MTFPTPPLLSWSALILSTSPVIMANVSKMEFPILRLPILAIFNVFSMMNPFEIINFSTSS
SKCRKIVKFYFRPGCKYELQLHIMNGTAISFLGARNIWEYEFTSEEKEDNILKHHESNGT
KVEKLMKYSANIAESLFNLLKRLDDLMNFKNIEFFLFEMGRYPLQNDLIIQEIKNFKKPI
EHFEIFSDEDAGNDIIDMLNHVNGIKSLDLTASFNKDFELSCPPNLSWLYIHDSKWINLT
KLLELNSSEIQIRDHELTDMDLCAFFQSWISSESHSKLEKIEIHSVERETFENISQTLPH
EEDDYSVVLKVNRLKTREVQLESFYIKRNDGTWATIYLVQNRRPDGLTLGMLVG
>CBN17691
MSLPFPRLPLLAIREVIKSMNTKEIFLLSLVSKKSANFVMLSIPKNSLSAEFTFKKDGFQ
FELMPKGFRKQVVDILPEVPYKTENESVLTRFSICGLYVQCKWTGTSEIEESTRKLFHRF
SKTFNKSEFYMKFEDGTSEEFSMEMTKFTWENGFPLNQIDFYLKNASPESIQELLNGCNE
HHTSLDIETKLPKEFKCTPPPGGYKFETLGVDYAPWVNLDDFLQCRKLFFVKGLPVLTVE
YLNGLLKKIVNLECRLERFIFDMKSIKPSDFPEIVRGLSESAIQQEGAWQGLQFERKDGL
KLQVSLSNGYLDLEEDYL
>CBN17710
MKVLRLPYLAQKEVLKEMEYEELFLISLVSKRSMRMIQSVKRKELTKIDILTSEKLYNFC
AGSDKRTIVTLHHESRPTDITLRKEISLGNLVCSMEYKEQLLPHHPSLVIYYRLLEMDTI
AAMVYNQLDVLFGSYATFSLNVQSRFDVIPTFLKSSRMSFWGSLNANVLEDYFMNVQEQE
YLHITIRGLIGDLSSNSRLYSITGLVMETWHASLATAVLSNFKGRRLILKNVSGIDNEIC
QFIARWKSCLELENFEYLSVFMDPPGFANIDEIKRIAGFKDLTPEAKAFGQIVRSIHSSY
VVRDDGIVAKTHINRRGISMNVRQFTEEQMLKGAEVVKGQSSFKTAMKLLRFPYLAQKEI
FKQMMYEELFLMSLISKRLMRTIQSVKRKEMASIEILTLGHIYNFCAGVNKRTFVTLEQE
SCPSDKALRKTILLRGFACSMEYKQQLLPRDPSLVIYSRFPITDLISTIVCYQLNALFGN
YVTFEISINDRYNVLPTFLNVTRSTMVFSEAINAHVLEDYFMNVQEQEHSDITFNELVGN
LSPISRLYSSKVLRIKSNYRLLVNNVLSNFKGKELYINGSPIDDEICQFIERWKSSQELK
DFELLQFINAWIDFEKVNEIKQRSGFKDLTPELKAFGQGGRSNYTSYIVRDDGIVAKIHI
NNHMFLLHVQSFTEEQMLKETEVTN
>CBN17776
MYSLLLNLFTPIRSITNIEIKVQPNQISISFDNSSPITYQKINNGCLKITETWYRTTRNF
VENQDFLSVFCKDFEVILKENDFNLDYFRFILHYDMEKDSREFLKEFKEVLKMKNQKIPV
KFLHLEVFGQEDILAILPFFEPTTIFIIDALRRFKQLEMDEIMKLEQFKTAKELEIWREM
ENEAIENGDKPSLTDLPDLVLRKVTKELDFESVKNLRGACRRFLHLTPSPYEQLTGIHIK
VDHRGTGVYFRIEDKTLKVMRILPSWKSWETLLLFDWDFIFQQRKTPMQVFSIEFERYQE
HPDVSGLYKILRQILKSRPPILAENIYLDASCHEDVLSILPFCDARFLKAINLNTDLAYW
LKKEFKIEALYDLEQWRKTEELNIWGAPEPDANSDMPSPFDHFLYIFVPWTWEMIKNRGV
KKRRSCFKEMENEAIENGDKPSLTELPDLVLRKVTKELDLQSVKNFRETCSRLFHLTPSP
YEQLTAIQIKIDYKEIGVFFRSEDKTHKTMRIPRSGNTWESMLLLDWDFIFQGRKTPLVF
FSIEFERYNRHPDVSFLYKIFRQILKSRPLILAEIIYLDASSQEDVLSILPYFNPRFLKV
MNLNPSAGDLKKKFNMGKLFELEQLKHAEELRIWVDPDPDVMAGVIPYDFSKTFVPWTFK
ILKNRIVKPVNQGEDAI
>CBN17951
MQTFKLLGLPGLAFEQVANKLDAFKIIVLTTVSKKFKRKIQGVKLKVSTLKWNYPCSINI
NSSQGSIGIEISGSAGGEIKRINGTPVRIDTFPINSHQTQLFVNPACPSSTRLTVMEDVT
IHLLSIFQVRHFNFVLWDKTLNPDISSIFIWKYCQDFLNFYLCDTLRPQISPEEMTFLSR
NVKAETLHIGKLTTNFQHKETFNCKQLELINPCWATPECLNSDQYTDMIIRTQSSTYNHF
FNGVLKNWMQGRHQKLESFFATTSLWIGRTTLDGIEQIPTSFSKEELQLRSRYWHPEIGC
VDIRRPTDGRLATVQMSYESILLLGWHEKHFEHVSEETKTKLRRLKLI
>CBN17956
MFRSPMFRSPAMRRSPPKKKIEQHFEKLDPDVLDFIQEQVRLGISTNDAYEKFCQVHTDK
IIKYTVFNCWYYRQLVASQPDLNQSESQNDSGDREIKTELIVKSELESYETQNLEPEMKQ
LMDMPKEIIAKMIAELDWEDRFTLQKVCRRFRSLVTNQPIRLSKLFFQVFETHAKLKFNN
QSVDYHEAFNGLLVVSGNKYKHLERIDDWRVALNDLIVALQLPKLVVKKLFFEFNFFLSR
SKRERVVETTGAATKLLSRRAHVKYLSVLIQNQEEILTILPYLEPSVLESIEIRHFDKDN
YIDFDQIVELDQWKQARNLWADSIDCHVSHLKHFSKIQVTLPFVTVQDIIELKDALSTSD
HFKSCRLSLFPTVDVEKLQLEMGQGTRKEFVIEYGVSHVSFRKI
>CBN18042
MEKSDFRKRLFCFDGKTLGEWYGYVKEWRASESQSSQPAQLSDLNESTIKLVLDCLPVKD
RLNFRNTSTKLQNISDSHPLHCKELKLNICYDAACLRLDNLELMFDSVENTPRGKIIQRD
HVKRALRRLKMILKIPELKLENVTIKVASCVNKDWQKEINIALASFNRFLESLPHKIHVE
NLRIQCANLEIMNLLLPFIAPKVLKSIEHTGLEVKGYGTTDDEGTKKIQDISMTDQWWKA
RELRMCHNFAYLINYFGSFGRFRLITLLPPFSRIQEVRLIKSILLKLSPRQILTMRISVT
DFEEICEKYRYCMTIIQKDRHAVYKYFDEETFDIGLKLVGQEYYAKIRRRL
>CBN18075
MLDFLFCYFFLCKDTTDIEFVIRKFIRKNVKKGTSIEEVDKKISEKFGEDAIAYQELDYW
YYQFYNGKRSLKDKRSPSNSPRELLDLPNEMIAEIISKLPISQRLDLAKVSYRLQGVTDL
RTEFMDVIITDDSMKLCFERTFVDSVFLPNNNAYQELRKILNNPKLKLDQLIFDATTHMG
TNEQQARKIERMLQTLDQKVHTTAFNTNMFHFKDLLIFLPFLKPGVLEVIKVYHSRLNEA
EQLDEPEPFLQTIQKLQELDQWNQITCLDFSAKYPQTLVTCPVDYFFHLEVLWFQGPICD
KFDVILSWITEFLTKSPKVEAFVARNFALKFPEICSLISSEIVIKWTDEFAGRAIFKIPD
ADKVFKISREWHDDRRNVAELVVEKVGAPSHLIPAGQSIFV
>CBN18261
MTGTEETGNNICMLYEAANKTPVYEAYQKLCKFRGNFDIDYVDFEQKYYRFYHGNSELKS
ADRISSKTFSDLPIDILKIVINDLELTDELILRKVSKSLRSIIDGPKFVSSIIFIHLEAN
SSQIGLERNYVNYSDKHDEKTYEVKTRPLDSDGNMKINITKKPRVIGEEHWESMIRDLST
FLCNPNWKFSSIHWIFDENKLDYPDIRQKQLQLIENMLKTTSLQVKNMSICSKEPTTVMA
ILPYVIPVSLEYLSLHNNGPKLEEIMELEQWKKLKSAYVDTVPDSFSIEHFFHLEAFSID
QIRFSEDRLVKIRDILFKSTKFSRCTLRSEIEDQVNVDGNGEAISSLRELIIAVNRIMGE
HPEYNADTRCYSIPDSDEHFFVYPCENHLSFELKIKRVKNGQEDIENSFEEF
>CBN18272
MAEVFETDEHAYRACILYEVKHSRSVETAFKRMKKVKPNVEYSDFAYWYHRFSNGHHNLH
HDRSTDPKPLGLSDMPTHVMERIVENLGLVDKLSTRKVCKSLRTVIDNQTSKFGRVDLAI
CEKYCEIHYENLKIIYFAKENGNYLLKTPRKSILLKGDYSLVAIREFASVITHPKWIFKQ
VVISANCDQKNEHKSVLFLNSLLSNHKFHVEKLRIDGRTFEPLATLLPLFEADRLYPRLI
SPLDDTQENLFEVIVEMNQWKNAARICIERVSNEFPIEVLFCARGEIEVYDFKLTESRLV
KIRDILFKAPAFERFKFCDRKYDNREELSVLTDRVMGAHSAYDPHTKIYRIEDSKDYIQI
FIEGVKKNALRIQRIRS
>CBN18306
MAEVFETNEIAYRACILYEAVRQTPVEDAYKNMKEVKPNVEYSEFEYWYYRFFNGQHDLN
HDRNTDLGLSDMPMEVADNIVGYLGLEDKLSTRKVCRNMRAVIDNQASKFDRAVLSISDK
FCDIFFDSEHIRYSSQKNRNYLLATPRKKMSLKGDHSIAAIEEFASVITHPKWSFDYLLI
GFDEEDSHPENERKSVIFLNSLLSNNKFHVKFLSIDAHSFEPLAILLPHFEADKLEFECF
SPMNDTNLLEVIVKMDQWKKVKEFHAGSLPDEFSIEVLFHARECYAHVKLTEDRLVKIRD
ILFKTSTFDRFVFHDEKEENREEHTVLVDRVMGAHDAYDPETKVYRIENSNDHIQISIKE
SGEDHSRSVYIERIRS
>CBN18310
MSSVSRYIDIDLRVRILQESFKMKPVYESYKNLCKDIGDTRLTFENFEFWFYGFTNKQFY
LDYIPSSEPDSRTLNDLPHDIVLKVLGYIDKSDRSNVRKVSTYFKSIIDELCPCYEEIKV
TLRHGFISAKYDELCNEYRKTDTGCTAVMNGKDSIVEEDYLTVFMDHFAATIQNKDLDLK
KLLIDAQPRSEEKPLDPIDFERFTRLMRTLKKPNNHQPLNIQVLHLIGMKLDVSCHIMAL
AKPGLLNTIAIWSSYKTDNYESIYKKMVGMEQWRQAMALSFLGHEDSPAGDLAHAQQFQL
GRSKMSPAEIIQLRERLLEHKTFHYCEIKFPPSYDYTEIKTALRGRHNNNDKWYFKIPNS
HQCLEFSFINDPLSLRIRRINFILP
>CBN18329
MTELLKTNPIALRHCLLYEFLQGKPIEESFSDFCDVVGDNAIKEESFKFWFDKFEHGLFD
DIIEPITDMRDVLRNDEYALRACILYESLKYKQLEKTIDKSYRFLKSPYCPRYSKDHEIV
HSRSYSMYKNFRKVIGNDVMEYREFDYWFYQFLNGEFDLKLEREKDQIVYELSNMPIDII
GNIVEYLDMFDRLSLAKTSRSLHTFTEDRKLFHQTLELILERYRSSKIRFDEKHFRSYAD
WKETILDFKNITKNPKLQLHTLLINLSCFHGDPFEAEEHPLKPSTHQLNVKKLSFEGSSL
ESLLKILQCLKPGYLTTIDIVDVLRTDDALMEKIVESEQWKRAQYFSQGRLSVFTGPLRH
LYHFKEFSVRYGGLSVEDIRGMKENLFKSPVLERCSLNLYLRVDESAFEQEFGEAVRERP
NTFHHPIPNSNEYFEITLNEKKIEIARKMR
>CBN18354
MISKEEPHMPVPNDPMEEMQEKFKSITIPKGHGEHSAHGSEENGCNLLLNMPEGPLIDIF
SYCDFVAVQSLRKTCPSIREFIDDQRIDPNFDCLGFKFAEDSIELFLHSEIFDTETELTY
KKTENSTTLIRKTNEKTHEKIIRDVNFIDLFCQDFLVSTKSSKHIPYIFFTIQTDNLLES
LFEKFQEILKIRNFKTSKLAFHVSNSGHILLILPFFDPNFLITLYVQDSDIHQRSILNLT
EVAKLEQWRRLNLRKTCRDLRNFIDDTRFQTNIEDISINYTQESLNFDIFFKSRKNNHIR
LEYQKSGVLLLEEENQEPKTFPLENPDQFFFEDFQTIFNLSRRNVLNQFNFCLRVPDNSE
FLEKILSMLPSIKAKKINLHTTFQSEIIQFLPRFDSIFLENMIISYSKREDLSREIIEME
Q
>CBN18484
MPSLIDMPEVVMKNILENLKDFRDVQTLRKTCHDLRNLIDDSNYDPKIRQCAIWVDRSLS
SEEQRFGEVVMYYDYWNIGVVYKETKDGCLIAQNEKQKILKNENYLKIAGNDIGLNLSMQ
KSEIELFEILNGSRTDPGFREILWIPFLEHLSRNLKNRPRPLRVEEFKTCPLNQDEILLI
LPFLDAKSIQKIHFYDSFYTDGRPENPLKIDEILKLEQWKMASIFTSDLFIDLEQFHENY
EHFEFVHVRVTEIMAEDLEKIRETFFHSPKLEFMKIRYHKLKDQPPFGEAILDERDWENW
FFRVPNKEKILKIQHFEDYSCEFYDFRWIDEEKVPEYGGIQ
>CBN18488
MTGTEETENNICMLYEAANKTPVYEVYQKLCKFRGNFNIDYVDFEQKYYRFYHGNSELES
TKSSSSKTFSDLPIDIHKLVIDDLEFIDELILRKVSKSLRFIIDGPKFVKNMSICSKEPT
TVMTILPYVIPGSLEYLSLDNNGPKLEEIMELEQWKKLKSAYVDTVPDSFSIEHFFHLEE
FSIDQIRFSEDRLVKIRDILFKSTKFSRCTLRSEIEDQVNVDGNGEAISSLRELIIAVNR
VMGEHPEYNADTRCYSIPDSDEHFSVYPCENHLSFELKIKRVKNSQEDIENSFEEF
>CBN18496
MFPLLKLPFLALVCVMKAMECAQVFRISNISKRCYRLVRAVKLPTKVLSIKICTFVEIKT
DIPDMCRIQLRNSHEFSNHLERNRFQLRAFFDNVSEIFQYEKVGLIFNFNHISYPIQSIK
MAMNGLDIQSLRITNAFSNDYIIEILNNFLPVKILELPRNPYKKRTLFHNVLRSEFEILE
LGAQISATFRDLLVINSAQLIIQSAMLSVSDMNNLLKRWTEGWNSRMKYMYMTLKRTEMS
EIPEILSGINHQQVMEERRMVSHDKIARDFRVGTVYEISKVDGTKAVLYFRECTIDIDIY
FTII
>CBN18516
MKLQKLPHVVQREIVRTMSFTETTLLSFCSTRTKHMIKNTNWKVPRLLFTITKKYISVHL
CHDNWSNALSLVVLYVDEFMENTEVLKLRNSSLEFRFIKLGYYLDYQQPVEYYGNSQDVI
QVLNQFLDDSRYELYKHFIDLFPNTPKIQLMTEVGTDLELVPVPEYVTDLSIAGEEVDVN
YVEEYFSKCQDLQNALVGPEIKGQIMENSKITTVKRLVCVDTKYQVKCLVFKFNGQVASF
QGCRCKINVVIDVLKLWISNEAFQNVERLSMNAEFSSFDNFPYWEENVVLQEIESSQSDP
SKRPENCGKKYEIASWILDPLECGNFRDITRTIDGKRASFHVSTFDFHLVVWN
>CBN18573
MQLETDNPAVTNAPEKFLNFLALPKKSLKLLYSYLNPVDCYNLSKCSKNLSDQVKKQKNL
KINAIYLRFDNEKSCIAAYFDKYKNTACVFYSWRKTDGNRNIWTRAYSLRNHKLQNHLYC
KRAHPKDVNAQQSPYLVVNYFQGMMEMYRELCALFHAKESVHYVGVNVNDKKSCLSFACQ
KFPKPIYSFRLIGHKSPKTHRVKHLLDSANVAGTIRVSHPIGPACMQDKLINSFYVVLDD
PEWITREELLSLNCITIDIGHNNLTAEDLNAFIMQWMFVDSDQIRTEKLEICLSPEAFKN
KKQITNGLLLHDWDPKRREGEHFDVSYYLAKNSLRDPNHFMDCKFSKDVIREDGRTATIH
FYGKKLFFIVWKDHFPYRTLKEARMKQKQREIENYINRALATALIAIEQKAQEEWNKKTE
WVETMVQARKAEAVEEQTAKRKYFAALQEFLDTSEPNPKRQLLETITIFKNDKIP
>CBN18662
MNATFCLFRLPVLALKEVLKCLTPIELFELSQCSRKASQIVRIVGKLSIELDFYRCYIVI
NEKQFIFAYGKPKEKDVVGIRKFQNNSVNVAFDSEDEMFTYWENRITGIEQVFCYFIDVF
NCTVAGINSHRKVPWEVLHFCLQITPKHELKEFELAADELTNENVTWVLENVKVTERLWI
SQKLSDDFNYNGKPFDAKCVTLFHSSWIKLDHLSQLLDKCVMLQLWESLWNNEEVVEFIR
LWRAGKFPNLQNFILKSENLDENLKIDGLDALEDTVARAKFSRKIGDQIMMIHSGVPIKR
DDGSIGQIRYFKNEGEVHLFI
>CBN18749
MGLCYGKLSKTTSNSSTYNAYSPTEYSSIPTAKNLPLHQFNNRNCSTEWSLPAKNLPLLR
LPFFALLEVFKSLDPIELFILSQCSRKAANCVHIVGTKKWKLSVDVFQKRIKINDIYRLF
IIESDRNNTWEYDDNSKGFFYKYRNFGNSKLELQKVIAHLQTAFRCPVTSFKYDSWSDSD
QCWVSVLDYIIQNQTQPLESFDLYGEFKKKDLEWALQNVKVSRKINIHLLGTLNFTSSFR
PECEQITFLSSNPLCLDLMKFKYCKYMKLSLTLTMHDLDVFMKEWKAGNFPNLQFLGVGS
SQSNWDDDILGFRKTEMSQSGVWRKLVIDDKLSVWCSGGVDIQADNDLFYHNALEKLQTV
FGLLIIIESSRNLRNSWEYDNSLKTFFFEYQKVGHSERELQKVLAQLQIAFVLAQLQDAF
RCPVTSFAYTDWKKTDQCWVSVLNYIIHNQTQPLESFNLWGNFKNEDLEWALQNVRVSRK
INIHLLGTLNFTSSFRPECEQITFLSSYPLSLDLTKFKSCKYMKLSLSLTMHDLDVFMKE
WKTGSYPNLQYMLIERSQFNSSDHILGFRKTDMSQRGGRRSLVYLFSHCSKKARRQFYLA
NTKNLKLWIDLKLKYYTFSNHTRFKVVNIFSTYPDQRNHRYFIIKEGVTGVFYVDSRGSD
QFEIVLDKKITCDDYIFEMLELFNPTVEAFEADGHKTFNVRKIMEFMMARQTEPLLMVAI
DHTWSNTEHRDWCYENIDATLFLELGFQEPGSEFEPELSEKTQDHRDPRVATKFNPSARW
LNILNGGWLTMENVMRFRHCRILEMNYTNFTQQDTDAILTMWVNGEFPNLSYLKVGWSVD
GYTKCTRCPNQFLHYTKDQLGRRIGREEEHIIKFGFRDFMFFESGGVDIFRNDGKMGTLQ
WKSDFIEHYMELLVWKS
>CBN18768
MSLSKFPLSELPVSTQQFILRTWDPPELIEYSLLSEKCKNLVNSVHVDKGSIDVYISGDI
FIDIRNSSIFYLRCTFYEDESFNLGMENYEVKKHLESPGSVQLTFEGAEEYVEDIDFNMK
EWLEHLQFIFNCPEISDIVCGVKSSEFDIDCLTKVFKGCTKIDTEDWKSTDFNRKFLGKI
LIDKPSLYSDFFEDSKVPNSLLIQNFEYLWIHFPSGANSILDQLLMINSKYHGHPDIPTT
PTSSSCPSERVASVEYPRIESFRKADICNFKHGGRNAFNEDVFKEFAPTKVTFYNDYFLD
FRVPSKILIKNFDRMSIFNDPTDRFQVHLRHLLLMNTKVISIRNVHITRRALNKFIKLWQ
RGSSPQLEYIRVFRQNVNRRLLKMVMRRVNYQFAPDEEIFSPS
>CBN18780
MDAVEFWFPLLNLPEKAWKYVLQYLDTVDQLSLSLCCEELKTIINAHHPKACVTCVYIKN
SVGFEIMFPGVPNITITFFDQEMPLDTDPQLPIPEIVKVKQSKYIEDDVLTQWNNSQSFQ
YWIDHFKEVFDCSEISLSFELEEELNPIFYNSLEKLTIGDIELNTLTSEDLVTKFVSRTE
KLFINGKHPFKKENFQKICIQNFEKLHLLNHEISMDTVLLINASTMAITTKFREKELNMY
LKLWKNGANPRMRCLRMSIERKLNHNLVLKGIKFEEAPHEKKMQFKLYRDQFRRNNINPE
DLTNFGGFIIKRNGDPATILIVTTTISTCFQMLVHS
>CBN18883
MSLSKILAQKVSLLDMPNLIMRKILEDFGFCSILQLRKVCRELRHFIDDSQLPPVLLESL
SVQINSDMIVMEIEIEQYCPTTVYYAQCKNGCIVEWEKRREIQRILMKNVNFLAVFCNDL
NGILRSANFKRLYLPQADELRRNICREEQNPNETGKLGFWKRMKACFRKMKQAREPIRSR
ADPDEVKSEILNFTQNILKSRARLFEVRELQMSVANQNDVMKIMPFVNRKTLREVKIVEH
CYIDSFNYQTDHCLKGFELDLILPLLKTTPSIAIEKFLVTEPIETFLGFEHSYAKFERLS
KEDLWKVKNKLIHSLTPISFFFIQVEKFEMEDLREVFGPVSNSGGLYGTLWCYGISGSSD
VNVVYMRSDNILEIIRRTDFGYRSLYHRMGFIVH
>CBN18897
MDQKAKKKNEILFIKKFKKLFSKNKKSNKFPLLHLPILALQNCLKFLDVYEFIDFSLISK
RTKYLASTVRRQQIGINIQFQSKSLIYLTLPNYPDKEWLINFWDDVDKFPIKHLRKINGK
LVLSAIKEEAERVPLFLRLIFSGGNSEENTKWMVEHLNVVFSSPIGSVYLDMSVDIGAMD
WLQKFQPSFDFFWGVGQVCSNSGLSFILSNLQIKKELRLDLDVSDFQYNDAINAHTLYVK
RANWITMDAIFASENTQIYVFTPCFTPGDLNKLLKEWMGGWNKNLEFFETWKTVDDMKNW
RELLEEITKGIEYREFNSEENPERPKTIIDFSLISKRTKRLASTVRRQQIGINIQFQSRS
LIYLTLPSYPDKEWLILSLDDVDERPIKHLRKINGKSVLSAIEEGPGQTLYFYRLIFSGG
NNEENTKWMVEHLNVVFRSPIKCVSLDMSVEIGALNWLQKFQPSIDFFSGKGQVRSNDDV
SFILSNLQIKKELSFIAKLTDFHYNKAINVHSLFLERANWITMDAILASENTQISICDSC
FTPNDLNKFLKKWMGGWNKNLEYFKAVRVVEDDKRKTENFEEITKDIEFWEYNAEENPER
PKELELWSGYVMDIIVENNFQLSRSDGKTAAFRHLYERDEDDDELNERFEFHAWDRTLL
>CBN18903
MPTLTDVPDRAMGVILKELKYRTVMKLRKVCTSLRDQVDNIKPSTNFKSICIKLENGGAS
VTLAEDFFRTRIITFKPDPEGCRVENGTRIILLKKLTAHEALFNDIKHVLTFQTEKMWFL
WVYSSENEETNDAVFQRVGSIFALRSALLKVENLYMEATNQDQILQIVPFLDPTVFVTFT
LLDLSKAKHTIQINAVANLAQWLACKTLVIKNCIISGKVQNFFNFGSISVIFQTITSRNL
VSIKKAFFESSVPHHFEIGYINFTDEERFFQLPEFIREGREKKKLRWFFRMSRRGLILHI
SIKKEKKRSYFEFSTIMEARVPRYAPIFG
>CBN18907
MPSYLSNIPQVALKEILCYLNHKSILLLRKTCHSIRNSIDNLKSDLHFTSIHFQLTPYNV
FIELFYQGETYEKCVPIWYIKTENGCEIRCGTKKIHLENEDFVDIALGDYELLLTHQNMT
LDWFKLNLEYFHLDPLADTKVLEPIAQKVLERTETILTRKDRPLKTENFRMTVIRQEQAV
KILKMIDTKSLKLVSIHGKTLNPMIRMKCDELEKLEQWKKAEKLELWRFNFVSPIEKLMN
FEEVEVFFEMVSMKDVLGVKKASGCFPSYMDVRMLYSFIIFLQSSKLQKVSIKCNDFNDA
NQLMQVLGRFQYKQSRYGERKWSWFFQHSNSNHVLCITHISYFIPKPNYFEFLLLTTEEL
TREELEVLQ
>CBN18962
MGKKARHLKKFLTKNELAYRTCILYESMHGKPAQEVYDKMQKVFPKRDYYTFQYWYFRFL
NGNYDLNHDPSLDPKNPDATLPKMPINVMEKIVDCLDLVDTLSTGKVCRELRDKVDKVNK
MFDEVEVRFKLDHVIVETRRQSIAYRSNQNGGACLTVKRRKCDKEVHKECKKTLEECDYL
EMAICFKNPNFKGCYLSSNVYQYLPEQEYPVFLVERVMPDQTFYDIITGKYWDWHSTQDL
FNITATEVKCGPHRMLEYVELRIERIRNQNS
>CBN19016
MSDCYDLLKLYEVGLEGKRQKRRKGFELLWLPVLARKEVIRSMDVNEIIKLSMSSRRMEA
MIRYTKVKSNKIGIHVNIKNSILQIESFNKNLYYCSPDQLKNGSNNFGSQILSRWIDKTS
TSFQNCVSILKHLQNIISFKSLCLHVNLKGMTVPFFKEILTEPTLKDFEVLRLDKGKIDA
ECLDLVMEMAQSNRSLHIKGTKVPENYYHENAFKFHDIHYNNAEWVRIEHLFTLKDSYSV
SLVSNQFTYQDLNTYIKYWIESDHDMVRKLVIGAGGVLQTESLFDGILALQGRRNRHTVY
LVAANPTKQRKHQIMGVFLDSYRLHLFSFDKNEPIQLWGTGFAESWAPEYKVLMVMNKKE
ELERELEETRNFLITTQDQNMVKKKNEISEELQNVSKELDSYNLVFRDGFYSYT
>CBN19023
MPMEEFSLVFQNKVSINSKPNFSDLPLELVGKIVKEADLPSRLVLRKVSKYLRELVDKQK
PRYKNIGIEINSKGIQLDLEGVLINYGINDNICTIGIPGYKPKKRYRNYMYVMFDDLMTF
MSNPSFYVENLRLTFTDERSYQKFVTMYPKRFPSSKIEVHSLFINQNANGNFKTATNFID
RSKLHKIERHWLEEEDSWQCRECKEVLVRDGDNFVGEESYFTIWENDFASIKKYGKKKML
DDEESLRTSEVVKWDVHWPKDFYI
>CBN19029
MLFVRVVAVRPTKESLSKEFRATYDEKALSPFLGHLRGSIGLLDDKFELGKRVEVIVKYS
PNKDTIFDVQEVFLSNPYKELLKTGEAKAAKKIEDAKFVKVSGLREWIHAFCEGCGWLPN
QKILGQGAQNHQCRKVIVKYSLNEKLGAIFDVQKVIESPNRYEDMLKTGEAKAAKKIEDA
KRRAEAKKNQGSKVAPVKRGVQKKANLTCFPVSIFQCILTQSTFQKFPELPPLMALAPTF
PLFRLPSLAYVNVIEFLHLKEKFDLAAVSKKVLMTIQRDKQIKKHRMILFICFTNRSGRV
CVRVDQSCVENNYWEYVYGNVRDAVDEPMIAQITHLAKVSQNFLVSIKISQTDPGMLSTF
VSLVQRLNLILDLIEVWDELGEPRDDVCRYVFEECGHTYNLVYGGYTTHDFTLDADSMGP
YPMESFRISHARWLSVYHVKKWLNNCECIRLDYCWDSAVEVNSFLKNWIAKSKIQKFWLR
FCRLDFALTDVLHGIPSVSQNYIHHKEANVVITDGRIIKQTNGVEALVCMVYFQFSLMFS
LTTKFEIVDEFFVMNQ
>CBN19086
MLLSKPIRTDDDTDQNFKFIALPDHARKVVILNMGVVQMFLISRCSSKMKRLLKKYISQI
RFTLQIEIDVSIIFIVKADNVELGSFRVESSKRKCSYTDATLFVNENFDELSTFWNDVFY
GASRVYKKLLDRFPCQRRTYRFPYKLGCFDIQRLIEWRNTLKSKRTAIKKQHSYVIKSKE
QLRSLLISLHSKRYFRTVDIVMKGKRFLVYHAEWVTLDHLFKFDSVVLYLVNVRLTDAEV
NAFLKAYIKNETNQSLEHMCLGFKRNLDIHSVLDGLVWSYVKAINARKIGKYKIQSEARN
ENFVRIVMKNNEICYVNIEHWDVGLSTICICNFKDEVFLPFKLMKLLFLALEQVIKNMSL
IEIFNLSLCFTRLRYSLKNILKNQEIKLQIQFDICIQFRLVSPNGTFVFIQVWEYPKDLK
KLNGCMRMKIGKVSKVQFHINEPEPNHLVTYWRDIIKGTTEFCSVILDLFNIRFEKLSVK
TEKIPIDYGSVVDWINQSNLTFEKAIFTKGTIDDTFYSQTIQNKNFLQCEIQQKPSENFK
SPEFRFTNAHVNWKVFNAHWITLENLSDIGSVCLRLFDVKITDQEVNSLFRTLLTGKFQN
LELLTFETNGRVIDLAVTFDGIADVERNWNERNWDNRDFDRYGYNIFMRGSTDI
>CBN19110
MLAFLQAAHSVLHYSSQKHIHSTFPLYRLPLLPILNVFSSLNTVELFNLSRTSSKLRAFI
KTSTLWKRLEIRLLFRPDFFSFRVSTGFTGCHIFLFPRKYEHFFYNDFSNEGAGKEAKVW
YKESSTHTYWNNRVLGIETIGNYLLEMFDEPKITITVAGNAVPLIEPVVHWIKKRNIREL
SHLSVNGSSKNERDINCILEHFTIRRGLFTNVKLDYSGICGHLRNLDKVTIEKSELLKIN
DISIINPILLWLSEASLTSQDLNRFLKDWKNGIANSRLKYFRLFSKTRLNKEQVLMDIEG
LERSPNEKSFYFISYLMPERIDFNTGGFDIERNDGIKATIHVYSDCFRIVVWPDFRRNMA
WLKNR
>CBN19139
MFTCCFPFRKMNSKIEEISDPCHPNLPNMPKVVMEEVLKNLDCRSIFCLRKVCHDLFFSI
DKIKPDLHLDSVRFELPITTSSIESYFENSSESVKESFMGIYQPRTGCRIKSRHNYVEIP
MEDAESLLKNPKLILDELHIDLRLYTAVSDAFFRLGKDLKKFFETMKFILEGPQLLKAKS
VELSVHNLSEAAEILKFIDPKSLKSISIVEEDWSLPKKRNEMNFGKLVDSTEMDMADGNS
EFKGKTSRETSFIFS
>CBN19154
MKRTVKEKVKVRNHTLTIFLDSDFGFIIQSDKNEEITESFTVSQKDTSKCVQLFGEIGSF
KQVPFSYPKRMELSMEGGAHERMPKSDRIRYGQTWIVTYWDDKFVGLKQLYGELFDLFPM
PLFGLKIDLSEVGSNYRSIITWFNSLLHVVEIIEVEGEDCDFRRYLYAMKYLKPWDRLTI
NAKPSDYWETDPIKFWTDQLYIKHASWLYLKHIKEMESSEIRIWYSNFTDEEINELFCSL
KDGYNPYLKTLSFSIRRSANPETFLKDLNATQFCEDAWSFVLAGRRRCEVTYRKRHSEPD
LRMFSLTIEKLPRLPLLKLPSLALVNVLESMKFVNLFLFANLSKRMKKIVKENIKIRNHT
ITPIFKIEFVFVIQSTKNKKRKEYICIYPSEMRAPNCWNYFENIGSMSRIPFGVPHIPDA
PSIWTFWNDQIIGMKEMYNEISTVFPMPLTGIRMDLNVFGGIGFLSIVSWINGFNPRIPL
IEVEGENCHFQLLYETIEQVFTEQLIIYATPGAYFEPGPLVTNVDQIQITRSRWVQVKHI
KSWNSSRIEIEYSNITDKQINEFLRLLKAGSNPNLRKLRFKFMRHLSRETILEGLEATEA
EREWRFQLENEEWCAVSYLRLHRIHLGLRELRIDIERKEEDS
>CBN19198
MNNFPFLRLPDEPQQEVFKTVDILELISFSLVSKKSKTIAKSQNRQITFAEITVSQYICL
EVQDYTNDDGMVADFYEKEEAYDDYDDIFDENFDGQVEDYEGPVALTKPESASASSGFEE
DDYTWTKPEFELHDWINHILTVLHHQKVDVIFRNNYTRFDVNSVFEALSKAMPIKSLVMY
NIGRITREIAHQVLDVFHSTDSLDLCKKPYQDSISNRKVLMRNYNEIIINEVITCDDLLS
INSFNIHLAGISNYSEKFFNRFLKFWILGSNPRMQHLLIQDLSQNNAIEDNETFLNAEDI
LEGIHYTEVSRNRRKVFDDRNLLVKGGYDIMRFDGTVATLTVEEYQIGGCKIDLFVWP
>CBN19209
MNAAHPSLTGVPPETLNKIFKTLDYKEILRLRLVSRHLKNYVDTCRPDFHHKYIFVNVIT
NGYFVFFGNDVKELERKNHMKKVMSIAGDEDEWKVLETVLGHQKSPLEVLQISCEWEENE
KTFVRVLEKIRNILASQNRTLQVKSLKIHVLNEDHLMRVLPSLDPASLKEIHLEDMLPLT
LRREKKFIEIGRMKESVHWQKVNEFYAMNFLMNAPQFDDFDHFRTVRIGMDTLKMSDVVM
LKEKLFVSPIHKFISINYRNLVEDVEIPEGHRPFPGADLYEYRIPNQDKHVRLDFMDGQV
SIGIQETVHIGGEDIPVRAMDLDFDDEW
>CBN19247
MSSVNRYIDIDLRVRILQESFKMKPAYESYKNLCKDIGDTRLTFENFEFWFYGFTNKQFY
LDYVPSSEPDSRTLNDLPHDIVLKVLGYIDKSDRSNVRKVSTYFKSIIDELCPSYEEIKV
TLRHCFISVKYDELCEEYRKTDTGCTTVINGKDSIVEGDYLTVFMDNFAAAIQNKELDLK
KLLIDAQPRSEEKPLDPIDFERFTRLMRTLKKPNNHQPLNIQVLHLIGMKLDVSCHIMSL
AKPGLLNTIAIWSSYKTDNYESIYKKMMGMEQWRQAMALSFLGHEDSPAGDLAHAQQFQL
GRSKMSPAEIIQLRERLLEHKTFHYCEIKFPPSYDYTEIKTALRGRHNNNDKGYFKIPNS
HQCLEFSFINDPSSLRIRRINFILP
>CBN19294
MPDITMLNILEKCSYKSVLTLRKVCHSLRTFVDDACFKTDLDNICITIGPNGFSVTCQNP
KPWINGTGVAKDWTSNDLKVLLKMVQNSKLSSFSVNTNPDSVRGLDDLEEILRNQTRPLQ
TERFRMGGSKVLKILPYLDSNTLKKIYIRPTNDRDAYQNLDEIENVMELEQFKHAVRLHI
GYFFLVRADLRKFFHFQRVFMRLYETSLEELVALKEVSMLTMLCRKKSAFSGFRGPMGKS
LVPKKHHDPITKKLVPTRLVSYIKVCWSYMGPCFPHLGPCFPAWNQSFHHGTSDLLLLLQ
PTWKTSVWMAVTWMKIILHNCSVHHSIILVIHSSAGGGFFNIEIFTFFKISQATYC
>CBN19340
MTTESPPTFPFLRLPGNAIKHVVRSMEPLHSLNLSLCSKVTKSHVRSSGLKCSKFIMLYE
DPFRIEIQFDNIRTLILTSKSNPLNLPPNCHVLRTSGIGMEYDYFDVSYYGGSKPDRNHY
RWENKNYESGDWIQHLLFVLNRRHVDIMHFEEGKCCIRAIRASSKGLQVNSMVMQSGTSA
EYSQRILFVLKVFNKLFPNNLDVEDYLLEFLPELYIQNFNNLCLSPNFKVTLDEMLMMNT
VSLVIKNPKLTMRNLNRFIKLWMANGTNRRLKYLKLSFFSPMLPDHMDLLIMKNIDHRKN
LEPGRNFELDLWSGNTKRKIKGGYCVHRKDGTEATIFMKNERMTTVFKMYVWY
>CBN19386
MLEQMPDVVLTKLLEKLDFQSILCLRKVSAHLLNFIDDTKPGLHLTGIHIDVFPERIVLG
LRDDYTKFKAQYEIHENGCSLDFNYRKNRKVLLSDMNFVDVFLRDFGIIWKLRTSILDGF
CLKFSYDLIHDDCVNPIVDRIFDGIKNVLQSGVYSFKIRNFDVSVYKEKQVSELLSLVDS
NVLESISIKNSNHKDSDGFKLDEISNLDQWKNAMKAEILNCILINPFQKFSHFSEATFHI
RMISEEELRDLMENLRNSLSFQKFIVYINYIDKNMIEIVFGNHFVDNGRGKYWYLQTKNN
GKVLKIFVYGMMICFTSVEICTVPEGYLL
>CBN19423
MPTTNWNDLSDRLKHKCIAKMDFRTRFVFRSVSRTDRKLVDMHKFHFERVIITETHGLPF
GSVCLIPHNSSTIHVECFDLKFHKNTMIPLIRYIEKATVIDYLEVFAWRNEELKEKLVRE
VFEIPRESKNWNHLSDFVKLQMIRKMDFQTRLRFRKTARAERFLVDSEPVHFEFIQIKGG
STICRSECCEFTFRTPEHTETTRKFKNPLEFKTKIFPLLKYILKIGIIDLFWTRSAVMYI
DELVSELLENFAGISKFRIKSLDFEMSRNAMFFFIWNCREKFLESIKTSTVLHRTFPIDK
FLRYPAVHNARRIEISNAWDIKILCRIIEKWLEIDAHLGATVIVHSTGSLDRLVEHFEDR
LTPQSDKILLKTNNPDKQILVIPEDVDTIGYLGRCTCKVVRTEF
>CBN19433
MLPLLRLPSNVILHTIRLMDMSEILGLSLTSKKCKQIVINAKSRADFFQVIIGSSINFVV
RNSPMEMGLAFSFTDEETSSPKRLRAPNSVRISTTNLANPIEMMMDPWVLSPSFDFKKWL
DHIRSVFHLQDTMGYVQFVQTLIPFDLNDIKKVFGNTHELDVFHTGSYEYNQLILKEFLP
VKNFSVDPEVFQDSRVPKNILIQNFDTFMIGFHNEDFGTMKLEDLLLMNSKDIDVRSLEI
SSKEFNKFLKLWIQGAMPQLEYLSIIFAIIVEEDEVMNGINYQKNPSERIFRRQGDREEY
IIPDGMDFHRKDGLKATVQINYDFHENYFELFVFHDHCVVSQL
>CBN19458
MSSFPVLRLPHVALTEVLRCLDPIDLYIFAQCSSKASFVVPLVRSKNFRIGVNNESIRKV
TINECYTFSHEKLNREGFEKFIWYICDLFKSPIRNVCYNPDFDQISSNVGFETFIWFFCN
LFWSPMRTIDFLPVMEFGQITSFLLKIDQIGIEELEITGYKLTANVMRKTLDAVQRTKIS
LALSIKSYVSKGFGYNFSRELPERLKVESAHWFTMRNLMQARSCAHIDLHGSRLTIQDMK
EFMRRWKQGEFPNLEYFQTSNDSFNITDYPGFEDRGNTVQRNKRIKNCHSLRYMTRGVGI
ERDNGQKAEYRIYGNWFQFFVLSEWDI
>CBN19470
MKFNGVSMMFRDIELTDEDINSFLKAYIKNETSPNLERMILSADRVLDIDTVLDGLVFSN
VEAKDVRISEKHGVRYTNEDGYRIVTKNKEICYISFCIFGGQETFILANWKDEVHKPLRL
LDLPYLAMKQVIESMTLMEAFNLSLTSPTLHHFVKHFFKTQKLKLTIQISDCFLVFLKAP
NGSFFSFETHEYSEIEKICLRMKFGSFSKVPFCLDEPFCLKTFWDDITKGTTELLTLLLD
LFNVEFEKLSVHTEFIHIDYGSVVDWINRLNSPIKEYYFGKGTVNDTHYSQILHNNNLKK
CKFSQKPSDDFTLPEFRFTDDHVNWQIWNAQWITLDNLSEIGSVSSLLNHLKFTDQDVNL
FFNTLITGKFKNLEFIYLGLNRMDIEPSIVLDGISDLEEEDINRNERVFNRHGYDLPLEN
TVDVLMATGETCSFQFYRLEDEDGVNSGPVSKCQGAGFPLVSPALPLLFSWFPQYFRNIK
KQVQRTQIPKFGYEISQCSKNMKNTVKSSMSNIKFRLELSADKSFIFQLSNEKRRCLAQF
RVVAQIPDESTLATELEREVDTVNRQLNELFQFSHRRITVQVDVLHWSLLKRWLNSVHFD
ACAYKSRGILETDDFELLISNLPNIHTVYLYITPRGPFSTTRLNNLDGKRLFLANAKWIR
LENLMTTDFAQINYSNVCLRSKDVNAFLESLMGGRSNKSLRYMKLNFMFPLVECDILKDL
LFTEDGDAKVCETSNSDLESARIVTSTYKLFFTRKSLESKAGITGLELFITKNEVLKPMK
LLKLPLIVAEQVIRSMNIREAFIVSTCSRRIRAFVKILIKKRHYKCSLKISDAYMFSIDT
VPVQDDFPQCFYARDINEKTSNYSIELRIGDHEKVVTYAWDYKYLMTYWKDIHCGATELY
RDLMGLFNFTVESVSFFENWRVDVDYEKAIDWVHKNVETKIGTSKYFGHDVEDSDYSKIL
NTSKSIQCNLYLKPSENYQNIDFKFTEDTPHWKIYEGHWLTLDNFLDMQCVTLVIDHCAL
TDTELHSLLTNLINGSFPNLEFLSIIVNRNIDMEILLEGIDREVTGAVRVFKRYEQDINI
PGGIEFLTNAGQNCTLRIEGGDTRRRMNVFVWK
>CBN19513
MPFPLRRIPLLAIKEIIKSMDTRAIFFFSLVSKKSANFVMISIPKYSLSAEFIFKENGFL
FELMPKDYIKHEVDIIPVFPTTVGNHSLFTRFSFGGLYVNCEWTYFSEVEESIRNLFYNY
SRPFKNSKINMKFEAGTKEEFAMEIMRFAWDNGFPLDNIGFRVKNASPESIQELLNRCNE
QHMSLHIGTQIPMGFKCTPPPGGYKFKSLSVNYAHWVNLDDFLQCRKVIFTTGFPDLTVE
YLNDLLKKIVDVECRLQSFLFQLKSINPTDFTEIVEGLSESEIEQGEDWQELEFERKDGL
KLLISLSNGYLDLEDDY
>CBN19540
MTDTTPKTPKTWLNIPPEFKMNVVKSLDLKSRFKLRKCSKTEKSIVDSTPYRIETVALNF
FTQPNSIYVESSGAKHYSEIADHKIVIEDFIRLISHPKSSVDKIRLNFSNDSKELEYLME
KLSGAKIKSRRIDWETRFNNDKLPDFLKLFCPKTLEEIVLKYPPPLDLELMNKVMETEQW
KCAKHLKATNHLPRMINLENFIHANSFEVRVFELTTQMFLGAVMKFIERDPPPGVYFSMF
ADTLNLTQMDFLFYDPVAVGEK
>CBN19603
MAVETFPILRLPSIARENFLKSLDPVRVFLLSQLSRKMKRAIKAEYKKTGQELSVTVDYF
TCISVCFSGTTTGDFFVHDARRSILQKVRLEDRLADPEGGRFSPRIPTFRFYKCDILGHT
KQFLAELMDVFSFPIAKFYIDISSYENYQSVIQWVNTYCPITQLIRIDGREIDFEDYCWI
LENLESPNNVEFDVPIHNYEHRECGVPTFRAGKIKILHGEFVRLCHLQSLNGMEYNIGKA
TINDEELNEFLRDLVAGANPNLKKLTLEEYGRTVIDDVLKDLGARNIGENQWSFGLENGN
EVVLSYCVSDPESKSSIDIIINRN
>CBN19680
MPRRLFSPFHSLRLKKYKRANPSNPPEIFPFLKLPHFPLKYVINQMEFIDVIHLTMKCKR
FKRAVESAKFHVDQLHFHLGKWYKNIVVTHQGQELEIEVEYREGGYGSTGLKLNGVDTPI
SYWRSTDMKVFAESEEVRIDVLDKITQHLLRILWVQKFTARFNIKIDYENLFIWNYTRKL
GKFKIEPLAGSEIVVSPKELHFLLEEIKIDDLELDLKVEDGYRCPKYPLQGSKVHIHNNG
WIDFDKLTIGPDCVQFTFHQHNTTGNFWMPNTCGNRLLKEWIAGKNDKLEEMTFQVKDFF
FGPENNADLFEGITTTVNTFSQKQLDKRGVWRHGLRVPIIDIKRSTDGRLATISRWKWWV
YIYVWHPKHIDELKDVVEPVVEDETDEEMEDETEDEAEDEVEEEEEEELE
>CBN19701
MELCKKLPKFPLLFLPIIVIENALRNLNPIELIKFSQISKRCLKMIKYSTRKNPFKIIVT
FSHSPQIRIKSGHDFYNMARPFFPEDFDVNLDKYGCVRILWSANWIEYILDALNCKINDF
SIRSEECLYSFPFIIDWFSTMKHCLEFAAFEGQAIISEHLKLFLEACKTTRGLVLSLYQS
YEILPVDINSLKMDYIGLSGRTQSLNWITLNTIMSFDCIDLKLGEFVFAETEMNLFLKDF
LKGRILPRMKNFWIELLPMNFQLLTDGIEANQREKTVVREYVHKYPMLSITFRGRTDVHK
ESGELVTFEQSPPPSPFDPNCKARFRMVVW
>CBN19730
MGFPILKLPLLAIHAVISNLQLDEIIDFSLCSSKCKRVIKSIKKQPYKSMEIRIFFGYPD
FQFMYEKTKGPCWYFNNLEVEKVLRKSKRGEKRKKYEIRKIGGIKIKVMKCEENSLFSKQ
INELQLKVIFDFLLDLFNNIPICRYSSTLRVNQLNITPEYFGLKKCSSIFYSFQGMPVPD
DELHYLFENIQVSEDITINGEVSDEFQLNTAKFSTNELNIRPATWITRDIFLSLNCSRMC
LDYVTLTMNDFQSFVLQWLSSENTSFVWLQMSFTGNHEPIDFSQFQTQQWNPKVRERYYD
LSYSIFSRGRKIDCLDGRDIRRKDGKLGTIGYFRRKHYFVVWNQTN
>CBN19741
MAEETFPILSLPSIARENFLKSLDPVRVLFLSQLSRRMKRAIKLEYRKTGQALSVTVNPS
TSTSQFLVHDAKRSILQKVRLEDRLADPEGGRFSPRIPTFRFYKCDILGHTKQFLAELMD
VFSFPIAKFSVDISNYENYQSIIEWLNSYSRITQLIKIYGIEIAFEDYCWILENLESPNN
VEFNVPILNHHRKYAVPTFKADKIKIVHGEFVRLCHLQSLNGMEYTIGNATINDKELNTL
LRGLVAGANPNLRQLKLEKYGRAVVDDVLKDLNATSIGDNQWGFDLENGNKVNFSYSVQD
PESKSSISIIVNRG
>CBN19800
MAATPTFPLLALPDDEILQTIRVMDLEQIIKFSLISERCKDLVKSIRIKGTSLTVSVKNQ
ITISIATARCSLDLTFYLEPDMYWGMGAHGRKKKLTPPQSVVIDKDAAERQARQPSEWKK
RDFTMNAWLKHLKDIFHYHKIHSLRFGENSFEFDIDDIKEVFGNKTEICIQNTGCLAFNQ
MILQHFFPIEELTIMAENFQDSDIPPSLLMQNHATLYIRESDLDVPITLNDLLLINSKVI
IVDSLHIPPNELNKFIKLWQKGSNLRMEYLFTDHFNGEEDDEEIVMKGIEYEENPLDRVR
NFKAGGFEDDPIQVYGGMDIYRKDGMKATVAHRMYHESSFWEMFVWMDHCVVE
>CBN19805
MTSELSTIPFIRLPLDVKHNVISNMDMIEFISLSILSKSMKVLVKLYGCKCYFFEVVIRQ
ECFVWIKIWPNSYVFTFYQTNDEQTNFMNHNGLRIGQHQWTSTIVEHFTMRCWLKHLLFI
FNFNSIGLRIESNTGNLESIINTFDGFKLEWLAFGDIGEEYTKNLLQNLPFTEIFAHRGR
IDPTVYSEMTIQNMHLFCSNVNQGVTLSDILLNNSENLEVRQSILTPKELNRFLKLWMNN
FSNPKLKSVLISLSEDVNRFNIDDFKNEVMSSISYQEILGQELWQHYPAWYQRFFQRIPI
DGLLIQRKDGTKAAVQLCINETVLFHMVLLP
>CBN19840
MAAVSKFLLLQLPQEDILGTIRLMDIYQKISFSLISKRCKGLIQSLQIKAKFSSVSINND
IRMFVTLPEFTLHIYFANSTMRNDGQKKILRAPLYVSFDFSHHLKRIGFKYNDWLEHFQT
IFHCPSIANIQFYYGSSEYDLDEIREVFGATKKLYARDTGCYANNLMIFQKFSLIENLNI
RPDMFQDSRIPFNILQQNYATLDIICDFNNTKEMTLDQLLVINSKIITMENIRISPQDLS
TFIKLWMKGSNPRLENLNLFRTDSFSYDSATVMKGIKRKEIKQGKQMEVYRRDGTCATIL
FGAPGVQMFVWFD
>CBN19983
MASLLDMTDVPLKNILENSDYKSVLTLRKVCHSLRNFIDDSCFKTDLDYIRITIGPTGFS
VRCESRNASRRRDAVSSKEWTSNDLKTILKMTQNSKLSCFTVKTSPDNVGGLDDLKELLN
NLTRPLQTERFDMEGSVTLKVLPYLDSKTLKEIGINPTNNRDAYHNLDEIENVMELEQFK
NAVELTIHSCLLVRADLRKFFHFQIVHVRLHETSLEELEALKEAFVTSCDMKYFLVGVNL
NENQLQPVFGTPFHEIYHPGSLWFFGNRNCKKHVLKIEGRTGYLLFGKWRAEEVPHGAVV
QH
>CBN20078
MSSRMSLKFELLSVCNFGCPDFQLPRFSLFFICINPKTMSFPLHKLPASAILQVLQLMDI
YDQLTYSLCSKNTKKMVKSLGLRATTIQVHVQKKIGICINFDNSNYNFFWSSFEHGYYFP
DEEFRIPWYIEAVAWNNVKKETEWKWYGANIGIREYLHHFIDVLQHTRIDDLNFNDELVN
ADIIVPVQKVLKGLQILELGLVNSITNEFSRSALESFHYYDEFYLERIPFERHEVGRMNK
IFMKNLWWGLVSEPGKITIDQLLISNWVEIQLNITDLTEKDFNILLKLWIKGSSPRLTYF
YATTFHLLDQKIILKGINCSQIPLDNEEVHIRKIDVHYQETTLAGGSRIKRFDGTTAVVV
IDEAEFKIIVDI
>CBN20101
MAVVVHSFPLLDLPPDELRCVLKLMGSLDQIAFSLISKPTKSLIRDVPKKPLLTVCLFIQ
NYIHLNIAFPKLWKTASWQLSPKYENRNVNSVEWAVTEQVKVEYFDPDEDGNGNILWRKK
GFGAKEWLKHIMEVTNHLEIDVCRFEPSGQCFQLASIARTIEGLNVKQLVIDANCSDAHF
RAILQTIYLDDVALFRNPYPSRELFHKVLIQNVEKVIYKNDKSLTLDDLLVMNFKILDYK
TARGNHLTSIRFFNKFIKMWRTGYNTKLKIIRIIFDEAVNKETVLNGIKYSEVDPEAEIN
SNRPLCKDAELAKSMDIYDINGARGAKATVYINKFNESSGWIEVAVWD
>CBN20109
MEQCLPLKAVYESCENSTRKGQKGFGDMPIEIVDNILEYVDHRFERILMRRVCRGFRDII
DRDIPFYKRISVYHFDSRNPTVKIYLDNDAISYKPEGKGCTMGYGNQKEVSIKKKNFLKM
ALGHVGYLLHNPHLQLEQFNVMDFKKEGGAGVTQLPYLEQVLSSLNHQLHVSEIDLPKTT
LSNHIHLLKHFKPGVLKRIDCYCEGGEDDVNNLFGLDQWRMAENKLIYIDLTGDDSSILM
DVVRNSEDFEIGRPELVPEEIAEIKKVLLEMRNFQYGCIFSNKENYAMDIEAIKGALGEF
DADRRTPEWPCYPIPGSDKFLVFRFEFKRKNMIEIGRYAAS
>CBN20113
MSGFPLYRFPVVVLRELFQQLSLPEIFNISICSKKSQGNVEFLMRKGKSLEVGLNATENC
MISVQRNEEHFHVKVAEFSELREKPEVTTHVSINGESVTVAIIGQTLFVTDKKRVLKEVT
KHVLKVFRCQLQEARIGNYCSSHIPTWVVDLINEQQGPIESLWVDAKNPSVKDISHLFTK
AKVSDELICLFEYTSKGPRPAIKMGKMSMKRFDNHSSSWMTIEHMLNLSFETGTLSESSF
KSKDLSRFLEHWMAGGCDRLQELCIETEGFINYSEMLRGIEHELISPDDIRTYNSKVYKN
TVGICGGTQIRRRSDGRIARLVNVGTLSKSFSLVVFE
>CBN20154
MSSAPSPFFHPQPQQVLDDSIQSPSYSQDSNSPSQHHFDSMDSTGTTIRYSTSGMTDVVN
PTLGLFTPQSSYPYSLRKRRPCCTKDEDLFPITAATADETPQPTMKKFKLESVSPGEARK
DFSIEDEPVKVESKTESANNTDQEDHINRLPDELLLKVFSFLPDKSLLACCSVSYRFHQV
SNSQEVWKELYLSLYDYRMPLSHPAHGQFEFGEQVPIRGGNYNPWKESHRQLHNGVHVMK
EPRSNCRAVKYRCFDQIEKAQAFLEEDEYREKLIFLHTGVHEPIDTILINTDVQIIGASD
SGDITSSVILEGTKNTTVTFTDGSANAYFGFITVRFRADPTIRQQQPQMIQQGQQQMTHF
YSILVTDKDAMPYIERCDITSKVGNGAAICVKKNAAPKVNFIIFDLSKILYLQFKYCTVL
DCENVGIYITEHATGHFEHCEIARNTLAGIWVKNHANPYFRKCQIHSGKDVGVFTFEHGQ
GYFERCNIHSNRISGIEVKNSANPVVIRCDVHHGYTGGIYVHERGRGQFMENRIYANAYA
GIWITSHSDPTIRKNEIFTGQQGGVYIFGEGRGLIEQNNIYGNALAGIQIRSQSDPIVRL
NKIHNGLHGGIYVHEKGRGLIEENEVYANTLAGIWVTTGSSPILRKNRIHSGKQVGVYFY
DQGHGLLEENDIFNHLYSGVQIRTGSNPKITRNKIWGGQNGGILVYNGGKGCLEDNEIFD
NAMAGVWIKTDSEPTLRRNKIYDGRDGGVCIFNRGRGLLEDNDIFRNAQAGVLISTESNP
TLRRNKIYDGKSAGIEITNGATATLEENQLFRNKYGGLCVATGVEPVEMNNYIFDNYDTI
SHAIDSGQCLYKVSSNNSFPMHNFFRCITCNTTERNAICLNCIKCCHSGHDIELVRFDRF
FCDCGAGTLKRECHLQNVPYDNDSMYESSTPISSDTGSDD
>CBN20209
MAEYLKNNPIALRHCLLFLYIRNYPVDDAYKQFCKTVGDDVIDEQDVQFWFNRFRQGVFD
REEDKELWTDMRDVFRSDKYALRAAVLYQYLQSKHENLVYFWHSQCILVERFGANHLFFI
HLGICNVFGEDVMTFPEFQFWFYRFFNGEFDLDFERDTDKKIYELLDMPLVVMKNILKNV
NVFDRVALSQTCQPLRQFIQNQKLFLGTLEFKCELMGRLPAIRFTFGKMSSVYSKDGSNR
MKNSDTENRDLDVPYWKEAFLDFKEVIRNPKLYLDELILAFRSEEDDEFYGFDVIDQLET
ALKSAHQLNVKKLIFKKSSTGAILKILPYVKPGYLTTIEIGLLFYKDVMSEEVFGMEQWK
QAKYFVTRESDYTYNSCTIGSLRHFFHFKEFSVPFKELTVENVREMKEVLFKSPDFEKCS
LSFMRAIDTSTIEREFGSTFAKNTCHYPISNTEYFEIKFFVRKIEVSRKKM
>CBN20226
MAGVFETDEHAYRACILYEVKHSRSVETAFKRMKKVKPNVEYSDFAYWYHRFSNGHHDLN
HDRSTDPKPPGLSDMPTHVMERIVENLGLVDKLSTRKVCKSLRTVIDNQTSEFGYVALGI
TEKCCKICYEDIRIRYFPKENGNYLLKTPRKTISLKGDYSVRAMREFASVITHPKWSFKE
VVISAICDQKNEQKSVLFLNSLLSNHKFHVEKLRIDGRTFETLATLLPLFEADRLYPRLI
SPLDDTQENLFEVIVEMDQWKNATMISIDSLSSEFPIEVFFCAREIDIYDFKLTESRLVK
IRDILFKAPAFERFKFCDRKYDDREKLSVLTDRVMGAHSAYDPHTKIYRIEDSKDYIQIF
IKGEKNNELIIRRISS
>CBN20258
MAELILNDPIAVRRCILFEFLSVKPVWTCFQYFCYTLGENAIEYQEFEYWFMRFSRKEFE
LDYDRSKDPPTRNFSDLPLEILQKVLSDMNEKQRRKSALVCKRLHNAVSTLIPPYKDFRV
NINNSYTVLFIDDFFYNSFNYYSNGKEFEGLNTEMFLTRPLKWYDNENNHQEVVLKDVYA
FLNQPRLELEKLEITQVPDKYWETFIAMLGKLQQKVKTKEIRIGAAERMEELQILPCLDP
SFIEKIHLTIDEATKYRMDKLLELEQCRNVKMIEFRLADKEYKNFQVENFMKFRRFALEF
SGYCMGAEQLMSIVKALLTSTSLEFVHLDCFFPKIAGPVKLELEKITEQMPENSEFRKFL
IPNSKEYFEIEIDEHAVIRIERKQ
>CBN20268
MGLPILKLPYLALKVLVDHFNYVELVTVSLVSRRADWVLKTCGKKPVPFFDMQGSEIRDL
FDFDKIPFLALKVFVNHLGDVELVTVSVLSRRTDWLLKACGKNNVSFFKLRGIEIGYLRQ
IQVIELFLLESRRQSELPEWNFQLCYSVSYDQHISISCEHFFFRIRFEILDDIEKFVGIR
RRLKIGESFVPLVITNDDGVKKTRTFWSSETDGMIAFMNFFKNKFNLPIQQLKFAGNRSR
DIRTIVTQINSTQTVVKNVLVSVHPPLSADDFDFVLKNVSATENLSSHLILSQDFKFIGK
IRAKIIKIHYGHWFTLENLAINTENEEIYVNGSDYLREELRSFLKEWVSGRLPKLKEVKL
ATRVCCLDVTRGFSKRRVKCQNDSGRTVEAVLGHGDSYGIVDLADRGQGYFRMKFYNGGL
LQ
>CBN20275
MPLPLLRIPDVALEYIANHMSEVELLKISLCSRKADRALKRCGQKELTYFKTNISSLNYL
EHFQLSLLEAGRAEGGVCAALRLNLVVNFYNYSVRIDVWHNGICVYALYFECLNKLDQFA
GIQKSLVMKHTYIPVVSTEDKSTYTFWNNRADGLTFVLKCLNEKFRHVTHKLNVFTRLMP
DASQILTKFVDYTVLPEVSLIGVNIEQGVQMSIEDFRYILENVKFRDQSEVDCEFSSCFK
VNENFEFSSTVLCSKLFLYSGHWITLQYLLKCKHSNIMVAGSKFTNEEIRIYMKQWVDGN
ILDVEQVYVDMSEPFNVNYVLSGLQRCKLQCSWRNRRPDHLYVFIKGVGNKIAIIRKDWF
NMEVYTDWNAVKVENDEEQTGGSERIKDNKEEGEENGDDDESSGDNGSEESEEEEDKSQG
KCDVDEDMEDGKEDESDGDVNMKEDKGVSDSD
>CBN20346
MPLPLLRLPFLALKQIFQSTELSDLILMAMLNRRLKNAMSAAKYPVNHLRFNLECHMLSI
TTDFKKVLVKALVAGQFSDEDAKKYTVRIDKEMKAVTTGKKRGEHLIYVISRKRTPANRW
ILFEWVSRFLLSFVTPKTFSLHCGSDDINLDNLFVWTLTNRFATVRINMERRIPISSKTL
EFLLNDINADELLLGVWCTNESYKYGGSNNVVPNIKKVCINNNNWVDFNNFFGTLKFPTV
ECRVPSYETINQILKQWINEGNNTLESLFFDVGPRYMRRAEVLRGIDATPTSLTEKQLPR
RCKFYSQDGVELLDIKRKTDGRIATIGLHDRAVTLSVWTQDQLEQVGNQ
>CBN20361
MSNPLGIFGDLPVDLLSNVCRHLPINDVITVSEMDNRLNFLVNRFIYREIKGLKVDINEE
YSSITFINKDGRVTQMSLDQKGWEQVVKSGNCVEKLEMNVCMGKSTNQLFSAFRNSRFNL
RSLKINTKGSLQKDHALRQRFIALLQQHRATIRHLEISTTGEQNVSINASCDASEIVFTY
NQPVEPTPNSLGDHNMNHSFVHTLCQDYLKYHTVSNVTLKVASKFDANLALQKAYQVAIP
FENKKYLKRLSIEFGASLKAVSEEEMKSLLLLHVSETHIATPNLQYFHCTLPNDEIDLSQ
EFIASLKEPIRIHRKNSPVPFNYNISLRAVRCQ
>CBN20419
MAEILLSDPITLRRCILLECLSGESVWTCFMNFCNKLGNNAIEYQEFEYWFMRFSRKEYE
LDYNRSQDPPTRNIDNLPLEIMQKVLVDMNVKERLNSALVCKKLYNAVSTLKPPYEDLQV
IIKDNSTYLFINHYDYFNYYCNELSEEGYEIGFFPVNAIPLKRYKDKKDYQEEALKDIHA
FFNQPRLELKKLNIEKVSDKHWNDFGAIFEKLHQKVKIKEIFICTTDKFEELQILPYINP
SFIEKIVLKIDRGTEDRIERIFEMEQCQNVKMIEFRLDFHRLEQFRVENFTKFKRFALQF
SCYNRDAEKLMEIVKTLLTSTTLKLVHLDLYYQGRVEPIKTELDKITEEIRGNSSVRKFL
IPNSKEYFEIEFIGDTVIRIERKR
>CBN20499
MQSTENSISTKTSTESKLETMESSSTTTPSTTSSETITLPEDSTSESTSSFETTTTSVQE
PTTELAEATTSSETTPSLTSKSSTSSTTRTAQITTTEHSTASPETIGTSEKTDGTKTSST
TSSIPESTQSSEKSSTTSTTIPSTGYSSAPTAMTTETSSTSSTKKSTPVDSTSTENSKSS
TDSATTKDSFKSTTSDSATRTTEKSTLTGHSTSGTVAETPATTVILSTTGSENNKPVEES
TENTEASTDGTPVVFTTISSTTSTEKTTPIDQSISTTHTASGASTPSMTTSTISSTTSSE
KMIEYSSAPTRIATETSPTSSIESSTPDEDPTSSTTTSSTTNSEGTTHAEQLSTSFETKP
GVPSASTVFATSSSEITTPSGTTLSSTTTPESIESQGSSTSTGYLSEGTTPLLTTVTSSS
SEQPETEETTQFITDESAFSPSTTSNSHPTDFTSRELHTSVASTNPTSGSTSPATTDADP
SSSKVSTQESTPSPSSTVRSASLTSKDTSPVAPSDTVPPTSQSSSSKTSTSSYSPSSSKT
EAETSTTKSSSIDPRISSDKSTTLSATVHASPRSKDLLESSSSPSSKSSVLSTSSMPISS
SSDAISTDSTTTSAKVTTSSEGAVTELSTEAAPTSTYESSVVTSETTSSLDTTSKIPATL
ETNTGFVPEASITLTAPVPVSEVVPDVSSETTITPSKPSDVILESSRAPMSTPSQPVLDV
SPSHQTLESVKEETSSFSPAPVFSSGSDTATTTARLTTSNAASPTTASRTTESFESQTSS
SKESSTSPPSPSKTPSSTTTSTSSPQCPDGYLIGAFSCFLLVGPSEKTRSYQAALSYCKT
KEKRTLASMDKIKGDLKLIKEGAALKGIDLLFDNGLGGRKERFEKKADVYSIYEQTLINS
VIVKTVGISDIVGNVSAICVLPHHDNPNECDVEKFFLAYDFYSQFKTSGGTLKPRQTSTV
TCLHGNQRTVTVTCNMLGAVYPHPTNIGCQEEGENGRILRDTTNETVSSCKVCFGRGTKE
CEEVIGDNGEVEGYRCICREPYYMARCWKTRNACTPNACGPNGVCHSEIGQRICVCNWGY
SGESCEINLRETFYQNTGYITYTGATITLGEGLLKLVKTAVLGYSLSSPQGSDPQGTHQR
LRTFCTVSAGFITTMWSNPTVFGITQPSCRFHFIAFHFSYMMENELENNIPSAMNAEQTF
SELPREVIFELLNKLDPIHRLIVRNVSKSLRSMIDAQKPNIFKLTFFEYHGKITIYLNNS
QWIDFHKVQEGSLVTYEGKRVVVPDAWHVELAMNFLKPVLANPKFQLHTFHLEQETHSKV
FEHYILEIFSQFPFPVESFGVETATSICPMRLVSALKPGGFLKEVGIFSPQLTNHGIMKF
IESSHFKEAETMELMRTMPLNVAVIDRFLHFRGFDVTLWRISIQQIFQLREKLLKKFETF
QNCQLALRTELDLDEVALAFGKQVQDDEVVHIDCICGSKFYYYFKFKKNSIEILKGTRDF
ELDCEFCT
>CBN20590
MSSINLFGFPIVVLRNVFSQFGPAEIFTISLCSKRTEQNLQYVMRPNTVVLHLTASDENE
FTIECSRGRQCLTFRGSSESVDEYEYVVNTNAGSVPVSFSDKTVFVNCKKRVFKAFFKYI
CNIFRSEIGKLFLWSMTPSSQVPIWVIEWVMCQQESLKSLWILADEVSKENISYIVSKAN
ITEELNLVSNYYKSNANIRMRPMSLRKFESFNSAWFTLENLINLDVETAKVYSTQLTSRN
MFLRHWVYGGCGRLLEMYLEFGLRMIVDFNQVLDGIDFKRVEQKKADKYFSEYLSGFVGK
DGGFKVRRKSDGKVALLLNNRQKPSFFNLLVDC
>CBN20634
MQPIPLWKLPFVARKNVFRQMDPDDVFNLSMTSMKSKLIIMKLHKLPPANFSWHIGRHQG
NFWNGTCVVSIVEDEMNLYICFVDPNINGIKVFVEDLREGKSFVEKYLTSILFDPNGKQV
VPQIVNRIYNTKAFYQSQKKRRDNKTMWRLLSRKNKAGFKKIMEKNRVAQTKQMQDGLTK
YRRPSETSQFWITAEGWNLREGLQTTGFVQNIFFKLCKKSG
>CBN20657
MKFPLLQLPEVSLLNVLMQMDVLDKIRLNMVFDAVMRNKTGTYISLGNIEISIDECVSTL
KVGNFSWCFKRKREWTEDDKSVVQTHFPMQYVAYGNMYKAHPLNWLSCVENTGKAVLRVY
KWLMEAFPKSKLKYISVESPRNSVIEELMTMNCQKFERGTIEVPFERNIENTKFFKTALR
GRDFVLTYVSEEEEPTVRAYFGKMRNDRTVPFLVPILSRCEYILLPAMEYTETHLHHIIT
FWMSGHMEKLVYVGVSGIWGLKITNFVTKTRVEDWSDDISPIPQFAEFFRKGIVITNVNG
VKASIHINDERETFDIVVWRAHSQNTLQLYSQLPLY
>CBN20851
MGVCYSKLLKTTFNSSKYSYDVNWSPEWSPTPKTFPLLRLPFLALLEVFKSLDPIELFIL
SQCSRKAASSIHFVGSKKWKLSVDVREQSININDIYRVAITESSIKPTWIYDRRMKMLFV
KYQKNENNKLELQKVLSQLQSAFRCPVTSFEYNGFWKSDQCWVSVLKCIVQNQVQPLESF
VLTRSWKMEDLERALQNVKVSRQIRIRIHASSFLRLDLMMFKSCKCIELSFSWLTISDLD
VFMEEWKAGNLPSLRYMLIRNDGFHWYWYDQILGFKRDEMKQLGARRKLVIDENLSVDEC
TGGVDIQADNGRKATIQMDRVSDSWFKLFVWNN
>CBN21057
MHNFFRKLSSRSGSPPAPKKKSAHQLKKNSSGLLRFIRNNNNNDKYEEPLYEMPIEVMLI
VIDQLPFFEQIRLARLCKEVKEHLEEKFSKIRKLELRKRDINEACASDEGLERHSKAYVA
IRIDEDSACLVIDDAWVVADLYVFLGMLEVFRDGVEQVEMDAPIAELIVISMSNISLERW
YAFQCMLKAFSDVFEDMHLDSDFISDRDTFWPKCSDIAIHATKAQAAALGRILDYGVKSG
YVFDRRTMDHLKLEFEDLQGFDEDRAVNKQIYYFRCWTGSLGWDHRYEVVFNQGNKRECH
V
>CBN21085
MVVESFPILRLPSLAREKVLKFLIPIQVFLLSQFSKRMRYAVKSEYRNTGQELSVSVHSS
SMLICTHFSGKITGEFYVNEIEISNEWGMRIGSKSFKKRFIRLTLRIYNRNSQEYTKQLL
EEFIDVFSFPIAKMSFSPDKEDYKSMIQWVNTYSQKTQLIIVNGPRVPVERYFYVLEHLE
SPNNVEFQLLIEDHDSRSSRIPTFRAEKIKFIYGDFIRLRHLKSFNGKEYIIREATINDK
ELNEFLRGLAAGANPNLRRLKLERYGKAVIDDVLKNLRAGKIGEYSDYEEQWSFELENGN
QAILTYDELLPRIEESSIDIVINRD
>CBN21089
MEELASVLQNKLSIHSKPNISDLPLELVEKIVKEADLPGRLVLRKVSKYLRALVDKQDPR
YKNIGIVINSNCIQLDLEGILINYTNTENGNCTIEVPGRKPKKMYKDNMYVMFDELLSFM
SNRSFYVDHLRITTTDDASYKKFITLHPKLLRFKIEVKSLWIKVDMNQELRKVSDFIDRS
KVQKSECHWLQIQNGRSSQCKELLVRNGDNFDGEASYVPLVELYGKEKKTYDEALQTNAA
VKWNIRGPKEFYI
>CBN21381
MATDPFPVNRLPYLARRNVLAVMNMPELLMASTCSQNYKAFVKSLFIRPRTCSILIHESE
LHFTSLYGDDGFSVFFDSTDFSVEGPCTPYFKYLVNTSRNPENQPLKHSTFGAREWVQHF
LEVLNIGKITAILFNTGAEDFDPEDLSKVFGNYQLLELLFGNEDYSDEYLRKINDLFTPT
LSLLLNKKLSNEEDFHRKATNSNVELTNIWYPIDLAGLSVINCPSMAIGKTNMTPIDFNS
FIKRWINQTAATKLKQMHIRFPERRFGEDYLPAVFDGVDNQFFEEERTYPILLHTLKTLG
EEHVFKDGYKIERNDGVNASILFCSLSPRFHDVFFVVHSLP
>CBN21470
MASFPLLRLPLLALAKVLQCSDPFELLILAQCSRRSTNLVPLSKSKNFRIECDSEAKLII
NNDDWTVEKLTEKSKFDFKIRDIDCYVSNSDSKIYFGKFRKLIWCLCDLFKCPIRVIHYS
PKLHSGMFSKFLNKVNRRQNGVEEFVIASCANGTYTLRVTEWKNVMDISQSIDISKKLTI
NVPIPRSFVYTFRKFPKHLDIGHSTWFTMANLMQASSCVSIILKYSNLTKHHLMTFVNRW
KQGEFPNLEWMEVFNDAFSQPEPALPAFENPRNLVRRNKRVHGIGSTIMFKGVKIQRENG
QKAEYRIFGKFFRFIVLSEDDEVVY
>CBN21489
MSHNFRENNAVYQGFILSQVILEIPCFEAYKSACKIRRENINYRDFEFIYMQFAGGHTEL
DVVVPEWTENDQTLLKMPPLVMEAIFSNFDVKTRFVLRKVSKTFEQVVDNTTHFCKELEI
HLCTDYFELGFDDTYLIKYNFNSHEVSLEQDEVAITEHSCQNPFEAAMTDLKIIIKNLTI
DQLGFLIMAGDEETEQLMRTLQQVHQDNGRDFRVTVLQAIIEVDMHQFLPLLETMDPSFL
KEVAVSGDVLSETIFPGIYETNQWSNLKKLEIGLFVEFDQVERMAELNYFEVVTSITVEQ
AQQLIQTLSTSNTFAKCKLTSYNSITIAELARALDVTLENDGIEEFSHRIKLGNNGGALL
INAKTEVLSYDRNQFQLFLCVEREA
>CBN21693
MTSDIQQLPTLPQTEIFKNLDVIDVLSFALASKKNALIVRTAAVLRTLVVDVTIASEVNR
SSITLYNKINDQFHLILRWGMIEARNTRNEVEVHMYDKVICLQKRRGVVDLRSNNLCLPR
RVRQKETHIQTAVSFLAFIFPRIAFRELMINTHAFASSMDALNYAKCLESVTRTEILSIK
PDVRGTAYKVRSLLTHLEVTNSVDIEEEDIPALLGYRFTGSGKLHLADGRFMDNSSLVSM
NCVEIIITKTRFTTNDFLQFLNTWKGSNEALRRIKFVKIGHPRGVRKVYGDVGAVKWDPS
RRPSGDFEFGMDIFKPDGLVGTIEQFDDFFMFKVWH
>CBN21724
MNRFPLLRLPYLALREVILSTDRSDVIHLALSSRKTCRIINTTRNTVSMQKMSQDDVDGL
SALDKLNIACLETRENSTTVRKTIELRLSEQFSFSFLLSHYGDDSPNSRSSCTMSFRFQV
NSINDRIEGPREIMRIEDVDVPIVIKSNDRICTLWEDIDFGFQFLSQCFQQFRWRMESLE
VNPRGSDESKFSRFLRNSVDFLKSSGKPDLSISNIELMTDSDLQTLLHNTDYYTIIIPGP
GRFPDNFACKTICLTVFNADGFTLKHLLNSKCERVCLKSTQMTSGDMRVVLNNWMDGRLE
TLKDLHVELRDYLYIAVVLTGLTNRTGYDVNRTDKSMVIKRKDGKKAKISIPKDERERKV
FDMSICNY
>CBN21735
MSGFPIYSLPVVALRELFEQLSLPEIFNTSLCSKRSQKNVELLMRRGNSLEVQLDATDDS
MISVGRKNEVFHLKVAEFSELTEKPEALSRVNINGTSVPMAMIGETLVLADKKSGLKNVT
KHVLKVFRCQIQKAVIGDSCSSFMPTWVTDLPIECLRVDAKNPSVNDLSYLFTKVKVSEK
LTCSFEYSSQGPRPAIKMGKISLKRFDNDSSSWMTAEHLLNLNFEIGLLSESSFRNRDMN
RFLKHWMAGGCDRLQEVCIEMEGFIKYSEVLRDIDHELISRDEIKEYYSKLYEDTMEIRG
GFQVCRRSDGKVARLLDNGTQSEFFSFVVFEL
>CBN21764
MALVHKSPGVGILNRSGVSNPGPCLVEPQVSVAPTISLHELSVQLHPPVDTTSSGDQTVE
PQDVVALASIGSGFFSKEKINEPKGFSLVKLRARVQEETHTDKFSRIFFNNIWRKMGCST
NSVNEEQYWIMMKGIAELELEHRTNPSRRLFSDLPAEILSQILGNLDPVSRLVCRNVSRS
LRSIVDSEKPNIKCIELWEHSFGIQIRFSQPQRDVTFYRIEDDCLVYWRTNETIVEGDHY
IRLALQCLKPILFNPKLKLVQFHAWLEDNSSVFQKLFDLMSDVVKTTNIQFHVEKLKPVL
INHFLHFETFRVRLQSIPTNKVLRLMKILSTSAIFKRCDIEVLSDLDLNAIEEAFEMLPT
NPVRQNGLLYVEVNYVQFSLRFWFDKSSFVIKRKSEEH
>CBN21770
MAIPLFRLPLLVIKLILESMRFCEMFVLTSASSKTKQYVKSLVKVKNHEMLIIMEKGELL
FQFQHISNPDFWEQIYSEWGKSHPKNVFFLKIGTIDQVPSEFSPAENGTAVLTIYWNENI
NHGAMLYNALIELFKLPVKYIQMDLTGVEVKTQRGWIKLFNETLSAASLLAIVGECDYSD
CVWIRENVKTENGLAFNITL
>CBN21781
MNRFPLLRLPYVALREVIVTIDKSDVINLALSSRKTCKLVNTTRNPVSMRKQSKEEIDGL
DAVDRLNMARLESLENLGDVTKSMKIVVSKKLSLQFDFIYIPGCQTRSLCRLLSFEFRIN
PIGDLVSEEHRTMRFGDLKVPIIIDSKTTFRTFWKDIEFGFQFLSRHFAQEFKLDDIILD
ANPEEVDGSKFSRLLENAVDVVKSSSEAKRSLSVNKIELFSDVDLQNMFRNIKYEEIRSR
GPLNRRLPVDCAFEAKNLVVQNSDGFTLKDLLSSKCSRVHLIGNGMTNKDMKEFLINWID
GNLETLQELAVELIEEVDIEKILAELSDRTGCNIIHYEKSKKIIRRGDGKGATVRASNAN
KKLFTMIR
>CBN21809
MMTPITMDELADRFQNLQIREKPNSCNLPVEIIEIVIQNVDIVSRVALRKVSKTLRELVD
RQEPFCDLIVLKINTKHVVRNLERTFVRYKETGEYAANDIKMKIIDDVLRDLLTFMTNPK
FRLNHLKFKFTDIYSSRYFLDAWKKHFSFQIHVQKKRLGFGE
>CBN21861
MANVSKMGFPIFRLPILAIFNVFSMMNPLEMINFSMSSSKCKRIVKQFFCPGCKFELQLH
IMDGTSISFKGTPTFWWEYELTLEKNEDNIIKYDADSEKLMKYSTNILESFFNLFKYIDD
LMSFKNLGFLLFEMNKFPLQNDLIIQEIKNFKKPIEWFEVFSEEDVENDVTDILNHVKGI
KHLNLSAPFSENFELICPPSLSYLSISNSKWVNLKKLLEFSSTEIRIPKSELTDMDLCAF
FQSWIASESHSNLEKIEIHTVNPETFVTVSQNLPHEEFDNSVVRKVHSLPEWQIVLESFS
IKRNDGTWATIYLTQHTMHPDCLTLEMTVG
>CBN21962
MSFSVLKLPSVARGELLKLLTPIELYLFGNTSKRAARIVPESNSRKFSITVNSRSEVTVN
QRFTFQILGSHSINYFNRQNTFVIDQGMHAFYKDDGGLEVCLEGRRSLTDFIIDVFMMFR
CTVKSVQYQMDALRLPYLLKYIQDNQSVAIENLEIIGRFESRELKWILENIKVTKRLEVW
TMVEPGFEVNFSSDCDILILRGFWITDTMLQSFDSSAVIVVDYDHRQLSATNLNDIINGW
QAGSYPKLEYLGIDSIYIEKNVEVNGITTNAMLEKNFKSKKKLFDGEYIGYFRNGVQINA
VDGKVGFLQWTSKERLFPLINVESDYGKFEFFCFDIDDIPQKLEN
>CBN21966
MPSVRKAKKKEDVGGQGAKEETNWNNLPNELKHACVKEMTIETRWKLRQTSHSERTLVDS
VRLYAVDIRLSNNFLTLTRNATTLMIHFKFHRSKYIPFLVYLFTVLELKTLDPLKVKTKS
LWNLIYERLPHEEEIPKAKEVLPIPSGIILPRFTKNDMQKIKIQRWLRDVRHQVFGSDPE
NWYHLFEKIADWQNFPPVVGAEIIVYDSEIKAKMLRTFLKDLLGKFL
>CBN21977
MSEVFETNEIAYRSCILYEAVRKTPLEDAYKNMKEVKPNVEYSDFEYWYYRFSNGQHDLK
HDRSKDPKSLGFSDMPIDVVDNIIGYLGLVDKLSTRKVCRQLRAVIDKQSSKFGDVGLTI
DEESCEVCYEDSTIEYSAVENENCLLKSPRKTISLKGDDWMMALEEFASVITHPKWSFQS
VSIVISRKDSHPENERKLLLFFNSLLSNHQIHVDSLYMNAYSFESLAMLLPHFKTDTLSF
CPLFPLEDTQENLFEAILKMDRWKNLTKIHIDRFPDGFPIEALFHVRECDVRSVELTENR
LTKIRDILFKTPTFAHFEFRDEKDENREDLPVLIDRVMGAHDAYNSHDKVYRIENSKDYI
QISIKGPRSDQLDIRRIRS
>CBN22077
MDPDYAGFPLISLPAVPRRIIFGFFDSGDLFDISLCSKRMTQMIKHTRTVAKRHSIVLTT
NLTSIQVEYVKERRILIWDFTDKPELSELTEKRKIGNVLFENCQKVRHSYVELDTITVSY
PDVQRGAIEVIKHFCNIFPGPIELEFSVAFSSDFAGLFANQEFHQLQSLTVYGSIMLKKM
LKQVFDKVTIQKKLSVEPETDDEYPIMQALEVDDLHLAKCKMDVKRAPCPIECKSWSNTR
SLFRLERFRSIRKKLDRKTEIQN
>CBN22106
MEVFKENIVDGMIYTFHFQHFPATAAHIMIGQMIGSDICSLQYVEELYKKIEEKKFSLKK
PQLLDMPPHFLENVVKELDVESRAIVRKTCKTLRAFVDHIPLRLEYLAINFSRNPSNSRR
INIKLHFADIVVSYYEQEEGCLVTKNRQGEFRFDGRERFVNGDVKQLVLADLKSIFLNPK
LEIEGLAITKTKTYRFNPYFTEFIQMLSSLEHKVHVERFSWSVYYNTDELVEILSAMKPS
TLKSFESNSLYMVHDPYLPNLCLELNKCLFNLPQWKGAKELNCTCKMNPRYYVYLAQFDQ
AYLTRNMHTYGQKMTVKTIMALKKKLLENENFVEMKIFEKPSTIPVKGLKRTVRPFQSPI
NPRWAQFDYPNSVKKLLLRVYSDHIWFKGPCYESDEDESEEDSEDEEFSEEEVEGDSENE
EPDGTDGEDEEHDGEIEEDSSDTSDKEPEE
>CBN22144
MPSFPVLRLPQLALTEVLRCLDPIELFIFAQSSTKSSSAVPLVKSKSFRIDLDNEFGKII
IINKDYRFSLEKLDKHSLFDFKCKSMNSSVKRDREHLLTISSDVGFENFIWYFCNLFQSP
IRTITFLPVRDFDQITAYLLKSDQSIEELEITGYKLRENVMRKTLDAVQRTKISFALSIK
SFVPEGFVYNFEKLPERLQLKESHWFTMANLMQASNCAHIDLHKSLLTIKDMQEFMSRWK
QGEFPNLEYFQASNDSFNITDYPDFEDRQNTVQRNKRIKNSSSSRYMTRGVKIQRDNGQK
AEYRIFGNWFQFFVLSEWDMC
>CBN22211
MEFYQNPEFKGTDYDGSTKPKFSDLPIEIVFKILDELDPINRIFVRYVSKPLRAIVDNLE
YPVAEIEVHETAKGLEIIFDNTQKVTFSPTKNGCEAISETQRRVVQGGNYLELALNLLES
ILSNPRLRLYTLVFAHHHDAKVFNYCINTLASNKKIPKINTKELAIFAFKPVILEPILSL
VSHEELMVLRLEAADEPTIEEVMTTELFKTVPGFDIYKSAALGSKMIVWFASFSYFAVKF
HRFTTNDILDLRDDLSYIFTSCEYGNIYVEESFDLDDIAAIVDEEIQENKFIIYRHQIPR
SEFRLEFKFERNVLRFVRSKNSLPLYIFE
>CBN22280
MAIPLFRLPILVIQLILESMGFIDIFVLTSASSKTKKIVKNLIRVRNHEMLIFLEKKEHF
FNFENISNPDLFEQISSESRNRYPKDFFYLRIGTFDYVPSEFSSATNGVPALTTYWCDDI
DHEKVLYNAFIELFRLPVKQICMDLNGVAFSTCKNWFNETSFVASLLDPSIHHLIYRPPQ
FVV
>CBN22487
MPDLALKEILGYVGWKSLNTLRLVSKDLCNFIHLVKPKIQIDSLRIKIAPNSVQIELNSS
LQKSKVEIHGNGNSTSTVSGKKNISHGPTPFLSVTMEILEALLKRQNGPIGKFQLEIDDK
YSKGTNQEFLEKFLELLRSLKAQNKTLLQVSHIDLEGSGPQAFQLLARVDSKFLKKISIS
RAFMKLEDIRNNELMILEQWKCAEELRTFGYYFSKYSKSPTFKSSTIHYSRLMDPKDLDH
ILGKPFENNEEFNEKTWYFKCADSNFALFLFFGRILFRFVRVPISKVPKEVSFN
>CBN22511
MSFPLRRLPFLAIREVIQSMDPRGIFEFSLVSKKSQNLVMLSIPKNSLSTGFTFRKDRFQ
FELMPKGFKKQRAKFFFKNRPVFTRFSTCGLYVQCELTGTSEVEETTRKLFYRFSKTFKN
SKFSLRFGEETREEFAMEMMRFAWENGIPLNRINFYLDKTSPESIQELLNGCNGHYTSLD
IETKIPEDFKCIPPPGGYKFKSFSVRDAHWVNLDDFLQCRKVSFWGDVPDWTVEYLNGLF
KKIANLESRIEHFSLSLWNLPQITQVIRDFAQVVSGLSESAIERDAHHYKKLQFKRKDGL
KLLISLAHGIRLKMTTF
>CBN22628
MPPKSRKKPTFKEKSNPIPSYLNMSVKSRTSIENSKKPGTFNLFKLPWDALKEVLKPMDH
RDVFVLSLSGNYSVLTMSTHQSTPFNELSTTIFAIYSVLNTLI
>CBN22687
MSFPLPRLPLLAIREMIPSMDTREIFLFSLLSKKSQNLVMSSIPKNSLSAKVTFKKNGFL
FELMPKGVRNQAANNRPVVPYRTENETIFMRFGSYSPHVQCYWTGTFEIEESIRKLFYRF
SKTFKNSKFYMKFEDGTREEFAMKILRFTWENGFPMDEIEFCLKYASPETFQELLNGCNE
HHTSLETNSKIPEEFKCTPPAGGYKFESLSVDYAPWVNLDDFLQCRKLFFVIEFPDVTPE
YLNGLLKQIVNLECKIERFTFGMQFIKPSYFPEIVRGLSDSAIQQNGNWQGLQFARKDGL
KMLVTFCNNHLELDEDYL
>CBN22733
MDWEYNPFAIEGFLFCLFLLKVSAERAYSDLLKITKREERCLECVKSLFNWMEEEDYDIK
AGDDEYQRSKGFLYCLYLREVSPDYAFLELQLAGGSFSLKDVRIMFKRMEEGKYNMEQVV
VSRNPREAFGILPDEIKVKVIEFLNLESRLAFRQTSSKNRQLVDTGKFFIGDAKVFDSRW
TLHILASDYTINWDLAFNQWFMYKKFKDYVILPEATETEVHSKFQKEISLIFNSNKKLKI
GKLDIRVTSPEKGYYPERFIVPSANRVRMPFNFLRVTTLNLEGFTIQLLLNFLKKCDPTI
LKHVTRRSNFVGRPVMKFWKRKNAYKKLYGLEQWKNLDEFVDKDDRHICDNLASSFAHLA
YADVTLYSDPPLEQILELREKLLLKPTLDEMTLNFNFSVEKFEELCEHFGIFNIPPLGNA
EWVIYGYPNSEEVLSLCVTPHKVIFRGPYFNGRIRSR
>CBN22801
MSSLPLFRLPLLALEEFVRCLTPVELFVLSICSRRAARIVPFSKSSKFEMKLDTAGAIRI
NDDYCFISMDVPCISDTYFNCKTLGCTARHQKYGLTTYWHDTQLGLFKLSFYLSELFHCP
IRSITYSPVFHNYTRVKEQETREYIRKVDRRQNGIDCVQIWKDGRFSPFKWY
>CBN22806
MASGTFSLYRLPYIALAVVIDCMKPYHIFRLSLVSKKSHRIARSMRKKEGKIYLIFAQKE
RINIVYRGCSYILFIIPDHLVEQEGEVFELLKIKNAAFNTEMKRETDEMYIQRNCNMFAV
LTTLLEYAISFYGQPIHFVKIMPGNRWELTKRAIEWVLSRQETIPDCSFRCETNSDVQFR
YFLDKIGNRVSKQLAIDTVSISENFQHSFRQPLTAVITRMGCKPWLNINNLYSLNSQYID
IKNTKFTCADMNSFLKNWLQGGNSELRCLFLRLPLTYDEVVLDGLEAVQRKSVNKIEYNH
FKNNIFKFSSSFELKKNDGTIASLGVENGINRQFVMVVWPDLLNKPYPAHEME
>CBN22811
MKTSVRDKISSLLNWRRPLHSSFILYNDQCASFPLFFVNLFVLRTSLSFQASIILFVFAE
MVLPLFKLPILVIKLVLETMGFIDLFVLTSASSKTKRIVKNLITIRNFRMNIFIKKEAIV
FCFQKIGNTNYLNSIYMEPEKNRRDDVFHLKIGTDNVPSTFDETIDRAIVLTIYLKQTID
HVTKLYNTFFEIFKTPLKGINIDLKDVAVETYRSWIKWNNDYFFDSQSLEIVGKSTFHNY
IWILKNVRTKNMLYFNVEPTDYPEDPENNEIVNVEAASVYIWFGRWMSMQQLKAIKAESI
TVRRVSLTDSQINTFLREMKALEVPSYLKKLRVRFNREANPAVVLEGLDVINEDLERPDD
VLNQWSFTMANGEKCTAIYAEYEGDIPEFGFEFQVGN
>CBN22818
MTTNLYNLTEDSMRYVLSYLEINEILILRKVSWNIRYTIDEINPNFNIRSVSIAPDSKKI
VLTFVTDRNWTITYRESSMGQLKGCMVTKENYNGGYFLKEGEYMDVAAKDLEIILSNRKS
VLEELVIKLDSNKEVNNKIITAISTALESNIQQLKVKKLEMDVTKQAQIFEVFRCINPKK
LKIIKLSQPSYLFVSELLETNGACELEQWKQAERLEIENLTIPDIHQNLMHFKSFNVKVN
KITPDDLLFLKEKLKKSPTFEEASIRYVSFDDSDRLSELFSGFEYTRGTSKSCIFHFSDT
NRYLVFKLATFKSLLFIRNLKESELTDRITKDALFIKE
>CBN22831
MSLPLFRLPMLVIKLILETMGFFDMFVLTRTSSKTKRFFERLVTIRNHELILFMESKDFA
FDLQTKSGDILGSEIVLVPEKYRPDDVFILKIGSTDVASAFSNKKGRIILSIYSDTSMYT
GTQLCNALREEFKMPLQQIVMRLDDVAVETYDYWITWNNTLFYDIPALTVMGKCSFSAYV
WILKHVRTKHKLDFGLEPTEYDNNVEIVEIQTDETIFIDHGRWINVAQLNSIKARDITIS
EVFLTDSEINMFLKNWRDRGVASGWKQLDIHFNGEADLDIVLEGIDGTEEDLNRPADIIH
QFSFNSRNGEKCTVCYVRNDADDSIFGFEFHFGN
>CBN22855
MPLQPIWQDLPFEFKRNVVKKLDCKSRISLQKCSKSDQYLVQSVPFFINSILLTISPDDV
DQNIRSAKSELMIIEKPLSNSLYWKTDDHNVIIDTLKSLIMNPRANVEEMILNTKKNPAE
FMKLILGKSNSLKFQVERLYWANSGKISKTTKEREDCLKFFNSFDTVKLKKLELKIPQKR
LMEELMKTDQLKSAKQIFLKSQIENDQLDNVLHAKELRVHHFYEQGIMKHRFDIGDHTAE
DGEALIIYLKIDRLSVIGAVCRVDHIHEDSRSIY
>CBN22896
MHTKNIADLNMDVMEKIFSYLNVADRLICSKTNKDFRYLSKIKKPETIELIFDLSEIRMR
LDSDPVMINYRKNGETCSVGTVLDELVNQEVNHSGYNYIKLALINMHSFLKMSDLPLKTL
SLVAKYGRCNLPWHLGIRRLKEFSKLMQSSLQVEEFQSVVFDVQHVFLMLKWFQPGVLTR
LKLVFRSSKKSYFLKWMKKINKLPQWRAATSLEIEFAVNIYPTFRRDFCLHFKTYTAHQY
IFPENIELQDDWLNV
>CBN23014
MFCGAELGGWVQWISSWRNDSGNRERQDLQIPHLANLTIDEQPNLGRQGQHAVQLRQPTA
IEAAGLTPKNDETDETQTEPSTHFSSLPDKFLKLLMDRMKTTDRLRFRGVSRQLRSLSDS
HPLLIKDLKLSFDRTGSKLELDQRFYNFLPVMGSPDKTAHVTVALQRLLSLLKTPNLQLE
RLQIEQLEFEKADWQEVTNNVVDELRRFHVVLSNQVHLKKLEIRWNNTDVLEEFLPIFEP
QTLEHIKYDVWQRVWSCFEYDVYDNEKIFMGLPELSEFRQWKEAKTVELYAGVSQIMAGE
NIDAFYFFNEIHLNFGRDDSQNPEFLTMLITSLYKQQTLKLAPIGWLQFLNLCRFLQIEI
AIVESQHQAHFIDTYQTFELTFTRYNNFANTGLLLVKNLNI
>CBN23045
MSSLLEMTDVPMTNILEKCGYKSLLTLRKVSKTLKKICIRPTNNRDPIKNLDEIENVMEL
EQFKNAVVLNISYYFLVRADLSKFFHFQRVHVKLNETSLEELVALKEAFVTSTHMVYFNL
NGLNLNGNQLEQLFGTPFYDPCYGEGKQWFFKIQNCKEFMLRIYWYSGWLKFRKLQSEEV
PQDAVVQH
>CBN23064
MKLLKLPYLAQKEVLKQMEYAELFLLSFLSKRSMRMIQSVKRKEIKNIDILTSSCFINID
SYKFCAGSDKKVIVTLYPEAFESDETLRKEISLGNVVCSMEYKRRKKSNRYFQSLIVYYF
YSEMETLSMIVYNQLKALFGNGVTFSLNIQDSALGYNSLPTFFNTKRSEMSLGTLLNAQV
LENYFMNVQEQEYLSIAINGLSGYLSPNSKFYNTQELDIKCGEWYWGIDVLSHFKGRILR
LITASDIDNEICQFIARWKSCQELKNFECLAIFMESRGLRNIEEIRRKFGFKDLTPEQQV
FGQKKRSNHSSYIVRDDGIVAKMLIDRFFIVMEVQSFTEEQMLKGTEVRV
>CBN23094
MNGTNQRTFPLLRLPLTAQKNVLRNMEILYLFGFSLCSRAIKSLVKSLNITANGIILTFR
GLCNLTMVFKNRTIRLIIGTNEELQGVLLQIEHLRSRTGQSLGADVVQALQFGKERPIID
WYLEYWKKPIFTVKDWLEHFMSLCHCRSIDCLQFINPAYSIDSIEENTKGIRFNVVDSSD
VESRQYSQEVVKRFYHANTVILDDNIFETATETHGFLVQNFMKILSELQLGLNDLLVTNF
SVLDCYDPNLSEKKLNRFLKLWKKGSNPNLTRLLIETEWEPSAVNESLILSGLNSKIIPK
SDVKIYEQRRALGRPYTLKIEEGFEIQRKDGTRATIVFHKLSNFRFEFFVWF
>CBN23124
MDDIVVSTFPLLNLPINAILNTFRTMDPVQVFGVSILSKKTKNLVESFKITPEMLQVEVA
EMFVINFILPSDTTFYFELYQVPENQPLLELGTPETIHIHCNSQVMVWTNSMNVKQLLDH
LRIIFHRPIDKLFFEENCERFSLESIHKNVTDVVMINIFSGNHEHNRRILSLFQPAALCL
VEHALVDQCVPRDILMQNFDLFHVPDVQIILDDLLMTNSRFILLFCLRLSWKTLNQFLKL
WVKGSNLRLEYLFLRFPDNLGLDELFNGLKYQDAPPKRELLKAYGGRDIWRFDGTQATIS
TDIRDDLVSFRMFVWHDHRVVN
>CBN23173
MTSTFPLLQLPDRAIKTVFKQYGVTDLILFSTISNRAKCLVKSDKRNAYHIEFYIDRGCI
VYLNCGTIIFFGESQQRESDIESLTPCAVRVEEQRPPSKISFTLPGYSVRDWLLHFMCVF
NHPKINLSFAIRDEWMYSLESVRKIVEGISIKKLSVFENACEIMNYFPIMNSLEVKRFTL
EQQLPEEDLNVIRKVLIGNIACLVIYRSIPIDLNMLLLMNCPDIDLCQSSITDKQLNKFI
KLWLTGACPNLQDLDLDIVEQYINGFRLDHCVVMKGIKYEEFRDCGLTGCKYTIRKPDGT
RALLSISDMTFSFKILDHDNTIS
>CBN23239
MTGNELGKRGKQKEPFDDWKLGFGSLRAVNYGMDLLERAKAAAKNDKKQDCPVGNKETSE
KKLKHADPSPCDSDGPFITLPHPSVVKQAQPVLSTLSEASCTPVPPSTKPASVPCQSEEQ
CQDVNQVLCGQKKRPSNVQSLIASFEYSKRPGAEPPKAQLRNRKESTQKTDEHCAVAKDE
PFLFRIISESYPLREISNDQSKIESSVHRVKYEVVPFSGEDFIRLPEGSESDDSTTECSD
EEVDSEDESELSSVVSSVTSLDKQENLNFVGSAPTSEFGVKDNWERAQYSEGTESTLEAL
QQIDSGSRPAGCSPNAETNEADGHPDVLYVRVVPPVLKSDYDTAKAVMEETESILKTRQE
SRDQLSSEDETGSVSRQSFVIDAQNISGKCQEDTNASEPLMENHSPPESNMNGLDERLVS
SEENQQMSVKSENTVDTDEYHYHVELFLNQIKEKSTQIIDAEKERSVAIDHDHCYTAFVG
PTDCFGDYLCTENVTESSTNSSFLSENTEDESEESQHSALDVDDFSKISNDSEVDYARAH
SDLASLSKGLASFNKALDSFNEVLKSVPSDESVEENDDESRSCSMSLQNNEGCSEQDEST
EKSLAETPENIVEDSIEENFTTSKFRESLDEPDKNIAKLYGTIQESRLSEHQEGHLPEEL
NLSVKVESNISSAQLPTTSSKETPNRHSDSSLKDENTFLISGSSFYLAPALHLNTKRMFA
TSRTPESEETEDVYTESNDYETSETDSKDELSEWNDSDHSPPLRKFGFQFVTEEEKDSVK
EESEDEIEDRFPARDFVPLADYSTDSETSLDTSEDFEESDVTPILPENLGENSKQITAPE
STLAKDSGDHVQLEIQRRLEESLAQPRTTFEVAPIVAQRLLDKLNPKDATQSKIQRGMTT
TLDIRRKHFEPVKQVHTSGKPSEQKLPATKKLYVYKSSSSKVPVLPADIFKDRPSSEEWE
SYYEEDSKSEQPVDYYQAPVSESPTVLPFERSDEYTRNDNVDCQYQSSNSQRPEAHCEDP
QEYGHDNLWLTTKDLLECVEREDVFDGCLENDGKSLFYFLIAKIYNQGFGEKLLMSCLPN
ILVRVFNDNDICYFGPNAKGKENRMKALTLVVESQTASMNACRSELMRIDMTAFHQDLAR
VYVLDSINRMENINAFSDENKKLLVDAVLRIEHYQADMFVLACQGASKNYMIPLENTEVM
QHNYSGENYEQYDPMQLEIQTGDYSYQDELMMMANASECFIPALLVTHPEHYEFAPVELM
RQPAEYIKEETILSRPNSAVRHVSVEPVEETYAAQLSEAEYFIRNNHMLYQTYLEKQRMD
QSNETIHTHPIEEAIVLYQSGCNDQHEISTIVRNPSVDCNNTSTVLQNWSHFQSYCTVNK
GFGNNSVSTMLPMTMDSLLYPSMMIPSTIDLLQYPSMMMPMTMNVLQYPSMMAPPTMDLV
QYPSMINPNPITMDFLQYPFMMIPMAMDVLQYPFMINPTTMNFSQYPSTMPPITMDELAE
RFEKLQIREKPNLCNLPMEILEMVIQNTDIVSRIALRKVSKTLRELVDRQEPFCDLIVLK
INSKYVLMNLEGTFVRYKETAEYNANDIKMKIIDNVLQDLLTFMSNPKSRLNHLKVKFTD
IYSFRYFLDAWKKHFPLGICVQKITVILIFLLGAEEDEKDYNALHEWFKMDSAQDAFVEF
VNGETQIDRGNQIHWFRNDNPSFGELGEWRE
>CBN23250
MAVVAPGFPLLRLPTKARNHAVKTMDILDRISLSLVSKVTKSIVIRCGVNTSFISFTMRE
LFIVTLTRQNLNLTWCLSQRHKTWDGSNPVELVAANVVQVRKSRTENYRWKKKGFEIKDW
INHFLDITRIRCIHKIFFDERGERFDVDSVARTVNGFNLNALVVSDECSSKYANSIFQKV
HTNSISLDLNLFPQKVILEKVVIQNCKRVYTQTEFPIKLNDLLIMNCGEFVTKDPRGFSM
KTFNRFLKIWKTGFNRRLKRFMIEFGGHFAPDKNVILKGIDHIEVTPARFDFRGANGSRA
TLLFQHRLSRIMLLVSDGNFIQL
>CBN23325
MHTLIENFLECLKLDILSEMASNLKAARQSLDVARSTKASQAKFRRSTMGGSVQNEHSVQ
GKLAHPRWDINTRISSHTKTADQKTETADQKIKRFRKREKVLRDRSCVSNHSMNRTRRSF
SDLPAEILSQILEYLDPISRPILFNPKLELSRLQLWFKEDSEFIQKFFELMSEGVTSTKT
QLHVGNLHIARCTEKQLDSWLLLFKAGVLHNLEVAVEARSGVVDCLESEQFKDAKSINFN
PTGGLKPSSINHFLHFDGFRVRLQSIPINEILRLMENLSTSSTFKRCDIEVLVDLDLNAI
EEAFEVLPANPIHQEDLLLLCLGCSVETPPLSSQSLLIDDIPDYTDVNRDDDPVDEGITV
DEDDLKTENKFHFTSSFSLRDHDFGHHEALVEYPILRDHDLGHHEELVEYPNLHDHDFGH
HDEHPEKHLNHHVHHEHPEKHLNYHVHDEHPEKLLNHHFQHPDYLEKSF
>CBN23450
MASTFPLLRLPSRAIKFVLKYHDIAELILFSTLSNHAKNLVKSDKRNALNIEFLVCNGCY
VNLYCSNTIMFGESPQQECGIESSSPCTVRVIDRWDPVEISFPVPGFNGVRDWIEHFMFI
FNYSMVDVSFGPRDEWKYSHESIKKVLKCLPIGHLSVFENACEIVKNFPIMDSLYVDKTD
SEPELQGEDLKFIKGVLIGNIARLEVNRVISMDLGTLFSFTFNCIPQKFCLASEKDNSYS
>CBN23478
MSKNNKIFRGNETAIRACIYYEYLNGMPIFDSYRAFCYKLGDDVVDYREFERWFYRFSDG
KIDLEDEKCPSAQTDLNLMDLPIEVIEEVIQNLDVMDRRTSENGTGRSENCAEKSEIEAG
IPRNSEYLPGVFL
>CBN23493
MSLFPLWRLPALARANVLRQLDPVDIIYFSMSSRKVRWFLTSFKLYSTKLTFLFYTSQAN
VTLDVIKMRLDFVVPDHYAEFHFGDSICKKRFPNAKISEGKYLVLRNKYSFSTMNADSTP
SKMEGMKEMCSYLLSIMFVNSFAVVNTAPIQNFNVFNCFVFDIAKRFLSVTIMTKEHKLY
KAEDVEAFFKNIVVTGKLYLDIRLEEPGSLTNISLNHTEEIFIPSCLWLPVESLMRMKNK
KCIIEYPVGSSVIPDLLDVVKGWQNGEAFENIEEMKLCYPEIDQNRALDQVDLLDNVIRT
YKRWPESSREIKRKTDGRWAHLYIMEKELGIKILPANIRERKISSSDSEAENAADVEEED
DFEDEEDIEDEEDIEA
>CBN23494
MLLQYPTMMTPITMDELADRFQNLQIREKPNSCNLPVEIIEVVIQNTDIVSRGTLRKVSK
TLRELVDRQEPFCDLRVLKINTKYVVMNY
>CBN23548
MAQVSLSNENWIEVVSVEKFMKILLDHVSCFDIQRLRKVSYQIRNCIDIIKPDPQIQSIT
IKGMNINQFDLIINLKKESVEIGYHDQQSICMISANGTRKHVASSYLSALLSDFVLLLEH
QKSVLNELRFEFLYEAYFQVEHCGHGRYEEHNFLKEISSEFFEEFKRTSRCFPSRVEKLY
MEVQHEEDLMKVLPHLDSNYLKSIELRSLDNSNGSVRLRVDQIVKLEQWKKAEHLIADTL
VIVTPLQEMNLAHFTEVDICVDEITSDDVAYLKEVGV
>CBN23554
MERLPRFPLLRLPFIPMEIVIRLMDVPEQYKMATVSKKATKLVTLSLSRKTFFARFFFRQ
ILKFDIWNSETKSSFAVEIEYPAPEEYTRMESIRSHIEFMKIVFHLKDIQLNFQTYRPPG
LESGLISVFEEYLVISNLTLYTHIDGQTNDELYLYILKKCCHYSRLYIYMDTTANFKLPV
SDCPMFSCDELVLTKPHWATVDHFATNLENVKQLVISETQFNAKEANKFIKSWINGSRIE
GLILDLKDDTVFRRVFRDIDDAIEIREAVVHCYLCHFEEGEAFVVKQADGKEAIVYEMDD
SLFLQTEFSRDLSDYDDDLFL
>CBN23574
MNRFPLLRLPYVALREVILSTDRSDVINLALSSKNSCRIINTTKNAVSMRKMSQDVIDEL
GAVDRLKIGRLENLENSTNVIKTINLEVSKHSTYKISLLYFTGGPNVSLEQKKYLIFELQ
VRSIKDKTEGKRKIIRLGGTDVPVIIKSKCEICTLWEDIEFGAQFLSQHFLQLLKLNQST
LIVDPKGTDGSEFSGILKIALKSFSKEKSVLSIANIEFMRDSDLKTVVHNIGYGTIRIIG
DRDGRVRNTFECEARQLVNMRMRGRF
>CBN23674
MTDFFKNNPKFLRHCLLYEYLQKNTVEEAFIVFCMMIENDIVKKEEFQCYYYNQFEEGIF
DKNDDNKPITDILQRDKYALRACILYDSLKYKMAEFGHSTRFLWPKSNSTFYEIKSNPSF
AMYKNFLKVIGEDVMEYREFDFWFYRFLNGEYDLKCERDEDKKIYELMDMPIDVMENIVE
YLNIVDRIKLSKTSRSLQTFVEDQKLFQKTLFLGLSCYTSGVSLGDIVNSTYTQSYRSVE
GCTPEQALLCFKSIIKNPKLHLDSLEIELDVGQNWLESFPSLEKVINVLEGALKFTHYLN
VKEIFLAEYSWDQLSKILPSLKPGYLTTIRIVSYNPNEDSMKKVFETEQWKRAKCFEFIS
GHEFIWPLHHLYHFNEFSVFLETFSLENIRQMKEMLFKSTNFKKCTVMVRRIINMSTIEQ
ELGVYIREYLDARIYHYPIPNSTEYFEITIDYEAIEIERKK
>CBN23677
MLFAAMDAPRFPLMRLPVACSQNVLCILRLTQLFEISLASKKSKDLVRSLKIKTSEFSLH
LYGSYLSIQLRFCSRNEESNLKSYLIYYISYSHEMDERTFLNHLKFIFNTEKITVYFGWN
FELFDFKSILEGRQDVESINFLNLNEGEGQRILNIFKPSKIYMYIVTKPRDLMIQNVDDL
RANEMNISLEDLLIMNIKNLETRCSMVPAQVLNRFLKLWTRGSNLQLERLELDFQVDGGF
TNEEIFNRIKTTQKTTVRYFKLVSGTRKITGGLDISRFDGTMATILLRRLGGFINWIDFE
FEILVWHDHCIAKETDR
>CBN23711
MPDVVVNQILEHLDFSSMETLRKVNWNLRNSIQNQSNYGIKEFDIRFDPEKIVIWIDGTS
RIQYENHDKGTSIFCHVDLNSEDFIQKYSRNSNFLDVFFRDLERYFLRNQRAILKEFCVY
CEYFDGNRMKDREDYNHFLRALKQNFEAKTKAIKAKNVSIGITNQEDLINILSCVSLFSL
FFTIFKETKLEIDGVVKNWKQCRRMKIPRFYVSPTILQNISHLAEFEIVLRHVEAEDLMI
LKTQFMNSKTLKNAKIYYETPDEKELMGPFGNVYYKDVGLGMPFKNWFFSYPNRQYALSI
SAYNFCRKQIRFEKIPIDSVRESFLIPE
>CBN23871
MPEISSSDGKKPMEQPGNDLTEAMGQLSVNSDKTSSTKNLSDMPVDVVRLIIERCEYMEQ
LKLRKVSKSLRELVDKQKPACKSVKVQCYLFESTIHFDDYHVVYTEELDEPDDYDSTGIY
VERDDFEEAALDDLASTLKNPKLELEEFSVYFVDGYKESRDLEGYYDKLQCILKSLNRQL
SVKRAVFKLPTLSRLLSILPCLQPGVLKRISLDLLFDTDDDLGIDLTGMDQVALLDQWKQ
AEVLKLYECFDTFPMEYATHFKRFIIVEYIFDADKIARIRDYLSKLQNFEQCTLSSLSFH
ANVHQVLGEPVSSNAMEEVFHHPIPDSNCFLEFTKPINGCEVKIEKKKREVY
>CBN23942
MASFKLMKLPLLIQRLVIILLEIDQAIALTTTCKRFRNMFKLAKVEVDSVEFFLDTEYHV
TVSCGEESLRMSLCEGLDANIIEMKNGDDISETTIYWKCESTESQLGVLEELCDYLTSLL
KIKSFDICFRNITNLQTLFLWKLAPKLNMISFVFFNVSAEDLTFVLENVSCKHLRLNAET
SLRKYSKPIKFEKVYISNSSFIDWENFTLHPDTKEFTAYLGNGNETMINSVFKSWLNGNN
VNLEQLHFRTTSFPGMNVEMVKDGITKVSNPLISQNWIDEHVVGGSHDFCEEISRPSDGR
RAILALHSLKAELYVFPAQ
>CBN23952
MDDQLFLLLSVTLSFLAPSAVAFLEYFQSHLNSTKKSSFKLLKLPWLAFQEVLKSMDHSD
IFMLSLCSKNTLNILKFRKTKVNWLCYRDYQNELSVYSRQSFDTKDLVFFARTIPNCHRS
VGENRLKVVRLGGTNVQCLWEKFGINSTSVFKKVFERVNFHSFKDYGIECIDTNRAVVQQ
AVENYIHEIFTVKCIELEVTAKDYLKKHYRNISGVTDLTLSDVKIETKDLEEMLEMHPNL
KSIRIDRYLSGPLSVDSRIFNIDNVLLYQYFRSAPFFWQNFKGRYLAIGRGVYNEWDVFE
FVRSWISGTKYPHLKLLVVTKEGRRLNFQWILNQLRASTKEWNRPPIHEYWSR
>CBN24028
MTGTEETENNTCMLYEAANQTPVYEAYQKLCKFRGNCDIDYVDFEQKYYRFYHGNSESEA
TKSSSSKTFSDLPIDILKLVIDDLVLADKLSLRKVSKSIRSVVDGHKFESRFVYIYLEAN
VSSIDLGENDIDYYGENGESSYKIMTMDSDGYTRKYKVKPRIIEEEHWESMIRDLSTIFG
IPNWKFDQIFWFFDADVDDDKLTPPDIRQKQIQSIENMLKTTPLRVRNMSIFSKEPTTTM
AILPNLIPGSLEHLGLDNVGAKLKEIVELEQWKGLKSASVDTVPDSFSIEHFFHLESFTI
YQIRISEDRLVKIRDILFKSTNFSRCTLTFKSEDNVNIDENREWISTLRELIIAVNRVMG
AHPEYNADTRCYSIPDSDEHFFVCSSEHHDSLELKIKRVKNGQEDIENSFEEY
>CBN24142
MDSTLPLFQLPERAIMTSLKYCGVPELIIFSILSKRAKHMVKSDKRNARSIEIINYTGCI
VVLYSGPTIMFGESQQRDCDVESLTPCTLRATKAFPPSEISFTVPGFGGVKNWLEHFMFI
FNHPMANVSFGPRDLWKYSLESVRSLLKGLPIGNLRVFENACEIIRNFPIMHFLHIDKTD
LEPELPEAELNFIKKVLVGNMDSLKVYRVVPIDLNTLLTFNSSDIRFNRTSITDKQLNTF
LKLWLNGAKQNLRSVYIDFVGQRRRGLFLNTSVIMKGIKIEGSTNGRRFDIQKRDGTFGD
VIISPCSFELRVVN
>CBN24143
MACPPNTPENFPFLKLPHFPLKYVINQMNVVDVIHFTMKNRRFKRAVETTKFRVDELNFH
IAKWSKKVAITHQGREFEIESVYRVGGSGSTGMKLNGVATPIRYPGSFWMKVFAESEEAK
MDLLDNITQHLLSIFWVRKFTARFLVKCDFENLFIWKYTKKFGKLIVEPLRYNEIVVSPK
ELHFLLEDIKIDDLELDLEVENWYKYPKYPLQGSTVNLLNINFIDLDKLTIGPDCVFFTI
DKRRMRYHWIPSDCCNRLLKEWIAGKNEKLEKLMFGTLEISDKDLLEGITTTATTFSKEQ
LHKRGVCTNCPLPILDIKRSTDGRLGTISRCEDCVTLFVWHSKHFDELEKILASIHYSRF
KRLVSAFKIDIDKFEFILNNGKFELAITATENSNLKISIQDPALLNQHSQLRNWKFGEQK
LQFSRVNLAEIFIFPSESHLKTLEFVVSDLLSFVKTPKKIDLNIRFNIPVRNLFFFSTFS
EFDNIIIGPPDSAPLNDFNLDTADFHYLLTDVKVDKLYTNVRVGRRNARYIHQGVTTPKH
VTFFKIESLAIDQILNIDPQLFYLWIRREDVQGVLMQWERGRNHKLEHLSLVLVGGVELN
MEQVMESLGGVESRFTREQIIHRKPLLENGNFSKWDIKRQNDGLEATVVWCENCIELMVW
TQNQLDAVQNL
>CBN24176
MLNEQIVRLLSLMHIHPPSANNAAGSNSIVRKLKFGKKKTTPKFGTLPESVWDNILDNLS
PFERVKMRRVNHKLKNIVDKRRKRVLYADFLRTDVDSILPAESSGDGDFFRLPKSPRIVV
HEEARSILIIVDTHWTVSDAVKMMAAIRYYGVNAHTVTLDASLAELCVASQSTNDISFWF
AFQSASGTSDPVCQSSKSPSWVPDEFRVRSVQSYEQDQLTAYSQWAPRTQIIPVGPLFPK
ATEITIRASVPQLRRLRRFPVYRSPLHRSFIDFNNLHILRLVVSTNTSSGRRGRQVAQSL
KLAPFLKWANAQRLAHRFSVQFM
>CBN24282
MFRSPMFRSPAMRRSPPKKKIEQHFEKLDPDVLDFIQEQVRLGISTNDAYEKFCRVHTDK
IIKYTVFNCWYYRQLVASQPDLDQSETDKNDSGDREIKTELIVKSELESYETQNLEPEMK
QLMDMPNEIIVKMIAELDWEDRFTLQKVCRTLRSLVTNQPIRLSKLFFQVFETHAKLKFN
NQSVDYHEAFNGLLVVSGNKYKHLERIDDWRVALNDLIVTLQLPKLVVKKLFFEFNFFLS
RSKRERVVETTGAATKLLSRRAHVRYLSVLIQNQEEILTILPYLEPGVLESIEIRHFDKD
NYIDFDQIVELDQWKQARNLWADSIDCHVSHLKHFSKIQVTLPFVTVQDIIELKDALSTS
DRFKSCRLSLFPTVDIEKLQLEMGQGTQKDFVIEYGVSHVSFRKI
>CBN24327
MSISFHKLPRLIQIEVIKSLEFAEIFCLSLTSTRTANVVRSLKFKQVSKVFYGHYHDQFD
VYVEEHQESDMIPVGSVRVKRTRNFKYHFTTRLGSNKLNFECQKDDDKDSLFETPLFYRS
DPEKKVPVSMIEHAISLLGKNQIVFLYVEFDASFDDTPTVPSVTEMYFKSKKINAKCVRF
LKNNPNLNYLVINGEWKVEPDFSEIPYLKITDSDKYAGNILRNFEGKNLVLESAKLSTRD
ILEFVKTWKANEGYQNFECIQIDFMTEIDGTNEAMDEIEFTEWDPNVRPENYEFCWPTYH
KRKVAAFYLRDIRRDGDNQLASFYIWSSAFFFVVWK
>CBN24343
MLNFLLKKLKLKNDKTNKNHVSLAHMPDVVMEEILDRLDYRSVLRLRKVSRGLRYTIDQI
KPDFQLRKFHLHIRKFHPHRIPFQIWIGESQKRDYIDYRLTELGCTVGCYKEHQYKERSF
RNTDFMNICMRDFENFMKFQRSILEVFYVNLYLDWSLTMEKMDSDAILDRIRNSNKKLLK
TEKLEMEVRHEAEAKRILSLVYPNFLKSITIYGDRNSRSMSKLKIDELEVLEQWKNAENL
KIWGFEWDEKGVESLVGQFSMVKLNTEVVIMNDLVI
>CBN24424
MRIEPKFPLFKLPFLCIECALLEFHVFDLLTFSFVSKKCKNTVKLVKKHCWKKINIYKDF
NKISIKFLQDGDAWDCGWFFSLNGHRELFTRDIGFLSVNSDWINSKTYPFLSEDPQESAI
RAIEYLTNCLNRPIYECRIFMDNLPVRYRDSLVPLMIHCEVFLLANDTVLENDEITEILK
NLRVRGGIIINTPLNHNFDTSQFKSERISFKTIGAASVTRSILFGLQQNEILVFNCIYSK
IRAEDFVEFFDRWYNSEDKKFKNLLLKWKDAREPFNMNLLNAYEIHKYDSRRRAPAFGVL
QWFRKKCEDGMDIMRKDGLWATILNTRECLYFHVWLEPFEDTTGRKTWLN
>CBN24441
MTNTTPAKRKFPILELPFLARKNVLLRLQLDDLIPISFLSKRSKLMIRQVLPFKKAQYNC
TVWYKEVTIINIRSRFGFYTSYQPNVDHILEVLSYPSIHVFFYGEHAITSKFQWVKTNRN
CIRRISFLSHLMDRKMILDLVNHFIELNVRIDFGKFMVFTCSPEELRVKYLNSFLIIPFW
SLKCQKLQIVDSISPIVMTHRLISSWTLSNMSASSTIKQLIFVLKNSEEIEEWLLIDGWK
RIQEEWQHPIYGKIKEWYKHKDIDNRKEAIMFEAHHHGKRLLVMNIENVVGHLDRH
>CBN24507
MSFPLRRLPLLAIREVIKSMNTKEMFLFSLASKKSANFVMSSIPKNSLSAEFTFQRDGFL
FELMPKGFRKQAVDILPEVSYKTENESMLTRFSICGLYVQCKWTGTSEVEESTRKLFHRF
SKTFNKSELYMKFEDGTSEEFAIELTKFTWENGFPLNQIDFYLKNASPESIQELLNGCNE
HHTSLDIETKIPKDSKCTPPPGGYKFETLGVEYAHWVNLDDFLQCRRLFFIKGLPGLTVE
YLNGLLMKIVNLECRLERFIFDMNSIKPSDFPEIVRGLSESAIQQDGAWQGLQFERKDGL
ELLVSLSNGYLDLEEDYL
>CBN24599
MGNVPFLLFPILVIQEVLNIMTPFELVNLSMSSKKTRNIIMHFFAGKSKYILLISVAEDY
GVTLQNGWNEWQYLINTEKSEERKANALEGLPYTAEETFKISKNPMEDFFQLCGYIQTLF
ACKINALHFEMDKFPLQNQTIINFLKTRQNSFECFEIYSETGSDRDLKYLLENLKTDRFL
TVVSKIDDDFEVELPENLEDLSIRCARFVKFEQLLRLKSQRISLKSSSLTPREINAFLRS
WMSAESHSNLEFFMIAINIETANEILLDIPHEIEDEMEVRAFEYENVIRHVRGGVTIKRI
DGRSARIVHHLHLNSTYMQMYIY
>CBN24612
MDQLLGKINLNESREINQPPMLMDMPKVVMKLIMEKTDFRSLQTLRKVCHSLRAFIDDIH
PEAHIDVIGITMELNAISLFFKEIHVEYRRHEENSCSISCDNKLKIFEDTNYIDRFSMDF
ELILRNQNSILNLFQVSLSRVEIEDVDEIFRKMKHVLKSKKLPLKTKEVRFSIENHENVL
SILPYLDPEYLKNLVINDSTICDRDLEILEIGGIMELEQWKNLDEIYIPTFRLRGSIKDF
EYCSRMVASLENVRIEELMELKKTSRFPFG
>CBN24725
MSFPLFKLPYLALKEVFLQMRVLHVVDLSFCSQKSQRIVSKLAHRQYHAAVQADWISCFM
EVPRRNFKDLYGIFKPLSRNTSSEETQTRTINNVKMPFKTSQMILWENPVEGCLIFSGYF
FTLFGNEAIRKIQLRIETETDLVLIVEWLQKWKPIIRSFEVIWESEYVRVQTKLVESLLQ
NLNVTEDLKLRIPCRECVISRKLLSKSLELQSNCTFDSLLNVDSEDVKIGGISSLDLNKF
LLNWKNGAFQKLKKLEAIFTLDWAVLTNGVTRKRFRHIQTFMHFSLENINGVKAAIKIIP
ADQAIDSNATRTVDEQLSLQKTVEDQSKLLAGYEEQERVWETVKKELKRITKKLRKRTEK
IEVAGDASGTKEECLQLLTKMEGIFGIKKWRWYKYCDWKFWIPYVVGVCSSFTIVLSQFN
HMTTHHFFPFAVIYASASFGFSTMSSVICDTHDYLERWVPFRQSQLPKHRTMLKTDRALA
DNQEASTGDSPYWELSKYAVLFTFGIIVAKAPGFHVDTEKYAKLFFAGFFVLSVIVFCYF
HGYGINIDDKIILILIGCLGLGAKAFNQYDLRCKMIPVAPRPVAV
>CBN24774
MVKLLKFPSLVQEKIVKMMIFMEIFELSHTSKRARNMLKSLRIQAEQLYYEFNKGTYEIW
LNFYGETDYGRTIVDKFGMIVKDSRKRKNVEHQVKIESLNRTLTAIGSHEQLLPFEFFEK
QTNHILSFFKVKETNVLYRHGKKFGLQNFFFWKNSQRYQKVQMQAWSDQKLTLSKCQLAF
LLEEVDTKEMILEVGLEPKHTYQYPKQESSKIEKLQILNSSWVCFEELLAMDNKEVICVA
QYSQNFRTANVLLKSWIQGNNVKLEEFQYTKFAVSKLAQSDRDAIFFGTNATPTLFTYEQ
LVTRGIYDLNSGAMDIRREKDGMLATVKLGLDNMRVVIWHQKHLKAIGQ
>CBN24815
MGFSILKLPLLAMHAVIANIQLDEIIDFSLCSSKCKRVIKSMNKRLYKSMEVRMSSSCPA
FRFMKNKENSLFSKQIDAFQLKVIFDFLLDLFNNIPISLRSSMINQNPLNITPEYFGLKK
CSSVFYLFQRMPIPDHELHYLFENIQVSEDMTINGEVSDEFRLNTAKFSTNELNIRPAHW
ITRDIFLSLNCSRMCLDYVSLTMNDFQSFVFQWLDSENTSFVWLQMSFTGNHEPIDFSQF
QTQKFDPKVRERYYDLSYSIFSRGREIDCLDGRDIRRKDGRLGTIGYFRRKYYFVVWNQT
S
>CBN24833
MNVAARFPLLLLPNDERIEVLRHMDPINLVKISFLSKRAKEIIISRECKAESIQVIIDNT
IFIRPLYEYEIPLNNFYLSMRNEYDGSKKVEKPKYI
>CBN24866
MAYDLTLLSLPEVAMKHILERLDYPSIQRLRKTCQQFHHFIEYTSLDLHVEEVYLEFTPT
KFVFAATFSPGHTTTLEYSGSCTIKKDSKEILIQGKNFQDVFWRDFELFARQCSIKTLDF
NVKGEIVDWKLPRKIRTEEILSTWGFQENIMDIIPVLDEKSIKSIYIFIRERGMVFGLEE
AVKLPQWKNAEKVSIFNGFVDGKIDNFAHFSDVTVTLEEFDLEDVMKIKNSFNNPKMTCF
RLYFHNYEGHFNRIKEVLTEKFGQPEASDDATLWISEILNSKNFLQMRLLDDGLIFKRLE
AKSAF
>CBN25080
MADIFRRNQDAFRGAILFQIKLKVSVEDAFESAKLVLEDDELDFVEFEYLYYKLYEDPLA
NFSADFTNKAPYCKLENFPPEVLEKIVHDLDPMDQLRVRKVAKCFRIATLKAPCKYNKLK
IQHEDDCVSINFNGNRVYYEVYEPQGCMISHGNEYKVFPNENYFDMFLMDLNVILSNPNF
CTDLFSIELHNEALGNEETLLKTMENTITDCKLKFNARELKVLVKHGQYLSRIVNMFNTT
ALEKEVRIRFNSRSETILNLDILSQFEQVKSIRIYSDSLYEFKSSEILAKCQKFYIKCRF
REGDIPNIVNLILDSDKFERGSLFVTHLDVQFFETLFPESILDGNSCLLKFKNNPFWLRF
WPATWRDSPVIRFCRCTEDDLP
>CBN25176
MLSVKQRDCTKNRKTEYKNTFLERPSWPLSLPFFFLIDFYIIFFQFSAAIFQIMLTFPLF
RLPLVSLAVVVKHFHLNHLINISFCSQKSRRLVKALRKKHSKICIQFLFSRKHCLYLNDR
FPKDILPGEDLDKIQYTIISIKRKSDSLDTRHLKVGDSLVPVSSRANKHGEIDLHFHFDD
VFDGSKTMSIYICSFLENPIYGLNLSSDFQPDQIRRTIDWAVSFQKSVESYYIEDDKISD
DHFRNVLDVCSSANKFAFYGKLSPEFRHQFTFENDSITLTNAFWVNLDNLLKINCRKCTV
WGSNLTNLEVNQYLKHWKTGKFPKLKVAYFEMEDINLEVLLADLSAVEFPEGEERTFKDA
SNRDVTINYGFDIQMENGTLATIVHQGGNIVSKWFYMVVW
>CBN25182
MDFNRSFRSNLGSAPNAQSQQSMFKALRRLHGQNLESRGLHDMTEAFQSFVTRARFFSIG
KLRRTWSHSAAEFMKYRRLLPMLLADGEAFDGGETDDFDASIAFQHTSRDDRKIVVSNIS
SRVTQSQLQSFFSQYGKITSCILPREEKKTSVFGTLPKHSRNCGTATITFKKAEHAERAK
NASPEELKFYEQIMVVSAYVSKKRGGKGLVLSDDVGSREDTPLSRASSTQSLASGSEQMF
NLGGVPEKVLKRVISFLPIHETIRLERVNKKFMEESIKSWELVNRLVLARETVFSKQRPM
RTNHLKAILTRAGVHLRSLDMSGIVHLLDDRRALKVIATCCPNLKEIDISGTHATAEALE
ELGESLVHLEQLSYRGMETTGDKAFYFLLKNCGHSLKFVDLRNSKRLHGRSFRLFGSQLE
SLYLDGSSKIDPMAFEDLCTSCGGLKELRINECYKITDENLSMIARRMEDLSILTLCGDG
FKSLTPAGLIHISHMKNITELALDYNTLVNDELLVSISAGLPFLSSLSLANAGNDSSITA
EGVSAIKNLKELTQLDVSSLAAVNSKVMQQLGALKKLEIIQLRNCTYLGDEGVRAMLQMP
NIRHVDLSGSILVSNDSIQEFIKAFPSGPKLPPITLVVGGTAADASKLSVRGSRVVVDFS
DYSTIVAMQTSQTSASKFAIGSASDAEDCSDDDFEALTAQRSFYIDAVCGEEESPITDDG
KLAEWAEKEARSLGLIKD
>CBN25223
MSNFLELIKKEAINKNPVFESYKTVCEKIGEDIDFLEFEYFHMAYYNNPEFKGTNYDGSA
KPKFSQLPPEILTEILGKLDPVYRLILRKVSKRLRSIIDNEVPRISSIVFDESDNYIQID
LDSSRVTFLPHSEGCTVEYGIGKTKFIPECAHHEMALVFLRPILLNPKLRLRNLSMLSSN
DFNYAIEYFSNITAITSEFHVENFIFRMWKPLKVAPAIALVKPGSLESIEIESKMRFRSG
IMQFLETSHFKQAKEVKTWHCEPLNPVVIDRFVHLTSFEIRMHYVSFVDVRRLRKMILQS
PTFEQCKIYLFWYLRREEVEKAFGPLVKEDSNFYHRYPIPNSSYFIQFKFYDHLIEAEKF
LRE
>CBN25242
MAAWSCLPPEIKLHVIRNLDFMSRKSLRCVSYSDRDIVDSTIFTLPRVRFGYKKGRCLIV
IYTGIEKFLRWEMEMGDGFINYHRSQNTFDPEFFVKKQLKDVPSERPNAFMLVIALDYLT
ELVAHKSIQIKTMEWELSSDGLSNDEKELVAFIINTFVTTSTFRVEELVFPERNHGPFVR
IVMENAYMVGLKSFRRLGMIISAENLVPEVAHESGKTLDDGVSSYRTTLLMKDTLPTQLG
LMHRNFEILKTYYEKDCPSKATYRSVYNKYDDEKVKRKVENDEYVTYITETKCGCTVLKT
HSAHEKDYIEEVDVDTVTKSLPKVSTVTQEATVTQVPTVTEKVKKPALAEKDTVTQLPTV
TEEDVVTPEDPVSEDAKEPTEEFKEPLMIQESTATLEATQTIQTPSLLKYLLVLIVIPIA
LAIILAFF
>CBN25362
MGFPILKIPFVALKVLLDHLTIVELVTVSLLSKRADWFLKACGKKNVSFFNLPNSEIRNL
SDFEKLELFLLESRRQRQLPEWRFKLFCSVSSDRHIKIGCTHFCIEIYIETLYDMRKFAG
IRKSLKIGDSLIPVVVTRGYVGVERIRAFAKSNTDGMIVFIDYFKKRFNFSIEKLELAER
NAESIKTVVNYLNSTQAVVRNVECYPPLSEKDFILILRNVSATEKFSSYLKLSWNFKFKE
TIRAKNIEIRLGHWFTIENLLMSNESEVIHVSGSDYTKKELRWFLKKWREGKLPKLKEVI
LATKVSCWDALEGCERWEGACRKCDGWPGSVVIIKGHGDSHGCFHASDRNSYRMLIHDN
>CBN25405
MRFYTKILKEVISFRVTWSDKHTLFPTHKYILSTHTCPFCAALNMNKIPLHQLPDKAYIH
ALRSMEINDQLTYSLCSKNTKEDIKSLNLKKSWINIYVHNSIELEICTEENVALIFYTKY
DNSFPNNQFIARENIKVVVDPYGESKRWESNFQNFGLKEYLHHFCDVLRHSKYGALNFFG
ENLDENSIGPIQKVIEGLQIEVLVIGNQLTPEFTKKALKSFPNCEKLFLDPIPFESHEVF
KMDKYFIQNLRSVSIPDIGEINIDKVLVSNSERISIHDSKFSEIDLNRFLKLWICGSNPR
LRNFYTMGQPLFGRDSLDMNLVLKGIESKQIPLDSEEVHREKVDEDDYEETKLTGGYRIR
SFNGTTAVIMPLEAGHIEFMAE
>CBN25426
MGLLYSKPLETAFNSFNFFYNLKCLSKWSPTAKTFPLFRLPFVACLEVFKTLDPIELFIF
SQCSKRVANCVHCSGTKKWKLFVDTRRKLIEINNNYKLFITESPTKPEWEYDRRGKTFFL
DYQKSENSKQELRKVLSQLQAAFRCPVTSFTYTDWSDNGQCWVSVLKHIVQHQIQPLESI
DIAGTFNHEDFDWALQNVKVTGKIGIRIYTARFFRPDLMMFKSCKCIELYYSWLKINDLD
VFMKGWKAGSLPNLQYMAIGSDLFHSDDHILGFKRDEMKQLGVRRRLKIDENLSTECTGG
VDIQSDDGTEATMQLGSRSSDCKLLNTTFDSFNPFYYLYSPTKYRNCSTGWSPTAKNPSN
KYSSAKNFPLCRLPLLALLEVFKSLDPIELFILSQSSKKVASCVHIVGSEKWKLSVEVGN
KRININDSYRLIIIETPENPSWKYDRNLKTFFLEYQNSGESELELRKVLSQLQTAFRCPV
TSFEYAGWSDTDQCWLSVFDYIIHNQTQRLDSFRLSGRFNKDDLERALQNARNIRKINIH
LLGTLHFTTNFQPTCEQLTFRSECFLTISLDLMRLNSCKYIELALSSFTCHALDVFMKEW
KTGSFPNLQYLLIKRCKLNWADTILGFRRFEMRQLGVRRRLVIDENLSVDCTGGVDIQAN
NGTKATMQMGRRSPDWFELFVWNN
>CBN25427
MSTLLDFPDEIAARIVNFVGFPGILSLHQVCHDLRNFIDDTKPDWKLDSLNIIFSREDII
IRCIQNQKSYTIKYEISDQNGLLRDLGTCMKFQKSALKTFTIIGQIPEDFHLKLGGTIRT
KTQKLNLQVENQDQILHILPCFNSDVLKDVDLSDASRGPIEKSIKIDKVVELEQWKKARN
LSISCFLTFLSSSTFRKLTYKSIDDSRFLSESLGPFYTDPYEPHELNWYFRYPNSEECLR
IIWTSDYQVIVFQKERVDEMPDEAALQN
>CBN25438
MPSYLSNIPQLALKEILCYLDHKSILPLRKTCHSIRNSIGHLKPDLHFTSIHFQLTPNNI
FIELFYKEETLRKCVTICYIKTESGCEIRCGPKKIHLENEDFAEVALGDYELFLTYQSMT
LNWFELNLEYFQLDPLADTRVLEPIAQKVLNRTETVLARKDRPLKTENFRMTVIRQEQAV
KILKMIDTESLKLVSIHGKTLTPMIRMKCDELEKLEQWKKAEKLELWRFNFVSPIEKIIH
FVEVNVFLKMVSMNDVLEVKKIFLQSSKLQKVSIKYDYFKDADQFIPVLGQFQYKPSQYG
ERKWSWFYRHSNSNHVLCITQTSHITPKPKYIEFVLLKTLDLTRAELEVLYPYKRCEPTL
KLTRGSSHILLLPFIFLFKTLDFLFNFSFPSSSIMNKLLLSLLFFSFLAIVFAHPHHHHH
KKRGGVKKIVKVITVGSGKPGFPGKRPQKHSSSSSSSSSSEEILADPVTDAPPKCDDGWL
SFKRPTGLWCVLVGNKGGGNHQFSHSEAEKICEQHSATLTGLQNDEERMEVANEALHQLG
EIKIENGAVWLGAETTPACKQKNCGPHDTFKWTDGHTIGTAGFHFGKNEPDENNYDGIHA
CLQQIVMTKTFKQQAHEEWLDAFKHGDLDKYKCENPEKPKTRLYACGRKAR
>CBN25502
MKHWRFFPILVKEEVLKNMDLSDRLSFSKCSKKCWNLLSRIPNHLDSFIIPNRYQISVDD
FLTLMTCRKSTIHILKVDIESADDRDQVNQFLLKLNKVRGALKVKFLVMGVSPRYSEMHK
KSIDSCDPSFIESIEIERLDSQEIYEHILKTPQWKNSRKVLLNLDFDGLLEVNINDFLHF
KFINMKMEELSVDDAWKLVQVVRII
>CBN25548
MPMNVFERIVENLDLMDRFSIRKVSKHLRAFTDSLSPGFKLVTIRIYESATTVCYDQNAV
AYSNRPRQFFDKIDICFVEIGDERVEIKNATHDQLAAQDLKIVLGNPKLELEELEIERCC
FWHSERLVEMIKSIPSPIHVERLTTIVNNPLKELEIIGCLRPRVLNTIHLDMENHSERLE
KTEMKLRFDALIATPQCQQVEMMTVVTYLKMEEFPMDSFLLAPRFTLNFEYLSVKDVMHV
FRNLSKFAALDHFILKSDQKLNLESIRKQLNQRFSDIPDRPYCMHYWDRKSPFSFEIRFS
EFEIRVAKQQI
>CBN25623
MVTYRIPILKLPTIVLQMVLQMMRFTDLFLLSRVSITMGILIKILVKIRNHKVKMIFGYH
FMFEFISTKDENQTETILLIKNGLTYPNYIHFQLNIGNAINVLSTLTHATQGISVLATSW
DDMVSGAYELLKEFFDLFSIEILATDVNLNMVGGNYQPIIRLINWLNPKVPSSRYIGKCD
AQAYEWIIRNVESKNKVLFHMHPTEYPEIKWLTLNKKEISITHGKWIDFDQFHTIRGTSI
DLRDLSFTDDQLNTIFLGLKGGLYPDLEKLNLQFTRPLNPQAMLNGLDYVLEGASKCSFR
MISGKKCVIFYKRFFDVNPILYELEVSISKIIENSTSSY
>CBN25759
MDFWSKFPENFQRSVIKKLDYKSRCRLRKCSKLDQSLVDSCPVFLDRVDIQPRPGNLMYF
GIGEYENCEELLCDKDCEMEDTIQDFLLIFKNSNSKLKTLDITHHNYRLHPEALNVYIPS
LLYSMRSTTYRLKIEELSIGNYSEMININFLNLLKSMDPCTLKCLSIRKFPTQTPEIWKE
IVETEQWKNLKVIQISEKTSVKLDYFLHTDRFCIYIDSLSAEECWRCIQKYLENPFPLHS
FFQVFTSQELIMEEIFAKFNVKPKDDPVERRCRFRKCSKLDKILVDSCPVVLEHVNFEPR
LGSQVYFSIEEELIHEHCGVAQKVLKDFLLIFKNPKSKIKKLSIAHFNFQRQPDAVNDFV
MSLFAEMESFYTPNFLLKIEKLAFHWGEIRETVFLELFKKLDSKVFRSIFLRKFPIKMQE
LMMELVETEQWKNLKEIRLQEKLTIPLERIQPVNVLIVTFHSLSAESVWGYVKKFRSTPS
PLQSFFQISTSQNLPIEEILASFDDPVRNDPLSNSDAQVKHTQRFQLSWSPKLILVVKIG
SRRVKGTICRKNCPEEDFDALEEILVQEIV
>CBN25776
MFCERGELKTQITCLEIILFRKQNSFSFSEEMSAAVSPFPLLFLPENALRESLRQMDQLS
LICLTLTSSRCKDLVTDCEFSLSSIKLTHEEEFNTFHLEFGEDAVCLEFSNKVSASYSSA
ERFDDDEEVVTDDDAIEIDNEEVANQNEEVVTDNNEIAIDNEVVVTDDDCGDFRMEWENS
FSLKDFIKHLYDTFLVGEFQFHLCKTFNPITLGNISDDVCLDTVMIDAPIAIYSEADINN
FLSRWIRTGVPSRFSYFAFYFPVRHISENNILEGIGFEIVPAGTRREFKHYDGDTTWYKR
FTFFVEEGYDIKIFDQTIATLTFSHQFPSLEMYVWNKQ
>CBN25786
MVLPILKLPFLVIQNVLESMGFIELFVFTRSSRRMKWIVKNRIRIPKHRTIMVFDKPLVV
KIHNRNMVEWFSADAIYELEYSSEYNFYQNIGKANDVVSEYFDLESLIPELSTYWNDKMV
GFKELFGELRDIFQISIETLEILKMEQYYEPILKWTSELNIEKVEMNGVKLDLRLLQFMN
APTIEIDNSSFSDVEINIFLLNLKNHGSNPNLEVLCIFFYRQSRLDIVLDELGAIQEVLD
DEITWNFPLATGEKCTIGYYQYEDPQPDRDCFGFEIRVARRGS
>CBN25825
MVSIVSRVSNQLCDLPQITSSLSDISLHSSSSESSSCSEELPPSTTGNFWQDLPQAFQKE
VIKKLDYKSRCCFRKSSKSTREFVDSCPLIMSYVTMKTDRIYNPKTKQLDEQVVFSVFAE
NWRSVNLHGVNDFLSLFKNRKSVAQSFWFDYFDENKPCVSKFMEDLEKEMKKRGANCKIR
ARKIQWNNAYQDSKTPKGKIQKTPSSPDPGVHVLKVLKCFDTKYLKSLDIVKSNFTSSTI
SMLAKCEHWWFLKEISLEFHQKTMIDLFLTAEKLQFTSQTFSAQEISRVIQSFQSRDLPL
GSNFQLTAHKPWDLDDVLGAFQEPMRNEPVGGGRNPFIKHTQRFRTRSSENVLVVKFSSE
TVRGVVCRSDFVEQDYGRDTQ
>CBN25843
MNSIPFLRLPFLVIQDVVSMMCPFELIHLAKVSKRSKRIVKAILDTQFHKKYHVDVYISE
DYGTAIKNGKNSWYYMYTSRRIPTNYLLTEQTVLGSTIVFLQNFTLNKLDDFQRICDLCH
DLFGDFKGIDINMDNTDNQSIIDFLRTKQESFEDCEVCSISERGDDVKHFLENLEITRNV
SISAQISEDININLPENVENSIFIQHSKFIKLEQFLALKSKQISLNSTKFTNQDIRSILM
SWMATESHLNLERLRIAFNSTSTEYILQNIPIEDGDEFQMDARLVELRRAPRGPDIRRED
GKKARVIL
>CBN25967
MSTFALYKLPIVVLRNLFQQFGLAEIFNTSIISRRSQRNVELLMRPGRSLDLHLNVTENS
MISVQRNDEYLHVKVVEFAELMEEPTAVSWVNINGTAVPMAIVGQTLYLTDKESALKEVT
KHISKVFRCKVQGVSLGDSDSSNMPAWVIDFVNSQQDSIKTLWIDAEDASVDDLSHVLTK
VQVSDELQCSLKFSKKGPHPDIQVGQLSMKSFKNEQASWMTIGHLLNLNFEFGDLEETSF
RSKDLNVFLKHWMSGGCERLRELHIELKRPMNFNKVLREIDFEVIPFGDVKEFDSKKFND
TVEIRGGVQVRRKTDGKIARLLEEGSDASYFSIYVFE
>CBN26055
MTDPIQPELIAMPEDVMRIILEKCDFISIQRLRSTCHAFRNFIDLEKPSYHFKSILIAGN
PRAMYLSFSEEDSFDLCYPKGQKIDIIYAKIDEERTKIQWHREDKICTKTIENSNFIDLI
CQDFGSIVNRSSTNFDTLGISLEKVDYVNIQKVLESCGKNPIKVHTLSIQSGTCQEDVMG
ILRFICPDTFENLVIHCSGSRWDISRIVESDHWKKAKKMSMTKMPVRVGIQNFEHFENAQ
FCMEEATADDVIRVKENFLNSSSTTKYLQISFEHFHDENRLIESFGQPYPGTDNFFCKMW
FFRRHDGYVLLAIIPHISIFLLILFCIFGRFSLLFSQFFIFFFYFKNVLVFQTKSTMTDP
IPPELISMPEDVMRTILEKCDFLSIQRLRHTCHTIRNFIILTKPKYRIKYIEVAGSHRDM
KLFFSEGGAYDLWPPKIVMVYAKHDEETTAVYWLRGNGDHTKIVENSNFLNLFSRDLESI
LDRNSTILDTLVINCDENVPGRIQKFLETCGKTPIKTHALSIVNATRYEDVTAVLPYTCP
DTLKNLEIDGDIGRWDISKIVEMDHWKKAEKLEMRGMSVRAGIQNFMHFESADFCMDEGT
TDDVIRVKENFLKSPSTTKYLHIMFDCFNDKDRLMELFGEPFRGIEWFFRRPDNNVLSIE
LHGTHLTCYIKTLARVPEGARVIG
>CBN26084
MTIAFRYLPYLVQHKVMDQMDLFDIFSIHSISKKSQALAKSYFNRHNFELSPDSLQKSHS
GRNTLYQSEAYGNSQKVVKKTETFFEGVGKLSGALPVRQLTVADYYGWKESVTFSSKQCY
KVEKADWTPAVVYRERFSGGIYFRTDFEDAVIGEGV
>CBN26115
MSSDETEKTPAELLSLPNEVLCYLFTFIPPHDAITKIPLVCKRFNLIIKDAKFWSTRIRN
EQSVRMPQCELRHPDYSPQKSFYMIHQQNQRWKDWESQRIITAPGHMATVDSVMLFSKNE
KLFCLSGSRDRSIRLWDIQNVGSGENSEENKWTVAQNDTAHSGWIWNVSRNEESEKFYTT
SWDSTVKEWSILDGGALQELNSVNLGSAVQCVSTSGSPNEVVCTTFARRTAVIDTRSFKI
VADHQLHKKAVIGLAVQGDKIFTSSEDRMMMMVDRRMMSKAVLFEYCPKSYKTSLSLQRH
QLLTSTSDGKVKLYDANNFNVVQSYTVTGILGY
>CBN26134
MPNYNEKAIEGHLYCWQLQRKSPNFAHAGLLKVTITEVWSLEDVKSFYNKINRGQYTLQG
DDAIKGFIYCLYRQRFSTKAAHAKMCKVLGDDGIKMEDVQEIYQKIEEGYNMELISLEGI
MKLMDEKIVNKLDLKSRLSLRNTSKALRTLIENGNYKMKSLTFAMEEERIAIEDDQDYQC
VFRKQGDKCAIYDNGDYKLVKGAFWKRAERGLKLFLGVNNNTKIENLELKIPKYFEPKLT
FVDILGGLDKKLKVKTLYFNTPNYSIMYHIADLLNCLDSHELEELTTRCYLHAFFAYQIF
GTEHWKNLKCFRCYEQVYYENLGDTFGHLHYGRFGPLRFPTVDQLTHLKDKLLHNQNLMA
MKVYQRLERENVDEFRSHFDQISDFKTPFHVVPATDRKVLSVFIDSIAILFKGPCSECSV
CGDTAELRGTASGLLERFHRERNDSSK
>CBN26135
MEELNSVFKNTFSIRSKANFSALPRELVDKIVKKTDLPSRLALRKVSKYLRSSVDKQVPR
YKSVGIIINSKCIKVDLEGVAINYTNVKYDKCLVGKPGRKPKKVDEDNMNAMFDDFLTFM
SNPAFRLQRIGITFTDDASYEKFEKLREKRMPFQIAVDSLFFSCNPNQSMNPVMDMLDLY
KLIKIETDCLEEESYNTLRHYKESYVHIGDLLVDGVEMYELVPKEAPVNQKERKTMKQRH
GKPINLFKRNS
>CBN26144
MKFLKFPYLVQRNIIRQLSPSAAFLLSTCSKRTLRMVNLMNKHPKSEIWFETEEKPGAYV
FYIEENGKKEHILDMVKEGMIGIYGEWLDINLNGENVRVLCDRITGFMQIGLNPFDDDRF
TNVLNVFKYLLKLFNTSSNVLINPQHRSIYGCKSQDSGLIRWRADYLLRFYPLENMTIVP
RNFPRSINKEVYILDVEHVIMQVIDSNIIDTLFLFQGKHLLHTNASHSVFFINIFLNNWK
KQKFQNFSSLVIHFAPGKDINEQLILKGIDPKKSDKKRVFTYPQM
>CBN26157
MSSSATTSPVSLVDMPELPLKHILSYVGFRSLQSLRLVSKPLCQFIDTKKLHVQIDYIKI
KTYQRGVELKLKSCGLVSHLEMKMQGEGTNVSFGDKSRYYGNTDYLGFSVNLLKYVFNTY
TVHTQKRLEYSGGEDSTFLEMFQTFLSEQRIILRVFELSFRGFEQQAVRFLPFFDSNTLK
SLIFNWIFIDELNFDLMLLEQWKKARFLFSDQKIFRVPIQHFGHFETANFYMQNITAQDL
LHLKEKYTQSPVFSIANIYCERSVSPDQVYGESEENEWIFRCSDPNYALIIDYFYGYYRY
CRTHISDTTLSAFE
>CBN26162
MSGFTLYNLPVVVLRDLFQQFGLAEIFNISIISRRSQRNVQLLMRRGKNLDLHLNVTENS
MISVQRNYEYLHVKVVEFAELMEEPTAVSWVNVNGTPVPMAIVGQTLYLTDKESALKEVT
KHISKVFRCQVQGVSLGNSGSSNMPSWVIDFVNSQQQSIKTLWLDAEDASVDDLSHVLTK
AQVSDELQCSLKFSKKGPHPEIQMGQLSMKQFKNEQASWMTIDHLLNLNFEFGDLEETSF
RSKDLNAFLKHWMSGGCDRLQELHIEMKGSINVNKVLWEIDYELISSGDVKEIDSKKFND
TVEIRGGVQVRRKTDGKVARLFDNEAGAYYFSFYVLE
>CBN26180
MAAGSKFPLLQLPHKALLRTLRIMDLYHILKFSLISERCKDLVISVQIKGASFDVFIGKT
IKIYAGPVGISDFTFYSEPDIYWGMGAYGRKKKLTAPQSVLVKRSGKRRAKKWRKNVLTM
KECELWIELDNTDDHHALISLDELLLINSKVITAENLRLTPKQLNKFIKLWQQGANPRME
VLSIYFQNDEEGDEEIFMKGIKHQVIPADQSRDFKSAGREDILAVEGGMDFHRIDGVKAT
IVKDSFYSQWFMYVWFDHCVMES
>CBN26187
MEKRFPLFRLPCLALQRTLMLYQPFKLAQLAIVSRRSKHIVEKLAKKVPFALGIAVIRGN
LRLIVGTPADVQKCWLSDSTSSQQSDDGILFFNDNVPDEELEQVHTKQLAEIKMWISLVK
NIFKAKECDAFLLFPYKELVRDTFDVLYNFNLKVAVSFYGTIDCSETFRDILIACSKSKS
LEVATRHNSAWYKFDDSNGYAMDSLKIHFGDWVTLENLLSLRNCIRVELSCTFFNALEIM
EFLKRWIEDSKMNYLSFPVATRLPFNFGNLKTYSNGQIVKGRYVE
>CBN26217
MGVPILRLPYLALKVLVDHFNYVELVTVSLVSKRADWVLKTCGKKPVSFFYMQGSDIRDL
CDFDKFALVLLESRRQGVPPDWNLKVCCVLIDENYFSIICNNYYTTSIVPIYFDIIENIE
QFDGDRRSLKIGESSVPVVITKENDGRDKIRTFWSRGIDGMMEVMDYFMKTFNLPFEELK
FASKDTGAIRTVCNHIHSNQIVVKTVQKLKLGTITSLWHVTEGFETREGICGKCHPYNTI
VRIEGHGGSCCCVQTNPGEGFHFVMHDK
>CBN26236
MPSLPLLRVPFLAQKVILGQMTPMDLFQLSHTSKRVERIMKFSAMKNLKLELCFNGKENY
PEFCIKRDNVSYNFYIRPTERLPGDQQFNIWESNVRNICWITFVIFCNDVQRQTKIIVEY
FRRVFDMKLSSLDLSHIDKHTFKLITDSVIAQQTEIDTMKLRHIGGPALDITELLKNVKT
EENLWVASKLKSTFGFNFANVPKTATFQNATWFTRHTLLNSEWEILLVTGALLTNKAIDD
FVEQWMQGNFPKLKHVTVVSKKFQNKTTVAGRVPPIFQARVLPFRWREARTWGVNVDVNV
GINITNRNGVTAKFGFQGGAKSIFFLHVSY
>CBN28246
MLLYLIIKKAGSLFGSYRYVMGVFSIYSLIYAWIDAATCPVMLIFPPAFMVYMDGPLKNE
SWIGNNIVCEFFYLLSYPPKLMEYLKGGKLALLFIPSILLVIIYYTIVKFGMAMTQQKKL
YLKEPLRLNYNEDSEKYSFSDQCIGGLMKMERRFGMYRICYRLLGVLQLFTIAFCATKIY
LQLKSNSSHFSSKTIEMNRQLLITLIFQTLLPFIMMYSPVGLIITLPFFEVSLGRGANLV
GASLAVYPSLEPLIAMVCIKDFWKVVFYKFQNSHQDMAHVLLNSSIALRQSILYECVGKT
PIFKAYKKLCARLGSNFMSYQEFEFWFMRFSRKEYDLDYDRSQDPKYTEFSDLPNNLLNR
IVDEVEPIDRLILQKVCRPLRQLIAVRNPGFRKISINSSGNHFGVAYDEQSRCYSIPEVE
CESEYEEESSEGWLLTGFVEITWWNYHKDGPDWKQESIIEGDVFEIASNDLAIVVGNERL
SLDEFEIENMYPEFNELFLQTLSARNIKVQTKKLKLHYFDLEKLEFLRYFDVEEEIILYF
WTNWETLPMEELIGHPEIKNTRMLRVIMPDSTFPPDTILGFPRIIVEFMRDFLSNGETIE
KLRNAILNSESLELFNITARYKRSNMNEISKLLFPNAVEDSQNPNTSYVTVPDTGRTLEM
KVVEDELNFKRLE
>CBN28316
MPFIGRDWRAPGETWVRTPHTNGWERTKLRPVQISSEPILIPQVSSSPTLLSSSSPKFIL
DSGSSGSSVPKFSLYDSEQNSSCGSLPGSGIERCNSSSSSAEDSARAVTMSDDSISLQGK
SGEVVQILVEEKLPNLSATARKSLLGILTAICFRSSNEDVNVSTAKDLVKNFGNGLDNVN
VCGSPQLVSRHHQTASSLLDLISEKNIRTAADADDESALTFFDLPREVVLLILRRLPDHN
SLLETAQVHEALQEMIDGEDKIWKSLCTFHFQEYQITKQKTPEKSWRQAFFDLKKYHGCR
ELYADLIHICCHCKALFWKSLGHPCVRETTAPSVRVTPRQFVDMLIYL
>CBN28415
MDFNRSFRSNLGSAPNAQSQQSMFKALRRLHGQNLESRGLHDMTEAFQSFVTRARFFSIG
KLRRTWSHSAAEFMKYRRLLPMLLADGEAFDGGETDDFDASIAFQHTSRDDRKIVVSNIS
SRVTQSQLQSFFSQYGKITSCILPREEKKTSVFGTLPKHSRNCGTATITFKKAEHAERAK
NASPEELKFYEQIMVVSAYVSKKRGGKGLVLSDDVGSREDTPLSRASSTQSLASGSEQMF
NLGGIPEKVLKRVISFLPIHETIRLERVNKKFMEESIKSWELVNRLFSLVLVSIFAHWIC
QALFIFLMIDVL
>CBN28513
MIPPPPTLTDMPPEVLTRIMEKLDVRKVFSLRKICKSLRDFIDFQYTRPQLLDLNIYVQS
GNIEAWYYTAEGLNVVNYLEIQKLEKSEKSQGNHCKIVHDSREKTLEAVDFLDAFLMDFQ
FFLRRQNSILRQFRVVHQGNYPSDPNVFQKIFKSIESTLKPRPFPLKTEEFHVAVSRQEE
ILPVLALMDSDVLKNISIYPVSENGQKLMETGELVKMEQWKRAKELLIEHFVLEISMVDL
VHFSFVTVNLRAVEMADLVLLKESFLHTSTPKEFVLTYTHFGDNSDQISQILGDPLISSD
IFGRTEKKWTIPVPGQDKELEITHFENLKKFKFTNIKPLGGGVRFF
>CBN28829
MVSIASRVPNQLRDLPQITSSLSDISLQSSSSESSSCSEELPPSTTGNFWQDLPQAFQKE
VIKKLDYKSRCCFRKSSKSTREFVDSCPLIMSYVTMKTDRIYNPKTKQLDEQVVFSVFAE
NWRSVNLHGVNDFLSLFKNRKSVAQSFWFDYFDENKPCVSKFMEDLEKEMKKRGANCKIR
ARKIQWNNANQDSKAPKGKVQKTPSSPDPGVHVLRILKCFDTKYLKSLDIVKSNFTSSTI
SMLAKCEHWWFLKEISLEFHQKTMIDLFLTAEKLQFTSQTFSAQEISRVIQSFQSRDLPL
GSNFQLTAHKPWDLDDVLGAFQEPMRNEPVGGGRNPFIKHTQRFRTRSSENVLVVKFSSE
TVRGVVCRSDFVEQDYGRDTQ
>CBN29144
MRKTVRKFSDFLKDNTFEDVPPMESYLELCNEFGDDFMCFPEFEYRFYRFHSGEKDDFDS
RLDAPLKAFSDLPVEIIGMFVRELWPIDRIQQDTCSIDVLNGRIVLTRLEKGYQISDFHQ
TVILRNYDYREGILNLFLRMLGNPKSKIKVLGLSIDSGMEDYHWLSKNLSKSLGNERIRV
RKLVFDGNLLLPFLHLLEPGALRTLLIYRSLEIQQGLYTELADTEQWRQARRVEIPSRRL
NGLFKPDQIPYFAHFHWFDVRLSGMAVTELMEVVKTLKNSENLKKCILRGELQFTINDYA
TASNKMPQNNFVLREPIEGTLDRELELRQNDISEDGSVLLTMPKVVMNEVVENLDFKEIL
KLRKVCRDLRNFVDQNADLHLYGLKICDFDNETQLSVSENGKTEEFCYKKRRNGCEIVQL
EQGIEKKRFVKKGNYLDLVFHDLAVILRLQKSALELFEVEFNIYTVSPPEFSSKLHEIMA
PRLLKTIRFYTTVSQSSDVMCCLPYLHTGSLESIKIQCTQKIHQLGRNEQKYLNLKEGIV
ELEQWKGAERIGIYGFLVAKEELEYFRHATVIDVTLEHVGSEDLVEWKENLLRHAHLQQV
TLHCCSSDNENFSDLFGPIDISARLIHRPFGKCCFKTSKSEEIIEVSWWTTSFFRLERKI
FDKNDNYDLIHEIPV
>CBN29917
MGNQPSVSSDNNLLTFEKWNFLPPEIKAECIKRMDFKSRFLLRATSRTERLLVDSQHFNL
YHVRLEGVLPYPINSIISSGFDDLKLTILSAAHSQTEMHVIFSRNRERFFETILPLLLFI
LKKATVEELFLERIRQSDWRQLLGEQFPPESLNVKNFHGVVLTHPETIFFVSKLKNNTRS
VHVDANTCRNFPMGALLENRMQWIALDADIGKTFRVTSTTHQTFNQFSAKFKDRIIKENS
EEIRIRTDNPSKHILLKLAKRWRVSRPLTCVVISSETEESEFESFGRWVTKKMIPLWEYL
SFIFTEEFGDEDDLNFSSFIILLMYCLWLIASMLFTRHVLRR
>CBN30415
MSSAPSPFFHPQPQQVLDDSIQSPSYSQDSNSPSQHHFDSMDSTGTTIRYSTSGMTDVVN
PTLGLFTPQSSYPYSLRKRRPCCTKDEDLFPITAATADETPQPTMKKFKLESVSPGEARK
DFSIEDEPVKVESKTESANNTDQEDHINRLPDELLLKVFSFLPDKSLLACCSVSYRFHQV
SNSQEVWKELYLSLYDYRMPLSHPAHGQFEFGEQVPIRGGNYNPWKESHRQLHNGVHVMK
EPRSNCRAVKYRCFDQIEKAQAFLEEDEYREKLIFLHTGVHEPIDTILINTDVQIIGASD
SGDITSSVILEGTKNTTVTFTDGSANAYFGFITVRFRADPTIRQQQPQMIQQGQQQMTHF
YSILVTDKDAMPYIERCDITSKVGNGAAICVKKNAAPKVKFIIFDLSKILYLQFKYCTVL
DCENVGIYITEHATGHFEHCEIARNTLAGIWVKNHANPYFRKCQIHSGKDVGVFTFEHGQ
GYFERCNIHSNRISGIEVKNSANPVVIRCDVHHGYTGGIYVHERGRGQFMENRIYANAYA
GIWITSHSDPTIRKNEIFTGQQGGVYIFGEGRGLIEQNNIYGNALAGIQIRSQSDPIVRL
NKIHNGLHGGIYVHEKGRGLIEENEVYANTLAGIWVTTGSSPILRKNRIHSGKQVGVYFY
DQGHGLLEENDIFNHLYSGVQIRTGSNPKITRNKIWGGQNGGILVYNGGKGCLE
>CBN30643
MSPPPTLTDMPSDVMDVILEKLGFVAILTLRKVCRDLRNYIDDAKPEFDDISKISIDVCD
ENILLEIGSHHENTKSTVISYSKHLTGCLVGEKFFEKENFQKIFFDDFKIIFSSLNKFLE
EFEIGRDKDQGRGVQRSENILNEFLKQFQFFFSTKKPLNLKKLILKMCSASQILHVLPSI
SPKVLEEIEIFDPSIGNPLHYGSKPMELEEIVKTEQWKMARNLKIGQFLVTVPVKNFLHF
GKAVAFQSSPHFESFSIHYDDFKEWRSLKDVFGAPQLNQNIQRIGWFFKLPTPENTQFVI
MNNYFSFSRHFCFYESANSMSKRTQLPHFCLIPPPFFGFYQFTDYVYLLITSLRFSSNAS
FPVVNTIFLFFDFLCF
>CBN30829
MTPSFPLLQLPSRAIKNALKHFDVPELIIFSTLSNRAKNLVKSDKRDAPIIEVFFYIGCI
NIPLSTPTTIMFGESRQRECDIESLTPCPVRVIDERTLNETSFTVPGFHRVRDWLVHFMN
IFNVPMIDIIFLSRDAWKYSLESVRNVVKGFTIGHVAAFENACEVIKHFPIMNSLHVDKA
DSDPELQGADLNFIKKLFIGNIPSLCVSRVIPIDLNTLLMMNSPDITVYRTTITEKELNT
FLKLWLKGASSNLQSLHIDFVEHRCRDISLDLSVIMKGIEIKKSNDEKTDVPKYDIWKSD
GTLADVTVLNYDFYFNVRH
>CBN31002
MDVVAFIFPLLSLKPEIVAFIIKCMDEIDIVTFSLISRGTKNLVESIGFTATDITLTFEE
GAELGIEFRADKLLIYLTEWNEEWREGIDDPYDMTPADVVYVTLLHGYGAAHYKVPHFQV
RDWIEHFLFIFHKRFIDCFDLGLSGCKFTFDSISREISRNSVRHLVLPYGQNHAYGKQLI
NYFLTPRITISPDEFPERDSFLRVLVQNLDLVRFNGGGDLTLDDLLITNSKAICIYQGQT
MTMKTINRFIKLWQPGSNPRLECFVIHLNEVWLPQDLFKGITYTEMNDEIEVEFDKRDDY
GLLDSNRVENSPKTVVLPVMEISPLQSISGYKLKSKECQDLKLIVGGKMMITHNLKMEML
ANILMARLLQETREFLVLKR
>CBN31027
MNFTGKNALLKNVRGDNEMIVQFVLQWLDGSKERLESADINLKRDFEFDRDEFYEIFNFK
RYDEDAMLEVFIHEFNFKKATGNRYPAFQFLKINKETALNFLYFHIHKLFRTAANDELEV
DGKYGTDYCAFSNTKSFLAPDPHTTSKIGKWIPSFPNAENFKAVIFRRQVKKLMLDDCYK
KYPNLKSVYFDDEYTYSDHDEEAVKLSLALKTECIHYFCDKIGASIISKFKGRCAVLSNV
ICADSTIIRFIRKWLDGSYEKLEILDVSLAEGSVLNSDEIFKKFDFKKHEKGEALGHLDS
MLITHYPCDLHERSYWFLEHPTNGTIASVDIHPKCFHFYVWNKGVFPMKFLRLPFLVQEL
ILKRMTFSELFILSICSRKIPDVIRKVLWKIETVRFFIREDFLEFKVKPYAEDFGRISFV
SGLDKDQKLTMRLGTKTLEYCILKKTDETNPSIVLTKSIKEAVIPIFHEHLHYLFGSSAS
DELDMLKTSPAYTFPCSENLKTLFQHNTVRADDLERFVTLHPLTNIHINSRVEGEFENTS
KILKIDHIFFKTSFHLAPSFILNFTSKFMVLHRAICDTATIITFVEQWMNGLHDKLEQMD
VYFQFDTAFRPLEFLEAFDWKRYEKKITPATHLREWKYKRETKKRYPAFLFLKSSKDTAL
QFLYFHMHRLFRTAADDELEVDDTYCTPEFPDTKSFLVPDKSPLKTVLPWLPNGQNFKGI
VFQQFVKMETLEDCYKKYPNIKSIRFNASIDDKAAKSPLLFQTENICVKQSGKLGPSIIS
NFKGRCALLRAHPRGSLAIIQTIGRNIGSDDIEKVSSYQRMYSRPWVPEIMRF
>CBN31285
MPQTFPILQLPSKTIQKTLKYFTIPEL
>CBN31559
MLSTSILKNIEFHFESIDNGNFDGLFGEPVVGNNQTENLKRILETQDLRLTTYQTDDRLK
IVRSSLPSAIPAHQNAHEPQSPLSKCFTNPIISKNLLKHTDGIDIQCLRKVSKTIRKAIK
IQTPDPKIQEVHVESNGYGQISVTYNTKSITYEDEKEDCIVGNQYLPNENYILLFLADFQ
SILKYQRGNLHFFELKFRDDVQFLSGFCDYLKAEKLNLKIEKFKMELLRQTDAMTILPRI
DHKSLRSIELGCPSVRNVQTLLDIDQIVQLEQWKAAQEIIISSFVISTSVRQVLTDNLVN
ADMCFEMVSMQDLHYLKEVCSLCILWSHLFPSTINTMPPGGALTTTNQQNITLAGATPQK
SAQKPRQSRKRPHPSTEKKSKRVDLVINRSVTPIPAGIFGRDGYCRVRNGQILQGRYKIE
ELLGSGAFSSVHKAEDQTTKNTVAVKIIRSEKRYNDSSDKEIGFMKRVGQAAEDQAQTLP
LAPTTSSGYSTTSKLKDQMESTQF
>CBN32603
MPEVVMKRILENSDIRSIFTLRKVSRGFRDFIDSTIPDANLEMIQIFIAPDYISVRYDTF
NKKIYRITHRITDQNGCVLELGNEKKKSIDKDYVTAFCDDFVNILRHQKSILRYFLLGWK
GEQDRYSEELEQTGLQILKDIEERALKIRRAPLKVLSLRINSANKESMMCILPYINSEIL
ETIGLSSPCIFSRKVMDMGEIVDLEQWKKAKALYTPGIFLTANVRDLSHFEKGNFYLKSV
TVEDLVYLKEKFLASPSFENIYIGFFSFFPDFEQFLQLFGPPSFEEHFQNTWMIKYPNSK
KSLKIVASLRYIHFESAIFF
>CBN32689
MKLLKLPYLVQKKVLKQMMYEELFLMSFLSKRSMRMVQSVKRKEIMKIEIYIWGAFYRFS
AGSDKRAIVTLYQESYPTDKALRKSISLGNLACSMEYKQQVLPHYPSLVIYSRFPETDTI
ATIVDDQLSALFGNYVIFEMSINDRYNVLPTFLNVTRTTMVFREPVNAHVLDDYFMNVQE
QKYLNITIKELIGNLSSNSKFYNTQKLEIKCTDRSLTTDILSNFKGKELILNAPSDIDNE
ICQFVERWKSCQELKDFAFMQLVTGLPENTNIDDIKQKSGFKDLTPEADAFGKAPGTLVA
SYPSYVVRDDGIIAKTFINKRLFLFYVQSFTEEQMLKGTEVTI
>CBN32759
MAAAPSFPLYRLPAKVIVHLIRILKFQEMIAIASLSQKSKSLCKAANHKARIARVSICRF
IHILVARDFDTDRFYFRFHYGPEDTQLATPTYIRVGSMRQGKTMECRSLEIDLIFEFFER
RSFRSLVFRQGCEQLDLGVVKQKLRPFERLEISHEVNNEYSKKILTEMVKDANTLLCSIN
PYRNPEDFQKFLVQNLQEFEWNFTLDDLLICNSSMVYNNLLIRTNLSEKKINRFLKLWRN
GANRNLKTMILAVEENSNVLEILRGLSYREFPNGQKRIVERAYPDENREIFGGFEICRVD
GTKGTIFFDARGMVFYVWS
>CBN08807
MELLDANEETGRRICILFEFLQGKPVYESYLNLCNKIGKEAIQFKDFDFWYHRFANGKLD
LGYDISLEPEKKGINDIPRETLDKILNEIEHPIEKMKMRKVCRNFKNIIDVQNAREKQLI
IDYFSEFVQIQMEGKIIYYCPTKKGCSVDVDLGGRYSDMFFKGRNFVKMAFGHIEYLLKL
PNLKLDKLGMDEEDINEEREKHVCLKGTGINVDFLGYVDDEDSDDGDEESTKVIKPHNRI
DSLRIIAFLVTVLESLTHQIHTKSISFDSIIVEDVARILKCCKPGVLESIKFEDPYDGRD
EELEKILVESEQWKQAMDRSIAVDFNCLPFFLRHSDTIDITFLKLIPDEIVRIRETIYTI
PNFKHCRISTYSYSYWKGGFSFEEIYSALGSYAEITESPERRTYKIPGSEDLLEFVFEMV
LQSIYLCPRIDIRKIQ
