# Supplementary material for: Genome-wide characterization, evolution, structure, and expression analysis of the F-box genes in Caenorhabditis
Source: BMC Genomics. 2021 Dec 11;22:889. doi: 10.1186/s12864-021-08189-7 (PMC8665587; doi:10.1186/s12864-021-08189-7)
Supplement: Supplementary file 12 — Additional file 12 Supplementary Datasets (S1-S6) provide the identified F-box protein sequences for C. brenneri, C. briggsae, C. elegans, C. japonica, C. remanei, and P. pacificus, respectively. [file 12864_2021_8189_MOESM12_ESM.zip › DatasetS3.txt]

>B0391.11a
MAESVLENPIFIRSCILYEVLHRKPIRESYKNFCEKLGDDVMDYIDFEFWFYRFYEGNHD
LNYDQKLEPKNLSDMPIKILQRILNELCFRDKMVLQKVCRILRKVVPEIDAVAHSAVSFR
MCRDWAFLEFSKHEIVYREFEGGCIVKYEDYAKSVIGGNQLELALNDFSNFLKCPKLHLK
IFGVTFSSAVGEEARQKVIETVGTLKWPNLKTVFFNGIHQSEIKPMIACFNSETIEHIIL
DVSRDSSDFELNADVYESAQWKHAKIIQICGDCELLIPFANLAHLVAFEIPLQSFTKEYA
LEIKQHLDNFPTNLQKAIFRSLITDPIEIARVFDPDHEGDAVNILEYNTTSSRFVIQCEA
YKFAVEKRDDSVEDQPTL
>B0391.5
MTESVLDNPIFVRSCILYEALHRKPIDESYKNFCEKLGDDVMDYVDFEFWFYRFYGGNHD
LNDDRMLEFKSLSDLPIEIFHRILNELDFRDRMILHKVSQTLRSVVGDFEVICHKEVSLR
LCRDWSILNFSHHNVKYQRCDGGCMVKYEDVDKGVPLGDQLELALHDLSNSMKHPKLQLN
SFAITFSSALEQDARKKVIETFHSWKWPRIRNFTFNGIHQSEIKTTLGCLNSEAIQTISL
DVSRVSEDFVMNTGVYSLEQWKRAKSISICGDCKLSIPFANLAHLAGFEISLKSFTREYA
VEIKNYLDNFPNKIQSGTFRSIITDPIEIGKVFNPDYALGSENSLDYNTSNFCYTIQCGP
YSFRILRKADKQSIPVVM
>B0391.6
MVATPLHNMKIASRAVLLYQVLDKKGVLETFSELKHHSPGNEIVRFSDAEFWISRFESGN
HDLNYDKRLEPLSAICSPIQILRKTALRLRNVFRPRKVIHISDSQVAMRACILFDALNEI
PIFESYRKFCRLVSNSMEYRDYEFWYYLFYHGNKELHYVQSEEPPQTSFVDLPIQIVSDI
LDGLTVLDRMIVRRVSRKLEALVDKNHHSIKSVAAHSLHDESECKLVIDGDLVEYYNSPE
GCKIRKDCRMNGILIGSGDCLELVMADLKAILQNPKLKLRMFNMNMRCDIKSEEYRVEYG
TRLKKVLKLLPHLLDVKKLKLDSNFLRDKENNYELASVLSHFKPGTLEHMILGFHRESDI
PGFEKAVRLEQWLQVKNIKMYWKVDGRIPLEHFLHFTSVNLEIWNGSRRNVIDIRNILIE
SPHFRYGRFKFSPITIRGLEQMFDPNLDRLPLDCRINYRTRHRVFVINFAYHSEILIFPN
FTA
>C02F5.7b.1
METAERISAAASAASSRRAKRLAQQAHKTHPVIQAKQNQMYLITTLSPAQVDNSLINRVL
PKEVLLKVFSFLDTKALCRSAQVCRSWSILALDGSNWQRVDLFTFQRDVKTAVVENLARR
CGGFLKELSLKGCENVHDSALRTFTSRCPNLEHLSLYRCKRVTDASCENLGRYCHKLNYL
NLENCSSITDRAMKYIGDGCPNLSYLNISWCDAIQDRGVQIILSNCKSLDTLILRGCEGL
TENVFGSVEAHMGAIKKLNLLQCFQLTDITVQNIANGATALEYLCMSNCNQISDRSLVSL
GQHSHNLKVLELSGCTLLGDNGFIPLARGCRQLERLDMEDCSLISDHTINSLANNCTALR
ELSLSHCELITDESIQNLASKHRETLNVLELDNCPQLTDSTLSHLRHCKALKRIDLYDCQ
NVSKEAIVRFQHHRPNIEIHAYFAPVTPPTDQVVNRGGICRCCVIL
>C02H6.2
MTDKKENTLGGCLQETAEITNMMTSVKFPREEPTFSNMPIEILTEVVNKLEPINRLVLQK
VSRKLREFVNNMNPGIAFLRIDFTADWARLMVDKYEIICSKTGKSCQLKLLDEEKHELRK
KTIEKYYYSDIILNDWRAIITKPKLRLNELYICLLSGGRTRLNSLQDIENILQTMKPLPV
KHIHLLGYLFSELPVVFQHFQPGVLENIRLHSYQVTDDLTDLVTTSEQWNKAKSLEITGY
CTLPKEMENLFHFEHFQLLLTQFSKTDASNVKKALRKPSKFVSGTFEIFIYNPAEVASVF
DPQYTGGINGSIDYNVLEANSMFRLIFSQKRMIIEKMS
>C05B5.5
MGQYLTKTEESSLNYVDLPDTVHRKIFEYLNPWEIFKLSRISKAIHVTILKNKKFAVKDI
DLCTDENILKFQFQFVNNIVLSWEFYNLHEKPYFTSQFSNRCQYRQQYDIKNYYENPEEA
FLFAFRNALSIFNVQNSKLKRFYLAPSKLELFFKLPYSFIDGRNCENLSIWNKKANDEDE
RDFSINFAKAVLEKMGVVRNLRLLFNCSTKDNEFDCEKEYYNSETDKLMPNDWYLYNKFD
DIDLNVFLKNWLNFRDPLIRKFRIRGKRNFNTAIIFDGIETIPWDQRNGLNVYYYSATAN
DTGSLIFQANENHAIVKVGAINGNESSGYMEFLFITF
>C06H5.1.1
MDQIDRKVKCIVTDSRALRICILFQLLQEIPVLDAYEAMCKAFGEQFMEYLHFEYWYMGL
SNGSLNLDSYDRFYSSERKEWKSVTNYLQTMILDKLNPIDRFTAGAVCCSFKSIIDYQRS
NLKKFHIFQEENNVSLYMNDNLVTYELDDDDCLVTYEERELLVKNKRPLEVAMNDASRLL
KCRGLNLDYFYVNGVKDEGLILFDALKNVLQSVGVLTTKSVLINWLPSVQIAEILEHFNT
EILEDLTIKSSESDENSIKRLVRLEQWKQAKTLTLSPVPHYSLIVKHLAHFQSLNFDFSE
EAFSENDITRLRDEVVLESTKFEYFTCERVQFDATHLLRVFDSHSALNSLSGSIVYKSRN
VTFDIAYQPDGFSIKKRID
>C06H5.2
MDQIDRKVKCIVTDSRALRICILFQLLQEIPVLDAYEAMCKAFGEQFMEYLHFEYWYMGL
SNGSLNLDSYDRFYSSERKEWKSVTNYLQTMILDKLNPIDRFTAGAVCCSFKSIIDYQRS
NLKKFHIFQEENNVSLYMNDNLVTYELDDDDCLVTYEERELLVKNKRPLEVAMNDASRLL
KCRGLNLDYFYVNGVKDEGLILFDALKNVLQSVGVLTTKSVLINWLPSVQIAEILEHFNT
EILEDLTIKSSESDENSIKRLVRLEQWKQAKTLTLSPVPHYSLIVKHLAHFQSLNFDFSE
EAFPRGDMIKLRDEILLKSTKFEYFTCERVKFDATLLVRVFKPRSPPSGSTGSIVYKSRN
ETFDIAFHPDGFSIKKRIASQH
>C07D10.1
MSSSCRRIDDVALWKVFKSVDAATLQRCRRVCTKWNSEILRLNEYTSKFTPCSLMMEINA
KKFKISLGNLKSRNCLEIDSIKFNEIQKSLRHVAPPATLMIYLSCDSESSAIEEVMGGAT
ERWCSEIRELEFVTHNPNLKISSILKLLERFPNLIRFSLSHCFTEFVSIGEIFKKLSHLQ
YLRVYDFVGSSESGQSSGLVFDDNAVIQLMKNQTGSRKIQKIELFNIKVTVSRHTMIESL
RKLARLPVQSEIFNKPILTEKNKDNQSIHLLFENCIWETIKELNLLSDIIRIASQFCFPI
QQHEDNFLKGDFRFSIFDTNFVLKFVV
>C08E3.10a
MSLSFRENKFVIRAFILYEALDKKPIQESYDNFCKKVGNDVMTQYDFDFWFYRFYHGNHD
LLYDRSADPVPKSLPNMPLNIISEILAHLDIMDLLVMMKVSRNLRSVVQAKVDVVDSIGV
RFFEGKNAKIVYNDRFIITYEPKGGGCTVIYFDSYVNEDDYFLEEYDERSNKKEIFVPGK
DYLELFNKDLKCLLENRKIQLETIEFTFGTGKELCEKCMNGIVEALKSAKSLTSRTVRIW
PFSFSELAQLVAFFPAETLEEIYFAGEKDTGFEQLVSLDQWKNARKFDADGKLSVPIEHF
LHFEWFEVCLATFTESDAMKIRDMIDRSTHFGHAEIRSKDMNISELMRVFAAHNQNQNFA
YETPDKRFFNVKIYSYLFRITKLSYRYDYNDWL
>C08E3.5
MSAALDPVPCSLSVMPLHVINEILDHMEIIDLMVLMKVSRNFRSVVRNMKVLINWLTLNY
SEKLHCVSIVYNMRYHIRYEQKDGGCVVVYYFGSPKRKEIQKFVAGEDYVELCNKDLKLM
IENRKVQLETFLPVFDGIENEARKNFIDGIEKTLKSAESLSLKTIQSHHVSFQELAQLLP
IFPAKKLEYLYLYGRMDGPGYEQLINLDQWKQARKFHGFSKNLIIPIEHFFISRGLMFVS
KLSQKVMQ
>C08E3.6
MSAALRQSELTIRTCILYEVLDKKPIKQSFDNFRRKVGNDVISYYEFEFWFYRFNNGNHD
LHYDRSVNPVPRLLSGMPLNVINEVLNHLDLIDLIALMKVSRNFRRAVQNMKVCVIESLV
VQLFEETDCTKIIYNLRYKFEYRQNDAGCEVTFFARNGDIFEKQKVVAGGNYIELCNKDL
KLMVESGKAQMELFRLDNKGIQKKSRKKFIAGIEKALNSAKNLSSKTVQTQFVSYPELAQ
LLPIFPAEKLKKLILNGLDGREYEQLIDLDQWKKARIFQGFEGELNVPIEHFLHFEWLDV
HLATFTDEDAMKLRDMIDRSAHFVYAEIQYTRMNIDRLKRVFDVHSVEHNHIYETPDKRS
FYVAFGQFMIQITKPGYQFDYNYKL
>C08E3.7
MSAALRENHIENDAMHYNKSAHPKSLSAMPLNVVSEILAHLNNIESLVLMKVSRNFRRAV
QNSKVEINRLTVQLCTGGQSSSIVYGRYVITYKQNNGGCTVSYVDNKVVGGNKKEVFVPE
ENYLELCNKDLKLMMENRKVEFYSFGVSISGIETELSKKFIDGIEETMKSAKSLTSRTVA
TYNTSLSGLAQLVGIFPAEKLEVIDFKGEGSVGFEQLINSDQWKKAKKFDGLWSLSIPIE
HFLHFEFFKVDLAIFTEDDAVKICDMIDTSTHFGRAQIRCNSINISGMKRIFGAHDEEDN
IVYQNLNNIPFYVEFLPDLLRVTKYGYRIEIDN
>C08E3.8
MSVVLGENELVIRGCILYEVLNKKPIQESYENFCRNVGNDVMSYNDFDFWFYRFYNGNHD
LHYDRSADPASPLLSNMPLNIIDEVLNRMEILNLLVLMKVSRNFRKVVQNMKMVFDCIEV
DFDEHLAITYNSRHKIKYRPNDTAQYSPFRQEPTCTCGRRIRTSDEDNRKEFFVTDEDYI
ELGVKDLKLIMENQNVQLKKFQFSNGSNQDTQKKFIDRAEIAFKSAKSSTRTVEAHYNSL
AEIAQLLPIFHAGKLEEINFKQGARTDGYEQLVGLEQWKNARKFDGFWSLNVPIEHCLHF
ECFKDHFVRFKEEDAMKLRYMLDRSTNFGYAEITIDPMNVSLLKRAFDVNNDNKFEFVYQ
SPDNGSFEVHCALRVLYITKSGYKFKYNNKSASTFYKPPPIPAPPALFLRDYQFFDPRPR
MPTDRSRYRPF
>C08F1.3
MSPFHLLRLPSKELTKVLRYMVPIARFGFSLLSNKAKRLIINLQEFSHFVSIEVQNRIRL
KLSRLHFIIGGPDGLVNIVYIYIHSRTVNAKWSLPGMSTRQWIDHFMELTNSHRIFKLSI
DAKNPEIDMKDLHRALTGLRVSRFFLNGFYLPDIQLFGSLPTVDSMLFGLHLTQTTNYQR
IMLQNHIQFTDLRRDGARADLNSLLASNASSIQFPNMILSDAQLNLFLKHWIAGSNQRLD
FLKILKIRNVTVDDEEVIFKGIDRQPAVDRGDHYYLHTRGVQPKSPRKFDITSSEGVPAT
IYLDEPNINVFSMLVWNL
>C08F11.5a
MAEIHENERQKDRSKPSLSDMPIEIIEDIISDLAAIDRIAVQKVSRGFRDVINREDFGVK
RLSLEVSTKSSILSFDDTEVEYKNVHGDCLVKSGNREKIVNGSDHSTLSMNDIHNLLKNP
KVQLDYFGLVIAGDQTCRFENVLEMLQSLNFKLCVKNFSVARFPLKYVISFFKCLAAEQI
ENITFYSDEYDEENPKELVKLEQWKKAKFIEIYGGYTFPFKVEDFLHFTTFWVRLGHFTT
EDAAKVRDVLMKPNNINYGYFDFSIYDPIAIARIFEPNYNGPSYGALRVHSTGGIFSAVF
SKNQLKIKRKSNVN
>C08F8.15
MAAVSPFRLLQLPQRAQRISLSHMSSVSVFSLSLCATKNTKDLVRSLNLKCIRLCLEFFD
DLILSICFEGCIIDFYLYMLNSSQKITPGLCAPKNVQVSTNDVKNFKWERPNLKFRNWID
HFLYILNISTLDVAMGSRNVNVDFENLHSCLEGVRVKKLSYHILDMTSNETNRTNSVNDT
FLSKAEFIVLSNCTYETSQSIHKFLICNNATLFSNVFSPYNLNDLLISNCQNLLVNVDRG
NIFLGQDVNKFLKHWIRGSNVTLKCLALEAPMNMERELVIETILEGIDYKVKEEEVSVYK
KMLDIFNHGNPSITKIRGFRITRFDGTNCDVVIRTCNPSVMRYSLNMFIF
>C08F8.5
MAAVSEFRLLQLPERAQRISLSHMSYNSIFSLSLCSTKKNKRPRSKFQYKVLSIFFRNIW
RHCSDY
>C10C5.2
MSWPTLTVRLQQKVIRYLDYESRCNLRICSKDDKDSVDSVKFNPKTLMLYEITSDMSEEK
TIVRMQIDTFKMWFIGKNNITKVDKSWNGELVDELSELKQENRYDVIRRYLTRMSLDGII
QAESIKLDDLSFSPPETLKFKCDNLEASYIGNNHDALWMKQFILEFKNLTIIKYHPHEDI
GFTYSELKVSNSLNLNCDIGITDKDLLEIKATSLNISSQLITVEGAKKALERFLKRGKKT
DTFVLEIRRPENFNAQEHIIPKSLVIRKIIRRGETEDEYYGKIFRGFENENGVQDVRDFN
SSLMGDKLIVSCSVYEKSETPCQLYPFYYSYG
>C10E2.2.1
MSTIHDTHCSHCFSLNCISTDCPVSKCKHCHTLLHSCKQEEHIEHVCRRAPVKCPNYSNG
CNVVLLREKITNHLPICAASIVVCSRDRCRKLNAKSCKLELKFMGRKKQNLPVNERDDID
IQLAIYDQNLIIESYNSSRPKRVRQRDPLHPAHPLLPLRNMPYDSSSPTEGFEDSSEDEM
REKREKLKKSKLVFSNCYMCQIDPAAQHLHTLGNGVDIEKMKKRRMTPQVVDKFHEKLGL
KVNVDVLNVSESSLKSENIREIQKGGTLYTLKCLKTVRRSEYGVHCLSQHTETIDIMNDI
VLRCPNWSSGCDFTSTRVKVKVGNLKFHPHTSTITHQPTADQFPESPDSVSYHNIETLPL
WVYETLADYLPSSALFNLSLVNRTLRKVVFIAMNSKCYVEPVWEMERQGKWALKQYIWKV
TSTEPPPETEWRVPVELNNHISQCQYFNPVSYEEKMVPVFSREFEKEIWDGFTNELSERL
IRAEIRAVEDNVEEEEFEWEG
>C14B1.3
MFKAFSSIMQSLQFKTDVPVIIDAETVPNECFSPIFRRLDKKSLLNCQLACHRFNDLISS
DSFWIEYARILNISNVLPSLEWRRAATQKKFVGNEDNEIDTSSFNFNIKKIVLSGRGYSP
ITPLFISHFENARDNTISGTLRSDDFSIRANGSGIHMERDGGNGCEPHPDVSKCFVFSFT
ESSISVFIDLVNSGIDPWILDHVRPRIRITQKVNHRNDCAARLSFAAQLNYHETQWIERF
GHVQTMSNTDHKRYKSVNKEWAQWTGQPWEDWTIEFDDYPSGIRHLTILNEGEDRQFWRG
FYGPKVANIQVEVILPDEPIVKPLAVDSEKCNEDENPNAEDEDDDDDEVPPRVGVFRMPL
FRRGRHMYGIPPAVARHEDEDEED
>C14E2.11
MKYLKLLSYVCLYRFWRKPFKVRDLPFIPMKNIISQLDIDSIVQLLKTSNRMNMKLSNFR
RKIHKLIISHHGAYDQNADTIENSRMHQHIVVLETKSDVMCAYNYALHKSKTFNYCLSQN
SINFWIEYFCADKKTRLPKFEFKNSNNLLELLNMFYNMFLIDQVALTIDGNQLKGEYKLI
LNHPLLQKCHDIEIVGKKFWVLERDMKYKLNTINVTSGLQIQCRTDFDCILLSKILHVDI
LNAELITVEELIDMECEVIKLWKHEFTPFQINEFFHCWMMGAMPKVRRFRLNMGCNHILY
DDILRNIPALPWDKRRRAQFFCDRIELVDCEHGLDIERDDRLLATVIKRFEAVDFVVWHD
RFPTDSWQETRFI
>C16C4.6
MEPLERIVKTVTNRFRCMGRARPCFPQILPGSRNKKIDTRLFQSVSRHSLFIIPPVMSSP
SFPVLRLPSKALRATLQHFAIIDLLSFSLISPNSVRSLNIQAANVRVTLDDSEEIIVNVA
GTSYVFYLKADQNLVYTYNLECRFLNRNFSLEKCLKHFLVALNLLEVDQLLVSRNHEACD
KLAGIKWRIIIMLGKNRPLFDHIYRDAKNVSLSDRGLLNKHTRAILSENLNSIGLNFSFV
MDLNDLLAINVTKAEVYFSFTLSNVNLFLRHFINGSNPRLSEICIELKRRENLEDSWSFA
FQFCFFVTLQQFIMFNVYIYLRKHIKNCSNNLRKFPSCLQLPIPEKCLKLSKLVLPSGSR
LMKLLA
>C17B7.11
MSDSNVDAPPDLTKEQESLLNLPLDTANLVLEKLDPLDLLASRKVCQGLRTAIDMHGVSF
DTITFDFSDDQSILDFDENEIKYSDVDNGTTVTYKDQEKRFENENFLGIAVKDLKTVWNN
VSKLHIYNYAEDRTDIITSFINSLKSEKSVHVKQISLSNFSFNDVLIILQCLNEKTLETI
NLSNPSQTNQLAQITHLNQWKTAKNFELCNSLLDNSDQLEHLFHFEEFGCRTDVFSVENA
IKVRDDLMKRSSFRTCRIYFNVPQSNPVDIAKVFKPDYAGGNEYSIEYSDDGNKFAIDCF
RVGQSYRFSVRRC
>C17C3.6
MAAIKANEQDAVGMIVRKQSEFEENSHNFNNNGPSLSDMPIEVIHNIVDYVDPINILVIR
KVCRKLRNVLDGDPKFKDVHLHQPTSLDMNFSLELDDSWVDYRTNGSGSGLGLFRNSISK
TKTKIFVLKHENENENENGTNCTYGF
>C17F4.5
METGNFSTTSGFSDECLKSILRFMDANQRFHLSQQCPSLRSFEKSVPLYVYELTLLQDKL
FVNAVEYQLGDGQLTVLDKRTGQQIREPSRHSMEDLISRLLSGYQEPLSIGLLLIPNSEV
LKFPESLKVKALCLTIQSNVASVMGSLSKMLDEKSFPLRRLYVIGHKDFEKFENFSHDAC
KNAKKLVILGRSVPVSFLCSLPNKRIHLESADDYTVDDFMRLIEKWADGTTENIKTAGNF
HYKFTLSNPELVKQVFALSEVLGDAGKKDPIKFFGKVCEEFPNVIVYTVSDTMEIYAYCE
KKSPEKWLLTITIDRVGLNKLYYMIETLLDEFMDKVEGVGKSKHLCRY
>C18D4.2a
MENQEFIDVLITDLELLLNEVSDRLDEFNVTFRWCGVEQVDLAHLQNVYDQLTLITSHKK
INACSVELAVEDIDQVRIAYTCFDLQTLRHCAFHFVDNQFEDPANAFRRILEIDELKFLD
SIEAHFKVENLSIDGLIAIKQVVIDSGRKCKAVIDNSNGNNLQNQELTNIFGDSIEKYQE
WIICRCENLKCYIYESRIEIQTKEWKSTPSEKYMRDRRMGSCSEDSEDEDFKLWRESMDI
PKRKTSSRPSSYFKEDSSTNGASPKDGLPSTTEDETSELRRKWKTIPERDFNMMLELVIT
KSLIDSNLVPSTDGESRHSKSSESNINNNMLELEAKRSLLFSKDDSSNVGKMAKRVKFEI
MQSLLDPENNSSTDGAGLLDNLPSTSDNRTPRRQRHLEHSMESFDNIMLEAAIKQSLLDL
KGDCSADGTRPKPDLSDNKTRTSRERSESSEENSDSIMLKYAIELSLLDSKEDASKIEAI
TKKLKLELAKLKLRITQSLSDSKDDSLSNEANLQNDLPSTSDSKTPTSRERSESSESNIS
NILRELENEQSLLDSKNDSSNPEYMMKMLKLDLAKLKLVFFQAVLDAKGNSATDETRPGD
VPSLNSEGRTPTSRKRSESSESNIENILLKLAMKESLLESKDDSSTNGASLQKDLPSTSD
DRTPTSRKLSENFEENSDNIMLKYAIELSLLDSKKDSTKIEAIPEKLKFELAKLKLGLMK
SLSNSKDDPSTNGASLQNDLPSTSDDRTPTSRERSESSESNISNIMRKLEIEQSLLDSKN
DSSNPESMMKMLKLDLAKLKLVFFQGVLDAKGNSATDETRPGDVLSLNSEGRNPTSRKRS
EISESNIENKMIKLAMKESLLGSEDGSSTDGAMAKMLKMALVQSLLGSDDYSSSDEASTE
DDPPSNSDNKTPTSGKRLESYESRIENILLKLAMKESLLESKDDSSTNGASLQKDLPSTS
DDRTPTSRKLSENFEENSDNIMLKYAIELSLLDSKKDSSKIEAITKKLTLELAKLKLGIT
QSLSDSKEDPSTNEASPEDDLPSTSDNRTPTSRERSERSESNIDNKMNKLTIKQSLLDSI
DDYSTDRANPEDDLPSTSDEKTPTNRKRSESSESSFDNFMLKLAIKTSLSDLKDDSLTNG
ASPEVDLLSTSDNKTPTNRKRSQVSESNINNKIVKFATIQSLLNSIDDYSIDGESPEDDL
PSTSDKKTPTSRKRSQFSESNINSKRHKFATMQSLLDSKVYSSNNGASPEDDLPSTSQIR
SSTMQRRSEIYQQGLSKFHMLLSMAAVHSAFDSRNTSSTEAVPDNDPDSEDSRRHKEHFQ
NLLLNVNNMIRHSRITQNSSDSKSNCKKEQTGSSHRALTNRLIMSLILQRVGLKTISSLR
QVSRGIRRCVDGIKSDSKIEALAISLDTIDRVKIEMTDKTINKKHVFQTVYNDSYKKFWN
DKKSMNMNDEYTYPSYELYHFPNNIFERGQYYPLATAFSKSSKQNVVEWYQKRLCSFTYI
LRHSLLNQKKPIESFSISLPWFINERGSPEFYSAGYHFISMFGHEVPMYTKFLDLKIESR
ACEQCRKTDEVRNLASCDVHQKMFQKLLEENREICGPNSGHPDYQNRPITYTQDEYEQRI
DLFVKYFEDILSSVGHTIPVEALYMQACNQNTVLRVLRHLDSRLLKTISIKIVEDDQDKP
CNWVLPLEINEICELDQWKFAENIEVEHLIDTDDVRHFGHFSEANLKLTRLTMEGILSLK
ITFLRSHNFIKFKASFETSDINVNIFRETLLGLAHLRPLDPNKPTVWFYEYPESKGYFLK
ILYYGQAKRIIFSRVDA
>C18D4.8
MGKKSTTSKRSKKAKAAEKLNLTKAEILRNDQHALRACILFEYLQKKPLEIAYNSFCGIL
ENDIIMKKIFDYWFQRFEIGKVNLTETIKFRFQKVKSTSLCDMPAEVIDEITSKLESFYR
FSVRKVNQKLRASIDNQDYGIKTVGYNVSGNEASLELDNYLVKYNLIKGFCQLRFGRSPD
ANSLHRKIDKASPIELILLDLASFLMNTKVKLQKLIVNITVKGKSRQKHFDALETVLKLM
KCHVSGVEFSNCSFSEAAPLLACFKVEELVHLSFGNIEKLSGKLFQLEQWKQAKSLTIQG
IVSLEHLSANQLVQFHLIEITINSFTKKEAVIIMQIVQQSKNFEHARITVHQFNIRKAEK
HFENYKNDIPAILQFDEHGITIEAKNVQRTVFKPKDSNYHKFHISSFTPSFPNLETPYTI
TDFKMRKCKKNLAAVLKADNHALRACILYDYLEGGPVEEAYEVFCETVGQNSMGYREFKF
WSQEVAQGTFELESCLCSDVGSHLRFPQRVINMILSKARPVDRFVLWKVSGRFQSNILTD
VQNFRVVIHNRSVRLEMDQDCVKYTDEEIAKSDANVKIKKEKSNTWQISGGNLAMTLNDL
KIMLEGSELEFSTFKLEVDQFQPFIFDFNDYMKEGKNMPRWKIVKNAFDSMNCVPANCVD
GYKFEGVIPIVPCPE
>C24H12.1
MLLDYLLLLIITAFLIIAVIKIKLKKKPFHLRKLPHVAFRNVLNSMDINKVIDLSMKSTR
FRRRLKQVNRKIFNLIIERYEIYSSKLGEDSWYRRIIVMETERDMQFAYHFMMNKARIEG
YDWATHEDINDHISFFCTEYKKVNKSPCLSYGTSQELTKLLDILNGSFLIDHVELTMERD
EIFGEFKSALSHPLFRKCHFVKLLGDDSYISTEDMEFILKNFDLKYGFSNNCLHRAGFNK
KLWVNIPRLDFQNFFTDASLTVDELKMMNCERIRFDYLYGSSGVQLNKYVRYWLAGNMSK
LRRFQLNFWNDRWTDDLWNGLPHSSEWNPKRRARFFYDDLEVVDCSKGRDIERSDGLLAT
VLIESRTITFYNKRNQLPCLLFYTSQHLTDLLNLLHDSFSIKNVDLVIDRDRMFGEYQST
LSHPLFRKCHFVKLLGKRLYVSNEDMHFILKNFDLKYGFLTRCLQRRQKTVVKYSPIGVE
WRHTVDIGGFKDDEQRKNAIFQFIWTDDLLNGLPHSKWNPKRRERIFYDDIEFVDCSKGR
DIERSDGLLATILCTSNTMYLLVWHDRFPTDPRTTLI
>C24H12.10
MFKYLLALLLTIGLVIALAIAIIFKLLKKPFQIMKLPHLAFKNVINIMDINDVVTMAQTS
KNVRHRLKLVNREIFNVIIEWHADFSLKKIFPYYQRIIVMETERDMKYVNQFMRHEYKES
TGQPASTSIFILISSG
>C24H12.11
MFEYLLLLLIAVLVIIAVVMIIKFRKTPFRLAKLPHLAFKNVLNRMDINDVINMARISTN
FRCKLKQANRKIFNLIIECHEYYSGRKTAPYCQRIIVMETEKDMQYVYQFMMNKAQKQGI
DWATHYDVNHYINFYCTNYKKVSKFPVIPFKTSQELTHLLDILNNSFLIDHVNLAIDHDQ
LFGNFQSALSHPLFRKCNFVKLLGDDSFISTEDIEFILKNFDLKYGFLTRCLYKMEFNNK
LLFNIPRLDLNRDSVTLDDLKMMNCEKIRLFNCMFMAKQLSDDDLEFVDCSKGRDIERSD
GLLATILCASDTMHFLVWHDRFPTDPRTFFPFSDSVLIPITDD
>C24H12.7.1
MFEYLLTFLLLLISVLLIIAVVIIRLRKKLFRLTQLPLLAFKNVIIIPDINDLINMARIS
TNFRCKLKKVNRNIFNLIIECHADFTDRKLVPFYQRIIIMETERDMQFIYQFMMNKARVQ
GVDWATHYDVNHWINYFW
>C24H12.8
MFKYLLALLLTIGLVIAVTIAIILKLLKKPFQIMKLPHLAFKNVINQMAINDVVTMAQTS
KNVRRRLKLVNRKIFNVIIEWHADFSPKKIVPYYQRIIVMGTERDMQYVYHFMMNKAQKQ
GIEWATHFDVNFYINFFCTHYNKMNVLPCTSYKTSQELISYLNILNDSFSIDHVDLAIDR
DEIYGEFQSALSFEIWILTSLFTKTRI
>C25D7.4a
MSTSIDELSKTASPSFSELPIELVGEVLNKLDPIDRLIAWKVSSKFQKILMVMEPGFKEI
KVDFIERNVHLILDGNVLQYKPTKTGCIVKRNNHFSSLKNHDYIETAIRDLRLIFKRPKL
ELHLFSVIIEILYKKEERDRLYMFLTELMRRVEPINTKTISFTRMHCEEMKSILSLLNAN
NIEKIELNFHHGILLENYLAQLEQWKNAKELCASAVFAGFYTSIENLFNFRKFEINLETF
TVADAVKIKNILLNSANFNYCKIEYSMQFVAHRFEVARLFQPSNTNGNLDYFAYKCSGGN
YIIFLDDYHLEIQRENDES
>C25H3.10a
MFEFEQLPNEMQLEVLKRTEFRTIQSMKTVSKRVQHFIQLYQRYMLPIPIRQMFVTPEKI
SFTLANSNEINTINHDDMDKYLRGAKVDLLWLEMNGSEDEPIEFLQKVIQKTNFTRIDCL
KLGSSKVECDVTKLENCMASLVCAELIVDWRFRVPEDFFNELHVEKLTRLTIGNQESRNF
YHPLSGDHFRKFRGDWLEIGQNRLRSSDISTFLKNWKLGSISWIEMYNIVISFPIPELLI
LLKNESCQKTPTTWKVSRDLDEGKEELEIGFFKSTNFSKQPSLVIRQLKILEYLW
>C26E6.5
MAENDGETIVPDEQCNLTASTPMKSSGLEQVESPKERKTSMVECDDEGNPSSGTPDESPK
QLTPHSIPPRRRRSPRRPEVSASRLPLKVLNQIFQYLPLKDLRSAMLTCHSWNNALSMED
SDIWQYLLGKKLPEAAVSDPFLLAELGSAKKKLRAWYFAWNTSDISRNNYIRTNGFTVHR
QPVAQSTDGVRGKRGISKGVHAFDITWDGPLGTVAVVGIATKHAALHCVGYVALLGSDDQ
SWGWNLVDNVLMHNGAQLGVYPKMNNPPKYEVGDKIRLIIDCDTHVAYFERNSEFLGIAF
NHIPPLRLYPAVCAVYGNTEVTMVYVGSPQMG
>C27F2.7
MAVQQKRRGLSFIDAKASNVKKIAVMASTVAFEFNKATLRLRRSLHISPRSSPEVQRKAT
AGENSEVGSPESSLSTSRCSKRDRKLCAELSSFALYPIFGALSPSHFSSPNLLFQSEKNS
SRRSFEFMQLPDTDICQIMSFLDAQSLLNLSQTCSHLRQLCLAHEDNAGKRDVTSHEITI
SFNQIHRRTEVRLLKRERTRTDRQFISNNIRGVLAPFSRALTKITFETTVFVTDWLDEIL
QLHRENRLIPLSLLFTGGALTKGHQVTGADLRSITETEFVDFVTKLQPHLQEVQLSTSRI
FKISTDPSQLLGMISMLSSFGIVYERPPLHFYHEEISNAIALWKSDPLSRCCDVYMRRPH
DVSSESWIKLAGSIDESRIDPYTDEVLVSQITIKHSFLVHIDLVFHFH
>C31C9.3
MPAILETNPIAIRACILYEVRQKRPIFESFKNFCNAFGNDFMEYREFERWFYRFYHGNED
LDYDMSREPKTASLSELPIEILFKIVENLNFLDRLLLRNVSPCFRSIAEDHVNEVTNISV
TSIPNHVHVCFYHESDYTDIICKRVDDDCVITKMSQYEDSKDWKIEGVSHVTVALNYLSR
VLKSPKLKLEKLRLDFLEHNKEDTQCMEELLTVLENSEPHVLNIEFEGLNFHETSSVLKN
LKNVEEIQLSMYSIQELSGIEKLVELEQWKTAKTLDISSHEDIEMDIKDLLHFQSIDVRL
KSFSVQDAVKVKETLELRTSDFRSGTFRVLNTDTRKIGKVFNPKYTDAANNTFNFKTKNS
SFEITMCSKEIYVKRKL
>C31C9.4
MSESIETSPIAHRTFILNDALLKLPIEESFKKFCDAFGDELMEYREFELWFYRFYNGNLD
LNYDMSQEPKTPLLQDMPLEMIEEIMEHVNLFDRVALRNTSQLFRQISDKQFGNTAGIVI
SILDYSFTTARFEQTSSFYEIKSLRCIARVLSDPTLDLQKLTIKFDDDEYEESRVCMNTL
VDFLYKCRPRVRSLHADRIDGFIAYDILDCLEEVTDISLDLYQPYLEGMRRVTDGMEDLF
ELDQWKNAKTAHIESTKYFRTEIEHFLHFESISVNVKWFSVDDANKVKKVLDSSSNFKSG
IFEVKYCNPLEIAQVFDPSYAGDTSGSLIYKSSVGEFKIDFSEEKISFQRQ
>C31C9.8
MSVTLEENPIAIRTCILYEFRKNLPIFESFKNFCHVLGDDLIGFPEFEFWFYRFYKGDFD
LNYDRSQETIHPTLFDLPLQIHDKILKNLNVLERLNLRNVCFNFRKISDEPPTQVVINTI
NTGMQETTFKFDCGLNHYVMICKDVDNDCIITSSCKYDGQKEWKVEGASVFPAVLGPFLR
KCPVVDCLVLTSWTSRNGRLMSCMESTKPSVKKLVLNTFINHENYFLLKNVREVQHISIV
MVPDALEVDQLIELEQWKNAVSVSVNYLLDWNIEHFHHFQNAIIFLKHMTVENAVKVKKV
TKYANLFPMISESRSEVDVTVNAGLSGRFLVTAFPTIYHLTPLAIPHEIHTGITAIHLQE
TLGLLVTSGHNRVIMIWDVRSVCSALSGSQ
>C33E10.1
MNILQLPAKALRCTLQHCQLLDILNFSFVSKKTKNLAKSLHRFVFLVIVDIDDSVEIKIK
PTQRHGQLKFTFFL
>C33E10.2
MTDKLASVSIENSNDRTLIELPTEMLTEIIKRVNPINRLALRKVCRILRKIVDENPGVES
VTSAVDDLSLTTRNLTGNFCVTYGIQGSGCLISSDYCCTKYIEKPRLMMKLDDLTVILKN
PRQRLDDLNIFGGSDSVAVATWFRDTFNPENMLHTKKVFLGNLEFNDVITIISTLKPGFL
QKIDYASLLQHERSHEVFELEQWKQAKEVISPMSSFRSFPIENMFHLSRFWLGFPGLSIS
DAIKIRDILLKSAHFKNGIIDLKDEMTPEVARVFNPNFSAHNINGIKNKIDRFLVIIYER
RLAIN
>C33F10.13
MEELNAFPILQLPSRSLQKTLRIMTPLNLFTLSFISKKTNSLIERLNIKARVSIRLDSEV
VIIIRTDEHRDMSIYFLTDIFRIPGALNYQRIGPPFQNMPGLIELVLSNDFVPLDQPYLP
EDESSWEMPQLGPKECIHHIFKLFHTNKIDTILFWRHNFDFYSVFTDFKDFEIGAIRRCS
LSCPPFSSQSLPDLLSLTEQISFNFDSSYFSKLEKFKEIVSKNLSYLSLEDSIPLTDLLI
LNCIYLQVFGPISSFDMNLFLKHWINGSNSQLERFSMDVAGSKEEGIQQILKHIEYVTSP
DNRIRNFKTSFFNSIVYGNSKMEEVRGGMDIKRLDGTCATLTFDHNTPGDHFERVYVNMF
VWI
>C36C9.3
MSASLRKNDQIIRACILYEALDKTRLSKAYENFCRKVGKDAIPQEEFDYWYYHFSNVNDN
LDHDKSLDSKSTMYALPLNMIHFIVDRVDFIDTLALAKVCTGFRDVVRIPEVDLEDFNII
HNYSVNGSDENNFSRIEYDGYKITYQPVNGGCKVSCVDQYDDTEPKLEPSNKFIQGGDAV
QLCHNDLKLVLENRRVILQSLIIDFSIEEKDLYTKCFTDITKMLKSTRSIEVEDFDALQV
SISDYASLLEIFPAGKLESLNIDPYTFDRAELETLEHCEHLSSMDQWKMAERFFGRGFSL
DVPIGSFFHFKLFDVVLREFTEEDAVKLRDMIDESSDFISADITSRVMDLPSVANVFGLI
FVANEEEDEQAFDYFTPANAKFTVTFGKNDEPDEDDPVDKFSIKKRSNSD
>C38D9.1
MTSTAQKPYSKTFIRSCIFYEVLQKKTVNEAYETICNTLKEKIAYKEFEYWFHRFYNGNH
DLQDDNRQIEVRNSNDLRCSINPPSDVPHKISEKEWCRKFVEYFNGEPQEPSLQNMPEKV
WNEICAKMELCDRFVARKVSRILRDKIDQQEFHFNAMGICFEKDEARLFLNERTVNYCPV
PNGCTIIYENRKIQIKGTDYRKIALQDFNTVVTKDARTFSVLFEAQMSEQIRENIFNDVL
NVLRSMNKLRVRKLVCELKNEEIDAILPYFEPKTLEVVHFFASSTDGHSTKLMDTVQLKN
AKALIFDSDTCSMNIEKFFHLAYFDVTVDLFAKDDAIKIRDILMKSDTFKYANFESDDFD
PIEIANVFVPGYQSNQWPIINYTRHNKKFLLKITPNSFQVKRII
>C38D9.6
MDESPSRFSERDISFTYIHHTGYGRPNTICYGAPRYTTYVNETSIMPRPISQGAVTIPNS
QIAIRTCILYEHLHGRTVTAAYRNFCNKVGNGVIDFRSFGFWFDRFRTGNHDLGYDIDKE
LEPRSLAEMHKDIMRNILRELNSQSPNSPGSSDRYQNEDEYFPVYNQLKELIQELKDKQD
PVKPVTEPVKPFESNRKVLWGYIFFECSQSNSIFEAYEKMCETVGKNAVKYWEFEYWYQK
IKAGDSSMESDIDFDKEIRSMSAMPIDIVGEIMNKLELEEKLLMRKVSKSLRGFMDNLNI
GVRKISLKIYNTKSILQFDEKEVIYQDKKDDCNLLLNDQEKLVKGGNYTIMALHDWSVVM
QNQTLKLKTLNLTLALGKSEHYHNCYTTITTVVKKAICLFVEKITLEGFQFKEVYDVLRN
FKPGVLEKIVLNSPTGSKGIELLIHMNQWKQARVFESSRNCILAMPIENFFRFSRFDVSL
KSLSKLDAVLIREKLLKSSNFKRGCFRMFNYDPIEILNVFEQNYSGGTSGSITYNDEESE
FRIHFDTMNFEIIKCI
>C38D9.7
MSATAQNSYSKTFIRSCILYEVLQKKPVFEAYETICNTLKEKIAYKEFDYWFHRFYNGNH
DLEDDTWQIKVRNSNDLRCSINPPSEVPHKISEIDWCKKFVEYFNGVPQKPSLIYNMPEK
VWNEICAKMELYDRLVARKVSRNFRDKIDQQELHFNTLGICFEQDEARLFLNEKTVNYCP
VPNGCTIIYENRTIRIKGGDYRKIALQDFKTIVSKDAKTFSVLFDAQMSEQIRGNIFKDV
LDVLRSMNKLRVRKLVCELKNEEIDAILPYFEPKTLEVVHFFASSTDGHSTKLMDTVQLK
NAKALIFDIDNCSINIEKFFHLTYFDVTLDLFTKDDAVKIRDILMKSDTFKYANFESDDF
DPIEIANVFVPDYQSDDWPIINYTRHNKKFLLKINPNSFQIKKMV
>C38D9.9
MGKNKRTKKLAMDSGNSGTISKPSSIVHLPIDVLEEFLEKLEPKDRFLLRKVSRQFKALI
DNRDYGLKRIKLSINIMFKSCSIYFDENRVEYEDIPKLPRGTPRKWENPVLKDDCSVCLE
DDVIHRVVGMTHLEVALSDMTLFLRNSKCRLDWLSVPRAFNQSSETITRLFSDQLTNLHV
KKLILREFTSTQIAQILPSFKAGVLEEILWELHDPVNIDVVQEDLVGLEQWKRAKSLIVK
PSYFKKSYVHVTTDFQLFANFSKLKAYLKFFREDHARDLKEILPKIPNFKSWTLTAPIED
PMEVVKIFRPEYAGGPFRSIDYTAHGLIYTIEFDFKHFKVIGK
>C39B5.2b
MQIFFRLRSRKVCRSLRTAVDKFGIFFDGIIMPFKVFNFPLSVRRQIVSELNILDVFNFS
VCSPKTKSTTENIQKDAFIMMKHICQRTDAGELHKIIMENDESNTHLTVRFEKVDESQVG
RYGKLFKWVIGKNAVTCCICITSNEEIVFYFNGSALQDVHQEVYNVIDNIHMTAKNEVAI
TLQKNETRPSCLSPGESEYSCCLPKLKNADEISIFAPRSRLEPGIIINYSFLDDVFLKCP
NSQVARIYGLIDSRIKKECCLFDVKEHECGDLGPMAYRIMSMFRGQHLSLKAVLTTEPVI
SYLKHWASGRKHQNIETLEVGVEGFVSMRYAGTTILEELKARPWNGARRPRNYIFSNKTH
GKPQIFDCVKWFDIKGDGKLASILVGHSDFKMVVWNGSATSLLATCVLG
>C39B5.3
MLLNLPLDVVNLVLEKMEPKDLLRSRKVCRTLRTTVDKFGVSFWKISCHVCKDLIYIAFD
YDSCQYVSAANNYGFPTDDEQKRYYGEDFVEIAFQDLKIVLKHVSRLCFTNDDSIDNTTC
FINLLKSEECIKAQEIEFTRIPFNAVVSILPIFDSQALDYMVLLFAKSDPIEQFERITYL
DQWKNAKNLRLYVSKLETSMLNMFHFENFSIGKMSNFPVEMAVKIRDDLITKSTFHSCSI
EFDTSNSNPIDIAKTFKPEYNGGNKFNFEYSNNLYKFRIKYDFALFILKLRPSHETYSHI
FD
>C39B5.4
MSLPGQDAQCAKGVSLLNLPLDVVNQVLEKLEPMELLTARKVCRSLRTSVDKFGLHFNKI
SIYIYDDSISIFLDGIGVTYSDARNGSSTVTYNAQKTLVDGVNFMEIASKDLKISLTLNH
TSKLEICNKAHNSHIYGTSLFQSFKKCANVKVLTLIGLKDILTMLPYFDAETLENFQLWG
ADAIDEQITILDQWKNAKKFQLWNSDFDAKFISHLFHFQCFTINTMTEFSIEAMIEIRDD
LLRRSTFESCYIYFNSSNPKELAKVFNYTGGYPCKIEYNNRFAVELEESTFEPNLFEFCV
KRL
>C39B5.7
MPLEISDEILSKLPAMDLLSCRKVCKSLRSAVDQSGNHLNRISFDICNDFVAMDLNGSQI
KYTDVSGTAYVTYKGRETKIEEDNFMRAAFNDLASVLKNVKKFVFQNYSKVKQQAITSSI
NDMLENKCIAVESVVLYNFPHDDILNIISSCQAEVLKDIVLWHRDGVELSERITCLDQWK
KARTLHCRFLFCDLVPIEHFFHFEEFSIQIDNLSMPNAIKIRDDLMNKTTFKTCTISTHH
NVQSIELARIFQPDYMGDIDYNIKYSNNTGTFEISFKSSLTIRARFVIKKC
>C39B5.8
MNQKRLFTLSIIQTPMTHGFYLKKETFENAYFTRIAVGNCQSCFEKLEPIERLTCRKVCR
SLRAALDKLGIRFDTIKLDVMSETLSIRFDKIELEYTDSAVIYKGRKTIIQEKDFMELAF
KDLKIAMNHASSFVLQNFTRNKNEVLKSLVNVLENGGSVHVKKINLLYLTFNEILSILPC
FEADVLDDINCLLIGKVLDFERITLLDQWKCAKSFRSTYYGVTNCYLTAIDHFFHFEEFC
TTIVQFPQEDAIKIRDDLLKRSSFRRCIIWFDPGNLIEFARLFQPDFTIGDEMDIEFTSS
GANFKLRRYNNASHLMVEIRKC
>C39B5.9
MPETPTLLDILDVAEQVFEKMEPLDLLVSRKVCRSLRTAVDKFGICFDEIHIYLYENFIE
LELDRNLIKYSKAPDSQNQSYFNFLWPAQDATIVTYEGQETRIEGKNYARAAFEDLKKAM
KHVSSFYIDSYPGCDFMKILVESLKSEECIHAKEITLQECSLLAILPFFDALESIQMFAC
DEEFEQIIHSDQWKNAKKFRFEASWLHSKYIEHLFHLQNFYIYEMIDFSTQAAIKIRDDL
MRRSTFESCEIYIREAHPIELAKVFKPDYTGGDEFEIIYLTDDFDFLITCTRSELGTCNS
FIFIVQSLF
>C43D7.2
MTTTTSFPILHLPAKSLKRAICCLTPEEIIKFSLISKCTKRAAESLNLQYDIHWIKFEEF
VSIDLRRSKSLIKWNPLEVELRKLIDHIKSVFHTNKLEVLIIQSDNHDWKSVHEALDGLD
CSRTGLEVQSQNRYLQKIINKFSKRDLDLIVSSSTWYHPILSSNRKYLTLTAGFTDLLCV
NCKYLIVQQPVTARDLNLMLKHWIKGAYLSVHQLEVAVNSRIRFDDVFKNVEYTEICILE
EMWAAGINLNFADGRNIYRFDGERAIVVQEDRRTLGGDFFNLLFSLNFFSENFRKFQSFQ
KLMNMFL
>C43D7.8
MTTFPILRLPEKSLKIAIRCLTMEQIIKFSLISESTKRTAESLNLQADPFWICFGESVHI
SVHANFVENYQQDIPWNPVEVDLRTLLDHFQSVLHTNKFEYFFV
>C43D7.9
MTTTTSFPLLHLPAKSLKHALCCLIPEEIIKFSLVSKSTKRAAESLNLQKSIYTIMIDEF
VRINVECRIIKWNPSEVDLRTLIDHTRCVFHTNEVCLLNIKSDNHDWQSIHKALGGLNCS
RASLEVQSQNIWLQRIVNQFSSGSLDLFFSKSTWYHPILSAHRLQLNLCFRFTGFSCVSC
EHLRINSKMSSQALNLFLKHWMRGEYKSLKSLHGYVGPEVSSDEIFKEVEYQETENAKTA
LDRHWGLMKVSRDIYRFDGTRATFVSLYGYVDLNVLK
>C44B9.6
MMRGFPIFRLPHKPLRLLLKTMEVQDLVRISFYSKTAKHAVESLNMKLIYFYITISGTIQ
FDIFTYNMEDLNLKLSVTQSEGRNLIRVHGEKVMTGISLREFIDQILTIFHQATIHKLFI
KHIDYDYLEEFNNLNIQLLHLATRSSLKHFARRFDFLTLEQITWETRDFQSLVGLNFKHL
ETRSTFKLEDLLVSNTSQILIHEPLPLTDLCIFLKHWINGSTERLELFHMRLPQNFQKEE
FIQNALSGIKYKKLDVDQKLEFEAAVDVWKDSHREVKNEGFGIQRSDGTYAIIVVCDEFA
TNKYLKMFVWKPIDSSIGDLLKIASF
>C46C11.4
MLAELLLLMVYVGVGQLIFYLIRRACWKAYCFIRRQIFPGNPLEILQLPHRAFREVVLQM
NLLEVLALSFTSKKSLLKVQQVERKLYRLMIQNCQLYYHGRRSLFEKINFFLRMRCVHKP
RKIIALDSEHNLKQYLKRLERQTGDTSHWMINPISVWELFFSIFELQSFGIECIQYRKKY
QLIATMDYFFKLFSIQQLHLHFDYDLISDESFADHPLFRECHYLEIHGKNNALSNQDMIT
LNHRFPLKSVFHAWCELADDFDYQLLRNIPRLKVVYGEKITIQDLMNMECEEIHLWLNKL
TLRDINMFIRHWLAGNLPNFRILQLHAFESALPWGEALNGINDKVRNLTRQPRIYKSDQY
DLDCTKRVDVVRDDGRISTLCSMDFSLYFVVWNEDVQN
>C47B2.1
MTGSSRGIVEMTKKLDRLNSKKRPLTLLSMPVDVMEKVMKKVDPYDWISVRNSNRNLRDF
VDSQHLKLDIDVSIEGTFHTIDINGNQSFGPFHPVVADDERRTIYNKRLQFALRKLFVVM
KLPSAQIEEFKLDFDFMGRGSDEFEDIYDIGSRRVSFKNKLLSASLRTIDKEFGEFHCFQ
AKSVSLSGLKEPRTVLILKSFKSGTLENIEIINSYKFYFSWQLTLSEQWKNAKKLKTGLS
TDRYTGIRVAELFAFSNIEFTTVVLSSDLKVLVDSSAKLETCLSRNTYDSEDDSDEDSDE
DSDDEDNSGVLTVSKEVLKVFDPNFVGYNGTINYKANGFEYLIEVTEFETKIVKKIE
>C47D12.4
MSSSPVTSFHLLKLPTLVLSEVLDHLKTMDIFILRATSRKTKCAVKQSLGHANKRQSEDR
RFFVLNIHARRDYFEIIFQTLTADINLYKGGDVNRVVEIISDFLENQEDVKRVCINLYIN
DIYKEVDTKRLVALIVRKKISINNLTFDGKKKSNKLFRGLFKSKAADLKVRTVHDIQLND
INLMVHCWHVALAGINLNSDHLNVLLKKWKENSSLEYFCAREMESPLEKTIILEGTNSRQ
RSEDNRFYRFKNCEFLTTCNNGKESHLTIYEHCFFLSVPFRNNILIADNL
>C47F8.1
MSSFQLQQLPSLPIKEVFKSLGVCDLLNLCRSSNKSRRLVKKSLKDITFTLKIVAEEKHY
KIWLKEDFSKHKARIRAENSNGTSLFKNIRWLMHTFWVETVYLDCTNVEEGDVVKVVEYL
KKEKPYYLKLYFECPMISDSLWQLMLNCEADVLIISVDREVKVTFDNVPLLFNCECIILH
GVKFSEKGMNLLFKTWQSSKERTLQCVSLTRKLGPFWKKQANEKVVLKGIDVESVEKKRI
FKVKKDGIKKSTTYNLVKNDGELATLKFDKQEICFHTENDR
>C52A10.3
MSLVSNLFQRTVRFFQAYHSLLYSFCRREKSFHLLRLPYVPFRKIIHQMKIFEVAKLSQT
SEKTRLEIKKIKRKVYKIMVENFIHDYPVGKKYEFQKFLIFESLNDVIFSYNGLKTRPIK
SSMQTSINDVHQFINLFHIFGSQKAISLEILSPYNLASLLYLFLNLFEVDHIDLQFDIDQ
LFGDYQFLLNKPWLTKCKYELVGREIFLTSEQLSKVLNSISVEHGLTLKCQFAMDLDKTI
LLNIRRLDSYFNPGFTLDDLKSMNCEELIIWKHSFTPEDINNFIRNWLNGSMQTLKRFHL
SNALETRDFVIVLNEIAVNRWDGVRRAEYYRIGIQEFDCSDGWDIERNDGVIATALFGES
SFDFLVWR
>C52E2.1
MSSPSFPVLRLPSKALRATLQNFAIIDLLSFSLVSPNSVRSLNIRAANVSVTLDFIEIFL
VEAAGTHSMFYIKPKSHQNREFPIHPVCRWLNRNFSIEKIIKNFLVALNLLEVKQLRVSK
EDATCGKLTGIKFKHVTMVERNRPIFDRFYRDSDSLTLYDRALLGEQTRAIFSENVNSLV
LIPSFVVDFNDLLAINATKVDIGRSFTLSNLNLFLRHFINGSNPRLKEIHVSLKGNNLED
FKTTLLNSIKYWTSSISKTYEDGRSIDGLGFLRIDGVEVTIFVDPIRHSYELTC
>C52E2.4
MSYAFKLLGIANESTLTVLSLRLAFNHFVELRLEFEEYPNRSTIIYRYKEDDTQLELAQY
KKILLQEKNYIDVVCEDLANILKSSRFAENIKVRVDYFDSDYVDSEPFVNRVYEQFRINT
TELFACTLHLQADHVSQLRFALKCFNPSKLLRLHISGSNRNTLDLEDIVKMEHWKNAKII
ELFGFIVSIPFDNFRHFDFAFCKASRISTDDITTLVKNASSASRLHTFIIYYVCLDEDVT
ESFLNNLIGEKRINQSGEEVRFIQNDLEFVHKSKGFKILTPSRQFSDGDKLWPVQRLMKE
YFLSKMQPHIDSRTESSTSWLSCFRNPVIMEHIVHGLDFYELVVLRKVSYEIRQCIEYIK
PDPKLVAIKIRVETEVIYMEVFGRNNHKKIVYTPRPVVRSDKMCQQAQMLEADIRDFSND
FYTILENQKSVLEGFRVILKPFNGLPEFREIRKLLTLAPKISLNQFMIKLLEGIIKRVVF
LPVEKMTIETDELELMARILLLSDSSSIKVIELRRRYPSGFILNEFMEQLASLAHWRNAE
EFMINIFLPSSSIKTVIHFAKVDIRLEAISMEDVLYLKEKFLLSSKFRQFKAEFTDTDVD
ESIFEVNFLGEPFRRIDDPTTNLPNVWRFRYPGCRENLQIRYYQNRKIFMFNRVPTQF
>C52E2.5
MSYAFELLQVLNNDAIRELTIFASKNDFVQLGLKFESLVKKVNIFYIYKEEDTLLGVTRY
NKRLVEDKNYIDVAREDLFHFLTNARFGEDIEICIRYNHHNEETVGIANCVYEQFKNHSQ
TTKNPIYARSLHLQFENVSQLHSILTSFNPTSIKELRIFNFKRVKKILDFGSIVEMDHWK
NAKIISLYGFFVNIPFENFSHCEDVTLKVKRISADDIQTLVNICSISPSSRHFHIDYSCL
NKHVTEQFLDKLYGEQQINKSGKLVRLIENKIEFVHESFCKSIYIYKISDKNDVSMETSK
VLTSLPSKSAMLCLSNRLIMEKIVRHFDFAELVVLRRVSRGSRRCVDFLKPDPKLVAMNI
TMKTAYIIVDVFGRYNNTSILYKYPGTRVATSFLKIDHKADINNLSDDLVQLLKNQKTAL
KELCATLKPLNERNYYNTTKMEDWQLSVDQFIGMFQATFSSRDNMLAVEKLNLTTTCLTR
TTQILENLDPVAIKTIALRTMSFLEACLQSVDVSRSVLPYSNSTKLNKFSVPDVQSINDL
ASLEQWRNANELEIENCVVECDIEKLVHFSKVDIRLRSISSEDVLYLKEVS
>C52E2.7
MSAPSFPILRLPSKALHATLQTFDFVDLMSFSLISPTSVRPLNTGAASVYVILDNVITIV
AGFVIFYLNPPSDQIDRIKVFPQCRWLNESFSVKKCVENLLVALDLQEVEKLVISKEHVD
CDELKGFKFKMITMNVKNLKMFDLYYRDAKEISIADRAIFGEQSRALFSENLDCLEFLAE
CVIGLDDIIASNAIKTNIARPFSFSNLNLFLRHFINGSNPSLKEMNIAMEEGTFENYEKV
LLNGINYRTSNFSRIYADGSSSNGLEFQQNDRTNVIVFVDPIRRWFYLTTYSFSHHCSCT
>C53A3.1
MKPFVVNSLPYPAFRKFLQHLDIDEVIKLARVSHKTQLKVKRINRKVFKLILDNRVFEKN
GGPARIERLSRHVMIIETSDEVINAYEAMNNYLAKYYPAHKWSHSICHHSFWIDELRRLV
NFRTDPHTYYNFNFIPYDEPKQLMKVMTFLNETLSIDHVEIMMDHDKLFGDYKCILESPL
LRKCNSLEILGRNLRLWTYQLKLLLEKIQPTHRLSIECMLSSHFNKELTAPRRTPLEAKQ
INTLLKYWLEGNMPKLRRLQVNCTGNVNSYDELLEGIDHSAWDPNRRPRYFSYGIEKLNC
KTGRGFERSDGMLATFFFVKSKTFDVTNFVVWNSRF
>DY3.6
MPFIGRDWRAPGETWVRTPHTNGWERTKLRPVQISSEPIFIPQVSSSPTLVSSSSPKFIL
DSGSSASSVPKFGLYDSEQNSSCGSLPGSGIERCNSSSSSAEDSDSNDKDWIPHCFVKST
SKEFIGCTSMSEAFHRLDLARAVNDVRRFNFICKVVQILVEEKLPNLSATARKSLLGILS
AICFRSSNEDVNVSTAKDLVKQFGNGLDNVNVCGSPQLVSRHHQTASSLLDLISENNVRT
AADADDESALTFFDLPREIVLLILRRLPDHNSLLETAQVHEALQDMINGEDKIWKSLCTF
HFQEYQIKQQKTSGKSWRQAFFDLKKYHGCRELYADLIHICCHCKALFWKSLGHPCVRET
TAPSVRVTPRQFVDMLIYL
>EEED8.10a.1
MDFNRSFTSNLGSAGSAKSQQSMFKALRRLHGQNLESRGLHDMTEAFQSFVTRARFFSIG
KLRRTWSHSAAEFMKYRRLLPMLLADGDAFDGGETDDFDASIAFQHTSRDDRKIVVSNIS
AKVTQSQLQSFFSQYGKITSCILPREEKKTSVFGTLPKHSRNCGTATITFKKSEHADRAK
NANPEELKFYDQVMVVSAYVSKKRGGKGLVLSDDVGSREDTPLSRASSTQSLASGSEQSF
NLGNVPDKILRRVISFLPIHETIRLERVNKKFMEESIKSWELVNKIALARETVFNKQRPM
RTSHLKAILTRAGAHLRSLDVSGIVHLLDDRRALKVIATCCPNLVDLDISGTHAQAEALE
ELGESLSHLEQLSYRGMETTGDKAFYFLLKNCGHSLKFVDLRNSKRLHGRSFKLFGSQLE
SLYLDGSSKVDEMAFEDLCTSCGGLKELRINECYKITDENLSMIARRMEDLSILTLCGDG
FKSLTSAGLIHISHMRNITELALDYNALVNDELLISISAGLPLLSSLSLANAGNDSSITA
EGVSAIKNLKELTQLDASSLAAVNSKVLEQLGSLKKLEIIQLRNCTYLGDDGVRAKLRMP
NIRHVDLSGSILVSNDSIQQFIKAFPSGPKLPPITLVVGGTAADASKLSVRGSRVVVDFS
DYSTIVTMQTSQCSSSKFAIGGSASDAEGSDDEFEALTAQRSFYIDAVCGEEESPITDDG
KLAEWAEKEARSLGLIKD
>F07E5.2
MPTVPFPILRLPNAILQRSLQQMSPIGLISLSVLSNNMKQIVTMPNNKSRFDGRISTTLP
ITLHLNVDRNSRHHYVEYAFQFNQSVLRIQDIRGQEPATLTKPGFTDKLWIEHVAEVLFQ
NKGVILSCDAPFRTYIKELLKNINVTLIAIRSSGFEVWKFFELFPSLEKVTFTEGPIPLS
VLSRNLDGLKVNTKDVPLDDALTSNSLSFAMHRNSFTMKEINLFIKQWIRGCNPRLEMFQ
ILFNDIERHLVLENVIFKGINYIEKRNRIVQCQEREEYRIERFDGTEALVWFNPNRFPFL
EMTVMMNDDDDKLLV
>F07G6.7
MTNIGLKTPQRNLVLPTFLNMPLNVANLVLEKLEPVDRLSARKVCRSLKTAVEKFGLRFD
DIDLILREQSVDIDLNGTAIIYTNAANARRIVCRNGEKKIIDRENFVERALKDFKILSNH
ARNVVIWNMTEHGCGIVSSLIQFLKPEKCILVMEIELNKFSFDEVLTILPCFEDKELKKI
ELSCIASIERFEQITHLEQWKNADKLVFWDSKIASTMIIHMFHFKCFRIHDMDEVPAQIA
IQMRDNLLRRSTFQSCEIIFAKSKSNPIELAKVFKPDYIGDSELFLIHFSNGNSQFDISL
KYWETDSNYFLLKIIKL
>F08A8.7.1
MTSQRAEIGETTDKQNSMKLSKTSSPTLFDLPLNIMKKIVKKLHPYDWISVRNSNGNLRS
FIDTLKLDLDIDIFIEGHRYTIVLNGKSFRYRYRFVPYDEISNARNEPFHPVVADDERRT
IYNKGLQFALRKLFNVMKLPKAQIEKFSLDFDSIGGYEDYVHNERLRSSLRTIDMEFGDA
HCFRAKSVSLSGFKKPRAALILSSFDAGTLVKFEIMRCIFNDIRPLTCLEQFKNAKQLRT
DLNICSVFGFTVSDLLGFSSIEFTSPEVSPNDLKELVNSSTKLETCVVSKQLDDSESIAE
EMLQEFDPTFAGKTGTINYKANGFEYVIEVTEERVKIEKKLG
>F08D12.10
MATRFPLLLFCLPEKNLRIVLEQMRFLDLLAFSLCSKITKAHTTQLKRNIKYIALDASSG
VSIRLQLPDREQINLDVKTDRFDRCNLNFWEIANVTYRQPTRGYQQARYEQEFCWKKNGF
GLRDWIDHTMEIFNLPVIDQFYLSGTVLSLADTRQIGEALNGLKVTSMDFWCYTEDRVYN
IRRNLETVGLIFAHPDSEHFSKLSTQKILSENQTSVLHRSPDFALMAEMRYFVDEASYAC
ITLNDLLVSNCTKLIITDSTLKSEELNIFLKHWINGSIQTCEFLKLETSVRTQWNMETVL
KGVAHKTASKVKDGAPGARDMFIIPRIDLPNLSLTYIPYDGRYSVLTIDARCG
>F08D12.11
MAACFPLLRLSSKDLRNVLQNMGILNLFSFSLCSTKAHVKLLNSTIQSIELHLSTGIGIA
VWSPTQDRIELVFEKDQCELAKVVMYNALGHLKTRSFWEKTGFGLRDWIEHVMEIFNHSA
IDMFRIVGSRHAESYLKRIHKTTDGLEVGTMEFVYWTEERVHFMRRTFQPTDVSLTFPDE
ENFTPKSTQRILLENQHFLMYRWADSEPRFTLNDLLAINCSQLFIPESTLTAKDLNIFLK
HWIIGFIGNLNMVQLKKHDGRMWSLEAVLNDIDYTISAELAEDIQTVVIPRYRLSELFLT
YTTPPNMGSILTIYRCG
>F08D12.6
MATSFPILRLPNKIIRNVVENLSFYNQLTFSLCSKATKSCVTPLRHKIRKINITVDHPLK
IHIFSSNSVMTYLSFYKYNFDLWNVQSCGSIIATEFDTNFFGTESVREIKGFGLRDCIDH
IMEIFNHSKIFEVHINGVMGIQNLKRVCEAMKGLTARKIFLKNWTDEIVQNVICSIQHKG
ISFNKKLISNSSSLNHEILVRNFFSFSASFPEHNFNLNDLLIMNSTHLRIRSSQLAFEDL
NIFLKHLKTGLNQTLIGAQFLKIPQGPAWDDVKVLMNGIPHSRYRNSKLVSQDDNYQSGD
CCMINQDDERRISLTWKWTQHDGSIEIAISCDSVTVPKTMLENCINNDQHKKITYFSLFP
ERHLMPNHKIHCLNLGSVSYELPGRGKNLQLDDVLLMNCSKLCLFPCKLSSQELNIFIRL
YIAQPNRQLETVELHRTNEGIWKVEDSMKGISYSIWNKNPGNNHKLEKRIKFTQNDETMM
HLDWKLDSIRCSTVITIE
>F08D12.8
MATSFPVLCLPNKNIRDVLQNMSTCNLIAFSLCSKATKSHVMHLKNDIQQISIKAFLSID
INILSHNQEVTSLVFFKKDYGRWNFESCESVTATETLTPLEPESDRVWVKRGFKLRDWID
HVMEIFNCSRIHEIYISRIGHEEHYISLSNAVKELKTETIFFSFCSDTVVQSVVANVQSN
DISFNLSFNIEPSMQKHKVLTRHFERVSFSKDDTREALTLNDLLITNVSQLNISAHHLSF
EELNIFIRHLISGSNRRLKIVGIVCAEATRNMQILLKGISHSVYSAELKIVARNENDYQL
GDTIYVYQNCGRRLAMQTYLFEGVEKIVMRVY
>F08D12.9
MAARFPLLLRLPEKNLRIVLEQMGFLDLLAFSLCSKITKAHTTQLKRKIDNLKLHASIVV
NISFRLTNQEEIRLDVKTDRFDRWNLNFCEIANVTYTVGYQQQFCWKKKGFGLRDWINHI
METFNYPVIDRLRLHGYMFPLANSRQISKVLNGLKVKNMDFWNYTEDGVFNIRSNLEIVA
LTLAFPDSEHFSELSTRRILSENQTNMIHHSMPFMAEMGVDRVLYSCITVNDLLVNNCTQ
LTISRSILTSKDMNIFLKHWINGSIKTLEFLELQTYVQTQWNMKILLKDIDHKIPCRVEN
GVPRGAKMFRIPRIDSSNLFMTYIVHDDRKYVLKIDARCG
>F08F3.6
MQLLALPPAVLGKVLKQLTPLQIFELSQSSMRMPTLIKSIMAFDRILIDLTKERKSIIFY
NNWEREPAIFFHVDYKPDVYDTKLKIGKLRITMTDGHLHCYTKRPGSCLKLCLDFFFTIF
HCRSGLATVKLDGHASKFRRLIFHPIFNNRLVLKLCGGTLKRGYNDMKTLLHEYEHLEGI
VVDFQFRIDYFDPTEIFTRNRVCFINGDWITCDILLRLNFTRLVLASHKLTTQDMNAFIR
SWVSGYCPNLQRFEVFHNNNSGFHPKHIIQGLDIQGWHPERRHENVVMDFLECPYIMKAR
DEIDVRRRKDGMLATIVNKPKSFMFVVWHERFPEYNPKYRVTSKHVPVNF
>F09C3.4
MSEYISIIDITFVGPNVITTAKYEDSNIRFEKSSVNIVKEVDEKLIAVNLIPFRKIKCKT
LSRRFCSRIVEVPLIIEEPGDDVTVWMKFYAKRKYIDRMLKDFNEKLREYRKRMKQKRSS
SGLKKRIFSTFGKASEERPSLLLLDLPIDILLAITKQLDTETRMIVRKVSPAFRDIIDYQ
GSGVKTMKIGKDCITIDWKRIEYREGVHCSCLIIYQGHIKTKIYESPQSLMFQDLSILLK
SPRIRLSWLDLAPISCTSYNWTGVDVNSIVKILEPIKSRHIERVYFQDINYAEVVLILQK
FKAGFLREISLDSEQINGWSIPQIGGMVHLEQWKRAQHLKIHSFVNLDPLINHISHFHTI
QLLCQSMSKLQMLKWKEIINTSKTLVKCVLRGNANFAGLARVFDPAFEQAYGNISYVSAD
EFNCTIRFMPENFCIMKLK
>F09C6.2
MSEICSKTQHRTIISPTFLDLPLDIFDLILGRLKPMELLKSRDVCKSLRSAVDSFGFRFD
SIDFHFQDEHVTIVLQDDGKRELQINAEHFTKSSLRILLKHASALNFYDETMDRYDVIGS
FIKILKSEQCIKVKEIKLSRFSFENVLTILPFFDAQELQIIDLLTSVLASHFELITHLSQ
WKNSKSLNFPRNIDSKEVSHMFHFENFNIKMLNFDTQAAVKMRDDLMRRSTFKSCSIVFN
KFESPSNIELAKVFRPDCTGGYKRYRDDTGDDEFAIKYSNDHLYYFSIKCEYGWQYEFTF
SVTRLFSDQFPMF
>F09C6.6
MNSRTFLDIPLDVFDLILEKLKPMELLISRDVCRSLRTAVDRFGFGIDEIEVYFRDENLT
LKWKNDDIWYFGAVKGGTIVLYDDGERKLRIEKKHFVGIALCDLRIFLKHASMLTIYDYL
KDRQDFIESFIEILKSDGIIKVKEIVFFQVSFKDAIAILPYFDAEVLDLQTTGSINQFEQ
MTHLSLWKNCKTFKFSRYVDSKLFSHLFHFENFNISMLDFNTQIAMKMRDDLMRRSTFKS
CRIEFDKWNLIEIAKVFKPDYAGGNVFKIKYSNNDYTFTIKCKPWHGMAWSNKFTVFVRK
L
>F10A3.2
MIPTIFGTTKTLTIYDLPSDIFNEVLDKLEPIERLPLRKVSQIFRTAIDNRNHGFKEIAI
GIYDSFERYSTLRLDEKLIEYRRDYDDCMVKLGSRKCTVLNENFETLALKDFFEILKQKT
KLELVQINLNVNVTKKDFRTKCFTNLLSTLETLKPVKAKCVIFELHPSEVAMVLPCFGEL
ELIEIFSTQARYKLDELIYLEQWKMAKRFKGVSYCDAFSIPVESLLHFEHFDIHLSTFTV
EDCLKMRNGLKKSGNFKSGRFRCQKLNRTEIAKVFKPDYAGEPSLEYEVNNEMFIIDISY
GSLNIKKNNF
>F10A3.3
MAELEPEGASINKIKQSLFVNLPADVINEILKKLTPIDKLTLRKVCTFFRDTIDSKAYGF
KIIEFHLLFDWVMLVLDKEIFKYASREQHGCWVSNGLNEHHFQEEYFLKLAIDDLAVILK
DQSQKLDLLEVCVCDRATKRSRDYFFPALLKMLVTVDYRKIEKFDGDFPEIWDIWKKYQD
TVLSSNK
>F12E12.10
MVAPSFPIHSLPTKPLKIVLQSFTHCSIIPYSFISNKAKNLVKTSGRLFQAKILDIEISN
RLVVIIALHGESFNCRIPLNGLNNPQQVRIWHHSLRKKFYLNGYSVRSFIDHFMQATNGR
QIERIHFLCDLDLLDDRFLRDHLSGFSYHKVIIDFQGRSVSPEHLKYLAPFLQSEQLDLR
RATFDAPTTRCILAPNWDKIYLRSSNDLNELLLNNGSDIQVQRSMLSNTDINIFLKNWRN
GSNPRLEFVQIWFSIERDLDRSVILKEIECHPVSNDELARRRELPFLAQIAIRKPDGTMA
AIKFHRSQFQMVVFGYYPL
>F12E12.7
MVASSFPLHRLPARPMEIVLQSFAFCNTIEYSLLSKKAKNLVTSSGLLFQAKLSEIDVSN
QLKIDIEVLGRPFDYVLSPGYSSSRLEVQTQHTQWYLTSYSVKDFIDHLMVITNTKHVEL
IRFHCPGRLFYGQFLESYLSEFSYREVVFETGGITVSAEPLTFLIPFLQGEQLDLLVTLF
DTFYTQCVLARNWGQMNGGSFNRLNQLLLNNSAHIRIQQAMLSNLDMNIFLKSWTNGSNP
RLKHGHVCFPVHRDFDLNIILKEIEYQPVSSDELDRRGELTFLAHISIRKPDGTIALIKF
SRAQFEMNVIGY
>F12E12.8
MVVPSFPIHSLPTRPLETVLQSFTYFDMIKYSFISKVTKKVVRSFNLPLTLLAINVINRV
HLRFNVENVIFTVDILHTDPNGTLHIEITYENVKRTIRNLEGYSVRSVIEHFMAIFDRVQ
VDTLMICPDANLLDGQFLKNNLNGFSYNSVLIICERTGYKVSSGQVKALEPFLKSERLYL
VEAPFDRPNSYRLLIQNWGQLFSGSYNGLNDLLLSNSSYIEIQEATLSDNDLNIFLKNWR
NGSNPRLEHAQIDFRHLREFDFDIILDGIEYQPHPDDEWTHQRQIAVQKNNGTKAMIKYK
EGIYANFEVILL
>F12E12.9
MVASSFPLLRLPTKSMETVIRYFLPFDMIKYSFLSKSTKHLVTSLNLIRIKFFQIYVLDQ
LGIGFYVNGVFFTFYVLNTYPENDVQIKITYGNVSTIWNLKGYSVKSFIGHFMVISKRLR
IDALNFWTNVDLLDGQFLKKNLDGFLYRKVIIQSQGINYKVSPVQVTALEPFLKREILHL
VEAPFDRSNSYRLLIQNWDQLYSGSYNGLNDLLLNNSSDIQIRKAILSDNDINVFLKSWM
IGSNPRLERVYIYFQDDRKFDSNIIFSGIEPFSKHTLDDQGQMVIQRNDGTKARINYNDG
VFANFEMFLLNN
>F14D2.13b
MADKLANVLDSIKISSAPTLIPDNLDPINSSDDSSLSDLSMETAPETFFSEPPTLSDMSM
EVLGKIVENLDPFNRLSVRKVCRKLRDAIDSTDPGFKTVEVRVTDDMCLLWANSQSSFYS
MTVSGGIIKGTKRSEKSEFTSLNGLLDELAVVLKNPRLQLDKLVIYATMEQGNIVKWFEA
SNPIHTKMLKLSGFELSDFIFLLSRFKPGVLEEIDISWYLHLANTPFTRNYRLTDLFEME
QWKQIIMNIPHFKSGVIWAHQSIQPEVARVFVPVYDFGYLRTSDIKEFHGDEFLLTICKE
FFKVEKKNC
>F14H3.7
MKNVTRVGKIITRFKKINLKRPISTSVVPKPESSCEAKFEDDFCNSSLRLADLPVDVIFH
ILDKLPLIDKNIIRHVNRNLRRIIDWQQLMYKEVTFNIGPMASQLYFPGKEYESNMYEQR
KNNCVILIRHGNKTSKRMIQNKDQRELALSDLFSVMSRQGLEFLNISFSHHETIQERENT
YQRIKHYFSLMKCPGVKSLSLGGFKLQEIPCILSALKAGTLETIRLAYPRNLRDVFDVVR
TEQWKLAKEVIIDGRCDFNSIIDHLANFSFITMEFSFLTFENVLKLMNVLNDSANFKFGT
FYGTLVNKDSFMEIFELGSNLKIDFTNDEYFNIQRKIIETINICWY
>F15A4.2
MPRYIVRPFHLLNLPTVVISEVLNHLKNIDICILRTTSRKIRTIGKLSARRKQTYLVGHR
RLDLTINARFGKFKVESGARDGTVALYAGYDINRVLDITSDFFDYLDIYIYLYIIDNHSD
KDAKKLVEVIVTKGIYVHYLRFDGEQISHELFREMLKCDVNELRIHLRTQHTVELSDIDL
MVSCKCVALTRITIPSDYLNVLLKKWQANRNLTFFSASGMALTLDKSIILEGTNSEQGSE
EYNFYIKCNNRKTALLKILHNSFRLGNVY
>F16B4.2b.1
MLRRRIHEILSRKFPKWVFEERLEPLDWSFLPVEIRREVVKHTDFQTRCRLRQCSLQDQQ
IVDSLLIELPFVRIETDKNYVSVLICESKTSILRIDLAKRKIRLRKKFVMNISDNILGKN
AKEVQINHEFDTIIESLLNAISRINVSVSSLNLYIKYPIDAVINYLDVQFRQQTGPKRKT
KIICSGMEFLMGQVHFLPVDEVRVINDLITNYEEGRMMLAGKKYNVSPSGHYAEIGETAF
WKPTLLNCNLGALIAVGFSMGIIWKINTEMECYCIPGLDVPEYQEYCARFEGQITEYRNT
RVLHIPVPETTRKLFVLINKCGVVIQKANIDDVVHIPKEKCILDWTCSTCDKTIESWYFR
STLGMNE
>F17A9.1
MSAALRENELIIRACILYESLDHKPIEESYENFCRKVGKDVMTFYEFDFLFYQFKNGNHD
LYHDRSKDPKQLMLSEMPIDVMPDILKHVSGGDRLAVRKVSRNLRHII
>F19C7.3
MKIINALFTYLRIRSEVKPFKILNLPSVVLENVVNQMDIHLVIKLSKTSKKMHSNMKNAK
RKIYKLIIDNHHEYNIKNPWPSLVQRILLFETKSDFLFVYRQMCMRKDITSHLAKYTVDF
WIEWFYNTTKLDNIHKKSIFNFNNSKKCLTLLTRFDDLFSIDHVDLIINTDKLFGRYRST
IRHPLFRKCDYVELVGRNSFLSNEDMYFVLKNFNLKNGFFTDCKLSNDFNMAAMFKIPRL
CIFHAGDITLKHLLSMDCKVIKLWRHQLHPQLINQFIYHWMKGAMPNLRRLRLNLFCDFR
RIDEMLNGVKRSKWDNKRRPRIFCDGIERIDCEDGKDILRNDGQLATFFCKNDTVEFLVW
HDEKL
>F21D9.1
MHISKLLGTLYFRITFKEKPFKILNLPLVVLKNVMNQMNIRSIFKLSKTSKKMYKKLRYA
KRNIYKLVIDNHFEYDVGNNFPLLYQRIIIFEKKNDFVSVYRAMCKKKSSDPSTLAKYSV
HFWVEWFYKIDKFGERKLVNSVYKYRNAKKCWKLLTRFDELFSIDHVDLVIDRSKLFRFH
TTLEHPLFRKCDYVEIVKSYSYLTNNDMQFVLNNFNLKNGMLVKCLFWKDFKLELLFKIP
RLDIFNAQQFTLDVLIKMDCKVIKLWKHELGPHHINQFIHLWMAGAMPNLRRLRCNDFCS
PWQMDEILRGVEHSKWDGERRARIFCDGIERINCGIGDDIVRNDGVLATVFYINRCVDFL
VWHDNKF
>F22G12.3
MSVVSKTEHFQPFRLFNLPTVAACNVISFMRIVEVIETSMTSSKARKKVKSLINAKLWKE
IDICPGFDSNPIIQLVRNYDVWIISFGIKRYYPDTLSCMNYYRLLQTNLEDKTADWKMWI
EYLTEFLESPIVELSMDISELKDKQQSVIDWIKSRQRSIEKLSIYGENVSTEDFAIVENN
KGFTKEFLFEMETDENFHSDFTFNGKSLTVYKGKWFKLNQLLNSDCAEIYIVNSLSDSEW
NTFLRKWINMESNLNLKRLEFDIPELQSLFSILLLPSESVASIATNAGMNMIENKFKNFM
VIRRNDGAIGVLGIRWTKGHGSKVWTLSLTVK
>F23D12.4
MKKGLTKVASKKTEKPFLLEELPSLPLGDIVKQLPMFELVKLALLSQKAKRWVLEHSRRH
LVQLTVNLGETFIIKIGYDGEATNEIVNIKLDDMPPKRVYRTRSSTRLPMNLLKIDPIFP
SCCAKNTYGTRVETVKYLIKYFSKTFKMISMELTFDKQPDAVILDIINLVNHLKIKMDTL
AVAGKNNSDEVFKCIIDEVSRVSSLQIWGFPNGERLLGLNDD
>F23F12.4
MLSPSSSTVPAFGLHKLPHLVSDKVVKSMVPMELFTYSMVAEETKALVKRLFKKVSFQVS
IFVQEQDYSVSFGQIGGAISNLGCEVLSQESEQVNGTQIWKMDENTEVQMEHYYDGQICR
SYWKMKKETEAILKVLDYLRSVFNVKEVSVSFSIDEKYDAVEFLKSVKNRGVQLKNVNIT
GFEVTLEAEAYKNLLNECTETSELNVAPHVNWGFEYPVSNFSNFCQKFLTIEHAHWVTVH
HLKSLRNCASVTLNNSKLTNQNLNWFLREWMEMSGASLRNVDLEVKQLDLPRIINGLKWT
IKEGIISGFGGFQKLPPGDCFEIQRIDGVKATISRIGERFLMTRD
>F28F8.4
MSQIALRDSYSLSVTSNEATVVEIVEDLDSMKLSGKKPPSFSDMPLAVLHNILDHVKPID
RLIVRKVSRRFRDTVDDHDPGFKAMVVLTGAREDVILKFDDLCVFYCRNGAGCSIKFNKH
GALREKKIKNGSYLKLASADLKMIINNPKLRLESFELDFVKIPYTADQKANMEVVQMLLK
SPKKLDVEKLKIVGFHQEQIPMVLQYFERDHIQELNFGGAVCLGHPGRYAELKQLSHIQI
QSMKKVAEQDAAHILELLKRSATIKSINITSCFGQDFSEAVKILQPNFARRPSGGTDFSI
NGKEFHVEFNVQNIKIEKKVR
>F28F8.8a
MKLSEKTPPSLFNMPLAVLHNILDYVKPTDRLVLRKVSRRFRDAVDDRDPGFKNATILIK
ELGEIVLKFDELCIFYRRSNVGCTLKAYNFSEKTIKNGHYLKLASTDFKMIINNPKLHLE
SFEVVLGPDFEGVDRKKTSEIIRIMLKSVKKVDVGKLTITGFIHEEIPMILQYFGSDNIQ
DLKIDDHICFDHIGKVVESNHWKKAKSIHFIWKSCLCPVFMHLTHFSDIQIHMKNVSVHD
ANRIIQLLQISANFKSLNITTCCVQDFLLVVKVLQPNFIQRVFGSGSTDFAINGKKFHVE
FDLNNIKIEKKIR
>F29A7.1
MATSFPILRLPSKSIQDVIQHMPLGDQLAISLCSKPSKSAVTRLNHDPLYISIDVSDSIR
LIVDFQRADLNMQASLTFYKNTVGQWNLQSCTTAIAAETEVVWEMTGFRFRDWVEHVLEV
FKCSRIHTVSVYRTMNEGNCINASKVIKEFRVKTIRLAACSRSLEEKIVTNIQCNDALFV
SEPSRNAPMPAHEVLLQNFKSASFASISPGFQLTLNDLLIINSSLPKLISCQISSKDLNI
YIKHLINGSHQMLENIQLIQIGGTPWNKKIAMKDVPFIVYSPQFEHVIRGGDWENENYFL
ATRNNGKSLGLVWTFVEESCHIVILDIHGAVGLENCKKVCEAMKRLAAEKIDFSSWSNSI
VTTALGNIQYNNISLNEKLNWESAKESH
>F31D5.7
MSTCSTFEFWNLLPEEMKLECIKNMSLITRCLLRSTSQTERRLVNSQKIHLHCVLADDRH
IHDLFVAYTVHSTDERGIGTGFESVPNGIAMLSSILQISIVRLFVTQTDQNKNAIASLIA
GPSTKYHITRFRGFITSENVSFFEKCADDCFEDIRIVSDGGTTFPVALFLQYPSLKKVRK
WSLSLRLFPDLGQAVCRRWINTDAEVDSTMTFKTEGYETLDSFVAELQDFVIVEHTNTVV
RIQMENPEKHVVLTAKWYPRNLAGTLFGYGTLKIVPADLAV
>F31E9.3
MENLAESISSIELSKTNTMAILDLPIEIMEEVLEKLMPEERFVVRKVSRQFCLLIDSKAN
GLKNIRFHCFSVGNDQHCTIDFNHTYVEYKNIFAKVATKEEQKEIKKLDVKDDCYVALGY
NPKSWRRLKGTNSFDVAMTDLAFFLKNPKTRLEVLSIHLSAPTDSHDCCSETITNLFSTQ
LSNLHVKKFVLKEFTSSQLAKILPSFKEGVLEEIHHQMFQSESSQLVFQDLVELKQWKQA
KCLTMKPAAHETYDVDLSTDLMLIAHFPMLKVRVKIFTVEHAKQLREIFPKIANFESWII
KGNITDPPEIVKVFLPDYNSYPEGSAKYIADGITYLIDFDTKLFIFEKSYYD
>F34D6.1
MSIWLPLPGNQQVFIDLFLHQDAFCARYNTIRRIRVYIVSSLCAMAPFHLLRLPSVALDE
VLKTMCLLELIQLASVSKKIQRFIKITLSTVPIDMVVAMRQGNIILTLNAGATAQPLEFA
IDCETSFGELRDLQIDGIRMQVRVDTDASNITNYMIHAATLQRLLNHFGKMFKDLTVSVC
DRDNDRDKWHYLTKFFEKYKPKIDDMSLYDNGAKTELTIYKQFLAASKTARKIFIEAKSE
PAFLYDPDEKLLVTNHVNVNITPATWVTTENIKIFGNCCSLILYETQFNSEDLNMILKDW
MEAPASPLVVLSLEAAESIDEDLVFKDLPVRAIEDEVVKGFMPREPTETRYRLGEHAAIF
IDDKFLKFHNLSKMTNYN
>F35E12.3
MPLDVMNKIVNTLGFINSLVLMKVSKKLSGFVKDTKFEIDELEVYFEIGRSEIRFKRYVI
EFVAEVQPLSFSYDSYEEDGSRKDKKKTFVAGKGQLDQFSENLKWLFQNRKISLNKFKLV
IPDDDDEESRKKYMDCVVEALRSAENLSSRNVKTSCLSSAEISQILPIFPAKNLEYIEFF
ECDFAGYEQLVHLEQWKKAERCIKCSELNIPMEFFLQFKRVKVDIEPGEDPTVIRDVIDN
SNNLESVLIQCCSMNINYINEVVSVFNLKEDSMYLTPNKKSFTVNVSERQIFIKTL
>F35E2.2
MPPAKTKPKFPLCRLPSESVTNVLKIMKLSEIFNLSETSLKARSIVELAMQTIPSHLDLQ
GFPSKNYKLTVENDGQKVQVQFPHATDALTNFKQKLFRICKTFQIKTASVYFSCPVEAHI
IELLGFIKKRKVQFQDFSIKGSVTEQNFKFFMTIGAQRFHLDMSETQPVTEVFALLKIQE
VVLQNAAISSQMLNKVLKAWKTTSRLKKFRVIKNWKMDTSVVFQGLHVKQKSRSDTKKEY
EIDLDGGGKATCCFKFEKGSSTNGFEFIVIN
>F35E2.8
MAPFNLLRLPTLIISEVIRSMNALELVGLSETSKKSQILVKTLLKNSQFHMRICEHPAAI
AVCINSKTSQSRFELRHNLDLAFLRIKFFLDIFNVTTAGLLFCNPTEKSIRDTLSLLVPI
NPKFISLSISEMESMSESLFEYLLSIKACRFIVKLNSFHELTPSNSNLLLDCVYVKLRNL
AFPDQKMIEVLKTWKLGCNLKSLEMFSSDYTCDFNELVKGLDTQIIDADSELKCQIEQAN
GRIGLLTFEIWGHLHLKVI
>F36G9.14
MLGDFPIKVVNIIMEKVDPIERLTIRKVSRKLRILIDQISDLFETIRIDIENTLTTIYLN
NRNIFYKENGIVEFDGKRKVIEGELHTGMALNDLKIILQNPNLNLQDFTITFYVNGDNSK
IRETYLKIIQKFWSTLICIKSQRSLIGGFTFGELVYVLPKFKAQKLEDLRLDMCQKINDE
RYINELVQLEQWKQAKSVEFTRNYLLEIPIRNLIHFSRCELTLKNILTKEDVLLIKQALH
NNPATIESLYFGTPISDPTENLKIFEPLHAGGEGSINYEIGGFQFEIHFYSDFLHIKKKY
KNIYEFQ
>F36H5.13
MPPFPLLRLPSNVLSNVLRAMDPVAQFGISLLSERLKNLICSLQVFTTDVEIILRRSIEL
KIVPLFLVIGQTGQIEISSFTHFFLDNFIWIRPQMSTRNWIDHCLELTNNHRLNKLIVEA
GDNQEIDMDGFYRSLIGLHIKTLELKGTYSRSIQLFGSLSNVDTIVLDVELVQTTDYQRM
VVLNHTKLVETRTNRVKFSLNDLLASNASFLQFTNLRIPDTQLNLFLKHWIAGSNQRQEG
FSLTKEHDEQSYNQSVILKGIETRPAVRRSEHHKFDEIFTLPQYSRTLDITNCDGVEATV
YFGKSWLFNLGPVTNLCCMLVWG
>F36H5.8
MEFRKSPSPDGDRIELVAIYDHDERIDMNDLHRSLTGFRILTLRISATYDQDIERIAFLP
TIDKLTFCKDLLNAYNFQRIIMQSYEGIKAIGSRRTRIKLNDLLAANISFPIFMNVILPD
AQLNLFIKYLIAGSNHRLDGFLFAKTPNAADFNEAAIFKGVNYQPVGGREAYPEFRNIQF
QLHPRTRVFYVTNNNGILATVYLDIGLRYRIDIFPAGLCCIIHNQVFLSRMSSFPLLRLP
SNELTKVLRHMNPIAQLGFSLLSEKSKNRISLLRIFSDEVSISVCAYKRKEKLTLRLRNS
LSSLEVHKCGPDLVIVLQNWSDCTKLDFRREMSLRHWIDHCMELATAKRIDELTLSSIKK
KHKYDLKGFHKSLAGLHIRELWTKY
>F36H5.9
MSSFSLLRLPSNELSKVLRHMDPIAQFGLSLLSENSKKLISALKIFDRKIYIEVQNHVHV
ILDTHNCSFGFNCGTTDRNVGIEIELFRGIEKFEAS
>F37D6.4
MENVTNFPLLQLPSKTIQVVLSIMSPFELINFSKSSAEAKKVVKQFANAKRRELYKFKKY
VDSSLSGRNISKQGFSSTLKKLAGKVPLFFFVSMREECEKNIIISSESFHTVPAPWITLN
HLFNFDCSIIIINNPIITPKEWNIFIRHWKSYYSNPTLKRLIFQYQSLNDVHVIMNLPHH
EIDPMEFEITRVDGTKAICGFYTGGGNQLFRMQTIRSPNLFNCIYVLYCLPVILFLCFKY
KKKCFQ
>F38H4.2
MQDGESNFPLLLLPENAKKHVLRTMDVDFLLSLSFCSKRTKHIVQSLKLKFEHFKMDLLG
KTKLMINFRSTTILLVFNALYGDKAWKDVFRTVVSTGPPNARYYNTNFFKSFGWERKELA
VEDTIYHIFDILNTNVIDVFLDCNNRNMFFFEKLSQTFRERNVRRISLGSMQNPIFNSFS
YLENSLRNQFLELEGLAYLRELYRTLQEEHKILIQNFNYLNPNLPSTGKMTLNELLLINS
SHITLTFNEMALNEKSLNIFLKHWINGSNKKLDYMYLSGFTQLGETSVAIEAILKRIVHK
EASHDRLFKKFYDPGSNGNIGDNSSSLKHGFDIISNDGTPATASIRISEGVIYFQMKVWD
Q
>F40D4.12
MSHAEKLIRSTLPISQIIVKLNGEHPSLMLGDYNPYNTSEEQLFKVFYHGKTDDTWITYE
PRQPIKIKDRGCIDVLCDDLETLLNSESEQLDKFSVKFCICEDEEEEEGLMRLQKVYDRI
GSMFKKINSKLVSLAVDNINQVRELHVCFNSRALNIEFEFIYDRYETPAITFRDILEFEQ
MKLIKSLCVRFKVDNISIDDLRAIKKTAISFENECVVVLYNSQGFNIDEEGLNELFGPPL
DKFNDLTCRSLFDGVECDIYDTEIVIQQMKCFRLSNEYNNDDKIGSGLQVLMTDLILRNI
LQHVGLTTILALRRVSWGVLNCIDRIKPDLKIEVLVIQMRSIDFLIIEVLDESKHNKHSY
QTAHNEWYNMLCENGDLLSLRDNLHPIYEFYYFANATRFDADAEPNASPVLTKRWTRKEL
CEWFERRANFSNDLRRNLVNQRSPIENLKLTLPLFGDTWHYFEFDPMIPTYTEFLELEEK
IRHCELCQETENKHRNEFRKLLQKYRWNFECESDLIKQESYVQRVDVFIKYFGDNLKSIG
HKIQVKELNMQACNQNTVMHVLPYLDTRVLRSISIQIPVQKETKVPCDWIEPLEINEICE
LEQWKNARMLEIEHVINTTGMKHLGHFSEADVKLTRMTTEGILCLKAEFLLSNNFEKFKA
SFETSDIDESIYETEYLGLPFRRPINPRTNQPSIWYFKYPGTDDYLHILYYEMRKRIVFT
RVKASSVPMNLVA
>F40F4.1
MNILQLPSKALRCTLQHCDLLEILNFSFVSKKTKQFAKSLHRNVSVVEIDINDFVEVQIW
KFEVTQRHDRVKFTFFSNMHRSLPVEDPQFFMDQLIHNGVIDGPEKMKKFGNGEHLKIQS
STTGRVIWMSIPSMGLRKYVDHLLDVLNRVKLDEFAINKDNYCTESICDEFRDFDIRCFM
NPRKMSDSLFHQKIMRHIAIFGQVAIDSNQLNLFVRHWIKGSNPRLEYFQIDVPKGMSVE
DDLSVILDKVDFQKQPDSFVRDFPLSVQGYDQFIPSFKNRIIKGGVDIKRANGSIATLKY
CITDSHLRIRMFIFNDDNYT
>F40G9.18
MSSLSKFLNEASSYIEENFIFVCTTILAVEIVSLITFDVLKAKLRKMRMKKLHLVKLPVL
VQKRIFKFLSTRDVFALSLCFRKLAVSVQNCKSEQQNMIHMCYKTFDRHQHQFLVEDECV
ILFVPDLLFKAGLWLWCNCFELDGIRFRIGVSLDGSLILWSINSSFKISHSAIDKRLRSI
HRPASEIHLNIDSKDFTTCLPHIENINYAFLHNTSGINRRFKAADIEQLNMKNLVIKNPI
DGIFKNNSKILNLNHLLISYVGSLIDLPTWHFTGRHIWLSEVNISNEDVIRCLKLWKSGA
AFQNLESLLIRTEKEYPLEADMIYNQLDANPWNPFRRPKYYVFDKKVRYMNFSNNCNRLN
LEHYMDIEGIEKMASIYILPHCLDLYVWKL
>F40G9.9
MSSLSKFIYTTSSHIKANYLFVSTTILAVEIILVITYNVIKAKIRKMRNTRVKKLHFIKF
PVVVQKRIFNFMNTRDVFVLSLCSKKLAISVQNCKSAQQYMTQMCYKTFVRHQHQFVIEN
EYVLLLVPDLILKAGLWFWCKDFELEGVRFRVENGPDGSLILWSINSSFKTSHLAIDKRL
RSIHRPTSEIHLNINSKDFTTCLPHIENINYAFLKNTSGINRRFKSADIEQLNMKNLVIC
NPIDGRFENDSGILNLNHLYLTNAGSTIDLPTWQFNGRHLWLSGANISNEDVIHCLELWQ
SGAAFQNLESLLIRTEKGYPLEPAMIYNQLDANPWDSDRRPQYYVFDENVRYFNFSNNCS
KMDFARYLDIEGIEKMASIYIMPHCLELYVWKL
>F42G2.8
MQIVAPTLLNLPLQVAEQVLEKLGVTDLLASRKVCRGLRSAVDKLGLPLNSIRFQNWKDE
VRMHLNGIEEIKYTPEKPVDTIVAYNGLEKAIPGENFTRIAFKDLEGLLKHAITELSLYN
NRDILENSFFEEALRTNKPVHIKSLRLYDFSINGIFKLLQYFDDQVLEDLEIFFVESNNG
FEKIRSLDQWKNAKSFTFWGCAFDIKEIEHLFHFEKILITANKFTVRDAVKIRDDLLKRS
TFRECSIYFEGYNSNPIKIAKVFQPDFTEGDNLWSHGSNKFKLHFAVHMFSCCIVN
>F43C9.1
MSMHQLPSEMLRSVFQNVNSQDIPKLRSVCQMFNSVIKENYCYLPRVAYLVKIYSVNGEI
MIANMKSGDINGSTQNLFDFDFNHWREIGIVELEFEIINECDSIKVAKAFTLILREMIRT
RQSQLRKMVFTNVRLSADVATEVKQLFDIALYQCENVTVENSNLPISFHSDSLKSAKFDH
FRWISSTGSKTLPSDIILRKLQNDMKNAVNKRSFLAEMDSVSVEAACDFVEEWLRLPVAS
FFNLSFHNCDETWKTRFLEECERRHLTHNYMEFQSRTHTNSHVKISFSQDASTCCIWPVF
DVPARTTGQSVCYARYFRDF
>F44E7.6
MKFQIHLFLDTSPALRSLFQIVKMSDQIDPKVKCIVMDPRALRICVLFQHLQGIEVFNAY
KAMSKVFGDHFMEYRHFEYWYMGLANGSLTVDSYDRFHTSERKEFTGLFTDVQAMILDKL
NPIDLFAARAVCRDFKDIIDNQKSTLKKIMMNLDETRVDLETNNSQIRGLNLDCFEVNIM
VWMDEWYRIFLAIKGVLESIGILSAKSVLINWDDTYEIAELLQHVKPEVLEDLTIKCLGS
ERENLVGLEQWKKAKNLKLSKVPHFSIIVKHLNHFKSMNFDFVGESFSRDDIIKFRDEVL
LKSTNFEYFTSENVKFSARLLVKVFDLHSTPSSSGSIVYKSKNGTFDIAYHPNGFTIKKK
IDSNH
>F44G3.12
MPITLQNSEIALRACILYEYFDNQPIETSYKNFCGKVGAGAMSFQEFKFWFERFQSGNHD
MDEKLESNNLPQVNPEPFEFPSLSDIPEKISEKAWCIRFINFMNGVIPKPESISICELPP
KILKMVFEKLESIDRLKIRKVSRLLRSAISQNYIGFKEIKIEVKNDWICLHLDDFVIYYG
NLSDSCSVNFKRCKTIIGNSDYMALTLMDLAALLNCPKIILETLQLNLPIELDTVNRVGF
FISLQNILHTVKQISTKKIILEELYGDEAVSFIKCFEAVDLEEIYLQRVSETKYPLKEIV
NLEQFKRARCFVARGTSYSIPTEHLFKKLTYFEIQVAVFSKQDAVNIKKMLSNSPNLQSC
CFHFSRSGITDLATVFHPGHVGGEYANLIYKTYNNIKFVINICTKCFKITRK
>F44G3.14
MAETLQNNKVALRACILYEVLSRQPIYNCYTNFCNRIGDDVIGYREFEFWFYRFYQGNHE
LDSERSLHVALSILDLPEKLLHKIVDKLKNKNRLIVRKVSRKMREVIDTHNPGFKTLGFF
VKKNYTSLLVDNMEIKYSSVGRDCVLKYGQKTKTIIGAKSVDVAFNDFGIIMKNPALRLE
KFPIQLSVDVEQTGTYFSTLLDVLKSSMSCLHVKKFHGTDFSEEQLLLVIPFLKAGYLEK
IELLSNEPTDLEKIAKLEQWKRAQVFDSFWKSYKVSVEDMLHFREFYVIVPCFSKEDAVK
LRDLLTKSVDFENGCFKFPETNIIEIVRVFILDYEGEERAKIDYNENGTDFILDFSTEHF
RLTKKKIVDSD
>F45C12.14
MTSAFSLLQLPRHAQTRAIGHLDFGSILSFSMCSEDCKALIQDMKIDSRKCKIVVLFSES
NRIALHFGNDIADFQDFHSSQLEPTETVSVVFSTEQLYNVASGKWKLPVSFGSWKILPFI
QHFYSLLGRPELNLYFRGPEQHPRQLDALENVFEDMKISRMTLNRESIDFSNEQKTLFDK
LLVPVTRINLFQTVAEKFLKSGHKVLIKNHDHLGVSDLCLNDILSINSEFVSVQNYGGKF
TVKDLNLYLKHWINGLNHKTRYIEVASLLISKMSRPAFFKAIFCGIEYAKTREYVEAARY
KDSLIKYHGQREMTRGFTINRKNGTTAYVYFHITHPLVSSFHFILAIE
>F45C12.5
MSSFALLCLPKNELSKVLRYMDPITQFWFSLLSKKTKRFIILLQVFGDKLAIRVETRVRI
ELGSLLLKIGYFNEYIEMWYKDPENSGCFVTNKWRSPGITSRQWIDHCLELTGSNSVDNL
SIFAYDRGFDMNACYRNLTGLHFSNLHLSGDYLPDIQMFGGLPDVDTICFSFSLKPNYQQ
IIVRNLDKFTVENSDGADGQLNNLLASNASFIKLTEMTLSSNQINLFLKHWIAGSNEMLR
GFMLEQLEAYNVQSIFNGLDYQPSVREHHGVKENNLYLHPHTQKFDITRNDGMRATFYWA
LGWEQRHSSLSQRLVTRNPSGRLPKWKDLPSTVVQLYNRSALEIPMQRRAAVSHPSSQSA
VLILIQTVFPLPHPPLSYFCHETPNEAFDEIVGNSGVTGVLRNYGWLIVFACVLGILLHL
RFYKRKQYSIESFCSKRYLMAAGMLFINVLFTGNSIFSLYGSWANDIIQPVIISITWFMV
YKSFDIANETESPIHYRLSKTTTVTKSQIIFMLFFLATFGAFNICSSFIELRQFPDEYTG
LAFFTQLGTSALLSI
>F45C12.8
MHPSAVRLLKKSFDNFCRKVGNDVMPYSEFDFWYYRFYNGNHDLHYDRSSDLVPRSLSNM
PLHMINEILNHVNIFDLLSLMKTSRSFQEIVQDKKLYIDSVEVGFYEGQYSRMRYNDRYE
ISYQQEKDGCALSYYDYTTSSYEVSEIFVVGENYVDRCNEDFKLMMENQSVQLDSFQLDF
DDNCEQGFRDKCIDGVKKALKSSRRVTSKSVETDSVPFPDIARLVASFPAEKLENIGFDG
FESEGYEQLIRLDQWKRARTLRAHSKMTVPFEHFFMSSVSKFISRNSQKTMQEHFVM
>F45D11.12
MAAVSFPILRLPESALQESLKLMSMRDQLAVSVLSKKTKRLITSVVNKNQAIEIRKYLNN
RYITTYVDVPGFTEKQWFKHITDVFFRNPYTFLKIRYSAGRSIEEVFEYTKELQIQGLKV
EYSLIQNCELLKLFPSLIYLTVYGQDPLPKSFLNLSLEGLELYYIDVTLDELLALNHSEF
ALSTQNCSDNDIPAFSIAALLETAVLLETAALIFERVFFVFRSFN
>F46E10.3
MNIIFQSKRYCLILLPSETIQIILSNLEPLELINISKSNMRAKEIVTEFARKHLRGCYNV
AASIMVHRVSKSQSVRKIRKLGVSSNLENNTSFSMRIDQF
>F46F11.6
MALEEIMDFEEEEAGWKHLPREIRRNILTRLPFPDKQNMMLVSWENSQICSTLPNKLHEL
GITELPSTAKTILIMKWKNEIGRVVSRMVEFRGTSLRQTECPDHTAEAMRAFLRIWRFSK
IKSIVIEIPCFEGLSSIWEEGMAEVKTNIAVRSFNIRTNDYRLVTKALTAPKNKGQDISL
LANDHGGMETAVFDIDKFKYARSVILWSLVSNIQDHQLYSLSAHNIRLHSEFITSNCIAK
MIQEWKEGRRSLERLHITSPIIDLDTIVRQVLGVCWKNMTDICSIIWREVDEEGYSYAVR
GPTYDIPAAIGIIPNQDGVPTFIFRIIRMTHEMSRIVYERCSVQCPNMVSSEDLARQQQR
V
>F47H4.2b.1
MSQDDLVVNRSQILQSSIDQFDASQFVDVRLEIGEDQIKLILETETTLDSGEVEVKNVWI
AYRERDNGCVIENHDQQEFVDRLEFFDVSVLHLEHALSTMDVLKKFSLISVEKSQDKKIP
TDQDLRTNSIFLEILSRMLASRQKPLKAHIFEVHLWQEPFNNHAAIIMSYLKPQFLYSII
LSTPMPGIYLNLSTFVALEQWLNGKEFRMINFLTYLELDAFFHFTTIKLGMYHGTYEKLT
ELKNHFLKHETPEYFELNYPESFDNYRLVKSSDMSRKREHVKYKPNGDLHSMTWYFPVGD
GEELDVLVKYRPEGKMGHHFLFKRVSASVKLQGSQGGDAEFDALANRTITGSVILPSIIS
EIENAKDHTVALIIDGSEIRIRLELGPVPYSTLEAMGTHLSRGYTTKEITYKPKGEWCII
ESDRKLEVLQSSVYKASVVHLECLLRYISVLSIFTIESRSVLELDDCEENVLQFQKNFLE
SVKSMLRERNTLLKTRLFHVRLCEKTTNEYLRKIMACLDPQILDTIILNGDEGKLECGGL
FTLTQWKNTNVLRIDGFYVDSPIPEFTHFKIARVTFSKISNFYLMELKAFFQILNANCCL
EINFKEYTDTNEIRNNTNNIDPQEVFGYTDHVEYKDSGELYRKVWYFPYNPNRSYDVRIE
YCTSGAYAFQFEYVDAEMKNKKLDTGFKLLYLIPTNYQAMKRIIEKCSVVTILSIRKVCK
GLRSFVDTRCFEFPNKQLSIVIDGGNCYLKIVTPDENMLLGYEKNAIGCSFWADPAIYYN
SDYIQTRTITGDTPLNVCMSDLGSILKHHKAPMDLIDFNLRAIDDVVILTEIIRETLMPE
EKRLKVNRVFFFGIDMKMMTRILSYLDEKVLNAIVLMYDAESRNEGEELDTGRMVKLAQW
KNAKQLGVDRFAVSFPIESIGHFHKVKLCFRQITIRDLLYLKEIFMNSSVKREFDIQSRS
FDAEKLNETFGYPYTVTENKVKRKKWLFKMLVIRHAVVELDYLERIEGEREITCFKFTQY
KVPQEIFDNIPW
>F47H4.4
MDESPSIYFRGNCISTTCTGLRGPNYDRKCYGAPPNVGYVNETSIMPRPISQGAVTIPNS
QIAIRTCILYEHLHGKTVTEAYENFCRKVGNGVIDFRSFGFWFDRFRTGNHDLGYDIDSE
LEPRSLAEMHKDIMRNILRELNSEPTNSPGPSDHLQDEDEYFPVYNQLKDLIQELKEEQD
PVKPVTDLVKPFENNRKVLWGYIYFECSQSNSIFEAYEKMCETVGKNAVKYWEFEYWYQK
IKAGDSSMESDIDFDKEIRSLSAMPIDIVGEIMNKLKLEEKLLMRKVSKSLRGFMDKLNI
GVEKISLKIYNTTSVLQFDEKEVIYQNRKDNCKVLYDNQEKLVKGGKYAIMALHDWSMVM
KNQKLKLKELQFTLDVDLGDHQKLYKTIKTVLENSSYLNVEKITLEGFSVREIIKILQHC
KSRTLEEIVLGSLTDNNYIEKLVDMKQWKEARVFESSRNCIMALPIVHLLHFSKFDVSMP
VSEFGAMLIRNQLLKSSNFERGCFRMLNYDPMKILNVFEQNYSGGTSGSITYNDEESEFR
IHFDTMNFEIIKCI
>F47H4.8
MSATAKAPYSKTFIRSCILYEVLQKKPVFEAYQKICRSLKERISYQEFDYWFYKFYNGNH
DLEDEISDEQSLVNPLLDMSNNLSEKEWCRSFVQFFHGLPPRPNKKPAFSLQSMPRKVWQ
ELCSKLEPCDRLVAKKVTRRFRQTIDEQDNLFNTLGICFEDDKTRIFFNEKTFHYTSVGN
ECRITCENKKKRISGGDHRQVALQDFEKALTKVAVAKTFYVMFQTEQDRQNNFYVLTKVL
SVMTSLKVRKLKWELSSKEMDTILPFFEARTLETIHTFSSFSNEQPGFMDINGKMQKLCY
FQMPIFP
>F47H4.9
MDDFFGKKLPSFFSELEESAKNFVNTLPTTLKNLPVLLPTPNIGISSVVSTERIFVNDTP
ITPRPLFRVAVTIPNSQISIRTCILYEHLHGKNVGQAYESFCDKVGNGVIDLRSFEFWFN
RFRTGNHDLDYDIDSELEPRSLAEMHKDIMRNILRELNSEPTISPGPSDRYQEEYEYFPV
YNQLKELIQELQVGIEPVEAEPVKQADIDKKVLRGYILFECLQGNSTFEAYEKLCDTVGK
NVVKYWEFEHWYQKIEAGDSSMESDIDFGKEIRSLSTMPKDIAGEIMNKLGLKEKLVMRK
VSKNLRHFMDNLSIDVEKISLKIYNTKSILQFDENEIIYLDRKDNCNVLYDDQEKLVKSG
NYAITALNDWSVVMKNKKLKLKVFQLFISVEKSDHQKIYKTMNTVLRNSNCSYIEKITLE
GFSFSEVAKILRNFKSGILQEIVLGSPTDNADIEKLVDMRQWKEAKNFESSRNCIMTIPI
ENLFHFSRFDVSLKSLSKSDAILIREKLLKSSDFEHGCFRMFNYDPIDILNVFEQNYSGG
SSGSITYRNEESEFRIQFDTMNFETIRIS
>F48C1.2
MGNCSGTAKVELLESFENWNKLPPEIKLECMKHLDFKTRFIMRSVSRTERILVDSHNFKL
DSVRIEGLLPYPMNTIIQSSFDTQKITIKSGNHEQCVVHMRNRLRFNETIVPLLVFILKN
ATINDFSIETILNIDWSKVLQDALNSKSLSIRSFSGVLLKFQEAFFFVNKLNYTSKSIYL
DGHGCKNFPIDQLISIESVSNASLLQIRDVQSKDIIWKIANKWIETDAAIGTRFQLTSMS
KEIITQFSSHFKNRIISASDVEILIRTDNPMKHILLKLARTWRVARPFTCIVISAETEQS
EFVNFGMWVSKKVIPLWEYISLFLADEFNDDDGLNLSSFLILLLHCIWLIFSMLFKRTFY
GQ
>F48E8.7a
MSRVIGRLPSTLEDNGPSENEHCVETVFSDETISIFPCYNLYPKKSLRLSVSGNSEKLKS
INLNCKNLVEDEIAPIKRKDARSIQNPFKKYSIPDEITEQIFSNLKKKDLLSAMLVCHRF
YGIGHKSRNWIITDAQDRPISEISLIALSQRKIKVLRLAGAKADRILRADERLVEVALLS
TSRLELLDLSRTNLTARQMQIMLKPCQKLKCLSIEGNQLDDHVAICIAENRGLRELDISM
TNGITANGASLIFRNCKDLQQLNLAWCGLTQPIVTVIIHSIGEKLKKLNLSGTVRNFGIN
NKHIEILAAKSNYVTDLDLSDNVEISDPGLAVILNKFPRLTTISLNRCYGLDPNMVVHFN
SKPSLVYLNVHGCVSDTNMELFLEMCSNLKVNRQYFNFTAKPVSYQCESNMIWGQTMMDI
E
>F48G7.13
MADARILLKWTNLPNLFKRNIISHLDLKHRNALRQCSKEDKKLVDTCQLTLSHLEIAFTF
PHGICLKIQEYSDFNKKLFSKNRELSHIARIFQLTSLKIQDFIIFCSSRDFDKIHVLISL
IEKSENFLKVKNLYWRCCPPEIDEKHSARVFIKFLKLFDENSLKMIHNDMLQFPPEELNI
LAETSQWKRASTISLANGQVESIEPFLHTTNCTYKMQKLCFNSRNSSKFLNFSKTKIINF
FLHFLFQFVKFELIPNSNFGVSCQEMYQSTRTSIFELKILQKSKKYSKNFPLG
>F49B2.1
MALPILRLPRKCLRLAALHMKFIDLIRFSFTCETAKNLAETFNFPVTGIRMAIRANFRLD
VIYEGEMYTFATEKWLEEQDLEQVYISRRQIVIFPEEFGIRNYIDHLQIVLKYPKITELF
IASFDHDSEQFCKEFEGLKFRTLSFGSNDPLSSMRTAISLSPQSDIIQLEGEDMSSAKSL
LLQNTDEVYITSSPFTFTLNDLLLCNSRRVVVRARWDLKDLNTFLKHWAAGVRRLEKLVV
GHQNLPRTLNQRMASLFQGISHEVLPKDRVTRHLDGGEEVMFKGGTIIRRNDGIEAIVIF
SFTFQMFVLNDL
>F49B2.2
MSFPILLLPPKALQNVLRNMESMDFVFFSFASKKCLDLAVSQNIKISHLHLTSERIDHIE
IAAVFEDNTSAGLIPWREANQPVLLPILGIRYPDGQYMQSLDMRRTVRWVGHKALIEHFI
VLFHRSKIDRISLRRAVLDSEQLANMHIPIGEFRLCTDGLLYDEVIRSISILKSEKLHIT
CNHNSFEDRQMHELLGRNLTGVEFSKMEKSSLWMTNATHIRTLVCIKSHLLNEFLKHWIQ
GSNPRMKYLQTSVQLEMEECKSKIFQGINVSIEEDAIMIKSLRGTLARITLKVVRQEVSI
RMVVQTTPF
>F52D2.1
MFGNCLKAVATRFLKLSNFKQRPNLQNEGVMSSNLLDMPLDVINVVMGKLEPMDLLRLRK
VCHSLKSAVNKFGIHFDSIHFELHDHSITLCLDNGFPIYIRAVYGGTTVSYGQRTIEIEE
ENFMDVGFKDLKFLLKHVSTLGIYNYAKNRKEIIKSFIDFLKPEECFPVDAVEIWNFSFN
DVVSFLSYFDDKTLKSIKLNQNEPIEQFEPITYLDQWTNAKHFGLKATNSNVDSEIIKNL
FHFPHFCVYKITDFPTQLAVKIRDNLMRRSTFQQCTLSVNKLTLNPIEIARIFKSDYTGG
KEYKFKYSNGTHKFEISLVQSTKCIYVPFIFSVKRL
>F52D2.10
MSDVQVSSKFLNMPLTISNQILKKLGFLERLTCRKVCRGLRTAVNKFEFNVGKITFNLFL
DKVSMELEETDLEMLLNTDSKVVFNNHSRLDNIEYFIDYLKRSKFSSVKGISLRMFTFKD
SCSILSNFDAHNLLRKSTFRKCVIHCKGYNQKEIAKVFKPEYDGGNEYAFEYSDNNNLFE
IKCMSRQHFFNFFVEKKR
>F52D2.8b
MCNISSKTQKGNLISCKFPDVPFLVANLILQKLEPIDLLTVRKVCRSLRACVDKLKSHFD
TILLDIRKDHIDLILDGNWIRYRKRGSTVTYKGHKKQIKGDNFMETAFKDLKTSLKHVSK
LEIYYCIPNRYDVFASFIDFLKSKKFIHSEMIVFHKFPFDDVISILPYFDAQTLETIELC
RFGSLDQFERIIYLDQWRNAKTFKFENSYFCSKLLVHLFHFQCFYINEMLDFTTQVAVKI
RDDLMRRSTFQCCQIYFEKSDSMELAKVFKPDYTGGIEFNIEFSDDNLNFLVTCSRLHFD
SFIFSVKRL
>F53C3.2
MVPSFPFQRLPNKPFQNVLKSMSVGNLLSYSMCSEASKSHVTNLKVKINSFEINVTENVH
LFVKSEHGPTFNFRTVTSANGNISDDVTPANENEKHRWYKKGFELRNWIEHFLSVLNHSK
IDKLNFISQQGERSKNDYLRDSLEGFKVDCFTVQQCSESYQRSIFRNFSPINTFIICATG
AESTKAISSALPHNLKDFGYVSRGATWNFSLDNLLLSNSRNLVVIEARFSFPDINMFLKH
WLNGSNRRLTNAYFIYTTPLVSEDISKGLPFSIPSEAEISKLPSDLMEHRETMFQLKRKF
DSTATIVLKQNNGKHVFNMFVEHF
>F54B8.3
MCDTILMSKSLLDMPLLVVNLILEKSELIDRMNSRNVCKSLRQVVDKCAIRCGKIILDIE
DKYVSMHLDGNKIVYTDADDNCTTVTYNDQENEIEGETFLVIALNDLKVALKHVSCFAYV
DNTLDRYQNITYFKRFLKSEETLHVEEVEIWNSYVDDVMTILRCCDSEVLKDIGFSCSDM
TDQFPRIAQLDQYKKAKRIRLKHFVLKEEQIENLFHLEEFEFEMDELSVQTAVKIRDNLL
QRSTFRRCEIDLNQSNSRVLNGVANVFKPDYNGDVKFEVEYSNDNYKFVVSLGECKFYPS
FLVFWVKKV
>F54D5.9
MFRRTEPPFRLLARKRRNSDSTPPITKFFATVKRERSSSESKNVCQKLDESFEAPNNLSQ
TSHTDSPDNGLLYSLEDLRALLGVPVKFSSKCVPSPDAPVGLENLPNRAYSHIFTILDMQ
SINALSLTSTKLCSRVKTYVSTHDFFRRMQLDNLDFLNSSLRPDDEEFLENDPFTACGGL
IKSITITMNTKIRAQVFLNICRNLRDQLGGSLHGFGRLLETITHNWKFSERRIMVKAAIM
IDADLRPSIIKVLTAKPGQLIGLEMKVRSGLTQLFLNLSQDIDEASPQEIIEFGSWLSVL
IRNVIEKYQGKFYYILFGPTRSSRIGERVDWAYFCEDDSDTFTLRKSEPNYRKLLSTLLN
GIRALRIMNNSKSSDQMWSGKKLYQLFLRIIEVCEVQGFWSETSSSMALAIDSSGLLSEY
LVTCLDPRRDDYETLQNEAAEMVCLVRNHLYRWSAAPATFLAEPLHHAFNHLAQLDGHYD
GCYKAFLEKIWNVQSSRLKEMVKNATNTTECSEKIREELDGQLSMARLLTDISNTVVLHQ
IGFQLPNDLAAELVNDPLEEEEQLE
>F54H12.5
MLFISRSLLPILYFQLFKKMSPFRLLSLPTLALKNVLLHIDFIDLLELSLASKKCEIYMK
TCCLKIDSLHFHFRRIQLNSKSKSLEFDFNSVVDISACSRKVKGSRYDAWTKNYDESRII
CIPTNFDEDIIAVFQHFWDLFQIKNLHYDVVGFTGVFLNNTMARLPSKLKSLEFGDYLSG
NQDNIDTILNYYDISDNLKVFDEVSKIHEKMKKVNNLSLICLPSIPIEELIQLDCETIKL
YWKENSAINAVRSLISNWKGNKTRLEHLEILASEDWNFDLVLEGMNAKPWNPRRRPSNYQ
KEDLNIDCTSYMDIEGDCQIASIGIRENRYLDFIVWF
>F55B12.3a
MWPRNDVHMDDGSMTPEDQEPVTDNDMEYNDNGEESSYSNGSSSSYNADKLSSSRPLQHK
LDLSASPSRNNDLNPRVEHLIALFKDLSSAEQMDAFTRLLQESNMTNIRQLRAIIEPHFQ
RDFLSCLPVELGMKILHNLTGYDLLKVAQVSKNWKLISEIDKIWKSLGVEEFKHHPDPTD
RVTGAWQGTAIAAGVTIPDHIQPCDLNVHRFLKLQKFGDIFERAADKSRYLRADKIEKNW
NANPIMGSAVLRGHEDHVITCMQIHDDVLVTGSDDNTLKVWCIDKGEVMYTLVGHTGGVW
TSQISQCGRYIVSGSTDRTVKVWSTVDGSLLHTLQGHTSTVRCMAMAGSILVTGSRDTTL
RVWDVESGRHLATLHGHHAAVRCVQFDGTTVVSGGYDFTVKIWNAHTGRCIRTLTGHNNR
VYSLLFESERSIVCSGSLDTSIRVWDFTRPEGQECVALLQGHTSLTSGMQLRGNILVSCN
ADSHVRVWDIHEGTCVHMLSGHRSAITSLQWFGRNMVATSSDDGTVKLWDIERGALIRDL
VTLDSGGNGGCIWRLCSTSTMLACAVGSRNNTEETKVILLDFDAVYP
>F55C9.10
MTTFASFPILQLPEKSLRIAIQSLTLEQIIKFSLISKSTKRTAESLNLQTDPFWLYINES
VYILVQAKLNISPYYHFIPWNPLEVDLRTFLDHSQCVLHTDKVEYFMVSSDDYDWKSIYE
ALNDLEIPRTTLECVSTNVWLHKLFNKVSSGSLEITLPDFKGYRSMLSSHCQNLTVASGL
TDLLSVNCAHLEVMLRMSSNEINIFLKHWINGGFYGLESALFKVPRNRVDKVFKGVNHKD
TCAEDLDNLPRRSYKIQCAKDIYRCDGRRATVVIDIDNLTMHVWK
>F55C9.11
MTTIASFPILQLPEKSLKIAIQSLTLEELIKFSLISKSTKRAAESLNLQADPFCDLY
>F55C9.13
MTTTTSFPILHLPAKSLKHAICCLTPEEIIKFSLVSKSTKRAAESLNLEQDIYSIDIDEI
VSVNVECDLIKWNPLEVDLRTLIDHIQCVFHTNEVSHLLISNDNHDWKSIHKALDGVNCS
RTSLEVHSQNIWLQRIVNQFSSCFLQLFLSKSTWYHPILSAHRIQLNLLIPSTDFSCEHL
HVNQKMSSRDLNLFLKRWMRGEYKSLKSLRCHVGSEASADEIFKDVKYKEENVKSVIQWN
WGFMKVKRVIYRFDGTRATCVLKYGYVTFDVLK
>F55C9.14
MIASFPILQLPAKVLYNAIRCLTPREIISFSLISKFTLQTAESLNLQDRISSIEIHELVS
IEICNCRINWTPSDVKLRKLIDHIKCVFHTHQIYFLRIHTDSHNWKSIHEALDGVACSHT
SLYFQSQDVWLQRIVNQFSGSFLYLDLDVNSIWNNQIMCTNRRNLYISTSCTELLSVNCT
HLHVNQRVRAVDANIFLRHWIRGAFQSLKTLHFSMGGDAVSKLIFKGVDVQEACKEDVKK
LKNVYLRNVRNIFRYDGTRATVVFKYGYVKMHVWK
>F55C9.4
MTSAFPILRLPANALTNSLRYLDFQNLLNFSLVSKSAQQAARMLNYKGNIFINFDRNIQL
RVVVINKTHTTEIIIENFQLRDWINTALCILPTYNLLCKITKLHHNFRKLYNELDGLLFF
RLDLNLGNSPALNPEWQSWLWKFVQKYSDNGLIIYTTANLPNGNMYHQILGSSRRNVQVQ
TRCTLSDLLAMRCTNVLLCTPIYPEEFNLFLKHWIKGANEVVETLYVEIEYVNEFTDLIF
RDIKCWNTPKQAAKRRRRIKIRKDIYSCAGVRATLAISRWSVEMCVWK
>F55C9.7
MTVFPILRLPQRALKEALRYFVPRDIINFSLISKSTLQCAKSLNLKASNIQIEVNKDIRV
ALEVNDEETPFNRWKEMCVKWESSRVGLQELVEHVLEVFHSKKLDHLIIRQDSQDWELFS
EALDGLDITSISLSTTSDSPHFTRLVNKFSTDLFYPRTISDRSQHTTWLQKILCSNRIEV
SMYTNCSLPNILSSNCEIISFRAESTPSNLNLFLKHWINGSNEMLRKLIAKSNRRINENY
VLGMLKGVEYMDTPVEDVLNPPRWWKLEGGKDVYNC
>F55C9.8
MTTTTSFPILHLPAKSLKRAICNLTTEEIIKFSLVSKSTKQAAESLNLQKHIYAIYIDEM
VRINVGCKLIKWNPLEVDLRTLIDIIQYVFHTNEVCHLIIRNDNNDWKSIHIALDVLTCS
RTSLEFQSQNIWLQRIVNQFSSCFLQLVLSKSTWYHPILSAHRLELSLFSPSTDFSCVNC
EHLNICYKMSSQAFNLFLKHWMRGEYKSLKSLSSFVEAEASADEIFKDVEYQETEIAKTP
LLIKVRRVIYRFDGTRATCVLKYGYVTFDVLE
>F56A8.5
MERTLLNLPELSLAKIVAYLGPNATINFALSSPIVREFIKTLNLYVEFFSVEINNNRCVI
RLKFFYSKKEFEWKFVPPTSCHHRTIIRKLNRKTALCQNPLKEMMKAAEWVTELIRFPIS
NVHIWGPDFEGSADLFDWSAIQQCEGISMNLISTMNGNLENFKDLEHLELSGCSWFRAEH
FRALEANRVSLYCLNFTVQDVNTILRDWTRGSNAKLENLIVHSKEIDGRVPGQILEGLDV
KPWNHEQRQKIFPKEEPFQSLNCEKAMDFERADGLLASVIINDNEVEMVVWHKRFSDQEP
MEED
>F56C3.2
MNCLPTDKLSIRACILYEALEHLNDEKYVYSNICRTFGYHLINFQEFNHWYSRFQNGNLE
LCDESKDVGGHPKKLQDSPALIRTCIFYELLRFTTKSVEYNYKNFTNILGFDVISYQLFD
YWFYKFYNQLNNSEKLDLNIDDSFEYVPIPFANLPNDILCEILDKVNAYQKLSIRTMSRK
LCQLIDNHILKVDKIELYQSNLHGLYRVIIGYDAIRVVYENTEVGGCTRSVMVAKTKIEG
KSCTEMTLEFLSEKLKHPKMQIKRFCIEADNSNFIASVLKVLKSRKTILCVKEISIDGLE
ECQMAEMLSCVKPRTLEKIVLQKNYDENQTIELKEIVQLEQWKYAKELVTEFNDGAIAVR
YQDYCHFDKISVKLARFPKEDFYNIRDILTSRSSFQEAKFQFPRIELHQISELFNLGTYQ
KEEFEYPGIETFYNHEFNGRFRVSIRPSRLLITPVKQ
>F56F10.2
MISVTVAAQGKPKRLFGGNFRAYGSGRLSICELEKDPNALKSDEKKFSSSTVKVFLFVNK
LFELLTTILHYCMPYLFTQKQQWYRPAVQKEEIIVEPIAQDFESHILADVFKYLDIDDLL
NCKLVCWKWNATIGENASELARTRTDQIRILFDEGEVVVYPIDEKRCPVRHPLPPLQVLR
NRLRHLTTQSLFVRGLIPVESGPVLRLLLSLTLQPQQMYFIWSKFSADSIFLFEELVKQN
SDTVTDFGLEECSPSHLLTDRLLSPILKNLTSLRLWNNGKGSHYGVTDDTLIRINDAILN
GSPVETIDLGTCFLSSEAVSQIVQSWEQTSTSDLTIMLSHCYPVNKPDVIRLLQDRNITL
KKNQQLHSKNHMLTLVC
>F56G4.2
MPVKVLNFPSVVLQHFLVGLTSTELFELTQCSLKSKDRVRPYEKSNKTFRMAVDFQRNWV
DIRGVYRFYVKELVDGKLPKTYGKMGVREFGDKKVQVELDENEKTINIFWPTTEKEDRTF
AVMKVAEHFIYTLGLGEFESVTLGQENHAGRIIDWANEKNLNIANFTIGNVDKEHDDVDK
VAEKLYSASFFKKVSANFKCLINPTEAFKPNEFLPGIPKNTNMIFFHGAHWMTIDTLKDF
TACSVILYDCKFTNKDINEFIKLWKNKEFERIFYISINVPQGSGFKLTEVIAGLDGFGEI
ENDATTMKREDGKEIEVSVLDEKKQIRIVVD
>F56G4.3
MPVKVLNFPSVVLQHFLVGLTSTELFELTQCSLKSKDRVRPYEKSNKTFRMAVDFQRNWV
DIRGVYRFYVKELVDGKLPKTYGKMGVREFGDKKVQVELDENEKTINIFWPTTEKEDRTF
AVMKVAEHFIYTLGLGEFESVTLGQENHAGRIIDWANEKNLNIANFTIGNVDKEHDDVDK
VAEKLYSASFFKKVSANFKCLINPTEAFKPNEFLPGIPKNTNMIFFHGAHWMTIDTLKDF
TACSVILYDCKFTNKDINEFIKLWKNKEFERIFYISINVPQGSGFKLTEVIAGLDGFGEI
ENDATTMKREDGKEIEVSVLDEKKQIRIVVD
>F57G4.8
MTDPDENANLLMLCEDKNAQQACILYEYLQKTKISDAFDIFCDVLGEEAMEFREFEFFVY
KLGQENAELGSEWRFNPKCRQFLELPDDMLNEIFDHVKPIELFTIRKVSRRFRDVIGGRA
PGFKQIDVEISNSNFTINFDNDDEDVQYWRENVDDKGFTIEYREHKVHVESGCVVEAGLS
DLYRIMKNPKFSLEIFDVKLDRYLDYEKIEIMEKLLKKVKYIKVNQFVVRDCDTIIHVLP
YLRPGTLEELHFVPASSHVSFDRIVNTLQFCCAKKFFMDDETYKLSKSTGIDNFFHLSHF
IISVQEFTTRDAMKIKNIFMKEPSFKYAKILAEIPNQMEILRVFYPAYSEPLPPGVRYET
DGDKFALLFISESFEVIKVENFDFSDIEDLGGADDDDSDSD
>F58E1.14
MVAPSFPLFNLPQKNLKDVFCNMSVIQQTCISLISEKTRNLVREFHIFKQLQVCLDFIFL
PDYHFYLKGSAKFIFIPHNRKFIARSSSGEHSNYSVPQFDAKSWLKHLIYIFNVTEIHSL
RSRFFDWDLREPRLKMPKECLKNLKILNLSIGFTNKISLVVELYSAFQHIKKFSLRQYSH
KPLDSTLLLELRHLLSKTNQQLCLNINLPLNELLLTSCSSIDIHRTQLTDKDINVFLKHW
FAGLKPELEHFRVRKDGPAFNQKTILKGIPHEFASIGRKFKLFEMDSQVGGIDIDLGQDI
KATLVFNHKPGIADFSVAVHNSKYFFC
>F58E1.2
MATIPFSILRLPEPALHKSIKQMGLMEQFSLSVLSNKTKHAVTMLPAVKNRVSITMTSSL
QLDISNEFQIVEFFFKMDPHYQSVEVRQRSNNRSNTSTELSIPGVSVKFWIEHIVHVFCK
DQGALLKLENSAGENFDELYDMIANITIVHLEFMCIELQDYHRLKLFPFLKWLTVYGMDM
APISTTILIQNIQGLHLVHEIKWRINDVLISNFSNFIVSAKIFQTRPEPFYETVDKRSYA
PPRSIPCNIYPLR
>F58E1.9
MTAVPLPILHLPHNALQMSLKQMSTVEHLALSFVSNKTRRLIKMLKEKNHITCISMGSPI
SIDFLSLTFDYKSNQKIVKIDNPEQNGSLSRLNLPGFTEKQWIEHFANVFIQNKKVMLIS
DLGERKIEDIYESIKDLNIVTLDIMTSEFQDCKLFKLFPTLEELGVSETPLSAPIFVQNF
QSLTAIDVTLDDILSSNCTNLCLDDQLISDKDLNIFMRNWIKGSNPRLRKLTNTSVRHER
DISDSVFFRGISQIKTRDWCDEDTFDKEFEIKNEDGVRAKVTLSTFSFIFCIEDF
>F58E2.3.1
MSHVLDLFPTKNIKNLIGFKLNHKLDFVGLTLYFQSPGETVSLEYHQKGGHTSITSHEIY
EKQLVRDSEFMSVVCKSLKVFLKSSLLIKKLDLEISQLDYEELDKRMSASSQSIQFYDWF
IQFLNNHRTGGLKPKLISLLGFTGYQALSIFRHISSNHLEIINLNFRKEDTEIEEHFQEI
VKMKQWKHAKYLHLEECCTSIENVLHFQGANFKVDVISIDDLQLMKELSTHSATLKYFNI
SFNNAADSITDESLTGLFGSPKKHSLFSWEWSIDGKIECSFSEFDKKFSIYCPKACEELR
NVQSSKELECTSLCTSELSIKVLHNGLLMKNILSHLGRLDICRLRRTSRGVQKCVDIIKP
DAEIIAIEINLINVENVSVSIFDNAGIKKATYEPIDLTTSYQDHVSKVIQKVEKHRNGLV
ERELCSVNNRWQLGFSLSKFADDLKLNMIAQKSEIQGVRLDFSLTKANSRPGSNKEHVLL
FRLAVAQLLDVISTTLQQLDNQIPVKKLSIQVLNQETLIQLLSLLRPSSLKTIEIRKLKN
DIISKKSLKLNEAAQLDQWKNAEDILIEVLTAPGQIQYFLHFVNTEINLMAISMRDIFDL
KHTFLQSTTFKKFKASFDNSDIDDQIYDEQFLGFPYKRPENPSTNEPSVWFLRMSASTDV
LHILYYEHRKWITFSRVANLSVPSDALM
>F58E2.4
MANAFKLFPTRDTNYLEATYVHHDLNVVWLKLSFRVPLETLFLEYRQQGGHTLILSRQVY
ENILVRDTDFMSVFCNDLQAILEDSPAIERFFVELSPYYWGKEDFDKRMSAWSQSVQLYD
WLVTFLDDRQEELKLKLVSLCEFTSLQILSIIRLISSNYLETIKLTFRKNDEQLESNFQE
ILKTKQWNNAKAAYVKGCCTPIASILHFQKATVQLDILSIDDLRVLKELATKGTLNIFKI
RFHSIADSITDNSLIELFGESKHSFLWEWSINGIDNREIECIYSKTYKEFSIFYSEEYQK
LGHGVPENNKSEETTLCTSEHSSKVLQNALLMKNILNHLERKDICRLQRTSRKIHESIAN
LKPDSKIVALEISLVKIECVTVNVFHKMGVKKLIYENVGLSNVDPTAKLITAMERHNQGV
FGEEICFAHGRWQLGFSLSAFAVDLIRNLKDQKSEIQELWLDFSLTQARLRERPDKEHIK
ILVLATRQLLDVISSAGKTLDRQIPVKKLSIQALGHKPLLQILPLLNPVTLKTIEIQKSE
VIMAKKPLNLNKVVQLDQWKNAEEVLIKSITAPGQIQHFLHFVVAEVNLESISMGDVLEL
KNVFQQNSNKLKKFKAFFENSDIDERIYDDQFLGFPYKRPENPSTNLPSVWFVRIPTSTV
LHILYYKNRKMISFSRVSNSSVPSDALM
>F59A1.7
MADDLDEKVISLKISKAPSMSNMPLDIIHKMVENVKPIDRLSLRKVCRNFREIVNDKDPG
FKRLRLDLFKDLFSFVLHDAKNVAITQDFDGQTCTVQFNHREKRCFTKNALKIALNDVTV
LIENPHFQLSHFNFSALDEDTAAVETVMSWFKSVSDSKKLWKVEKITLEACNCDIPGILS
GFQPGILRSIKILHHLDLSTLEEIFRLEQWKMAKSADIISSEHSSFPIENLVHLSNFYLE
LDYFTVADAVKIRDILLKTANFNSGTISVLDFYDFIIDILHVFDPNYNFVEDEVFYNDGE
GAQFLITHNDYELMIKRVL
>F59B2.8
MEFMSSPFPITKLPLVPRCKILKFFDYGDLLDISLCSKRMAQTVRDIHITADLHYLTLGK
DNQQSIQIQFKQEQKVIYWDFKLDLVEEEMPERRTVGAIVFEKCRKYSQREIGLFQFSSY
HYDIEDSIGEVSKHLFYIFPTSIEIRLSVQFCRTLRNLFSYEHLQNIDVLTLLGSIMLQN
VLEKIFSRVKIRRKLWVEPETDDEYPILQALHVENLHLASARWMTRDHLLQLTCCSVDFH
EHYFGWKDLTVFAENWLNNKNSKLEMVRFGWPNDIDSLSANFEGLKTHKWDPKQREKKFL
YSKDNRLHRIDCTKGLELERDDGELATWIYEPDPLTSSLYFLVWTERFPEKKRLEKLPKM
LAPYYEQLVQLRKEYDDSCNLEWLLSNPNLKLDEFVETYRILRGMDSEVRLSSIGRVRRR
RIFDEMYNIIDAQND
>F59B2.9
MSFNLLDLPIVPRQKALKYLEPIDLFELSLCSKRMAQSVRDLKIEASAHFITLTRGQSSV
HVQFKERSRAIWWDFKEIFMKKDLKDKRKIGYILFENCEKFRRGAFTLDEFYCHFDNLEE
GAAAVSKHFQFLFPGPLNILLSPTVYRHLEFLFFEPSIQKCESFEMCGADIPAKRTMNRI
FDKLTIEKKLCIRPKTSENYVIKQALRVEELFLRSARWMTREHLLELNCIVADLSDHNFQ
CSDFEAFAEKWMNNKSSKVENLRFQWQSDVEFKLENLKTSRWDSTRRERNYIFTMKNESV
QIDCSDGFELERNDGRLATFVVEQQEDRTHILYFLVWIELFPEKKRLENLPKTLGPLYKQ
LEKINRDYPDESSLERLLSNPNLVYTEFLETYKVLKNMDGENRSPSTGQAFRRTIFDKIY
NTIDL
>H02I12.2
MSIFPLLNLPEKSLNYVLRRMPLTELIGFALISQTAKNHVENLNIKMRDVLVGLEDNIRF
YIRADRNNFVASAFFSFDINQVLEQPGKREFILKTSEGQTWTNPGLGVRQFLDHVLEIGH
HPELSIFFNKIDCDEDTICDMFDVLALETFAMYIGNFVNIFYQKMLKYYLKNKKVQ
>H03G16.4
MSKSLVEDVAKLKIFITDEKLIKEFIRNIYAEGYSVKKAFLSFCEEFGSSEKTYREFYVA
YYKIGKSSDVELPVFSEMPIVALLHIFENLNLADRLHLRNMCRHFKIAVDRVGWKLKEAQ
LIVIERCVMLFIEPFTVNYENRDGSCYVQCDTGARGDEKEVTGGDHLEMAVNDFCNMIKG
SKHDLVKVELDFQNCSPDEHDKFCRLFVGKIENISPTEIYLRFWTCKAVASFLKLCSADQ
LKHIDLHFHDEELLEYNEFVNLNHWKNAKYLKLYCKYLPTRFYQNLSNFKVLSLRPDQSS
VEDIDQIKKLISEPNQLSAMVFQSVAALDTVYIASAFGHRNVVQEINTVKYLNYEIQFSK
RKLTIRHENLPQSALSLDCYFSN
>H24O09.2
MNILRLPTKALRCTLQHWPLLEILTFSLFSKKTKNLSKSLHRSALSISVNVEELIELKIQ
IARRDTINFIFYTSRYRANPYYDPNAGVVLIDNPDEYIGIVDTTKNSRIWMHFPNMGIRD
FVDHFFDVLSLSKLDEFSISKDNYCTQEFCDEFKELDVQTFVSPLQMDNSSFYQKIIRMF
SSRSKRLDFGLPTFPFKTHTAQEFMFQNFNFFQILYKCSLVEVLSINSTLIYGEDLIGVN
QLNVFLRHWINGSNPRLEYFQFYVYLQTSLEDLFSIIFNKVNYQRQPDSLLRAFCLSVQG
YDDLIYNLKKIKGGMDIERTDGARATVKINGVGHNHFVQFFKWDNN
>K02A6.3a
MEGPSGFKTMPIELLEDIFQRLPVKNKGRCSQVCRQWQRGFNSKLSWRKFTFQDGIFVRR
KYTQHSGWQYHIDHWRLKNLITNTTSSWRTLNVEPVSNIFNLYEFFRVLANYSEYYEKFS
SQDRPMAKIHTFNFKWHLHVDENETGGFIAGKDVGTGGQILHSLKTVLNYLHGLKSLSLV
DLQLTHDEADDFLSTLLEKFYEKLTYLSLLNVTLYPKPLLQVGCFLKLRKLLVSPQMLST
DTLSAIACLEHLETLSIVQVTATPYSLFPPTSSATDSFVFQDEKSSQSTDICRNAWDMFV
KQNMDRTRVWLILRGKPKMSLIIQPGAPIYGIKMENSAGQLTMELAEQIANYYGATLRHF
IQCGLERMKRGKKMEERVDSALIEIVSRCPNLERLACRERMSYGTAVILSVYAERIGFGL
WIRKNALLKRICWCRLDMEAQAIHFDWLKARCRSEELVIVTIQRNTNQMNPVLDDKSYKS
LCL
>K03D7.7
MEHFFPWVHVTLVGQDNTCREFKNVHIHFQPSSLQIIDVDVFNIIPYQKIKTLTRGWNVL
KFSLVSESENDDIQLKVKFVTPSLKNTNSMMKTFNAMMKITKKRKLKSHISKPSLSDMPI
KILATISDYLETKDRMNLRKVSRSLQDFVDYQGSGINSLEICYGHNSVSLKIVKKRIEYR
ELEEHCLVSYQNQAKAIVEENPESMMLNDVAVLLQSSNVQLDRFSLTMGNWGSGKVPDIT
SIQNILKSRKLLRSKSVYFEFVNIENVSSFLQHFKAGFLESMSLDLPDIYCKDFQFGDMV
HLEQWEKLKKLSIQFCRETQPTRLLPFIHHIPNVEISNLRFRALKLKKENGWRTQVFKLS
>K04A8.6
MSSSSSPFFHPPPQQVMDDTTQQSPSYSQNSNSPSQHTFESMEPAAGGSTSMRYSPSGSS
EADNPTLGLFSAQASYPYSLRKRRPCLTKDEDLCFPITAATADETPQPTMKKFKLECLSP
GEARDFSIEDESGTNLEAKMETTECEPEEEEAVEEEDQQDHINRLPEELLLKVFSFLPDK
SLLACSSVSYRFNQISNSHEVWKELYCNLYDYRIPLFHPSHAKFEFREQSRWRDGNPWKE
SHRQLHHGVHVMKEPRVNLRSVNYRCFDQIEKAQSFLEEDEYREKLIFLHTGVHEPIDTI
LINTDVQIIGASDSRDITSSVVLEGSKNTALTFTDGSANAYFGFITVRFRADPVCRQQPQ
IAQQAQQMNHFYSILVTDKDAMPYIERCDITSKVGNGAAVCVKKSAAPKFKYCTVLDCEN
VGIYITDNATGHYEHCEIARNTLAGVWVKNHANPYFRKCTIHSGKDVGVFTFEHGQGYFE
KCNIHSNRISGIEVKNSANPVVIRCEVHHGYTGGIYVHERGRGQFMENRIYANAYAGIWI
TSHSDPTIRKNEIFTGQQGGVYIFGEGRGLIEQNNIYGNALAGIQIRSQSDPIVRLNKIH
DGLHGGIYVHEKGRGLIEENEVYGNTLAGIWVTTGSSPILRKNRIHSGKQVGVYFYDQGH
GLLEENDIFNHLYSGVQIRTGSNPKITRNKIWGGQNGGVLVYNGGKGCLEDNEIFDNAMA
GVWIKTDSEPTLRRNKIYDGRDGGVCIFNRGKGLLEDNEIFRNAQAGVLISTESNPTLRR
NRVFDGKSAGIEITNGATATLEENQLFRNKYGGLCVATGVTPVQRGNRIYDNHDTISRAI
KTGLCLFKVSSNNSFPMHNFYRCTTCNTTERNAICTNCIRTCHRGHSVELVRFDRFFCDC
GAGTLERHCHLQNVPRDNDTVYDSATPISTETGTEI
>K05F6.12
MYCTAHSHSAHFPALVMIALSFPLLSLPLDNLKDVFRNMKITELTCCSLLSTKTKHFIRH
FCIFKELYLYVEVDYALEYNISFQGVLLHSCSHTDGEFCIDEKEIKWRVDPSSWFNNLMY
ILNPPKINHLYFQLADGYFDEQQCQMVKESLNKIQIFDFSIGYTTETNHITKLFTTFTPI
NDFTLHQNVSQLLNSSQLSQLRPILSQEFQRISVKADLSLNELLLTEGPFIKITSALLTN
KEINVFLKHWMDGLKPELKYLCLRNDRTDCVFNPTAILEGIPHELAPSERRFCMRDLGLK
FGGIDIHLTQGIKATIVFFNSLTSGICVAVHNSEYLSFK
>K05F6.14
MAASSFPLLNLPKKNLKKVFCNMSENEQVRISMVSKKTKELVREFHILKNIRPRLAFYDS
IGYIVALSSVGSFYLFKNENIAEYAELDIKFSAPHFDAKSWLKHFLYIFHVSEINTIAFN
LSDGRFDYLRLPMVQECLNNLNISNLSIDFTTQIPLMMKLISVFPPNIKLRLRQTFPEPL
EPSRLFELRDCLN
>K05F6.2
MAVVSSFPLLRLPHENLNQVLQYMRTLQLIQFSMLSKKNKDLIRELRIVESCSFKFGMKY
LYHIHSNNGRYFACSLENGKHILRDSHGEQNITYNPLDEKSWLNHLLYISKTSKIASIQC
NDWEVDETELQILKECLKGFNISTLVISSNSRMQNTATIIDALPLVDQLDLLKYQNQRLD
SSELLVLRQILVQNFRDLIITANIPLNYLFLMNSSSIRVCSTLLTEKDINLFLKHWMAGL
KPELEFFSVQEEELVINRNVILEGIPHEFAPIDRKFDMYNMRSQFGGVDIHLGRGIKATI
VFDDDYIPGIFVAVHGSKYITFE
>K05F6.4
MLVKVVLFGLLGVSIHFIFNTLPWSAIAVHPCLRSWHSSNSGADSKRADVFCTTHSHSAN
FPALVMVAPSFPLLRLPLTNLKYIFRNMKITELTCCSLISKRTKHFIRQFCIFKDLLCNI
GLFMGDALFYTISRNGNRLFSCYLKNGEFCVENSDRIEIKLLVDVKSWLNNLIYIFDLPK
IKQLYFELTDGNFDEQRFQMLKELLNGIPIENLFIKFNTETDHIVKLFTTFPPINYFKFW
HPLKPSQLTELRPVLSQRFCELDLIADVSLDELLLTSSPRIQIISHILTDKEINVFLKHW
MAGLQPELEYLAIFNYLTNRVFNPNAILEGIPHEIAPPDREFDMCGMTSERGGIDIWLHQ
GIKATIVFAQINNISKISIAVHDTEYISFK
>K05F6.5
MASPTFPLLRLPHKNLKNVLLNMGVMELVCTSLLSKRSKHFIQDICIFKAPRFYIKLAES
INLRIGCPGNYLVYSLNNGIMCIESFKLTPKTIFFSVPQFDAGSWLDHFLHIFKPSQIDT
LSIYNSFDVERLQLVKDSLNKIPIFDLTITTTTATNPKLLSAFLPIKTFGFNHTVQYNSS
QLSALRPALPKKLESIYADISIPLNELLLTCSRTLQIVESLLTDKEINVFLKHWMTGLKP
ELFYLYIEKNGAAYNPKTILEGIYHESSSCGMEFKVFQGPPQHGGIAFQLAHGATAKLIF
HNNFDAFHFFEN
>K05F6.7
MDGANSFPLLRLPDKNLKDVLRNMRTIELVCFSMVSQKTKDFTRELCIAGSSQLFIELTD
WNEYNISNHDELSWMCSYKNKEVFLRDKVEHEVIRFSASWLDERRWLNHMVYIFHPSKNC
VVSLDFRNMEVDASQVQIIKECLKGLNISQLDIYFTTEIKNAVTIIDTFPSVDELFLGGE
SNQQLGSTQSIALYHVLPQNFRELTLAVNVSLNDLLLTNCSFINVHSRQLTEQDINLFLK
HWAVGLKPELEFFRCEKDSHIFNKNAILEGIAHEFAPIDRRFKVYDMRRRNRSQDGGIDI
HLPQGIKATIAFDYGDTMSEICIAVHGTRYINFG
>K05F6.8
MIASKMPREVRLPSFQIEIIGAMSTYKIYCQSLLPLSHSALLIMVAPSFPLLNLPEKSLK
EVFCNMSVVQQTCISMISEKTKNLVRKFHIFKQVQIWLDFSDSLRCYMSLKGISLSIWHT
PMWH
>K05F6.9
MAVVSSFPLLRLPLQNLKDVLLNMGIMEQALFSVLSVRTKKFVRQFSVFKNIRMHIRLFS
GSVKVEITCNQVNGSISCLFEDEHMSVGRVYILPVHARIYFTTPDVRSWLNHFLYIINPS
KIDVLEYFENSAEFHEQRFQISVDCLKDLNILKLHINFNGQLELVPKLIGAFQPQNLLSL
RSYPRPPFDSSQKSELRQILSQQFQTFILEVDIPLKELLHTNCSYVYLSSSLLTDKDINV
FLKHWLAGLKPKLEFLWLVRSAQVFNPTTILEGIPHEVAPNDRELKLHYNMLTKVGGVDI
DLGGGIKATMIFDVNFPKLYIAVHNTEYISFK
>K06A9.2
MLLHLNELVLDYIGKQLNAKDLLRLSMANKALRGFFDNECYWQKLMFKRWWVDRKFFRYQ
DDYLFILNNLPDRLQETTNFDRKNVRFVSYSHDGAVMAVFANGCTLWVYREDQDMLNCEL
HEERGWDKILSVEFSPDDSHLLVTGSRDQFRALTRDHEVLVFKIGEDSASLRSFIDIDRN
MLATWFDNSHFLYMQSGGERDRMRIFMSSVNFSDEIIVYPILSFDTKIVKILVAQHVSPR
TRRITQIADQAQEEGKTLTQKLIDIGLESGVDVTNMSELRAILDQETQCMPCYRLHSHHD
AIPTSRCTCECHHNTDKLLIFHGSDERVHVKVITETLLEKAREANRRRGDPEGSPDRNRL
YFPLNHCTVFDTVDHVFRTGASLVDSSMCLTPDNKYLYVTGTTKRSVDGEIVFEVKPICL
DLDTMVLKNQPDFTNIPWVDCDYEVRVTANNDFVAIFSGHDVAIWSSYHRGHIAAALHFD
GPVSCVALHPYQNSMCVTNEKLVHFYHSPVMAQEEE
>K06H7.2
MSNDGSDHSDDEEESFSMVREATNFFLDRRRDVYINSVLEHIGGFEKWSQLNNDCQRTVV
KFLDYKSRCQLAICSKIDYDLVNSVPMNIHGIGFSEEYEHPSVKVCVEFEKNSNKKFELI
FEQSLNDTEIKWTKYSNVLLPEKHCIVIENSKYYEESVKFVEKWMKKCCYGVSSVKVGMD
NYPLETSHIKDLPNCRDVMLNLKNENSVRWWLNKMPHHMHDLHISPATFREHNEVTLSPD
ILTLPQITNCEKLYLYHKTNISNEQFFELKAKKCSFNSSNITDEAINKFIKNWINGKSVE
GFKEAFLWQRSTSNTEEITKGIEIRPWNEQFQRENAKFWSDFSEYCYSGRCYQISSNINP
YNSMTLNFINNCVSIHVTGLAKKKNGMPYTKYVSPKSYTFCNPIRL
>K08C7.7a
MNLENFPILELPPELILHVLKNYCYEELNDITVTCKTLHALIEENRNSLASKNIYHIDLE
RRRVRAWRDFSWCDRIPFRSFDYISKFFCNVNVKVLTVNKLDEEICGFLIEKAQKKMLRF
EQLRLFHSFSASHESICQLLQASKCRGINFEAVESKLISKDLSLNGYRNLNSICFEMDDS
IDGNFFASVLDISEARKFIFHACDNIPKEFVRIMFEKFLDGTREFDAVRITTNQNFSFDE
IIADLNIQKLDNSTWKMKSTRGDEATITMRRNNFHFFVAFEVNDHRVEDILYKIPFIE
>K10B2.1
MSSPHRASTTQQLADLSLTEGEHDEGKPLSIDYLQGHEGLIEEVLKWSEHEQLDFMDKIV
HRLSHYQLGKVDNFIRPMLQRDFISNLPAHLVELILFNVNSDSLKSCEEVSTSWRCALAR
GQHWKKLIEKNVRSDSLWWGLSEKRQWDKFLNISRDMSVRRICEKFNYDVNIKRDKLDQL
ILMHVFYSKLYPKIIRDIHNIDNNWKRGNYKMTRINCQSENSKGVYCLQYDDDKIVSGLR
DNTIKIWDRKDYSCSRILSGHTGSVLCLQYDNRVIISGSSDATVRVWDVETGECIKTLIH
HCEAVLHLRFANGIMVTCSKDRSIAVWDMVSPRDITIRRVLVGHRAAVNVVDFDDRYIVS
ASGDRTIKVWSMDTLEFVRTLAGHRRGIACLQYRGRLVVSGSSDNTIRLWDIHSGVCLRV
LEGHEELVRCIRFDEKRIVSGAYDGKIKVWDLQAALDPRALSSEICLCSLVQHTGRVFRL
QFDDFQIVSSSHDDTILIWDFLDAPPSGLPSSTNRATLPELPNQAAVARAQMLFEMAARR
EIERRDREVVEEPALRPRANAARRHNADIAAAAAAAEAARGAGDNDESSSEEDLDRVDQV
NNPNVAGPAPPQPHNQNHRRRQPRPELPVRLMQEMAAFDNMRRQQNNMDHLGGGDVDEEM
PDGGP
>K10G4.10
MEHFFLWVDVTLLGQTNTCREFKNVHIHFQPSSLQIIDVDVFSIIPYRKVKKLTRGWNVL
KFSLVSESENDDIQLKVKFVTPSLKNTNSMMKTFNAMMKITKKRMESVQNSPSFGKQLEN
RVRMFFGLTTPPNALWSDVPIKILATISDYLKTKDRMNHRKVSRSLQDFVDYQGSGINSL
EISYRQNKVCLTIDNKRIEYREQEKRCIVSYQDQAIVIVKESPENMMLNDVAVLLQSSNV
QLDRFSLTIDKWGIGNEIEIAPIEKILKSIKHLRAKSVHFQFVNVENTTSLLQHFKAGFL
ESMLLGLPDIHCSV
>K10G4.5
MSHAFRLTKQTAPITNITLKLNGESPSLIIETERTVEHNVSFLAKSDKIRENHKTFFNIY
FLYKPNNQKTGRPDIKHRFSRVSYTKPTEVFYHGRTNDTWITYEPQQPIKIKDRDCIDVM
CDDLEIMLNSECEKLFQFVIEFCRCEDENLSLTQLQSIYDRLVSMSRAKKINALFGKLIV
NDIHQIRKAFSCFNIRTLTTIGFEFVSDDFECQANIFKDIMEIEQLEIIDMMWVQFKVEN
LSIDDLRAIKKVSLNYEGNCKAIFSSSNMNHIADETLDDLFGPPIGPFIPNSTRALGDGV
MCIIEDAEIVIQKFTIPKHLNNTIVKTTSTTGNDTPPEIPDDINDGCGLRVLATAVIIEN
ILQHVGLTTILALRLVSWPVRRCLDRVKPDSKIEVLAIQMKSLDYLTIEVLDDLKHMKHN
YDTMYKHWYDMYWDADESANEYHYPPYKLFHIPIYYLNNFETYPFPNPFSVNIFSKEELR
EVFANRSSFSDNLRLILLNQKSPINYLKLMLPWFAPDFEWFRSMSYYNDPEYRNVMKLKI
KSPICEQCEVTGDNLPFGICAEHETELHKLMQKCQNRMEERLPNQFDYARRIDKFIDYIG
TVLKSVGHKIPVKSLSIQAYNQSSMMHILPHLDSRSLRSISIQKPVEDKNKVPCSWIQPL
EIDEICQLEQWKSTKIVDIEHVIDIADIKTFGHFSEADVKLASLTMKGILCLKTEFLLSE
DFVKFKASFETSNVDESIYEVSLLGWPFRRPTHPNTNHPSVWFFKYQESSDYLHILYYEL
SRKIIFTRKEASSVPMNL
>M01D1.10
MDVVVSRFHLLRLPQKSLKNVLLIMGIIEQFCFSVLSNKTKQFIRDIGVFENVKLCVHFS
DPVKYEIYDPIDNSTFWFLLNNGNVSASPRYPNAHRVSIVFSASQFDAKSWLKHILYTIN
PSEIESLSFFRTAQEFNERQFQMHEDCLKGLSISVLMFENMNQMQHIVKIVNAFMPTRQL
AFLGGSQDTFTSSELLAFRQVLCQETLHRFFEMHVPLNELLFTNCSRISTTILTEKEINM
FLKHWIAGFKPELEYFSIPKQGTHFNQDIILEGIQYETAPIERKVRILNKYTRGGADIQM
SHESKVTIIFDFIFAFNYSMIYVAVHGSKYISFNY
>M01D1.7
MAAHSFPLLRLPPKNLASVLRQVEIIEQIGLSLLSNKTKEYIRKFCDFKGFELSVWLHPY
AVELELFKNGEGATHCSFRDGRACEHNEYPDGFTFDASQFFDMKSCLKHLLYILNPSKIA
FLFYIQSNEVSDESQFQMTVDCLKGVKILKFSAKCIPQMNHIVRLVNAFPQTNRLSLVKN
SNQPFQLSTLRQILHRKIQKLNLVIDITLNELLLNNSATSDFYSERLRGKDINLFLKHWA
AGLKPELEYISFQISAVNFVESTILAGIPH
>M01D1.8
MTVVSLFPLLRLPRNNLKTVILNMGAIEQVCISLLSNKTKQLIRDFGTFKKIKLYIGFSG
FVEFMFSDSNRNSYYCVLKNGTTSIYRGNKTPQPEAMFPVPQFDAKSWFNHFLYVLNVSK
IEGLEFSADPLSPMEHTIELIKTLPPTESLFLGYARHRSLSSSQLVALRQIWTPEYQHVF
LPADYSLNDLLCTSCSCIDLRDSLLTEKDINVFLKHLAAGLLPELQTFGFNSHRPNYDRS
MILKGIPFEDTPADRKLRLPPGNASNYAVDIQLAEGNKATIVFKDVHKFTPILVSVD
>M01D1.9
MVAVSPFPLLRLPNLKDVLLNMGIIEQICFSLVSNKTKDFIRMFQVFKDANFCIENWRLI
TYTLSGNQSKATFYFENGLVTAYNLLQTRIFSVPQFDVRSFLNHFLSIISPSNIDLFHFP
VYNEFDEAQFKSLSECLESHEIYNLHVYWKFEMDPFFKVINAFLPTKHLKIHPTFHRTLT
SFQKLSLKRILTQKFQILSIFQIDISLDDLLLTNCSRIHCFSEILSNNDINLFLKFWMGG
LKPELETFLVQRHEDTFNFDIILEGISQESLFREQDGATIHFTKIS
>M01D7.1
METLKFLFTYLRVTFLDKPFNLLNLPFVALKNVIYQMDIYSVIKLSKTSMKIRTDIKKVR
RKMYKLIVSNHLEYHPGAGIVEPPRFHQRILIVEAKSDVLLVYKSMEERSRIYNYSLSRF
SLDFWIEWFCKSSADKKIFPIIKYTKLPKLWKFLNIFNELFLIDHVDVMIDGDKLFGDYR
FLLSHPLMKKCHYIEIVGKTFCVSTEDIQFVLNKINVSYGLVFYSQFGFNHSLISRIPRL
DIFYAEKITLEELMKMDCKVIKLSNHQFQPTLINKFIRCWLMGAMPKLKRLRWNSHCRLF
QPTDMLHGIQNSLWDEKRRAQIFRFVL
>M116.4
MTDVAPTPFPLINLPEKSIRYVLKNMKLIDLIGFSFTSAVAKNQTERLGLNAKSMYVQLS
CVINISIYLPKRSTNFYLLTDTTFLRFIDSQKTIDTTQWINQKVNVSQFISHILEIFHRP
KVKLSLHNTIRCETMNIFEMFAGLDIETFQTIFYGHYKTSFYEKTLKMFALQSEAIRLNK
LPFNDPKQIHSIACQNHRSATIRLITDLLAFNDLLAFNPKSQIMSVSLTDVNLFLKHWIH
GSNRRLEFSRFYHGRPHYSNDDCRKIIFKNVDYCIAPVEREMLIQEPGELEKSVIGGFDI
VCIDGRKASIFVDQSMSEMIVWSSNQILK
>M151.5
MTALPFSCLPDSALRKTLAQMRLVEQLSLSVLSKNMKQLITMQKRAPNLVHINVMQTTSL
TLRTGSIPDVNFGFGPHQSTLKVEMKKSTRSKIESTELNVPGFTMKKWIEHIIDVFSRKV
QLNIQDAQGRSIAEVYELLKQINIVTLHSELFEIPSHFMKMFPSIETLGVFTESMPASIY
IRNLKMVRGSNVTLNNLITSNCSQFFLENSQFSSKDLNFFLKHWLRGSNPYLLNIVMLFS
EANENRLVEAIIFDGIIDYIESRSDGSMKQFTVEKHDGTKATVVYCATSGRFFRIEID
>M151.8
MTALPFSRLPDSALRKSLAQMRLVEQLSLSVLSKNMKQLITMQKRAPNLVHINVMQTTSL
TLRTKSIPDVNFGFGPHQSTVTVEMKKSTRSKIESTELNVPGFTVKKWIEHIIDVFSRKV
QLNIQDAQGRSIAEVYELVKQINIVTLHSELFEIPNHFMKMFPSIETLGVFTESMPPSIY
IRNLKLVRGSNMTLNNLLTSNCSQFVTQDSQFSSKDLNLLLKHWLRGLTPRLLNIVMLFS
EANENRLVETIIFDGIIDYIALKLHGLKEFKVEKHDGTKATVAYCATSGTFFSIKID
>M162.11
MEELDSIKMIVLLTAHRAPLTKSDLIRNDTKAIKLCILYEFLQGTPTLKAFGNFCEAIGN
DVIEYREFDYWYHQIGVECEDLNEDICWNPKSKTLTDMPLNIVDTVLDNVKPIDRLVLRK
VSQNLRSITKAREHGYKEVSLTVRPTFASIQIDRPRWPDCDKIKYISQDDGSCNVVLGGK
SSKIEGISYVKAAVNDLAQLMDNPKSQFEVMRLAVSLNGHPLEFEEIHDDDPLLEIKNRL
RREISVKIADALNGVKIQFQVETLIIRETIMPAIVSMVSRFKPGKVERIHISRYKIEENR
EPVDELVNLESWKKAIDIETNTVSEIHLQIDHVMHSKRFEIAKETFSEKEAIQIRDILTK
STLFEEGLIKLPDYDYEAIGKVFDPAYVHTGPNAILYSSNDVQFVIVCDEDRFSTT
>M162.8
MAEKLTIELDSKKSSDAPSLFDMPNRVLHEIMDNVDPINRLVLRKVCRKLRNFLDNRDPC
FKHVELSIYNNSYWIHLHSECWCSTRNTGLGGYCTNNFKNPVLMRISRNSLNEILRVLED
FLAIPKLEIDHFRIKAAMFQEKIENRFPNSKICARRLEIGDFCPSQLTPIISRFEPGFLK
EISIEWYGNRADFREIYDLEQWKQAKSIIIKPESYSTSHSYLNIPIEQLFHLSHFDISDV
TISVDDAMKIRNILLKSASLEYAWIYSREPILLEVVKVFDESFIGDFTTSEYKINQYRVT
VDEKSLIIDKTY
>R05C11.2
MDETKLLSEVSGSSISSTLWFYNTVIMNSVVERLDFFDIQVLRKISYGSRQCIDLIKPDH
KLLKIGIHVQSIGCALLEMFTESTNRKVSYKASRLSRKSSELDYGNFSNDLFLILKNQKS
ALEELKMNFMQVDETSESSFKDVTEEEKKYMDEIEGNPQETESHSIWDQNENRFLKSFKD
LHASLGRLLPVEKLVVTTRNQKTIVQLLQSVDPSKLNKIEFGTSFDVPASDVWSIEEFLV
MEQWRNAKELTIIKRVIKCDVENLVHFRKVDIILDSLSLKNVIYLRDMFLVSPDFLQFKV
TFVNSDVNNSIFQEGFLGIPFRIVTDSTNNQPSIWFFNCMNDTDDLQIRYYQNLKKFMFN
RIPRESSPAIPRESSPARC
>R05H11.1
MHCSKSDPLLLSPIHPFLNLLALPKKSLKKLYEYLNPIDCYNIAKCSKNLEAQVRKYKNP
VINYIYMRFDDEKSCIGVYFEKYKYNACVFYSWRDKDGKRTIWNNSYYLKSSKFQNYMFC
KRSHPKEVKSLQPSTIPQNYINGMLETYQELCSLFSAQDAFYFVGVNVNDKISYETFCTM
PHLPRFIGNFRLIGSKSPKVERVRDILRSANVLGTIRVSHQIGSACMQEELINSKHIVLD
DPEWISREELLSLNCITVDIGHNNLTADDLNAFLLQWMFIDSDQTRLERMEITLSPEAFR
NKAQITNGLMLLDWDPRRREGEHFDSSYYLSRSTIRDPYHFLDCKFSKDILRDDGRLATI
LFYGKKLYFLVWKDRFPYKTIKDAKKQQKERKVKKKLTRALNDALRDLNVRSQNEWNQKT
EWLEAVLKTRKAVAEEEQNAKRKYFQALKEFLDTSEPKPKRRLLRTITIFKKDVIP
>R08A2.4
MPELVMKNILGNVGLQSILKLRLVCKHFYDCIQLLQPNIHLNSISLEISPNLLICDIELK
ECQSIGVICRKTEDGYFLHRRNRKLTKLIKTQDFYTEFREVFNLLLKYQRALLQRFSINF
ESDGDIKIFEELVHILKAKRRFLQVETIDISLLEYLQAVQVLTYIHPETLKTLNFHIYSE
KCNDLDLLEIVKLKQWRLASNLNISSFAASISVSYFIQSNCSIFIQSSRMQYFIIYNRCI
SQEIVQEAFGSSNNWEPNQVWYFRIPEASKILTIMFCVNSHIQFFKLDLSSIPRNSIISS
S
>R08C7.13
MAVFTLLNLPEKSLNYVLRRMPLTELIGFALISKTTKDQAERLNVKMRSLNVSLDGAIRI
HISDGSDNVFPPPWFFKFLVSKVPKQPSKREFILMTSGGRNWTNPEFGVRQFLDHVLEIW
HLTKIYLCCLEIDCDANTIRDMFDGLEISLFQIFFRNLVNPFVQKMLTTFSRQSEQVSWR
GNPFPLEDSHKIQAILGQFIHSVYLPSYFNDIIPLNDLLIADNVSICIGELRLRDVNIYL
KYWIHGSNTKLECVRLYLDRRVMRNENILEVLLKNVEYQMAPPEREFVYIRAVGSEEHIR
GGIVVQRNDGTMATIVLNHENSYFEMFVHL
>R08C7.9
MGSNISLPLPFIIGIQSLFFYSDTMHVFPLPNLPEKSSNYVLRRMPLTQLIGFALISKRT
KDQAERLNVKMKSVDVWIDEAIKIFIWADSDERIPSVFVKFLVSQAPNDPGKREFTLRTR
EGKTWPKFGARQFLDHALEVCNEVCIIRITLLCDKIDCDGNKICDMFDGLTIESLSVCFE
HLQLVNPFFQQMLTKFSRQSKMVSWMGNPFPHDDSHRIQIILCQFIHSVHLPAKLFSNVR
VLLDGLLIADAVLLWNMDKMCLKDVNIFLKHWIHGSNTKLESASLRLDAQMAPPEREFVY
IRANGSKEHIRGEIVVRRKDGTMTTIVLNHENSYFKMFVHL
>R09B5.1
MFGQKLYVAKFQNVFPESFRTFQNFLGNSKTVHMFLENFRTFPVGQIFQFFKVRENHMKF
YLLISERQTCRICCLSRSANLPNLPSTANFKKIFPSLLSTANFRICRFCRARQTLRFAAR
LRFRVSANFYQVSKFDPKSKQFCDLPLGLVERVFGELDFKRRSVIRNVSTGIRQIVDNSF
KKTTKMNLSVSGVFTNTFSDDVEVDYNWDNIIEYSYKSSETEYKKREDDGDHTEIAVREL
GIQLNNPNHQLEYLEFWIKPLRYFTEEERTERWNCLEKFFKKVENSKVAKISFVGFRGYK
IATILQSFSPGTLTRLYVNVADSDISQIIDAEHWIYLKKIRVLSPSPVSIPIDAILHMTH
FDVSVIHLSTDDVAKIKNVKVHLDDDWHEEELVGAVGAEEEEDEEDEEEEDEDEEEGMAD
VPEVNEAVHRVNIKLGDADITVVVSPTYLKIAKNTREN
>R10E8.3
MNEKKELIANGDFFNLSEKHLMPFLTSVNTLSCLSIIDGTSGDCLYRGILELILKKRRNL
LKVNEFVVSIPSKQSQDHVVLLVAMLNRDALEEVHLKTPSSIAQWKNSKFLERLSALSNA
SIIMETNDRRDLEFLKEHCVRSSFGKLVLKGSFDGNQACELLGFGAPVYANRSIQTWFFP
SQDQNVYISMAHGFLENISTFTFSRVSSAQMLQETHPSSIPTFDLVKLTGHQPVIEHILE
SLPFSSVLALRDVSTGLRIYLDGDRLHCWSIRMDVHFDENSAIVHMFCNGEEISRPCTDM
ALLKEWLNRQESLHNFSNRKPSFETFHCDFERYTLEKMQNLGIFLGSFRNKISMAHLELK
GSSELEFIQLLDCLDAKKLRKLTIFATVGDVNNGNQALALNQIRDTPHWNHATELVVKGA
NASVSIRKLIHFLKGTAYVETIPVGDVLFLAQELLASSLSRNFKLSTSNNFDLQSLIHSI
GCPPKSETIDGIVQYKWVLEGKEKKLEISVKDDVLTSIQMCI
>R10E8.6
MDNLFRRLSQLLFRFERKTRALAHSKILTSTLKRLQNSTRIGIRITVSICTIRLTIYTRS
TPSRVTIVYQEDGWIVSDNKKELIDNFDYFFVFMRHLHSIFASKIPVSYISIQFICDLRA
RLISETTDEHTEMLFLKELSEMMESRNQNVKLKRFSVHFHGVTLNNSIEPILQHVEAKVL
VLKANCDEDMKYDFNKIVETNIWKSARVVDIDSLYLSHAHKFSCQPVEEISHFSSVSCIF
YSINFDDMVFLKEVSLFLVLNQLLSKKYKLQHFLESPNAREFLISYRKFDEQPMISDIYE
MGLDTIFGKPVNVEYKEEDKIYKFRVMDTEHDISIQLFLRRSGNSSIIFTREPPSVKQIY
DQTVHNYHSHTIDLLERNGQETNALLVIRNDSILIYFTYTDKNTAEKKVENFEYKSLETG
CSAVVSERRTSLTVNLDHMSLFLTHLKYLLDNLTTFESFSFGFNEESCDAEFMNRLNKTI
PSNSLKADGCCISFNRHPLITDYITSVLSYFQPGTLENIAIHTAPHTIAMELEDIAGLEQ
WKRAISVAMCNTTLKLSSKSWENFKHFSCATIISEPISFEDLSFLKEVCNNCTTGKYVKF
QHFLTSNTPRQIKLQYLRSSEDNINVAQKLLELFGPPAHESYESAKQCDRTWCIAISNQD
NCFLVKHKFCRPREYGTFVFSRKLAAEMEWINSSPSRSQILSAFIKCLATYKNHSLEVHT
AEDQVRIMFSYSSELTSYRKNIVYKNHREGCLLEFDVHKIVIDEDYVTVSCEDLNMVLET
VESIDTLLIESEEISPSRSDDDPNNSNETVFGCCLTKLVENLKQRKQMLHVRNFRLNLNM
QSPSDQVYSILELLSPEVVELKTSIEDTKLELSEINFTKTKELKAESFLLSIPIKLLSKF
SKVAVTLQDFSVEDLVYLKEVLLSRFYLRSHSYYVFQHLLGSPTPFKFTINDNRSKEEHV
NAKNLLEEFGTPDRIQDDLMEWRIRIPGPKFDLLIEYRPCVPMGQSFSFERVVERVEEHQ
RHEFTNQPIELPLSYTTHSLILPSTLNTTKAFKLAEVRLSLYSTSITVGLYCTLQGQRSS
RIHEYQHHPNGCRLQCDHQREMVRNRDFVSLAVSHLKTILEGQNVILEFSVHLCDDSEYI
DKRCLEDLVEMLRSRRRQLKVRNFKISFFEQPYIKIAASLLSYFDHFSLVRITLNTPLHG
TVIETEDCDLLVSLDQWHCASELLISSFVFSTALENFENFSLASVTVPTISFEQLALLKE
NLTYSTTKFCLVINFHGYEDEDSNDVEARRPQEIFGEPNVEYGSEEFGHKNWHLPMDDRE
YRLAIRYQHCGAEGIPAYVFTREKQEDAPPFDMLRLVTCFPMVMKNIVDNCAFVSVEVLR
KVCKDLRYFVDRSRSKSKFQTNDIAVSLNSDDLKLRIRQSNAHTLFVYYKQPIGCRLDII
ELTPDGATRNYREHHLTDDTPLNYLMRDLQFVLKDQKNCLRSFHYWVAGEHEEAQEKLKR
VLIRSSKLQVKCLILAGRTESEILELLECFDAGKLKLLRLDFAKITEEDEGTLEIARIAE
TGHWRTAEEFVVAECVLNTDPLNFNQLFGNFKSQKVCLQNFTVDNLLFMKQKSLSTSIKL
FFICENFDMENLYELIGRPLLVTEDAVKVRKWFFKLIGTLEHVLLLRINTENGKIHVQMF
RIPVSYVPQNATIRDD
>R10E8.8.1
MKRIQNYPVVEIHIEVDTDLILLIFIIFNLGKTSPVKLTYKKNGNRGCLRIEGKNQELIK
NQDFVTVSIKDLTSSLESINVLSFLSIKLLEDSSSVPECDTNVKFLEQLNEMLDSRLQSF
KVNEIDLSFRSISLSRHVLSMVVSCQSDMFKSLNIKVTDKNGKRLLDKLFSITDLSKFVE
HHQIQALENFVNNELKSYKTGIDYTYKLTFSDEVKLLGQTLERNLKVKNSAPYQTQKSNT
EMHLNTQQSILYDMPDLVIDRIVNLLQPKNRLDFRAVCKRFRAAVDRKSSRQRC
>R11D1.2
MSVFCCFSKLFMREQAEKIVPVETETPVFPLLDLPIIVTREVIKLLDPIDFISTSLASKT
TNHICKSIHTAKKLPVSINMNVAVRDKNAEIKMSIEESPNVLWVFHFTQDNHVKEREVMN
DIYILMWAESDKLNKKELFKYGDVIYESTRTTRKVRAIELFTSDVLTAVKQWIDYLMELF
RIKLETLFIGSKVNKANLDKVLSLFNENLPPEDFIFASYRKNDDFYPMILDKQNATKNLT
LRLNAFEEFHYDLSRFEYDSLEIKHACWVKFSQLYDLKCKSIALRCTKFERNDLKELIRK
WRAGWTPKWESLYIKFWSFVNVFECVEGDYDIIATRQRNEINLESQIQLYRFQLGYVCSP
KKMIMLYGFHIVRENRDVASILMVDDEMAMFYVQKMDDDLLEINLHADMFERKQ
>R13A1.10
MNLENLPQEMLHEVVKHLSFMERLPLQKCSRKMKSATESAVLVFNEEITLTYTPHEDSSL
IETYLIEFNGIVIRIYESSVPGEVTVNFEKLMSRTKIETTERSNCQDVARKIFCETFLKD
NVICNSFKTNHMFNSNFLQASECLNVENFKHFRSAIGVEIIEFESSLPMWLVHLNPKHLR
SITVYTDEVKSSIADSLKKLKNLTTLYILRKTDLNDDVLMTTNATDIEIESCDITFNGVN
YIIKKWIAQKVPVGTRFVAYVTDPKRFPLHELIKDARCTTLVSVGKAIIPISSDRFLQVS
IDNSTVHVECMKKRMVQ
>R13H4.5
MLNEQIVRLLSLMHIHPPSAKDAAGGNSIVKRLKFGKKRNSPKFGNLPESVWDNILDNLS
PFERVKMRRINHKIKNVVDKRRKRVLYADFLRTDVDTILPPETNGDGDFFRMPKTPRIVV
HEEARSILIIVDTHWTVSDAVKMMAAIRYYGENAHTVTLDASLAELCVAAQSTNDIAFWF
AFQSASGTSDPVCQSSKAPRWVPDDFRVRSVQSYEQDQLTAYSQWSPRTQVIPVGPLFPK
ATEITIRASVPQLRRLRRFPVYRSPLHRCFMDPNNLHILRLVVSSNNSSGRRGRQVAQSL
KMAPFLKWANAQRLAHRFSVQFV
>R17.1
MAGFPILRLPSKPLRLLFQTMDVYYLVSISFNSKFAKSIVESLNLRANNIILTMSTIISI
DVQLNTLESLSFKVSEIGLRKFLDHILDIFHQQKVSQLTISSYDYQSIIEEFDSLNIETL
HFTSPYMDTFHGNLLKRCSWNFDELLLSCFSPRVQDFQAVTCCNFKNIMIKQDESIKLED
LLVSNISEILMHTLLPLTDICLFLKHWINGSNQWLEILIMYAQNGSNLDEFTTIALNGID
YQKPPTDGKLDDFEVFNIRRKDGTAATITLFNSPRYPKYVKLNVCS
>T01E8.4.1
MTNAQPTELISLPSELLCHLFTYLPQRQLITEIPLVCRRFNTILNDDKFWSRRIRTEQKV
RLPDCELKHPEYEPKKSFYAMHRQRDRWRAWETQTVITAPGHSATVDSVMLFENNNKQFC
LSGSRDRTIRLWSIENARNGEDTEQNPWTVAKDDTAHSGWIWNMAQESTSTNFYTTSWDS
TVKSWHITDNGALQNLNSVNVGSAAQCISCSGNENEVVCTTFAKRVAVIDSRTFQVVADH
KLHKRAVIALAVQGDKIFTSGEDRLMMMVDRRNFSKPVLFEYSPTAYKSCLSLQCNQLLT
STSDGKVKLYDANNFNVLQTYSVGSYTRQSFLEHGAHLIMARSLKRNYTFSIYSPGTRSQ
QWCASHELAAEPAKFDYSPSSRTLAIGNGDSSILFCLPASAPDQEN
>T02G6.11
MQIPFQLLNLPCTVLRKILPCLKIDDTLELGLKSHKFRKAIRQYRKITAHTLSWNILKTE
IQIVLKFDGFTDRICFKPLENCHTSNVSQLQFSVRRRRASLDIFCIGSVNEDSSIIMHKC
SSILLELLRVEDYELRLECSKNFDLSHFFVWNFTTHFSFVEFSPTNGEDFHKLTFLQNRV
TTDILQLSQYKIDNVYHRKQIQLPVLTQSCVKISLMNFGEISNLFKMEVKRLEVYKNCSI
TCKKINELFKHWISGGMEHLEVFTADQGFYDTHKLLEGIEMVDLSSHRPAHPDSDFMSMC
ETKKCDIQRSVDGRRATIFRDCKKVSLMVWPADITISTPCAGTWTAWANVTGAVCNDTCG
LFGRIDQYRECLPRGCQCSGLSTQEARCADDTCKFPRVACSDPATKIIDLELQRVYCKMP
DFTKAQDILISTKGNDSTHDGALEQK
>T02G6.5c
MERPPNSLADSCSKLKIFKIAVKFLMLATIMTAFIVIFFKMPGKVFCSHDYTYFKTFQLL
ISDVVFKTILFEAMDEVLSNSLLDEFLDILFRTLCHLQHKLWVKIFRLYKKPFNLHNLPY
PAYRKIVLQMDICDMLQLSRTSSNTCLKTKKVNRKIYKLMISDPKLHDNNLITEDPLRQV
YVIESKADLDFIYSSIKRVYGKNEGMFSSANFNYWIRTFCEHQKEQEKFRSIPYANSEEL
HHLLNFINQSVIVDELDLLIHHNSLFGDYKSILSHQMLDNCHDVEIFGPDFSLRNDEVNI
LLDRINLSGKLSIECMFSSSFNKEILFNIPQLEIWNALSFTLQDVMNMNCEVIILQHHIL
KSLDINRLIHYWLAGKMPNLRRIRVNANPDAKMLRGIVNYAWHPRRRPQVFRDGLEQLDC
ENGMDIVRSDGRIATLLDHNSFVDFLVWPHSSL
>T02H6.5
MAISKLFFAYFHKNEKPFKMLCLPLLPLKNVINQMSFESVWRLSKTSRKMYEKIKNVKKS
IYKIVIDNRFEYNIIYPRFKTRILRFEKKSDFVSVYNEMGTNKEITASVYLKFSVDFWIE
LFYKLDKRGPGKLRSSVYKLNHLKKRLKYLNRFDELFSIKHVDLVIDKYKLFGDSISHPL
FQKCDYMEIVGNTSYISNNEMNFVLNNFKLKNGLLTNCLIAEDFDVTAMQQIPRLVIFNA
QHITVEDLIKMDCETIKLCYHQFKPRHINQLLHHWLSGEMPKLRRFRLNFYCDTTWIGVV
LSGIEHSKWDGQRRAKFFRDGIESIDCGNGFDIERNDGLLATFSSLEDSIDFVVWGNISA
L
>T03F6.4
MREEPTLLNLPNEVLLKVIRNLPRHDIFFGVAHVNNRFRGLVQKNLKTIRLFEAHCHVNI
VDNRPLSKYREDGTDPIITYSFTLFDTRGPEFTQKRRLCLRGNDVRYKELHVSHFSDSTM
QAQFERVGTRHDVSVSPITTRTLLAYMNLQAIRFQVRKQCKPESQRIEDNFFADCLTFFD
KVCGRVEIKSLLLCSKTILFPWQLAPKSLIKLSELQGLQNLILENMTTFDPFSSFLKLPT
KNLASLQFRLDPRHRMDIDQMTMAPVNGSLLKILSSSAVYRLDFSAYTEVSQIVSAIDAV
DMCFFIEKWHYSPKPWIIKGISFNSTVTIDEFRIAVYKTLPPNFAIPVPYCRFQTSHRTS
MGIVLELACYANGTATQWIIRTGYINSC
>T03F6.7
MSVFCLKSLLFQIAADKKDNWILLPENVKIKVIEYLDYTEKAKLSMTSKSNYDLVKKVPT
HIHCLQFSPIRHNGKCAEILVNFDESNQKSYSFRFDRYGKRNGLNITKNEGSTEMRSVKG
DYRKAADDCFQGWLKGTKIHTLDISFSDKYNRPVSAIPHWLDVISGENIYFMLMSDHWEK
ILCHEKFSHPLNTCKLTGYDGIGHEHLSTICCRQIQLNNVKDEISFNYLATKWSTGNLPD
SFDWLAVTSVTRPLRTERLLADIKVQCLDERVFRKFDKDIQDHEMIEYLLIFGSKNRYAL
FCGLNNYARFSVINEKLVEAIPHLHVNLPEYMAKSQSIDVTRKNTVENWNS
>T04A8.18
MSLSKQEHPDDRISALDFLGGHLKIGVTKPRPQIRFDLSKRHVDFGFNIKQFFTTRIGKP
KELNNEKLAVIQEVIEEEQFPWLDLPVGLREQIIHKMPLKSRISLAATSKGERYLVQNMK
VECKLFVMDDVSRRTSNLLRYPDLHWRVFSRPGKRYFLNFICDWQHDIAICFCEERRTLL
GRSGATKVYWLTPGGKIKKTVIPNINAFDLAVQTAKDFFKIITEDCKKSSLALPGWPEKV
FEIPELQKSFIIGSSYDDVESIHKTYDFFQPYSFDVYMHKTAIKYLWPFSLLTVARHGLI
DWFKMRANDRSLCDQMLDKDLRILILHDSFVSQERMRDYIDKWAHGGVSDKFCWWAISTH
LELEVEEVIDRLIVEFVEAKYGPKFCIAEENPKKPQPVQTVKMVRYVVYSALDPTKIAHL
YIRDKMVLFANTGCAPRIDEYGLITYRTRSGINETQF
>T04B8.2
MFEYLLALLFVVFVALKIMFRIPKKPFRLTQLPHIAFKNIINIMDINGVINLAKSSRSVR
CKLKQANRKIFKIIIECHEDVFTHEDSGILIRRIIVLESEENLLDCLHNSFSINHVDLAI
DRDLFFGEFRSVLSHPLIRKCHHLKILGDNSYITTEDMEFILKNFDLKYEFLTRCLQKTM
IDFKLLVNLPRLEFWKDSDLTLDHLKMMNCKTIRFGKNAIVPKQLNDYIFHWLAGNLSKL
RRFQMKWWLDSIWMDDIFDGLLHSAWNPKRRARIFCDDLEEVDCSKGRDIERSDGLLATI
LIEPKVMYFLVWHERFPRNSSNTDN
>T04D1.2
MKRMQLSFRPFSSLWNSNRIKKGRSCSNQKKKCNSFNLLQLPYLAFRIVIHQLSIFSVLQ
LSQISRRTLKKIQQVNRKVYKLLVYNHEFTPYGGQEHLKTYSVRQLVVIENISDYQEFYD
MMWSQTTVSYRFLTTPPVTYWIRSVIKDYPNMKLNGISYMSYENKKELEHYLNVLYNTFS
IDHLDLMTDREKIFGDYRKVFKHPLFRKCHYVEFHEPSKFSTKDLENLQKMFDLHKFYAR
CDQKKHFNFQKMLKIPRISVHEAYNIKIEDLMNNNCKEIILWNNDLQIFEITKFICHWLS
GKLPSLERLRLHMFHDWEIFEDILIGIDNKKRDENQPKTLKYGVYSLDCSNGRDIIRKDG
QIATLFTIGYALEFVVRDLTL
>T05B11.1
MDLSSMPDDVLIRLLNTASPNDVARAKRLNKRFHQIVDTFNLGKPRVKEFCVESRVSPIS
PSKIGRLRLGSTSNAPKRRVVVTMRRDRGVKRSERIEDPSRSTSSESANSFVQENLRKVE
LQEKLSFDGVTLDEEFYKMLTAKKEALRHVTTLALSLCHIRLSWTQFMDLLSRMTIKHLY
IDFCTFHPSLISDKVLMSLTHLETIQIQPRYPCFLNEVTDQTLIHWATRTTAPNTIQFRN
GCASRITVDGIRHLMTRALSTASTPNKMDLDFGLLLEPSQSETSLLTFILCPGLDFKVTD
DFRSRKISLSRGKFCLQFFIPAPFPIGPHSVAISP
>T05F1.13
MVLELEQLPNDVTEHVAKNLNPRDLIELSFCSEAWFHLISSFKTRIKELYINCKELGRTS
ENNNLAKALIGVKPFQRSFVHIFVYQRTLEELDEFSGDPKTCSRVFGERELKCQIDKSTI
KVFTMDPIDTFYSVMEHLLNLFTGSIHHVNFGQCTPNITGIILKLLKMEGISSCNTLSIP
SGGAITSDLLEYLLQNPNLFCLNINCAVRGSFQFVKEVNITHLSLTYPEWVTNRNILNFH
CETINLEDPNINGIGLNSFIKTWMKTDKKKLKRLSISFCKGWNWEDGNNIFDGIEYELFD
KNLNSGTQFYEDEEKKIDCLNGRNIKRPDGTLATIKCDDLHFYFVVWNY
>T05H4.2
MSDSPRSDEEDLSEGSDSSVSLHQIDPKIQCIVTDPRAVRILILHQHLQGIPVFNAYKAM
NKVFGDHFMEYRHFEYWYMGLANGSLTVDSYDRFHTSERKEFTDFSTYFQAMILDKLNPI
DRFAARAVCRGFKSMIDYQHSNLKTMTMYLEEKSVGLKTNGGYVTYELEDEDCQVNYKKR
KMIVKDKKPLEVAMKDVSRLLKIRGLDMDYFAIIMTEIMEEEFVSFDAINDVLKSIGILS
AKSVLLDWFHTFEITVLLKYFKPGILEDLTIKCLESDEEFTGNLVYLEQWKKAKNLKLSK
VPNFPIIVEHLDNFKSLNFDFHGEPFSRDDIMKLRDEVLLKSTKFEYFSCKNVKFNTKMF
VKVFDARSTLFCSSGSIVYESSNGIFDIAYHPNGFNIKKKIDSQV
>T06E6.13
MSNKLISVDVTYVDPNNNITFQYLDANLRFGRSSVHVIQEFFGKNLTRNIIPYRNIKSKT
LKRGRWSKKVEIQLVAKNLKDSVKVKMEFKVNQDLKTYATIDWVVDNFNDLIREYQEKTQ
PKNLSRLQMLQNRCLAIFGKTSKERSASLPDLPSELLQKITKQLDTRNRMTIRKVCRILR
DAIDYQGSGVKSVKVGKDCMIIDGKYVKYRESARESCMVIYEEHEKAMVYGTIQQLMFND
LAILLKSPNVQLSLLDLAPPLPTVCHKTNVNFVEDVFKSVKDLHLEKINFKGINYEEIDT
ILRHLKTGVLKEISFDYKITNSTIIPPIGDMVYLEQWKNAENLCIHSHISLGSLLDHISH
FHTIDILCHTFSRLQILQLQKIIDTSKTMRKCVFRGPINLFGLAKVFDPKYKNKTHGKMS
YVSKIGKRFLIEFTPQIFRMMEVV
>T06E6.15
MAEHNRICTTETRLTIHNIPIKIISDILELIEPIYRHAIRKVSRSLRAAVDAKTSGIKVI
SFWMGSQQDFRLFFDGFRVRYTQNDSDCILKWGTFEKNEKVIKKGCASEIAFNDFGRLLT
SKLNNLTVWLGEENEEFRKKTFQSLKVVLNSARYIDAKKLTLNSFSAEEMAQLMSNFKER
SLQDIVINPTENLGRFAEIVQLRQWKHAKTFLWDNSKGKLHSDVVPIEHFFHFKRFSANY
HIFSIQDAFKVRDVRFSKKKV
>T06E6.5
MQRTSGSLEVFIIVVEDEIWLNYREDVSLKKFTYKNHPKGCSIDNGMKQTLVANRDFLIL
AAGHLENLLRNSISLISIDLLEGADFSENSDRDNNNRPLLYPRFFNKISKPLKLCNPNVC
EIKVYFSTHIIMEPILSFMTCLNPSQLKKIILLTSVQEAKLDVTGLTSLTQWRKAHTVIM
NDFFITADICDFVNFSEARITLDKISLDNLKFLKQHFTSNSINPFNIAISYRQRSNEHID
EIFGKPLIDQDQNNELGIQQWTFEIKSSDYDLLIEHIETSTLPMFIFSSVPSKKTLIHFQ
SPFGSLNSVFSNPKLFKLILERIPLPALFVLRQVSKQLRQFVDFLNFEINIQKLHIIIQP
DLLSLKVSQFSRWYSKETVLHGGASDPLERFILDLGLILKNQKQCIEVFTCLISYTETVF
EACDHVEKLTRALMARGCWIKVKSLQLKTRTQADFVSILSCFDSDYLKTVELGNDISTDK
VLKTNDIVKLDQWKNAEKLVSTCRVKIVNFKHLSHFLNVEITVESVEFEDLDVLKQAFIE
SEATKKYLIICDNFELEQLYEKFGRPIIEIVDQIKHRKWFFKSNNGNALAIYIHIREDGK
TCIQMHHENASIVPVDLLIK
>T07E3.4a
MELQRKRSFNTSTVSHDFRKEFKGSFLETKYRKVKKDGKKNGLKSIAEWLFTKTSAKKNG
APVTSSAEKVCANMVTVKEKPTYFDRIPNEILFEILENCKSTEPSTVLAARRLSRRFNAC
MDHIADVKINVLSRLVISGLGKKGIEMRWVSYEGQKTKTTVVPWSTVRSPRSSFEFNFRR
FAIQRILLKNVPLSDDLIEFLRRQFQYADLTKLIQLSLSQVDFSLSNCLSLHRFLAPVAK
TLEIFEITQCTGMRADSVTDEHLAQLDAPTVRRICIDGVRFASNATRNLDIGDGALRHFA
RLGAFPTMILDRCAVTTNTVCDYTKEWFEQCNESEKQLRSQVCTVKRCPKVKGSQFESEC
LRRGLRCKNRRGSGSLTLYNVQEENTKREFTIALAALEDKELAEKLKISEQNCNNNNLLT
VPPSFQL
>T08E11.1
MSYAFKLLQATNNFTITTLSVRFHCRENHVDLVLDFENHFKLSKVTYTFKEEDTLVEVTE
YNKLLVKEKHYIKVVCDDLLYILKNAKFAEKLDIGISSFNDDEESVAAVNRIYKQFRNRS
ETAEGALFVHSLGLQVENVSQLRSVLPCFNPNKLKELIIHNKTIREKTIDFRDIVETDHW
KNATHIKLEGVSVPFDNFSHCEDVRIHASKVSANDIQTLVEIAYKGSSLRFFYVRCDSFD
EDVTEQLLDSLIGKTQTNKFGKPVRLIGDKLEFVHNPTWKTIGLFELSDKKDDESMEDLT
TTVTGSSKAATLCFSNRLIMEKIVKHLDFFEMVVLRKVSRGSRQCVEFFKPDPQLMAIKI
SVKPGFIFLEVFDRSDCITILYSAPGSDIEESTFTYTEHKSDINNFSSDLVHILKNQTSA
LKELHVTLEPSCGWDMDFMAEQRSILSDWQLSGDQFIETLNRTFFSCGTLFPVEKFILTT
ICLKQAALTLQNVDPVTLKSIELRSNSFLNIVQPFDDLASLEQCKNADELKMENFRVQCG
LEKLIHFAKVDIGLYSISLEDVLYLKEKFLMSSKFRQFKAAFHETDVNNSIFEVNFLGAP
RRRVDDITNVSEGQPSVWFFPYARTMEDLQIRYYRMPKLFMFNRVPRQF
>T08E11.6
MGEWPDLSLPPIARTDVFPSFGPLLATMSSFSLLRLPKNELSKVLRHMDPTTQFWFSLLT
ERTKRLISVLQVFGDEITIRVETCVQIDLGSLRLNIGSSVGILEMGCKDPEDSGYFVTTN
WCSPRVTPRQWIDHCMELTDSNSIDQLSIFAYNEGFDMRACYRNLTGLHVTKLHLNGDHL
PDIQMFGSLPNVDEICFGFNLPVGPNYQRIIARNVEKFTMENSDGAQVQLNDLLASNAWF
IQLTNMSLPNRQINLFLKHWIAGSNEMLCGFVINQFNNGAGYNEAVISNGIDYQPSMEEH
HGVQENNYHLHPHTRKFDIRRDDGMRATFYWELGWKRDVINGLCCMFVWENLED
>T08E11.7
MLKLHKSPTLLNMPIGVANQILEKLELLDLLTSRKVCKSLRAAVDKFGIDIDFVKFQVDG
FAELNLNGQKIKYAENGGTGTIVTFNGQEKIFPGENFISIAFKDLELLLKNSISTLELFM
PEHVPLLLEVLRKAGPVHTEHIKLSRFSIEEAHSILPYFNAQKLEKIEIFLAQSSEGFDR
IRDLEQWKNLKSFTFYSIAAPLGKEQIEHMFRFENFNIAVDKFLVQDAIRIRDDLLHRSA
FQSCIISFRDSNSTPKEIAKVFNSDEEEDFLWTNDSHTFRITIFDEVFSCSIR
>T09F5.11
MVKLKSIKKLFSSSKPASSHTATFSELPTEVVDEVLRKLGPIDRIIARKVSRKFRAIIEA
TCRFKEIKIEIASFYNPTVSFHLDDACITYETVGQSCIVSFGKKRKKVKKRNCVDVMLDD
LSSLLRNPKLNLEVFKLQFYIFVEANHRETLVNSLPVVLKSAEPLNVSEFQVKRARFDEM
VPILACFEAGKLRKLSFLQSIDQYDLFETIVHLDQWKEAKVLEALFSTYLIDVEELFHFE
HFKIKTDSFTTEDAIQTRDILTVSAHFQYAKLFFPENRSTELARVFDPKYEGPLSGSINY
QACDANFIIDFSPHHFEIKKIFHT
>T10C6.10a
MGLIFSLCKPKNRRPPPELIPFSQFLKLPSKALRIVLHELDAHHIFELSQVSAELAALIN
PAHHTFDHIEVNISKEKKSISFYNNWQKDRPLTFNFTSKRAVFNRTVKFGDLRLPMKYDP
KTRYHCSTDIYEECLQPCLDFFATIFSCRGGIAVVNMDECTMRVRQHTDHPIFKNNLVAK
LSGNINPNEHVSLQSSIFPEYVLLEGIIVEFYFSIPLFDLTQIFDLNRVCIMDARWVTFG
YVMGANFTRLMLSNTKWDVETVNQFISRWFRDGRWPHLERFELHFTPDSHGCFNPTILGS
GSYPKKWNHRRSSLDSTRRRYYVMDCHRDPYLLDTKNDLDVTRGDGKIATIVNSPRAFLF
LVWPDPPVEHKYRIETEPIIHNF
>T10C6.15a
MLCKKLSIADMPDLVCENIFRQLDFRSLSTIPHLCKRFQNVFSALQLEIHLESITITIGS
YCINIYMDPYNDWTMDIEYHQKDNGCLVRSGNSEKFLEDENSTRLFCDDFGRNVRNQKKP
LKMLRLNLENEFENENDNAKLLGSLQSTLISRKPLLKVDELSISSTSISSILPCIDSKSL
KKLAIEGSSDQIQDEITNIDEIVQLEQWANLEELVARDFFLRIPVKFLRHFSKIDVSLKS
ISAMDLCDLKNAILKSPSFVRFNIHYKYFKEEPSLYDILGPTCDNYNEMWIFEIPKTDKS
ILLVHYASRTFRFSKILSSSVEICQNKY
>T10C6.7
MDALNWLFCNLFKRRQKQPKFKRLLQLPPPAFANILKILGAVKIFQLSQLSNRMCMLIQA
ANITFDHIVIKLSENSNSIEFRINEKQLLIFYFNAKAEDCTRKLKFERQKILAFLDNHTE
FKCHTTNVMSSVAACVQYFSKLFVCRCKLVSFKVYPQYQLYPQTLRVFLEMEFFKNHLVL
KLHGELRTIYENELQLLPKKNVLHGIVIDLNSVNFKEEKIFSLPHVCITKCDWITSSVIM
DMRITGNLTRLTLMNIKFKEEDVTKIINHWRNGNWDNLKFIEIWNKVQLNSDFLKGGLTF
MTRDTERRDQFHIPTAQ
>T10E9.1
MVRKPIEILDLPPELLEKLIEKCDLISRCKLRATSSTMNHAVSSTKLFIPSVYIKDLHSV
GVLVKLTFKLFKDVHSLKFKMTPECDTRISQSSKNDIIIEGSRPIDEAIAFLNRMCFQNN
VVIGFLTVELSDNFEELNNKFMETLDNMESSLKVQSIFWRNPRKCDLLWKMFDKCDGSLL
NGLKIDGQARDDDDDFDFLGKNAAIVQKMDKIEISTITTATYEDVMALKASVISLKSKKF
TGDLICDVIEKFVATRSTGSKLDIMNPSGLDFENIPAGFTQVEQDSGHNVYHKQLPDDQR
LVVLWKSENWINLEIGKTGNYDFSPSFKKILLGLPHFADDSSEYDDNYDDYDNDEDSNFD
PDYDYERYEDNLDESDYEDTDYGENEEFY
>T12B5.1
MIDIDSKAHQRNFLLSTFINMSLDVANLVLEKMEPMDLLRARKVCRSLRIAVDKIGFHFG
YINLSLMKNEVEMKLSGTKIRYITAANGNTNVIHNEQTKLIDGENFVERAFKDLMIVSEH
ALKIIIRNSKDSDIVTTFNKLLKSETCVPVKEIRLLYFSFDEVITILPCFDAKGLKMMAL
EYVASNDQFEQITHLEQWKKAENVELSMSVIASTVILNSFHFKSFIIHQVDEFSAQTAIQ
IRDDLLRRSTFQSCEIHFDKSETNPIEIAKVFKPDYAGGNDFKIEFLNGNDKFDIWLEEY
LYNYCLNVKRFLK
>T12B5.10
MTDITVGITVGIIVGIWLVGKLPWHCLGATIPIRHKGSSRDIAPKTHQKNLVLPTFLNMP
LNIANLVLEKMELKDLLKARKVCRSLRTAVDKFGLRFDQINLFLGRDNVEICMRGTTIRY
TTAANGNSNVTHNGQKTIIAEENFVERAAKDFKILSKHARKIDIRNFTENRRDIIKTFNE
IWNTEKCILVKEIRLRHFSFDEVLTNLPWFNAKKLKTIELNWMKSIDRFERITQLEQWKN
AEVVKIGSKIASIMIVHFFHFKCFTINHIDEFPAQAAIQMRDDLLRRSTFQSCYIIFYKS
KTNPIEIAKVFKPDYTGENVFNIEYSNGNDKFDISLQEFSYYFLLNMNRSLSV
>T12B5.11
MSDSNRDAQHELARIHRSFGPISPTLYNMPINIVDQVLEKLEPMDRLKIRKVCRNLRTCV
DRFGIHFNYIIFHIWKNAFELGMDGFHIRYTDAENGGSTVRKDENQETPIEGASSMKIAF
QDLKTVLKHTSELRISNEHNEHEIIKSFIEILKSVKCIHVKTIKLVNFSFNDVITILQYC
NTKVLESIALWDTHINRQFENIAHLDQWKCAKKCSLFGDKLENKLIDHLFHFQWFQIQLD
DFPTYIAIKIRDDLMRRSTFQGCQIYCDTSKSNPIEIAKVFKPDYDGGNEFEIDYSNDNA
NFKIQFNSFRNSSSRFDMHKL
>T12B5.2
MPSINPDAQRALTEKRGKELDKWIEMKCVRFMSGIEPFSPTLSDLPTEIIHHVVEKMQSI
DRLRARKVCRSLRSAVNKFGLRFDHILLYLQKESIEIWLGRPKTIYTTAANGSLSVIHNR
QEKLIDGENFVERAAKDFKIVSNHAREIKIWKNTYDRRDIFTTFTAFLCSKKCILVEELI
LWDFSLDEILTILSCFDANVLKKLELQWIESVDQFKRITRLEHWENTEELKIWVSNFDSA
IIVYCFHFKCFDIHKLDEFPAHIAIQIRDDLLRSSTFHSCNISFDKSKSNPIEIARMFQP
DYVGGNEFKIEFSNGNDKFDISLWNFDANNYQLNVKRL
>T12B5.3
MPELLDMPLALVNQILEKLDPEDLLASRKVCQKLRTAVDKFGIHFNAIEVICTVDNILMK
LNESLITYTNASKSGTTVTYECRRKTIGNEDFTSRAFKDLEIILEQVPKFTFRIELYDSK
RKNQKNMTKFITSFINFLKAKDCIHVKEIHFNRLLFDDILSILPFFNAKVLENIKLSETD
NLKKFERLACLEQWKNAKTFETPWVLVHNCQIPIEQLFHLERFKIVIDDFFKQNRIDIRD
DLLQRSTFRKCEILFEKSNSTPFEIAKLFKPDVSKSDNYEVEFSIGGKMFRIISSTNCFL
CEIL
>T12B5.4
MSTLLDMPVEIGKLVLKRMKPVERLVCRKVCRSLRTAVDSFGIRFNSVSVDLYDDYVLMD
LNGLSIKYKSEENGTSAVYCNGKRIAREEDYLKVAFEDLMAVMDQTSQLCFRNKRKELLN
SITSVTDILKNKENLCVKEILLNTFSFDDALLILPCFNAQVLESIELWEAAPIDHCERLT
GLDQWKNAKRFRTHDSRFQNEKLQIGQLFHFEKFQVEFDNFSILDVTKVKEDLLKRSEFK
ECSLIIGRFDSTPFKIAQLFKPDVAEDMKYEIKYSVDNKIFVIFINRQVFCCELM
>T12B5.6b
MTDIAPKTHQKNLVLPTFLNMPLNIANLVLEKMETMDRLRARKVCRSLRTAVDKIGLRFD
YIYLYLRKDEVEIWSGTEIIYNTAENDSSSSNVIHNEQTKLIDGENFVEKAAKDFKILSK
HARKIAIRNFTENRCDIVTTFIKIFKAEKCIHVQQIELSYFSFDEVLTILSWFDAKVLKS
IELDGIKSIDQFERIIHLEHWKNAEEFSINSRRVECTNAIVHFFHFKCFYIYKLDEFSAH
TAIQIRDDLLRRSTFQSCTIYFVSSKINPMEIAKVFKSDYGNEFNIEYSNGNDKFGIFLE
DLQYLNKNHFKLNVKRL
>T12B5.8
MVDIDSKTHQRNLVMPPFLNMDLLVTNLVLEKMDLVDLLSARKVCRSLRTAVDEFGLRFG
VIVFLLRKDKVEIWWGETEIIYTKTANGSTNVFHNEQTKLIDGENFMERAAKDFKIVSKH
ARKNYIVNFTKNRCDIVTTFIKIFKAEKCIHVKEIDLSTFGFDEVLTILSWFDSKELKTI
ELRWMDSIDRFERITQLEQWKNAEVVKIDCSEIASTMIVHFFHFKCFTINRTDEFPAQAA
IQMRDDLLRRSTFQSCDISFYKSKTNPIEIAKVFKPDYTGENVFKIEFSNGNDKFDISLQ
EVSDYFYLNMKRSLSV
>T13F3.5
MSNNQKHPTLLNMPLEVANQILEKLEPIYQLTSRKVCKCLKTSVDKLGTHFYSITFHILS
REAHIQLNGTEIKYIDAPNASTYVIYNEQKKIIQGENFINLAFNDLQLLLKNPISKFEFL
EDKSIQDNGLRLLDVMKQNGRVHLKSIKFSHCSIDDVLPIFPYLNAQVVEEIELYFFKSA
DGFDRIRDLDQWKNAKSFTYYSLVPMENNQTMHMFHFEHFTLTLDKFLLQDAIQIRDNVL
NRSTFEICNINFRASNATPSEIAKVFKSDYTDDDGDFLWTNDCKTWLICSHHEFFSCSET
>T14C1.3
MSDPRKDPLILRKFAYYEFRQRTQVVKAHSKLNELAIQDGLQPLSYREVEGWYLKFTGGD
FDLEDDIRIDTNDRNIMDLPEELQKCIFSNLNCTDFNRLRRVCVLFKEYVDAGEPMYDKI
EIEFQRTMILVKINCPKTGLRITRYEENGPNCNFITSEGTETKAASFIEEATLDFYTAVK
RKHTKLVKFTILVANNLCTAESDAKRSRFFELMDEKLSSLPSQLCVERLDIYVKNPIELE
TILQNMKPGMLEELLVLTSYFPDTNDVHDMDQIVVLPQWAHINKLLICLRRTNISLLNVV
HMKKVSITDKIITLDEIVKYKTALQNIHSMQKMYHQITCNLSQEDLKNAFNLNETLNDRG
TIFGTLTLSNGKFMNVEIRERGFTIRC
>T14G8.2
MNDGFQLLRLPHLVMIKTLNFMPIEDLLQISDNPLLYNSIREHVNTEKFTVNFYTDQSQL
KIKGFTWLFYKTKFWDESESIKTIGPVTEKAHVFKNTWWTHSKNHRDIVVQLVHFFQNFF
MRAKLETILYIATEDRNEERISQMDLKFLKESQYIVRDDASQTIHEYLKMFSNNKQLVAM
DGFSDRARIARTKITSKNFTSGKLPVNPNEWFEYDYFHERLFEIVLISRLIVDNQNIQTI
ISSFVDGETFERLRFLHCQNADNIDLRYALQGVAAIEWTENNVFMEKFKGIPAMTNYFIE
TGYIIWDSKGKVATVHVDPEKSTFTLIGWENIISPRLMTALSNLEFN
>T16A1.8
MDAVSFPILRLPQSALKNALRQMCLMEHLFLSVLSTKAKQHITMFNEVQQDVSLIVRSSE
FIFTLQSKKNYYDLHINFKLSNVKISKLFFPGHVFTTISVPEFTAKQWIDHIGSVFLKNA
SLALLVQNPEKRMLEERYEYIEEFRIVNLEIHSAEIQDIPLYEMFPLLKCLSFVNVPKSK
SILIQNLEELQFNVSKVTLNEIVLVNCSTITIDNQVISDKNLNLFIKHWIKGSNCQLKSF
EYHIRPTERLRFVEVSLFEGIGYMEKEEDDHWKRFEIKRNDGTKATVLLSKTDYISFVIS
PGSHTPVRNEVEIGKVEVRTYIVSKDGIQTDPEKIKAVSKFPQPKNVMDVCLSIDDSSKT
LWINYDLN
>T17A3.4
MTNGFPILRLPSKPLRSILQTMKFVELVSISFTSKVAKRHVKALNMKVSYINMFLSRLTI
RLVVNFNGTLPLNFRIPDRNVSEPRKLNKKLNYMKVKEGPIFEETEVFEWKPSGIRFKEI
ANHVLEIFHKSEFSTLMISHDYDYKTMLQELKDFKIRKLCISSDRIQNSELRRNLLEKYS
RQFRELALDYHSLKPQEFHLIVSISYNNCYLYKVPMKLEDLLVSNIFLMCIDKPCPLKQL
CLFLKHWINGSNDRLEYLEMNLPANSTKTQFISIALNGIDYQLASTDKEWESANNGLIKT
TVVKTGGFDIRQNDGTIATVTVDETFQKLRMFVWK
>T17A3.7
MTSGFPLLRLPSKPLRFLLQTMKLVDVVSISFTSKAAKRHVEELNINVSYINMFLSTSTM
RLVVHFNGTSLTIQIPENDFSEPRKLNKKLNYMKVKKGPIAEEAEVFEWKPSGIRFKEIA
SHVLEIFHKTEFDMLMISFDYVYDIMLQELKDLKFRRLHIWANCHLQRVPMKLEDLLVSN
ISEMRIDKSFPLNQLCLFLKHWINGSNDRLEYLEMNLPANSTKTQFISIALKGIDYQLAP
TDKEWESANNGLIKTTVVKAGGFDIRRNDGTIATVTVDETFQYLRMFVWK
>T20H9.1
MSVSPTFLNLPITISAQVLEKVEPVDLLACRKVCRCLRASIDRIGIHFDSICFYLEDKDV
TIYFDEIAVNYTSAENRDVRGKYKMIIRATNFTERAFKDLGTALKHARKFYSEKGFIDQA
AWATQFIDGALKGNACVFVEKLELHKLLFSEIHSILPYFDAQSLRKVQLWETDVWGQDPN
AEENFERITQMEQWQNVKTLGFQGTAFKFSIETLFHFESLSVEFDFFTEENAIKIRDDLM
KRDTFRRCEVWFNSSWFSTAQTFDPDGYHGHEYDIDYSNDDGDDFSIRCKRVEFYDGDEE
DLNPYELIIEKF
>T20H9.2
MFSKSQSSTFLDMPMRIAHLVLEKMDPMDQLSARKACQKLKTAVDEVGIRFNKITIKLEK
DLIRVELDVDKPYGKCIQYRDETIGTIVIFSSGRRTRIEKENFVQTVCRDLKILLKHAES
VEIHSNQARREWRSYRNDYIDRHFTTELAKLEECFHIKEICLISFWEEYVLRMLSLFDAT
TLQSIAFCENPDLSFDKIIQLDQWKNIKEFKLRRRDGWFDSNMLAYLVDLQSFTIEQTWL
SFPIQCVVQIRDDVMRRSTFQSCTVQFGLHYTERIDFIEIAKVFKPEYAGGNEFEIVYSN
DDDKFMIKCQKFLSNDWWDGFCFCVKRLSSDDFLHIKNYFDSIFIEPAL
>T20H9.4
MSREKVLATFLHMPHTIAEQILEKLEPLDLMRSRKVCLGLKFAVDRIEMNFNKVVWHLYP
GIVSLLFDDMRVNYHETEDGGTTVHHNGQKKRIEGEQYKERSIKDLAVIFKHASILELYN
LGDNVKLLVDILKDSFIHVESIKLNCITIDKCLAILSRCKTKVLKNIDLFIVYRSEQFER
ITHLEQWKNSRTLKCWADHVISDPLPIEQFFHFEQFEIEEHGISIEKVISIRDNLLKRST
FRKCTITLYDSDPDEFLKVFKPEYDGGNNHRVEYLSDNNIFVISYGTTSRPWVHCCIERS
>T24C2.4
METAEEVDFLNSEFKKLCKEPAALTLSDLPNELISQVMKNLDPQNRLTLRKVSRKLKDGI
DMCGFKSITLNGFDDYVKLVLDGKCLEYTDMYEGCLVKHKNTLKLIRDTTILQLVYRNLV
TLLKYKINTFNLSYWFFNNNPTFRDTELSKLIETLKKVEIVKARKLRLNRLSTKEITAVL
QFFEPQLLETIQIEHAGKADQFNEIVQLQQWRSANTVTVRFLHDKPTVPLENYFHFNVFQ
TFVVDFSVDDAIKIRDILLKSPNFIFCHLDFPPYSLNLNDIARVFCPGQDATDEENISFI
YKSNDFNFKICMNPCSMKVVKLSKPTKP
>T25D1.3
MGFTTKGLATMGLTTKGLTTKGLTTKGLTTKGLTTKGLTTKGLTTKGLTTKGLATMGLTT
KGLTTKGNTTRGFFIYSALFRLVSADFIDFFSSAQFMTAPSVQLGNWMTGKQRLISETMN
LENLPSVVHRKLFKMFDACDLFFLSITFGNIKETIQKMNLDISDIAMDMTAKRKLFLLKI
QCSSTGRQYLSFTTKIPNGTKRQKPVYLKIGDLTLKCRSTPTPEHKPKPKPKPEPKY
>T25E12.12
MNAAKSGVQNAPILKLPVEIIKQILEKLNPIELAIRKVSRSFEVLLDKLPCQIRKLVLWV
SEDFPTIIVNDDYEIKHETENCAKNVMQKFSGILQIPNLEFESLEIFLWDEETRDMYFKL
LLKYFKSRTDRIYVKTCVFGELKVSQIALILPFYQAGTLEEIHFANNGETDDLEQIVHLK
QWKRAKRFVGSGDLEAYSITIQHLFHFVRFEVHIDRFSIEDAVSIRDKLLKSASFENCTL
YFPQTDYLEITKIFGPMYTGSIGGTINFKAEKTWSYSLKFGPTFIQITRIESQS
>T26E3.5
MTSLVPFPICKLPSTALTAVTDHMNILEIFSLLATSQNSNHLVSKSIRAFTMLKRASRKD
YFTASIIACEDLIEIILSFQGYQLPIYVGNELSEVRKTIIFLNETVILYPFNIEIDYRKE
EDVRRIVEMIRSIRQRFYIFCFTNQSISEELFEIILKLRSCKLHIDVTNPHRISVNNWKM
LINCVSTSASFNGINISSRKIRMLRKLWNKGNSLRSFEAKGMNIKNRYCSIDSFGKRKFN
ING
>T26E3.8
MSSAVPLPLCKLPFLALSAVTAHLKTMDIFTLLATSKNAQRLVSQSMRNFDIWKTKMKEK
CFRLYIVASADHIKISMADRMFYIGNNIGKFRDKISYIFKCVKVYRYDIEVNHRREEDVR
QILNILRSVRYCTISRMSYTNQRISGETFQLFARLGSWRSSLHVNVTNPHYTRVHLGDLN
YTKIILNGINISNQELNEFIGRYDGGCSRKSYIEAKGMSSILVKSEILKYIKAREIKDGS
VSKFHVTKNCRTRDINLEVFIGEHCVQLQNNSCSDRFF
>T26H2.1
MTPTLCQIFCEPVICTNWATMTTTAFPILDLPEKARLNAFKTMENVNLISLSFCSQRSKS
IVKSTELLHASEFIIILSTHITISMNFDNSFQVYFYLNIDALESTCQNSIVPLKLGIPNR
VETSFDKIADDYGTAYSKYDFEWANPGLEIGYYVEHLLDVSNCDRIDKVICDTEAYPIDF
SDLTKVFGGLKVRKFKFNKWYGREYPDEEARRHKANSDKLIFRAIMPVVNALEINENRME
NDLPLVFIQNLDKFKSFYISHQYQLNDILMMNCEHIHLSSDAQALSIKDLNLFLKCWMKG
SNMNLEYLVIYGRNAHGSNVVDVVNGIKHLEISKTLDLCFQLPRKLHSFISLKGSSSLHH
KRYNIRRLEDGAVATVKIDVMNRRDTSFFFKVWNEVDFENNPILV
>T26H2.2
MSSFEHVKLGFHRDAVPFLRTFFIITAIFMPPFYLLRLPSKALNEVLSNMDVFELLSISF
CSDSMKKAVKALSLEIENVNVTVTEKEVELNFESWHLPSFQLTLRFTNLENLPVSAKIAE
PMGYGSVGSQDIYKEPITFSNDSLKFTARDYLCHVLDVVNKSEITITDAGGADGVSRKAI
RDLFNGVPILQLIYDSDKFPNNVLKYTSCHAKQAKITPGLQLGILPYAHQVLCSNFEHLD
INTSSLNFNGLLNLNSSLVDLSYSRFTEKDFNLFLKHWILGLSNPDLKRLRTFKRVDDLE
SLLRGICFKQQPASRSRTVSYNLSCTWTYQGGCDVRRNDGTEATIYIDKPEYFTFVVWEK
SEISEISEN
>T26H2.3
MTTTAFRILDLPKKARLNAFQTTEYVNLIAISFCSQRSKSIVESAKLLHAIEFIIILSTH
IRISMNFINSFQVYFYLNIDALQSTCRNSKVPSKLGIPNRVEIIFDKLTEELTETAYSKY
DFEWERPGLEIVHYVEHLLDVSNCDRIDKVICDTEAYPIDFSDLTKVFGGLKVRKFKFNN
WYEREYPDEEARRRKASSDKQVFEAIMPFLNVLEVQRYSMKNSLPLAFIQNLDIFKSHFL
AHQYQLNDILIMNSEHLHLSSDLKVLSMKDLNLFLKCWMKGSNRKLEYLTVYGRHGDGSN
VEDVLSGINHLEIPKTRSICLHLTRNLGNIITLPGASAVQHKIHNIRRIDDGAVATVEIY
IMTGQRSFSMKVWNEVDFENNKFLD
>T26H2.4
MSVPYFHLLRLSARSIGRALRCMDVIQLISLSFCSKTCKSAVTATNLECTSIIVTVMRTM
LKINLHFRVVTCELVLNYENLDELPHSVKIWENPGNPLIGYIMEAEDFSTIAFANTSLSF
TSKNYMLHIMDIMNKSTIDVDDAGDDVPLIVLQDLFKNICITRLICISEISPNNMQKYAS
VHARDCMIPMSTDLEIHSSAYPTFCSSFDSLDIRTPLHSPNDLLNFNSSTVTITDSRLTE
KDCNLFLKHWLLGISSQNLKLLTVCFLIDDKNALLDGIFYTQQPEPRAMGFESRRFDYRT
IRGSFDVQNVDGVEATLYLYDFSFDFVVLE
>T27A1.3
MFKYLLVLLITIGLVIAVAITIIFKLLVKKPFQITKLPHLAFKNVINLMAINEAVNMAET
SKNVRSRLKQVNRKIFKLIIECHEDFSGVENAPFCQRVIVLDTERNTRFVYQFMMNEARK
QRIDWATHYDVNYYINFFCTNYKKENKLPCMPYKTSQELISYLSILNDSFSIDHVDLAID
RDRMFGEYRCALEHPLIRKCHFLKLLGDDSYITTEDMKFILNYLDLKHGLLIRCLQCPLF
NSKLVSFK
>T27E9.8
MGGFPILQLPSKPLREILQIMDFNEIVGISFTSTYAKLLVKSLNVTLSYIFVRMGAGIRI
EIVRHDRRQSIFIFSVDKSNRTEQVFDNLRTFIDYILEIFHQSKINMLMINGSNYDFQSI
KEEFKNLDMQGLYLTSYFMEDIEFHKKIAKDYSQHFNELILENNFLESRKFQTAISSNFK
AIQLWDRFTVKLEDVIVSNSYQISVSKPLPPTDICLFLKHWINGSNQQLEFFFTRLSAGV
DRNKFISTALNGIGHQIAPINRKRVFVPCVYRWYDKNIEVKGGFDIQRNDGTQATVTLAI
EAGRTWCLKLFVWK
>T27F6.8
MQNFFRKLSIRSRSPPAVQKKKSSHNLLKKNSSGLLRFIRNNDKLLDDEPIFDMPMHLML
HVIDQMSFFEQIRLARLCREVKEHLEEKYSKIRKLELRKRDINEACASDDAFERHSKAYV
AIRIEDDTACLVIDDAWVVADFYVFLGMLEVFREGVETVELDAPIAELIVISMSDISLER
WYAFQCILKAFNDVYEDLHLDSGFIADRDTFWPKCSDIVIHATKAQAAALGRILDYGVKS
GYVFDRRTMDHLRLEFEDLQGFDDKAINKQIYYFRCWTGSLGWDHRYEIVFNNNSPKECH
V
>T28A11.21
MSDSNVDAPSDPTKKQESLLNLPLDTANQVLEKLDPLDLLASRKVCQGLKTAIDRNGISF
DTITFDFSDDQSILDFDENEIKYADVDNDTTVTYKDQEKRFENENFLEIAVKDLKTVWNN
VSKLHIYNYAEDRTDIITSFINSLKSEKSVHVKQISLSNFSFNDVLNILQCLDDQSLEAI
KLSNPSQINQLAQITHLNQWKTAKNFELCNGKLDNSEQIEHLFHFEEFGCGTDVFSVSNA
VKVRDDLMKRSSFQTCRIYFNVSQSNPVDIAKVFKPDYVGGNEYSFEYSDDIHKFAIDCF
RVGESHRFSVRRC
>T28B11.1a.1
MSLKNIKKLSTHSHSRQITELPPKALQQIFATCSATDMTRCSLVNKQFREVIEDMEDERA
ESLRSCQKAKIFICDRRRAILEGVSTVTPSRLPRTPKNSESSDSGSASSSSIASTSSSEA
DSVSSSSKTKTKQQQTEREKELRRRNISDRTKSSSSSTDSSGIHSKATSFLSDQYTDTTD
PNWAFAFHFDEWLQEYDVNDVFFKNFCSFLEREKIEDPMSPSSYKGRTAYYENQLIQDKT
TAMSLADCQIVRLNPTAELEMRNQSAGRIERLADRLSKIRNAHFIFKDSVCYGARPPVTF
FYFLSMMRRNTRALTFDNVQAASTIELHEVLNLSNLNRLTVIQPQQHQTIMVRDQLLINW
MKLPDQIRKRISVHLVGCHEFRPQNLYNVVQEWLGLAKPVVFKQISIDGGSYKYNEFMNI
IEHLHDIIEKRPPRSPMNRSFGNEQNEHSIVLERTCRIPHPKDRRVVIQLKYCKPSRRMV
LTIEREDSPIPVTTLTPVSSLSRLARPQSAASVLSTPLRKISSSLKPVSPIPTNNSRQLG
RPLSHDPCNFAGCRDNVGSNMFTRIVNFLGTSS
>T28B4.1c
MLDLFRSKGEAKVSEHASTSSNTWLAKKKHFRDTEEWKVKKTRILNKLRALSKINLALVL
SRMPTIEKLPDKVLRDIFQYLSPKQINQVGLVCKRWRVTSQNPLLWKFVSFRPNYGGIQV
NPQCIDHFIQLIGTRFSELRIVELATDLITPNVLYELANKAPKLQYLTLDFSTAMQLHDF
TDLQSFPSRLKSLTLCLSENIFLEGFLRKVYTFISSVETLHIIGTYEKVEDEEEEVYETV
NVFKLKQFLPNLRVVNLWGVPFITDEHVDAISSNCAHLECLCVNYCPKVTGSCLKLVLQR
CRKLKTLFLAHTKLDNNIVKMVDWEKTRIEELDIKGTELNSDALISILTRLPHLRWLDAS
WLECMTDQVLEAWQNSNAMGSLQFLNMDTCDSINEQALVDMIKRHGHQFHGLCLGGQHKL
LEYFWMNMIPQLRNIRVMVMGIAEDCCPKVVAKIHVDQFVDCIAQNCPRLTRLEVRWDDE
TLRFSDKSSKFIDVLRMKCLMLHSIVLSDGQYYELVRSNFERADRMSVVRTTEMCRTGLL
HCSRYFNKLLFN
>T28C12.3
MKLQIDLFLDTSKVLQIIEMPDSSSSNGKRLNKSSNNSASIQQINPKAKYIVKDPRALRL
CILFQHLQGVPVFNAYKAMNKTYGDNFMEYRHFEYWYMGIANGSLTVDSYDRFYAFERKK
FTDFSNFVQRMVLDMLNPIDRFAARAVCRNFRCIIDNQRSALKKIEMTLKEESVDLNVND
GTVFYHDDFDKGCTVNYKKRKLFVTDKKPLEVAMDDVLALLSGRDVSMDYFGVILAMGKW
QWAMVNPKVSFKAIHDALQLIGILSAKSVSLDCAHTDQVVSLLKHFEPETLESLHIEILE
FDEDSVKELVILDQWEEAKTLSLTTVAYFSLIVKHLYHFESLKFNFLGETFLMDDIIKFR
DEILLKSSVFKSLTCESVDFDARMFVRVFDPNSSRRDSSGSIAYKTKKDTFIITYQPNAF
NIKKKIDSEQ
>W04A8.3
MSPPFPICKLPSLPLKEALDGIPTYDLFTLCFTSQKTKQLIKRIIRNFEDRENECKATRV
KVNIDVQPDYIEVFDDFSEKRVLYRGNYMKQALGTVKCSMHIHTFELEALFINSHRKDIE
VELRQLLNFLKTEALHLPRLKFKHEHISSKLLKRILKFDVYYLDIRVIKPKTMKCANWKV
LSKYISVNLEGINISSKQANKFLKKLKEKGRLMSFSATNMKSSLVPSAVVKGTRSMENME
ISDSAEVERRSVFNCFRPSFVKPEYKFMMRITDYWNEDIVIWKHGFKFTFTDRNLPFFPN
LPVSSCCCINVN
>W04A8.5
MHAVKPFPLCNLPLISLREVIDYLPTFDIFVLLHTSQKTKKLISSNIRDFVARQEHYKKQ
DISVRVVAERSYMEVIAISPKIRSTRFKRNDINQALEAAKYLVDHFKCDTDSVWLRITHR
KEDETRQIITSVKEINLNITNLQFRHERISSDLFNWLLENCVQDVHIWVLEPQSITVSNW
NVFEKVRKYNFQGINFSSHQANMLLKSLKSNNNFVQFRANDIENSLDLSVVFEDTGATAK
MDTYRSVVFRPGLTVLKEYKPSKSRFVTENNNGGEMSICITEHAFSFQSN
>W05F2.5.1
MYSLRISPEKNSVRSLRKFLQSSWEEIIECQEFYFWFSRFEKGMAEFDENIKYEKDINWK
KPKILSFSDIPISVIHVILDHVKPVERLVLQKVSQKLRSMLLSRNHGFKWIELHVDINKA
WLMLEEENIRVDYTLLHFDTCVSFEQRSGSIDGEDFVTVALNDAAPFMLNPKYPLNDFQV
KNDCRGWAQDDDISYGTTQRLKIAVSSKIERAFNSFNAEFHVKSLLIDIIGVKNTS
>W08F4.13
MTTVSFPILRLPQSIFQKTLKQMSLVEHISLSVLSKKIKQLIAMLNRCQLASIIIMRPSI
LIKLNTTLFHGFQLTLNSKQSIVEILQCISGRYQLKKLNVQAFSDIKWLEHIFEVFIQNQ
RVSVEFFDSSFHFFEIAKKHIKELKVVSLGIISCYDIKYCQLSQIFPCLENLIVLNGPIS
KPTLTQNFKKLQLTYGKMTLDDLFFSNCSEFIVTCDSFSIKDLNILVRQWIRGAIPSLKS
ITIRFRNITENRFDECALFKEIEYTRKEEVQSVKRFTIERHDGTIANVLLYSTTRFYFTL
VVGEYEWIGHFASIWM
>W08F4.2
MTTVSFPLLNLPTSALQKILKKMNLVEHVSLSVLSEHMKQHITMLNKNQTASITVDSTSI
VVHITTDMFQDVAIVLKLNQSSVKVRKYTNNGYTKTQLNVRGFAAKWLGHVNQVFLQNKG
VLVRYYHSRILCKEVLEYISVLNIVRLIMNTNYIGNCHLLRLFPTLQTLIIANGPLPKSL
LTYNLEMLEFDDEKVTIDDLLASNCSQFRIINSSFTNKELNILIRQWTEGSNACLKSIDI
SFSQIITSRFDESVLFKGVGYTWKEEVRPKKRRYTIERINGVQANVGICLAANICLSFNV
GTHCSSTGLI
>W10D9.2
MLLDYLLLLIITAFLIIAVIKIKLKKKPFHLRKLPHVAFRNVINSMDIINKVIDLASTST
RFRQRLRQANRKIFNLIIECYEKFSYEDEELHCYRRILVLETERVMQFAYHFMMNKARIQ
GIDWATHEDAHFYISSFCTNYKEVNKSPCLSYGTHKI
>Y102A5C.1
MSQLSPKNKNDLRQCVLYEFIDGKPVFEAYKSFCDVIGDSCMDYVDFEFWFMRFANGNLN
LDFNFDKSSSLSIFNIPIEILVKIMNELDWVSRLSMRQVSRAFRSIVDEESKMPKSLSFG
FYDDTVFLQYDDSCVKYKDLEEEGHDDKIDIALFDFGVTLINPRLKLDYFEVLIDAKHGL
DIDSDKCFKSLEALLKARNLPLPVKNVNIETNSGYEMNHAKNIIPYLKSGVLEKIVTNCD
SSSFENIEIMKEIVELDQWKQAKHLEIDSLVKIPIENFLHFEHFELFFEHLCFQDVKERL
LESSNFRHCTLQVMNSFDLEELAANFGIQYMGDDEGIRQTTFYEISTNSLEMTMFLDFVT
FDRKF
>Y102A5C.14
MTENLTKQLNSCKIAHAPSLSGMPLDIINRILDKLDPIFRFSLRRVCRNLRNVIDNRDPE
IEQVHVLFQSNQSVLTINSTFEFDYNLYAILDDLASLWKNPKLQLKSFYASTSGKHQETV
VDSFEEIARLDYQIHCKHFGLYLFEFDDVLTFLPLFKPGILEEIVITTFEQVGNDEAFDI
IETEQWKQAKSITLHSMNKLSYFTFPIEDLFHLCKFSVSLEELTVFDALKIRNILLKSVH
FEAGQINVKNKIQDDVLRVFNPEFNDNIFRYDNFELTFKLNSLNVKKI
>Y102A5C.19
MSSLSDLPIELIEQILNNLEALERLIARKVSYSFRAIIDNLGPNLKTVHVNFHEKFSRLI
LDENYGGVTYEQVDGACQVEYKNSGRVHAGRNHVEMLMEDLKSLVKYPEVDEFLIQLATN
NFNERKIILKAIESFFESLNFKLKAKKVIIDDFTAREVSEILQKFEPEILEEITLQAQFL
KYYEPINGVVELEQWKKAKILNNRSKFLIPIKHIVNFTQFDINVKDLTTDDALEIRDILI
KSLTLESGYFRSVIANSVAIPSVFEPDHLFRKFALFEFKTPRCEFQFDCGPNYLSFQKKS
L
>Y106G6H.9
MPIHPNIKYSKFPLLQLPSKTIQNVLSILSPFELIDVSKSSTRVKRIVKEFTRTQRKGCY
TLSVVANIVASVFIEKKDGRLYEQKYDPRTYYSPHDMTIYGDTEIKIRSIYSNDPVNEWI
ICAEYYMDILNCQINFFRELADTKKIFFDVIVHEKCDEQLIITSNSFLVEHAATWVTLNH
LFNFDCLEIGLRRSNLTAKELNIFLRHWMSSCSNRRLQLFEFQIQDLNCISTIMNLPHRT
IGPREFEITRNDGTRATCTFYKHPKKLNIYFFEMQTTLRSFVWKTNWSTSS
>Y113G7B.1b
MEANQINEKMAKKLTDELKAIEISGPPSLFDMPMCVMHTIVDNLDAIDRLILRYVNRKLR
NFVDNKKPIFKNVKVYSVVGGYNLVLGHDKSTIFYDSKGSGCIARCDGRRMRKINKSSLA
ALFGDLEVWMKNPQLQLDKFSLYAVCDDELTTNLLKKITNVEYMFHAKSIYLSVAKFSNV
ISILSHFKPGFLEEIVFFCHSGHESIHELFLLEQWKQVKSVFIKWFPFDDFPFEHLVHVS
CFELNLPRISVSVAIIIRDVLMKTAQFEYGKIRLYDLNNMDDPPDIEADVVRVFNPNFVD
EYVTRPLQFKVEQFLVTIHKRSLRIKKIENPR
>Y113G7B.3
MAEKLEDALKAIEISGPPSLSDMPMDVMHVIVDHLDAMDRLILRYVNRKMRNFVDNKKPN
FKNIEVKAEDESYKLVLDQKSTIVYNSNGSGCIAKYDERWVLKINKDELAVMFDDVAVWM
KYPKLRLDEFKLSAGWDYMMTINLLKEIKDVEDMFQAKKVILDVFEFCRDAFSILSHFEP
GILEEIGIFCSDVYGSIHKLFTLEQWKQAKSVTLKCIEGIDIPIEHLFHLSRFDITLSEV
SVSDARKIRDVLMKSAQFECGEICLLFDSDLRIEADVVRVFNPNFVDEYVSRPLQFKVEQ
FLVIIHKTSLRIKKIENPH
>Y113G7B.4
MAKNLADELDSMKISGPPSLFEMPTEMVYKIAGKVDPFSRLTVRKVCRNLRNVIDDTDPG
FKKVEVDLGGYAGSHRLCLTSSICSYISYSPNSNNPGCTVERNSQRKSIEKTQLNAILDD
LAVIVKNPKLRLDNFVIVSSCGNSKEFVEWLREITQSGSLLHTKRIRVIDCPGDLLGVLS
HCKPGFLEAIEFYCFNSGKIDEITNLEQWKRAKSINIDSRRCDDIPIEHFFHFSRFTIRM
GKLSVPDAIKIRDDLMKSAHFEYGIIDIYDELTPEAARVFNPNFIAHNRDGIENKIEQFL
LTIYRKRLEIKKID
>Y113G7B.5b
MSENLTDELDLMKISGPPSFSDMPMETVYKIVGKVDPYSRLAVRKVCRNLRNVIDDTDPG
FKYVKVDLSRYASRLWLTNIGRGAICYSRNSNDPGCTVRRTSQSKSIEKTQLDAILDDLA
VIVKNPKLRLDNFVIVSSHEASKQFVEWIRDIAQSGILLHTKKIKLDIFPLKDVFGVLSH
CKPGFLEDIEFYCYDSAGKMDEIINLEQWKRAKSINIEGRVCEDIPIEHFFHFSRITIKL
RKLSVSDAIKIRDDLMKSAHFEYAYIKIIEGVDPDVLRAINPNYHPYDALDPFEHGNYTF
RISSDSLFDSALKIEKVSITEDDLALL
>Y113G7B.6
MAEKLDLEAKKISEGPTLSDMPIGVIHEIVDNLEGMKRLVLRKVCRKLRDFMDNKDPGIR
KISVEVSEEPPHCLDIDDCCISYDISGDGCTVQAFGGSNKYIEKVPLIGILDDLAVILKN
PKLRLNLLEVSAFEEQRAILKAFGEISSMLHTKRITLEGFEPCDFISMLSYFKPGILGEI
NIENLSNFTDTTQVCDLFELEQWKQAKSISIISKKHFNFPIEHLFHLSRFQVNWMRLSVD
DAIKIRDVIMKSSHFESGMILAEYEIEPEVVRVFDPNYNEAGNFDLVKCEIEKFLVKIYG
KSLIIKKID
>Y113G7B.7
MAEKLADELKAIEISEAPPLSDWPVDVIHMIVGKLDLINRFVLRKVCRKLRDFIDKKDPG
IKEIYVDINAFASSSMLVDCKTISYTDRDEGCTVKLYNRSEKYIEKTALNAMKDDLAVIM
KNPKLRLDKFSVSAYGNSKKVVEWLEEYHNSQNIYKTKRIKMEYLESSDVISMLSYFKPR
VLEEIGIRCLANFTNISEVSNLFELEQWKKAKSLTMSSMEHFNFPIEHLFHFSKFTVFWT
KCSVDDAIKFRDIIMKSPHFKAGLILADDEIEPEVVRLFDPSYIGNDNIDMHEFIIDGFN
VQILGCAQLLIEKI
>Y119D3A.2
MPLDIANHVFEKLEPMDLWVCRNVCQGLRHAVDGFGIHFNTIEFSIQDRSICISLDNETI
HYNQLPNEIDTSVTYKNQEKIFEGKNYLEVALKDFGILLNYTSELKISADPKCYTRMHSK
LLLKTWKWQKWNHVKKLDFSIVHLDFILDILPHFNSKGLESITMRSIHLDHQFEQITKLD
QWKNTKILHLKNEAMKLCPPFKYLFQFTEFDVNAFYFSIQNAVQFRDDLLRRKTFEKCAV
RFTSLDARDYSIQYAIVFKPDYHYEDEYEYSNDMGKLAFSSPYYGLFIKRC
>Y119D3A.3
MSAKRLTLLDLPITVANHVLEKLEIEELLTCRKVCRTLRTAVDKLGAHFTNLRVWLQSNR
VSIDLDRITITYSSSSLGGTYVKCDYRRRKKKYIRDDNYLKIAFNDLKIFQKHASCLMIQ
TILEGKDREYVVHSLVDVLKEEENIHMKTIRLHHDLSIDDMLLILPLFNSQTLRSIELGG
MFSDHEFKRITHLDQWKKAKHFNFWDSWFKFQPIEHFLHFEEFTFDTQDFPIQNVIKIRD
DLLQRCTFQKCTITFLKINFTPLEFARIFQPDYAGGDDFTLEYSNGKSRFDISFGDSEFC
DMWMFKMKRC
>Y119D3A.4
MSAKQPTLLDLPIAVANHVLEKLKLNELWTCRKVCRSLRTAVDNFGAQFTDLSVVLDEDS
VRIQLDRIEIIYRNCSLLSGSSVWCNNEWKYLEGENCLKLAFNDLKILLKHASCLYIISY
LNDQDREHAVNSLVDVLKKEVDIHMKTISLHRDLSIDDIVLILPLFNSQTLRKLWIRGIF
PAHDFERITHLDQWKKAKKFKLWETSWECLPIEYFFHFEKFRIDIVKNHDIPIQSVIKIR
DDLLQRSTFRKCVISVINVNFNPELARIFQPDYAGCDEFTMEYSTGKSKFEIYYGIYEFM
NMWQLRIKRC
>Y119D3B.18
MSSLRYMPMDIIQEIVEKLLPVDRLVVRKVTRNFRIAIDHHGICLEELVVNMDKLQVLEL
RVDGTYFKYIDVTGGCYVKIYSKTWVRQKRIPGGDHVKIMLDDMAEFLQYPLKLFKCYLN
HIFEDFMDRLKKAGSIHTQSTSLLSLYPDKIIKVVSYLKPGVLEDIAFGVEKRTEQVKEL
YSMEQWKQAKKKRSNVPYHILFEPEKIFLDYLSRTTDTDIHLIIPKTSRSLKFKKYHGRS
RYGSNCFIFLG
>Y119D3B.19
MALQELPEKVLNEILSKLEPKHRLVVRKVCRILRRLVSFEVIDFKITSEAKVELKFDEFC
IKWPRKIKGNDCIGMALNDLQSWLKMPLKMLCIDTGEQTEHFEELIDRLKSMKPVQADIL
GLWMSVDQCIKLFPYFEAGKLERIAMHYEEEELDKFHELTLLEQWKKAKRLLFEPQVGVD
TNETPIEAFFHREFFTLNVLQISDQDARKIKEILLKKPNFKGCVFECWTETDVSRLFQPI
IEFPREHPDTAKFEYSTNGSKFSIVVHCRWSVYISRM
>Y119D3B.20
MSSLRYMPMDIIQEIVEKLLPVDRLVVRKVTRNFRIAIDHHGICLEELVVNMDKLQVLEL
RVDGTYFKYIDVTGGCYVKIYSKTWVRQKRIPGGDHVKIMLDDMAEFLQYPLKLFKCYLN
HIFEDFMDRLKKAGSIHTQSTSLLSLYPDKIIKVVSYLKPGVLEDIAFGVEKRTEQVKEL
YSMEQWKQAKKKRRIFSLTPAMFHIISFSSQKKYFWII
>Y119D3B.22
MARLTTLPIEIINEVIEKLEPIHRLTLRNVSRNFRTAVDSHGIGCEEAVMSLRPDNKVVL
TIDGEQVVPFNNLDVILKDELDDICVVFESEDQEKRRNLVKYLASTLKNLENLENLCTVR
NLEFNGLKALEILLLLPFFNVQGSLHIERITGVEKLEELVQLSQWKKVSRLNWYNQTVNV
ALLGNFFHIPWFYIVVDSFSVDNAVGIRDDLLKNGSFQYCYIRFPDMEMNIPELARVFKP
DYTDGESFEYGHAFTVTLNSSSFCIRRNE
>Y119D3B.6
MVELGALPIEIVNEIIEKLKPVHRLTLRDVSRNFRAAVDNVGIDCEKVEIVLKPDNIVNL
SVDGDDASNHDLDVILKARLAHLSVSFDTENKENRRIHSESLASTLKNLENCTTRSLLLK
DLSCHEILLLLPFFNVLGEISIDGITCIDQLREVGQRSQWSKVTSLISRVWIKDMTILKH
LFHLNRFYVKAKSIPVESAIKIRDILLNNATFQNCVIRIAEWKTGIPEIAKVFQPDYTDG
NLIRYRNSFTISFTSHSLCIRRNE
>Y119D3B.7
MLATNRDDQCQVKTKKVSLLEMPLEVANLVLEKLELIDLLRARKVCTALRTAVDKLGPRF
DAICLTLRKETLKLQFDENMISYTVNNSTAVSYQNRKILIKGENFMKIMLKDLKIILKHV
EKLEIVNQEDIISNFIEALKTEVYIQVKHISFWKFPLKTVILLLPFFNAPEQIILWSPGL
LDRFEDLINLEQWKIAKRMHIYDSVLISRHIVHLFHYEEFGIVITDFPSQVAVQIRDDLM
RRSTFQRCNIFCCESKSDPIGIAKIFQPDYTGGSYFEFEYSDDINSFVVNCEYYREGIKF
SVRKC
>Y119D3B.8
MPDTNVTNSLLDLPLNAANQIFEKLEPMDRLRSRKVCRVLRAAMDKLGVRFDTIHFSMWM
EKFELTLDGIEIIYTEAGGGGSRVIYNGQEKLILEHEAYTERAFKDLKIVWKHVSKLSIF
NCTEDGCSCSTVPSFIDFLKSEERIYVKEIALVKFSFNAVISMFPHFNDLESIELISVGP
INQFNRLTHLAQWKKAQSFCIYDSVFDSELIVQLFHFKCFTISRMTDFSTKIAVKIRDNL
MRRNAFQSCNITFDKSTSNPVEIAKVFNCTGENEFRTEYYSNDINRYTIGLKSCNSKIAV
FSARRC
>Y17G7B.8
MAPKCWSNLPSDVKREVLEHGDCQQWFNVRLCSRADMNLVDSLKLRIPFLKIQISNTTFS
IIIVESPSAILRIDLHQKSGGNAEFSVEIFKNSDLELGNLIKTIENTTLDAEISNLLEKS
IFHRKIDIATCQIQADGLQAENPVLAMIHAKFTENAPKKLIFSGKSMEENRFLAKFFENL
NIDFVFRSWRKDLSREWGEGMNHLRIKIFEVSKWTTLLGDFEHFTAYDEIEPVMYMARIL
SRPMKRSHWFPGFHVPVAERLFRQIFRQEMFEKFENHSIRKSPINLKLWIFVKFTKCGIS
IFVGDPKDFNERDGTCDLEWMCPNCAPKTMENWFFRETIGKLHF
>Y20C6A.1b
MTENDYSADQSQILQSSLAQLDAFQDIDVRLEIREDQIKLILETETPLKSGTIEVRNVWI
AYRPTDNGCLIENNDQQEFVDRLEFFDVSVLHLEHALGTMDVLKKFSVISVKKSQDEPTP
SVQDLQTNAIFLENLNRMLTSRQKPLNAFAFEVNLWQEPFNNHAAIMMSHLNSNLLNTII
LSTPIPGTHLKLDAIVTLEQWLNGKEVKMNNLSTDLKFDAFFHFAKVSTGMYPNTYSELT
LLKNHFLNHETPEYFELNYPESFNNRRVVKTSELFGKLFHVKLQPNGELYSKKWYFPVGD
GEEFYVLVKYRPKRKNGTQFVFRRVKAADKPPDPEVGNEDQNRVPTDPIITRSAILPPIK
TEIENAEDHALALMIHESQIMIDMILAAVPNYIRRAVTTQTMNETKNIRISYKPRGDWCI
IDSDQKQEVSQSPVCKVSVLHLEYLLRSIPVLWSFSIASITNLELDGSNEILLQIHKTLL
DTVETMLRERSSKLKVNTFVVTLSEKPINEHLPGIMACLEPRVLKEIILTGDKGELHCDG
LVNLEQWKNASLLSINNFYVKAAISNFLHFQEVRVTFAKLTYDDLIMLKEHFLVNEKPST
FELNFNRYAKTSEISNDTNNVEPHEVFGETEHVEYKNGEELYRKIWYFPHEVHTSYDLRI
EYCNTKDYTFQFGFVEAEVNPQHVNSDFNLLSLISTNYQAMKSIIEKCSFVTILSLRKVC
KNLRNFIDTAHFDFPERNIWITFDGKDSMLEIITPEGKTSLTYKKNPIGCKLLAYPPIPY
GSDFIATRMMPDNTPLDCCMSDLKQILKHQKTPISKLAFTLRSIDDEYIHKLKEILKAHE
TPLKVKCIVMLGVDLPIIRRILSYLDKNELKMIFLNYDAYSRVEEEELDTTKLVELDQWK
MAEELRVLDCGLSFSVENIGHFLKVEVTLRTISVEDLVYLKEIFKTSSANRNFNIKSRSF
DAGDLVPTLGASSSDTKEGVIHKKWFFKMKIDRQRAVCIDYLERIAGEREITVFVFSHVE
ISDVPANTLRWEQ
>Y20C6A.2
MRGDSFPILQLPPNVLHKTLRSMQFFDLMIFSLVSKATRKATQALELAALGILVKIDQDL
KITIYNGSIGFYLDIYYDRVANTRLEGGNVGIGIERLPTGTVYLKRSDLSPRQCLDHFQE
VFWHYKKIFIEIDHTVTDYQSIYEEFKGIKFNSLTMLMNRANGEDEWARKCAMNFSRQCD
EIDLDGEPLFTHTACEFQNLACQKFKQFHSSKKCTLNDLLVMEAKDFVSSIDFEELNLFL
KFWIKGFIQHLKCVELYVESDTSDLQNIAILFKNISYEEAPNDKVFEYKYRLVCRGGRYI
QSNDGITAVVGFDDFDNCVKLIVLD
>Y22D7AR.11
MWPKPPTLLDLPLEIANQILEKMEPMDRLTARKVCRSLKTAVDEFGIHFDKISINFCTNC
VLLDLDGTRIEYTENDVYSKDLEIILDEALELEIFNTEYTPAHVKSFLEILKLKKRVNVK
KIDLKNFLFTDILSIISYMNAQVIEYIKMQYVGSVDQFERLTCLDQWKNAHYCIIVDSEL
ENVPIEDFFHFKEFEVESRSFSTQNAIEIRNDLLKRSSFQSCTIWFHGGNSNEIAKVFQP
DYDGDNEYELDYITGDNAKFEIRCGIGLFVEEFCANQWEFVVQRC
>Y22D7AR.2
MLATLLSVPITIAIEILEKLDPMDRLACRKVCRCLRTASDRFGASFRKVKISFLKDYICI
WLDETIIMYTHEIAGVSVTHNQRKTTINQEQFIGIVLKDFDIVSSRVPELEIKHDNDDRQ
DIDAFLMCISKREKCVNLKRLMFERLSINDILFLIPFFNFQVLQFWYSDTKDRFERITHL
NQWGNTKSFGLWDSALDSKLIERLFHFETISVGIRRFTVKTAIKIRDNLLKRSTFKQCII
RHTSRNYLNLAKVFKPDYVGDKRFKARLLPEQGSNDIGKAYQYLFHRIPRATNDGFKSSL
TKMQMISRITTGIYLQHGLSTGSITSDDLIPELLHFGSITPTQISAINTDKLSKIVEGIN
ELPGKLESSVIQLEDQLLMFASVNEKVKGVVPGSIILKDDAYKTQLDALKLEDWRKVDSF
AKGIVIFLNEMESMEGVTSDDSANIELSDMASHLPKFKYWTLEKYNVYAQNQHLRNIHIS
YPSLNLVYKAVAEFFPYKNSLDGSLLSKVQENINHLSKLAVEMKLEAPMISQLHKMFLSR
SLKNTDNIKFISGLLNGISDIQMIFNDLRNDWVNETVAGQAYNLVKALNQLKTLASDAKT
VEQSIRSDENQIHKDVSDVYQKVNHLADIADIVKPLVDTVSSISFPKAAISAPEVQKIGP
LITNMKLLSSKLGALETLVKLSRTLQREEYKIKLDEIINIAKATENTLDRFQKKIEKDFG
EISTFVNGLQGFLDGFAFLKNIQGIDSLKPVIEVIRSYRDSNTKSTVSLSTLKTQLPMIK
NKLRTLDVYIKKIKNSKHMETEALSAFTSIAVDSQMVGMATRGITDMQRMGSQTVDLKPL
KDWSARIEVEMKKHELDPADVKNLKSLAGLETELNRIKKEAGTFIQSVAPVNSNKLSDYS
GIFQKAKSVKGINIDLPAIIGSVENLKTRLPSTRRRRAPGVSGVSISQLDNLLKLLKSLQ
VYDSTKFVKAFDGSAKSLQVLDGLFLAYASTLTRLKTPGAQPLHANPGNPANKPTAPGGN
KGAASPSATNYHHSAKADAEMGFLENNSPWSYIGLSLIVCSFVALFVYIGLWFYHSRKVK
LDVSPDLVPLPNDLITTTALPEIKIEKAPKEPKVESFSLTLLVAIKYVTDLHL
>Y22D7AR.9
MTSKALTINTIPLEIVTKILNKLSPFDRLSTRKVSKSLRAAVDNIGIHFEYICFKICSTK
RLTISLNGLDILYKGLNEDCRITCRNQKKLLQNSNFEEVAFNDLYIFLKHPMNFLCLEDD
PFYEEQLLGAFLFRYLPGSLRVKELKLVRLYFEEIVEILQYFAANFLERVILNHPTEGDG
IEDLFQLEQFQKSRDFYMESYAFDTTKTSINQFFHFKRFKIKVDKLLKEDAIKCRDDLLK
RDTFNYCAMNFDENCSDPVEFAKVFQPEYSGEDVYKLSYQNFKITCNCYGRSERWCIEIE
RIAV
>Y23H5B.7a
MKVLKLFMTKLRITLKGTPFKILNLPRTALKIVVNQMDIQSTLKLSKTSKKMYEKMKNAK
RNVYKLIIDNHTDNPRNGFYKIARLDIVDAGQITLEDLLNMDCEVIRLWNHNFTPLRINQ
FIHNWMLGAMPKLRRLRLNDYCDPSQIDRMLLGVKHSKWDRNRRPQCFRKNGRNRSRTTI
STARTIRVEEKLQFKPPPSCRWSHCRAETRRR
>Y26E6A.2
MADLDILELFRAVPFFPDAKDRVNNEMNRMKEDMEILLNTWTVEEIRSIFNGPTRYRCLI
EQLQGETLTEKCSSALRVGGFTFLTDAIHLCDFTMAEHLRLTKMNVFSHLISRDNFFRPK
SKNVETKHIEQDDVKLFDLLKLPPEMIEQIMQRSAYKDAQSLAITCSAANNIYRQNSLKM
VLPDVILILDFSSGEMNVRWILEKNQQENESDPDSEKCLNQSEVNEKKKTQLLRNTTILK
IVTTDDFEPEYCEAVHNFVGSRTFKRIIVKGFEYTENLKMMVEMFDKEVVEIEVNALTDD
FIPFPDIKTISIRDTLNRDHGERLFSAKHFVNINCALNNIDTFRKALRDWDNGHREVGRW
VILKQFTIFQTPFGRRHRPKTSFRKGYLEFISELNSSQMPHGEITEYVFHETN
>Y32B12C.3
MRFTKINEVYQNRKLQTTEISLEVEDASQLFLVLPFVDRNILKTVFISSIYKQRTIDFQE
IFELDIWNSVTTVKIKCCMSPSSSLQHLCKVPDVRVKLDHASIDELRGVVQACVSNPDCR
YFVVRFREKSNKEQFDLFGTMETIDHNGSKILENSIGKFRILFCPDTLQIIRVFDKKEET
REIEQNQDEFSIPDLNGPLRVFQNYLIMEHVLEKLALGTIQALRRVSRGVRQVIDFLKPD
SKICGIEIVLLNFEAVRVNMYFKDEITLKSKLYYSTGYSSKLEEVNESLSKIYENVKTYG
KCCVDEETSEGHAWDRFTKEMILDLQNQKSVIQELCVNATRPENETEKNIFKLSASIICA
LLENSLKSLDRLLPVKKLNMEADNEEDVLRILKNLDPTALSAMEIRKPDTSLTFPGLDIN
ELSTLDQWKHAQELLCGPLIAVYQVESLSHFSVIDVHLPTISLQDVVYLKSKFQSSHTFT
KCRIVFDVSDINEDIFEGEGLGFPHVRSSATGQPNIWFFQFPDPGHVLHVLYNVNQKFVF
SRVPRSRAPGYVVNRV
>Y37H2A.12a
MEVEGILEGEIPDSAKKDLLRNDKNALRACILYEFLQKKPVFEAYKNFCKTIGDDLMEYR
EFDFWFYKIGKENADLSGKLIWNPDSLTLSNMPLKVVDTILENVEPIDRLPLGKVSQSLR
SLTKAIGHGFKKVVLLVDQNYVWLLLDSNRIEYSFLTDDSCTVVFFQILTKSECFEDGLI
NVLTCDPAAIGKVFDPNYEHNGANEIVFEQNYVKFAVKCEERSFGIKRAGV
>Y37H2A.18
MLNKIFDRVMPIELFPIRNVSHRFRDIIDSRALAFKKISFYIGNWSFFINFNDVDENSVE
YVQYSDQEDDFTLNYNDKEIHVSKGCPLKAGLSDLCQIMQNPKFSLEVLDVTFYNMLRDD
EYTELVENCLKKLKPIRVTAVVLNDAYGDTSDHVLPYLEPGYLEEIRIRTFSSFKNILMK
KPSFKGAEIFVGNPDFMEILKVFYPKYSEPLPAGVRFETQGFKFVIGFYLDSVNHIIYIT
KV
>Y37H2A.4
MADNLDEKMKSLKISKAPSMSNLPLDAVHKVVEKVEPIDRLSLRKVCRNFRAIVDDKDPG
FKSLWLDLFDNTFQFELFDAKSNAIQHDFNGRTCTVQFNDREKRCFTRNALKMALNDVSV
LIKNPKFQLERFIFSTIYEDTEDVETAMNWFKSISDSGNLWKVGKIILRTSDCNIPRILS
SFQPAVLRSITIPYHLNLSTLVEIFKLEQWKMAKSASIKSCQRSRFPFENLVHLSKFRLQ
LGHFTVADAIKIRDVLLKSANFNSGTIIVFDPSIIDILRVFDPNYNVMEDKGFYNDGEGA
KFLITHNDHEMTIKRIL
>Y37H2A.5b
MKIKIDMALPDENPNAVTHIRNNKIALRACISYEYLIGKSSFEAYKSFCKQMGDDIMEYG
EFDFWFYTLGKEGVALDSEISWNPKSKLLGDMPNEILVKIMDIQDPINRIVIRKVSQRFR
SLFDVMDPGFKSFKCVLDTSEVEVVLKDNYTPRDDSYSEADDYNSEYEDDYDDYERLLKD
TIIYDEDIREKSHVNVRCGNRVKQMKDELYYERAAKDLLVILKNPKLRLEQFIFKFGSSL
AYSDLNQAENFASILKSCSPIHAKQVRVEYPDLAFDASKILSLFQPKALTNIKLKCSNLA
DISAIFELEQWKNAKSVEINSFTKFPIGNLFHLSQFSVKLESFSVDDAIKIRDILLKSPS
FQSGKFTSYSSNFQEMLKVFVPRFDGLSGSLVYTNKKFKFIIEAHRGFIKFEKVGAAV
>Y37H2A.6
MEYREFDFWYYKLGKEGIELDSDLEWDPETISLSDMPMELTANIVEFLDSSARVSARAVS
RNIRNIVDRKGPVFKHAKLLISPTECSMNFQSELSKRLIRATFPSETSTPDEFAEIEKAN
NIAFDEMAQIIRNPKLELEELQIETKIQDEQHGRANIAEVLTRVFKPISPVTVKEIETSD
LTFPEVERILSHVEPGRLETIHFIDPSFDNSNSELFDAFIQSEHVRKAKELHITNIVAYS
FPIQKLFHLERLYVTIGVFSAHDAINIRDVLLQSVNFQCFHFYVEKAGFDVVEIVRLFDP
SYSGDSDGTIIYRAYNLVFNIHFSRHRLRFEKRVTNSYY
>Y37H2A.7
MTDPDDNANLLTLRQDKNAQQACILYQILQKTEIFDAFNIFCDVFRENSMEYREFEFFFY
QLGKENAELGSELRFNPKSRQLLELPDDMLNKIFDCVKPIELFPIRKVSRRFRDVIDRRA
PRFKQIELNIANFCLSMNFDDDDEDVQYSRDEDEDEEGFTIEYKEHETHVAKGSVVEAGL
SDLYRIMKNPKFSLETLDVTFCEYLRGENMELVENMMKKLKSIQVKVVILRDAYSDTIDH
VLPYLEPGKLEDIHFEAHSWLAKCDRVIKTEQFKLAKRFFMDGGGGGVFWKKLTKKNI
>Y37H2C.3
MEKSNESDFLAAGIDQDSQNPEPGLKQEAVEASNLLDKTPQLEQKLPTPAERLLASKIAL
RGCMLLEYAKGNDVFEAYEALSEVLGEEFMNIREFDYFFHKLGKGELELDSGEKFDPNAL
QLSTMPVEIVRKILMEIEPIERFPFRRVCSVFRNAIDSLDWNFKTITLSAGYFNTILTLS
PTHSMIYTFLNRTDSIVGLYENGRLVENGGAMEKSNNLSLAIMTLSSILKSPFFTLDTLV
ITETQQAWGVLFAGSESIPIELAKVSPLLVTSLQFIDIRCEEIVSIVRLTKSGTLKEVSI
RFTKPYQFVLRSRPDTVPLQNIVELEQWKHLEKFDVIGDIFMNIPIDSFLHLTSCIVRLV
ILTTEELIKIRDILMESSTFEVAVLNFMHYNLIEIGQFFNPAFDISIAPRPIQFGGFHIE
IIAVGSDCTVVIYKRREDMN
>Y38A10A.4
MNSSILHEHILYEKICDTPVYEAYQKFCKVFECETMDYREYDYLYYHLNNDNVQSGIKFD
QKTRQLSDVPIDLVKKIIGNLDYEKMTILRNTSTGIRDLVDNFDLKTGSIALDIFDTGTI
AQSEVFYIDYSDENGIVYQFPTSAKNRKSRKEEASHLEVAMREVELLFNNPNNQVDYIQL
KLVRDEEIRNSNWNLLETSFKKMKNSRICTVSFAGFLNKEIATMMQSFTPGILSDLYANI
VDSQLSYIMKTDHWKQLKIVKVKAPYHLSVPIDNIIHLTHFDIPVEKLTTTGAMKIHDAI
VNSSTLRMGMIRAAIPNPSEIAGIFGQTSVHSGASDVGSNLAIDFDVGIDMDFLAEDNEE
DEDNSDESNDNAIYKASLHTNEDEFIVVVCQKYLKIKKLRNKMPISFY
>Y38H6C.11
MKNKPDLPLHTKCDKMSKKKNLKNRKFSQWQKLPEDIMREVLKQLDFEDRSIIRQCSRTE
MILADKIPENLNSINFLEGSDPTNKKYYIFLDIDNIPNKKLKNFNQETRMAVGVGAVETF
CRIFRNKNSNAKRVVFEFPFRSTHRSIMPLLISELEKSEIIIKAREIAIDCNESTSKWIQ
KLLSRFEMEYLEKITMKSLSGKVFDKLKITDHFKRAKSLDLHAKKNPRGYTPGVDQTVVV
DYAMLSHVEKYMLTVHQLVPEDAWKVIKNFRSRPNLPIGSFFNIEVAVIIDHLQVLRQFD
VQPKHQPPTIAALQLSYPAYTYHVQFFDVEDSNNILVVSISIFDVTGSICSRDHIWETFR
TKF
>Y38H6C.13
MESFEYWPRLPEELKREVIKNMGFADRYNTRLCASQEMRLVDKLPTHLDNLEFVNLMKHS
DNTTSAWRWIKFHSKTLST
>Y39A1A.16
MRIFKLPFTFFRVKFKKNSFKILNLPLVALTNVINQLDIQSVSKLSKTSKKMRINIKNAR
RKVHKLIIDNHFEYHIDKFHQPLFYQRIILLETKSDVVSAYSYVANQENMNDYILTMYSV
DFWIDWFHSINNWNKKQRDQSIFEYRSSKQLLKFLNCFDGIFTIDHLDLIIDKDVLFGDY
QSILNHPIFRKCHYIEIGGRDSNISTEEMQFLLNKINVNYGMLVRCELLGSMNNEAMLKI
PRLDIFTAEYITLKDLVNMDCEVIKLWRHLFTSQHINQFIHHWMAGAVPKLRKLRLNYFC
EPSWVDEILLGVKHSKWDRRRRPQFFCDGLERVDCADGDDIERDDGLHATVIFMHDAINF
LVWHDKFSLNNNIK
>Y40B10A.4
MKTSRKLREAVLKNKEVHLKHLAVVHHKNYVTIQFNPNQFIDYRQEPNGVLVLYTNWGSY
GSPKMDERFHAKNKTKKQRFVPGEQCLELVKEDLKLIMEHHNVVIEQFKHEIVDDDNDED
FQNKCINDMNDVLKFADCLTVSEMNITGHRTISELAELLSIIHSVRKINYTQKLDPADNG
YEKLTEMTQWKELLEFEQTNVTTIPIDNFLHLNKFHVRLERFSLEGLRKIKKIADENPNF
ESAEINAERCKDRIGLGQMFDPTFVSYGLYEGTRGAKFNYQTPDGRKFAITIEIKRSIHD
CSVYMRRDEYESVLQKNDVFKRYDYKDYKENGDDFNKLPENPPVRDSRKPSRFSASHADK
KHYPAPCSPDANPFDLLDLTTHSKIYNKILNRVDFIDTLALMKTSRKLREAVLKKKEVSL
KCLTVVHQKKYVTLQFDRNHFIDYRPEPNGVTVLYSVRVIYGIFRVEKEIFVPGKQYLDL
VKKDLMLVMERRDIVTERFIHEIVDDDKDEDFRKKCINDMDDILEAAEFMTVTELNIKNR
TISELADLLPIFHIIRELRYSQKLDPEDNDYWNLVRMKPWKKLWAFEQTNTVTIPIYHFL
HSKKFTVWFAYFSLFHLRMVKKMADENANFKWALIRAYKCEDPIGLAKIFDPTFVSYENK
KHATFGYNPIGGGFYRIQIYLKHNNSIELKFKRLRRK
>Y40B1B.3
MSTFPILLLPQKSLQNVLRIMQPLELIYFSFVSKTCKAHTVDLNLKASRLTIVLKNGEEC
AWIEAVFKDGNTVGFEISTESCADCSEVMYPVLGTYYEDGSYDSSHADTIKVPTIGLAQV
IAHFQTIFHKPKISQLYHENVYICDQMLEIIKTLDFEKIEFWIRTFDYFLILFSNYTREV
DFQIHCLRLVTRVILCRSIRFVDSSDWHLPNVLASNGTQFKCSTPVPIKSINMFLRHWTN
GSNPRLECIRISIEAEAPFSEESTYIEEVLKGIHYQTEPIDSVKTFDPINLYTHNNLCFN
EHILKQTTGIVIRCGYEKKAMVNVKLFETPTESEVLFQMSLIV
>Y43B11AL.1
MSTPFHLLKLPLVAQQEVFKKFEIVDIVEISFTSTRVRDTLRSTRLRAVEHHVKFSHDYP
YITTKSKNDGECCLRLVFLPFPLSIQNRPDMKIGCHQFGKCFVPDDTILCTHHNVEFAAS
ILFDYIFAIFPGPVDLKLSVCNIRNLSSLLLNKNFTNCQKLEVHETAETEVCPLDLEEIV
KEVRVEKEINIYTTQCETVRIEQIFNLETVILHNAQWITLPDLLSLNCRFGSFRKFNINQ
NLLEAFSKNWLNSKSRTLEFMKFGFPEHGVSFQWNKSELPLKPWNPQIRSRYYYLKKDLS
LAGIEKSFGSNYIDCSEGLDIIRSDGLTATILIQDNFDKNILFLVWRDPHPENSRITELK
EQILVEIDAYTEAKTQQTNPYFTHISDSFMNDTESTEYDLFGIDMFLKLSPKDVIYEKVE
KVFRLKKEIKMLREQKFDV
>Y45F10C.3
MADSNSTVEQYRSLKRKMIEKKDLMRNNRTALRACILFNCLLGTSIRDAYNQFCRAVGSD
VMEYREYEFWFYQFKRGDADFSDAISWNPNTIKLDELPIEVINTISSFSMPMERLTLRKV
SKNLRTLIDSEPFCFQRIIVRIGHRTSYLQLDGYPGIEYIHCGADCNVLYGKRDKYVKNK
NHVEYALTEAIQLMRNSNNHSKEFHVRAERSNDQELSMVLRKFFDSVEIELYAKKIVVSG
FSFADTSSVLCHFKAGFLEEIQVLPGSGGPWTNVLVEMEQYKKAKVLKICTEFPVLLDIE
DLLHFRRFEIAIKSDFTERMARKIRDVLTNSEHFEYAHIITQDLHHRTVIKFFNRNAENV
FWNYGSMNYNNKKRLFHIEYNHRQFVIKKLNM
>Y46G5A.39
MSSPAPFHLLKLPTVVLSDVLDHLKISDICILRATSRKIKFVLKQSIERAKKRQSEDERW
LSLSITARQYYLESECEVIFCRNLTDCEDISLYKGRDVNRVLETILDFLEHLKINKNLDI
TVLYYLEGDIQSIVELIARKTIKVNHLKFTGEGISKQLFRGLLESKANNLRVCVQRPHAI
ELSDIDDDLIDLMMCSSFVTLGRININSLHLNLLLKKWKENSHLEYFLAQMESHLDKSII
LEGTNSRQQSQDDRFHRFENYEYLTCNKGTVSELTILPDSFRLSVPP
>Y46G5A.7
MSSPAPFHLLKLPTVVLSDVLDYLKISDIFILRATSRKTTCAVKQSIGHANKRQSEDRRF
FELNIYACQDYFEIIFSKLTAHINLYKGSDVNRVLETISDFLENLRVCINIDISDLYNEG
DIKRLVAFIVRKKISVNNLKFEGKNISNKLFRGLFKSKATRLTVRRTAHNIQLHDIDLMV
HCTSVTLSGINLDSDHLNVLVKKWKENSSLEYFVAGQMESPLEKSVILEGTNSRQRSEDT
RLYRYENYEFLTTCNNGKVSDLTIFENCFFLFVFGDFITT
>Y46G5A.8
MWFTSGSPFPLLKLPLVAISEVLDHMDTGDICALRVTSQKTKNLVQQSARRFTDRPKHLC
QLDIIARRDHFILGSRIGFDRCTELYKGRDIDRLLGTTSDLLDNLHVEHVNLDIRRRDEE
VEIHKIVTMLLRKKANVFKTQRYEQFCEFLYALFGFYIFSSLFLSIFVRFSFLYPIFLIL
LIVIFSIVYLWKY
>Y47H9C.10
MTRMVGIDRWRGWSGCINDEDDSSALRAAPTATTTAPTSPTASTVTTKKRIIYKFLKAYD
TFCEVLGDDFMEYREFDFWYYKIGNGDANLTCKMSYNPKSPIFTDFPDTVVHTVLEKLLP
AERMVVRNVSKKLRNLFDERYRVIKNVYMQVQDEEAILFFENHEELEKTFSCNGNDGNEK
YLEIALEKVAKFTKNHKLEEFEVHFDDEAGEKHRWGLYDDVSDMFKASKAVLNTKKFSIE
LLRPDDAKAAFSHFKPGNLEDIEIEYFCTGYKYPKYPRCPRYDDDSDDSFEDNMGMYEQL
TELAHWQKAKKVKIGVDDSLDFSIEALFHLENFEISLNKFTKNDAIKIRDVLLQTAHFQS
GIITFSKDPGGTNMLKVFNPKYSGGENGPIIYKTKDSRFEIGLGYSSIEFKRI
>Y50D7A.1
MEPSPDGQLEIIANSGAKSVIWEDRIAEFGYEKYFLRLPEPALNKVLRYLRYPDLQTLKS
ICPELTDLCDLHVKLMDHSEFYTHPKFQFERCSPDDEEEEVVAGRIRSPRTSSSSGQLDK
VADEFVVKDVEIMSERQNACATYFEPTRSLYLFGGEAIDGDEHTPGAVFNDLWRLDTATL
KWSRVIISSAPYPSAMCYASLVTWGTQLILFGGNDNRRRCPFANVPPELHYFDTSTSTWR
YVPATGNSPSSIGHSAVVSGDYMFVYGGWPFIHNELHLETPLRVERLQILDIRHETWKTV
QLEKWNPADPAPFPRFHTRKTKLILIRDGLLLITGELIPQDYGSSVLLQYDVTNPLNDTW
RWKSIPTIGRWWGRKFLQMEVRGEAVFRLNPECSMPNIEFHQIADVRNEKMIRLVSLGRL
RSECAPLVRATFAEEYDAVQSGYRDFARQLKCHLEMEYKRRIDTSSNDTCAIFKYLNLVC
KIGGCFVRGKTPSTPTTSSHANSQRFHIHVRSIPRRGQNDEPKMPRFDDVDLWELRCTIR
ATQNTTTQAVWTIWLREFRCVIVH
>Y51H7BR.1
MSTFSLLRLPQKTLKNVILQMGHIELICTSLLSNKTKHFIREFCIFKASRFSIELNQSVQ
FKMFNNGRWSEYSFKNGMICITSFGIIQITMTFRTPQFNAGSWFNHFLCVLSPSKIESVT
VTDAFDELRFQLVKKFLEKIQFMVLWIRTTSATSHMVRLFSEVLPVDQFWLSQDDRLNSS
QFSALRPVLSKELETIFIDNRMPLNDLLITCSTAIHIIKSPLTDKEINVFLKHWMTGLKP
ELEHIYIEKSGVFNQTQLLDGINHDAPTDRKFKMYGNDAFRGIDLHLGQGIKATLVYEND
FFHSKIHIASHNSKYISFE
>Y51H7BR.2
MSTFPLLRLPQKTLKNVILHMGHIELICASLLSNKTKHFIREFCIFKAYRFNIVLDDSVR
FGIASTGIYIEYSFRNGMICIRSFGIIQITMTLRAPQFDAGSWLVHLLNIFNPSKIDTLS
IYDSFDVERLQLVKESLNKIPIFHFEITATTATNPKLFSAFLPIKTFGFNHTVQYNSSQL
SALRPALPKKLESIYADISIPLNELLLTCSRTLQIVESLLTDKDINLFLKHWMAGLKPEL
EYLYIRKNGAAYNPNIVLEGIHHEFAPIDRKFRINQGPPQFGGIDIHQTRGGTATMTFNW
SFGRAEIIVAAHALVYFSFEQL
>Y52B11A.12
MLSKPETPYKPFPLFQLPIIVTTEVLLCLSPLEVINISRVTSRTKNVVKTLLPQKLRDEF
KTCVKFLHGPRILVKYSNAESQTVVFRTNQQSVTAPSPNVLDDCINLVEYITDLFNTPIY
FIGIDVTLFKNQHQSIIDWLFSKQDTVQNFLIRGKNVSTETFSAVWNRIRKVERCLGLDM
VVEDNFQCDILFDLPELYINYSNWFNIDKLLKCDCVKLFLFLSSLRPADLNRFFRSWLLS
ETNARLTLLTVEIDSRDLLEQILDLPEESIDESEDNIREHAKKDEICRRELKIKRNDGKK
AVLTTRFIPRLQRLDLIMRVI
>Y53F4B.62
MLSKPETPYKPFPLFKLPMVAANEVMLCMPIVDIYNFSTVNSKTKGLVKTFTSQKLRYIL
EIRVDLFQDSCIEINHRKVGLWQIEIKSSEETDQDNYVDGITWNLFVPDVLASCMFQTDY
ITELFNTPITSFYFDISVFKSQNQLIIDWLLSRQNTIQDYAIVGEELVTDDFLAIWHRIP
VVTKYLELHLIVMPSFQCDIAIKQQELCVCNAEWFTLDSLLKADCSRIFLDGSELTSIEL
NRFLRSWLLSESNRNLKSFEIRTNENILLEQVLDLPIEATDENELEERPIINLMRDSQME
LTIKRNDGRKAVLSTFFNNFFQKFDFLMNVN
>Y54F10BL.1
MGGILSKTQSANLSDMPMTIAYKVLEKMDPTDQLTARKVSRSVRTAIDKIGIRFNKITLK
LEKGQISMELDVDKPYGKCIQYRDGIIIPIVKSLLTGRELDDETYVISSCGRSTKIEKEF
FVHTACRDLKILLKHASCIEFDVIAYKVPIFNICICSNDIYFVESFAPLLECFHIKEVCF
ISFNSEYVYKILPNFDATTLKSIELCPPNNFGLWIEKIAQLDQWKNIEEFKLRLHEPFNS
DMFVYLLHLQSFTIEQPYDSFPIQNVVQIRDDIMRRSTFQSCTIKVGTNNMNPSDTINIA
KVFKPEYAGGDEFEIKYSLDDDKFMIECQKIQLNNWNYYCFSVRKLSSHDILYIKNNFDF
VFIEP
>Y54F10BM.10
MSDKRVSPTLLDLPLEIANKVFEELTLKELLNCRKVCRSLRAAVIEFKINLEWITIHLES
FIEINFHNREEKYCTKYAEASNDSTILTHNKLEKNFDGENYLKFALKDLETVLKHVSILY
ITNKNESGYQQNYSEPLIDLLKVKKPVYVEELRLNGFEFNDVLKILPYFNSKFLNDIRLY
DMKINEEFEKITYLEQWKLTKSFKYFGEPLENIPLEKLFHFEFFRIILKTFSENDAIQIR
DDLLKKSTFRGCSISYQDGKFGEIARVFKPEYADGQECEYKNNNATFRIVVECYSFSCYI
CE
>Y54F10BM.11
MSDNLKKPVSLLNLPLDITNLVLEKLEPMDRLSARKVCKNLRNFIDKLETRFEMARVDIY
KNRVILFLNETHICYMDALNGTMVPYDGQKKLIEGENFMNIAVQDLKIVLRYVSLLYLHN
LTEERHDIVNLFIGSLKPEKWFQVKKLEIWDFEFNDVSTIIPYFKTTVLENLKLNSKEEI
DNFERIFHLDQWKFLRCFTLCVNDYGTEWALDSSLFEHFFHFEKFLVTLDYFSTQMAVKV
RDDLMRRHTFRKFYVFIKKSKLDTIAIAKVFKPDYVGDREFQTEYSNNVNKFKLKIGSYF
DNPNYCEFKVKKL
>Y54F10BM.15
MPERVSPTLLNLPIAVAKQVLEKLEPMDRLTCRKVCKSLRTAIDTIGINFDSITFEVEDD
YVKIIIKNLIIHYTNSEIAVDTEKKKIIKTQDFMERALKDLGTLIKYAKMLRIMEREFHE
DVTPLLEVLESKKPLFAHQIILYAFRLSEIQSILPYFDAKSLTGIILWDIPEEPDSSHYF
EQITQLEQWKSAKFLLFRDFSFDNLPFEQLFHFEKFIIELETLTIEHAIKIRDDLMKRDT
FRECTIWFKDNDSFDEIFSPELNERFTIRFEEEEDFEFGYESEFKFFVKRN
>Y54F10BM.20
MLLEQVSPTLLSMPLIICHRILEKLEPDDRLIIRKVCRILKTSVDNFGLHYNSIFVKICE
STVSMYLLDDICVYYYDLDDVNLSVTYKGKETIIQGENFLKIAFEDLKIVTNETSSLVLH
SYDRSGIFAFFISEQGCINVKSIKLNDFSFKEVLIILPMLNAQKLENIEIEYLYDIDNFK
QITCLDQWRNAKIIHFYQNSPGIPIEDLFHIEEFTIYLQNLSVQNAIKIQDILMESSTFQ
KCTLYLRNDDPIELAKVFLPKYLGGNEHSIKYLTRFTIHCELLHRVSHFDRSQWKFSISN
E
>Y54F10BM.4
MDIVNLVFEKMEPKELLKLRKVCTTLKTAVDKFGIHFNSIHFELDVKGFTLSLDDGCFIY
IGDVDGGAAVDHCHRRIQFDGENFVDIGFKDLKMLLKSVSLLKIHSKSNCMIKSLIDALK
PEARNPAEFLKVESIELRNFLFEDIVAFLSYFDTHTLKCIKLGKHIQQIKQFQQIAVLDQ
WKNAENFQIEIGSLNCISEIMDHICHFECFHINIKSEFPRQVAVRMRDDLMSRKTFQHCT
IAVDEFNMNPIEIARVFKPDYAGDDKYKIEYSNDNCKFEVASVISDKAPNYPLNFSVRRL
QKSYNSLSLLFFNFFKNILPTKSNISYSKNHNFVFYCKKISSSAPYH
>Y54F10BM.5
MVGQFDFIPSKWLSCLSKSRRNTPKLLAMPLDIVNQVFEKLEPVDLLVLRKVCQCLRAAV
DKFRIHLDEIRIICNGNKVFIKLNESCIEYTKTTTGGAKVSFNKKIKILEKGSYMDIAAN
DLGLLLKHVSRLYFANYVPDIKIFITSFINVLKAKKCIHVRSIELGGLLSRDVQSILRYL
DAQKLDDIILWRIKEFNQLERLDCLDQWRSAKTFQSWHLPLKEAEIKIEQLFHFNKFKIK
LENFSIEYAVKIRDDLLRRRSFQYCCILFDTINSITLFELKKVFQPDVSGRDEHQFEYSN
RNNTFHIFILNSHFMCSISE
>Y54F10BM.7
MCHNFLNIVPVWFSKLSIFQHTSPQNLKSASLIDLPLDVANQILEKLETFDLLRCRKVCR
GLKNAVDQFGVPFETITTYLYDDSLTLILDGFKISYTYAEKSRTTTLVYKDQNKQIKGAE
TAFKDMKIVLKKVSKLIICNWTSGENKTIIKSFIDFLKPEECFHVKELAFYKFSIDDITY
LLSNFDSQKMETIILNGAVQLDQFEQITLLYQWKCAKNFEIWYSRLDSKFILHFSHFQCF
TIYKMFNFSTETAVEIRDNLMRKSEFQRCRIYFKKLKLNPIEIAKVFKPDYTGGNEFKLK
YSNDNTKFVVQYAEVDSRCSEFFVEKFGRCQL
>Y56A3A.10
MATVPYPILCLPDSVLQKSLKLMGVVEHLCLSILSKNIKQLIATLKGYPKCFSFKFVPFT
SITVVGKRFENFNFCFDIDESTQNAELRSYTDEGTYITLTVPGFTEKHWIEHVAYVLCRH
NSIKLVLWEPNIDEVYEIVKDMETVAVDIASSEIQSCHLLKLFPSLRYLEVYKAPINTQI
LSHNLFHLEVTTKVTLNDILISNCSNFSISGNDVSDMELNLFMRSWIKGSNPRLTKFCIH
NSPRVRDPYFETLLFQNMNYIETHKNKYWRTFEISRPDGTKAIIEWNPVYNFYFNMTVQH
>Y56A3A.14
MATVPFPILCLPDFVLQKSLKLMGVVEHLCLSILSKNIKQLIATLKGYPKCFSFKFVPFT
SLTVVGERFKHFSFRFDIDESSQNANLRSYTDEGTYITLTVPGFTVKHWIEHVAYVLCRN
NSIKLVLWEPNIDEVYEIVKDMRTVEVVIVSSEIQSCHLLKLFPSLRYLGVYKAPISAQI
LTYNLLHLEVKTKVTLNDILISNCSNFSISGNDVSDKELNFFMRSWIKGSNPRLTKFYIR
NSLRVRDPYLETVLFQNIDYIETHKKIYWRTFEISRPDGTKADVMWDPLYNSYFNMTVQH
>Y56A3A.15
MATVPFPILCLPDSVLQKSLKLMGVVEHLCLSVLSKNIKQLIATLKGYFKCFSFEFVPFT
SLTVVGERFKHFSFYFDIDESTQNANLRSYTDEGTYITLNVPGFTVKHWIEHVAYVLCRH
NSIKLVILEPNIDEVYEIVKDMKTFGVKIASSEIQSSHLLELFPSLSNLGVYNVPINTQI
LTHNFYWLEFFKTKVTLDDILVSNCSKFSIEYNNLPDKELNLFMRSWIKGSNSRLKTLSI
CFGSRRDRFLETVLFQNIDYIETYKKKDWRTFEISRPDGAKAEVMWDPLYNS
>Y57G11C.499
MEEKLKDELNSIKIFNGLSLSRMPTVVVHGVVDNLLEQREPIDRCFLSKVCRQMRDVIYS
KDLGFKKVGVHFNMYYLSLCLDNVSFTYKNDESGCNAKCDGRQDELIKKDKLNSFLDDFA
IVMKNRKLRLDEFEISGNTFISSERIETLETGVVEWMKKNSIMEKQFKTKKVRLAEVKSD
YVIDILSLFKPGVLEKIEINWKKWPASYFDDIDALFELDQWKQANVNWLASSTISNFSFK
ININFK
>Y59A8B.11
MSNLPLDVIHKIVEKVEPIERLSVRKVCRNFRAIVDNKDPGIKRVVLNIHHSQFQMWLLD
AKSTVIHYDFSHSHCTVNYNDRNERFKGVNGLKMAETDLSVVMKNSKLQLEVLEFQGYDR
IQKKETFMNWFKEMSDSKNLYKVKRIDFSINLPTFAATIFPLLQPGFLEEICIYCSGNPD
YVDQLFEMEQWKRAKSIFIDSYGEKHFPIENLFHLTHFFIDTAYLSVADAVKIRDILLKS
TVFESGIITSRNIFSVGVVRVFNPNFIARRPFRVDYDNGSHFSLLYDHISIKIEKKK
>Y59E1A.1
MFGNCLKAVATRFLKLSNFKQRPNLQNEGVMSSNLLDMPLDVINVVMGKLEPMDLLRLRK
VCHSLKSAVNKFGIHFDSIHFELHDHSITLCLDNGFPIYIRAVYGGTTVSYGQRTIEIEE
ENFMDVGFKDLKFLLKHVSTLGIYNYAKNRKEIIKSFIDFLKPEECFPVDAVEIWNFSFN
DVVSFLSYFDDKTLKSIKLNQNEPIEQFEPITYLDQWTNAKHFGLKATNSNVDSEIIKNL
FHFPHFCVYKITDFPTQLAVKIRDNLMRRSTFQQCTLSVNKLTLNPIEIARIFKSDYTGD
ISRIPESAQMSSPDSSQSKKAVGSHPSARSVFPSMDSSVFTDDDGCEILHSTAKTCAPPD
PCFPTSPFFCVESPDVTDLSPDKPVEDILKLGTTHTHSLSLSSLSLLVVSSASLPGRAGY
ITENTSKASMPQSVAGCLAKEKDDSSTPMCALFFCLFCFTYYFGFPKSTKSRSGK
>Y61B8A.4
MKPAKKILNSMPLEIIHEILSKLIPIQRLVIRKVSCNFRYIIDEYFGIKELAIEHGNYKH
PFLALKLEKGTISYMNSRSTRYACSVQVLGKRRKMKKGDSVDFVLNDLSNLMKDKVFKLD
ALKIEYPTWIYKDNLDVFVSTIPLILKSAKSLHVKEVEFRSGWSIEEMAQMLQCIEKVEG
IEIHKPGPLDALVPLDQWKMAKSVIALDKQSLLDIGNIFHLHQFKLQLVRISREELVKIR
DVLLKSTNFEYGIIYLVEHTTENIGTLFNPEYNGLPNGSMRYKTGDNNFFICFNFHYFEI
RKSVENT
>Y63D3A.10
MAHVAFNLLHLPAKTLRNVFQLMSHSELFIFSFASICAKRLVKSMNFEMLELDLVYSRPC
KLKISFGEHEEFIIEFDEFGTLSKQEPSDAFVFLIAYKLDIRDCINHVLEVYKISKLHTL
KVIGAINNPQNLLKIIGKLDLKVLWIFFNFSENSTTISVYREILNHLGARCDVRSLRRGF
YDKEPQKSFFLLRLSLSYALSQEPHSRPTATLAARRLKRRQDTQPLDATTSVLMLRSCRT
VGRGTSLPTHPPFSFVIAPHYYSCTCSDIQGEPDKLQ
>Y63D3A.9
MSSPSFPILRLPSKALRTTLQNFDFIDLLSFSFVSPTPTKSLNMKVTDFIIIKNYGIYIV
ARCCGIALRPITSQIFVDGQPQERQWEIQSITVKKCFENFLAAFNHFEVEYICVRGEDDI
SYNLEEIKVVKNLEIFSADCGIFGQLYRVANKVTLSQRSLLHEKPRDFFTENMDSLQLEK
AVIYRPFTLSDLNLFLQHWRKGSNPRLEEIYIGLKEDNLVDFKKTLLKGIEYWKYGIFRV
YNNSPSIEGLEIERTDGIRAIIFVNPMHRSIGMGVLQ
>Y6G8.2a
MDVLKKFSVISVNKSQDEPTPSAQDLLTNAIFLENLNRMLTSRQKPLNVFTFEVNLWQEP
FNNHAAIIMSHLNSNFLNLIILSTPIPGTHLKFDAIVTLEQWLNGKEVKMKNLSTDLKFD
AFFHFAKVSTGMDPNTYSELTLLRDHFLVNEKPSTFELNFNRYAKTSEISNDTNNVEPHE
VFGETEHVEYKNGGELHRKIWYFPHEVHTSYDLRIEYCITNDYTFQFGFVEAEVKPQIVN
SDFNLLSLISTNYQAMKSIIEKCSFVTILTLRKVCKNLRNFIDTTHFNFPERNVWITFDG
KDSMLEVITPEGKTSLTYKKDPIGCKLLAYPPIPYGSDFIATRMMPDDTPLNCCMNDLEQ
ILKHQKTPISKLAFTLRSIDDEYIYKLKETLVPQRTRLLKVKCVAMLGVDLPIIARILSY
LDQNDLKMIFLNYDAYSKVEEEELDSTKIVELGQWKRAEELWARDCGLSFSVKNIEHFLR
VEVTLRTISVEDLVHLKEIFKTSSANRKFDIKARSFDAEDLTPTLGAPSLSNKIEQNVVH
KKWFFKMEMDRRRAVCIDYLECIAGEREITVFVFSHVEISDVPANVLRWEQ
>Y70C5A.3
MKYVSEYLGSMKNTLPSVIDAAIGYKKTALSLGFGHPSCDIDVYFEDKGSNTLITCPQYH
KSFLVEESYFFSVFCDELESMLLRETPLAEFSLSVLEKHIYFRDSSSESLKTGNALLMNL
NDAYQWLVNFLRNQGRKLRTTGIFLVVEDASQVLLVLPLVDQNILKFFVISSIYKQGKKS
IIDVQEIINLEILNNITGLRIRDCYMSPSTPLQHLFKFPGVSVMMDKVSMNELRGLVKAC
INNPNCSNFSVDFNEILDTSNKEQLHIPGTGRTINVNTRKVLETSVGEYFIEYFSKTLCI
RRLLEKEEKECDIEQNQNESPEPDSSLSQRILQNHLIMEHILGKVGSLTIQTLRKVSHKT
RQVVDFLNPDSKIYAIQIHLSDFETVEVKMFFLEGDDIERNIYRSTKVSLKPSFEAITES
VKTIYENAKTHKKCCISGNTLDGKELDRFAEELVLNLQNQRSVIQEMCLYASRLPGDGCL
NFLPRVYTPEFTLQINEIDTRLENAPDVWKLSASTYYQLLEYSLESLGKLLPVKKLSMQT
EHEEDVFKILKNLDPAELNVIEIQKPKSSLIYRSLDINEISILNQWNNAKELLCEPPIAV
YQIECLSHFSMIDVHLFTLLLQDMVYLKNKFLSSRTFTKCKIVFEVNDMNENIFEENGLG
FAHLRSPSSSGRPSVWFFQYPNNSDLLHILYYEHRSIALSRIPRFKAPDNAVISFS
>Y73B3A.15
MKIASRAVLLYQVLDKKGVLETFSELKLHSPGNEIVRFSDAEFWISRFESGNHDLNYDKR
PRKVIHISDSQVAMRACILFDALNEIPIFESYRKFCRLVSNSMEYRDYEFWYYLFYHGNK
ELHYVQSEEPPQTSFVDLPIQIVSDILDGSTVLDRMIVRRVSRKLEALVDKNHHSIKSVA
AHSLHDESECKLVIDGDLVEYYNSPEGCKIRKDCRMDGILIGSGDCLELVMADLKAILQN
PKLKLRMFNVNMRCYIKSEEYRVEYGTILKKVLKLLPHLLNVKKLKLDSNFLRDKENNYE
LASVLSHFKPGTLEHMILGFHRESDIPGFEKAVRLKQWLQAKNIKMYWKVDGRIPLEHFL
HFTSVNLEIWNGSRRNVIDIRNILIESPHFRYGRFKFSPITIRGLEQMFDPNLDRLPLDC
RINYRTRHRVFVINFAYHSEILIFPNFTA
>Y73B3A.22
MTESVLENPIFIRSCILNEVLHRKPIRESYKNFCEKLGDDVMDYIDFEFWFYRFYEGNHD
LNYDQKLEPKNLSDMPIKILQRILNELCFRDKMVLQKVCRILRKVVPEIDAAAHSAVSFR
MCRDWTFLEFSKHEIVYREFEGGCIVKYEDYAKPVIGGNQLELALNDFSNFLKCPKLHLK
HFGVTFSSAVGEEARQEVIETVGTLKWPNLKTVFFNGIHQSEIKPMITCFNSETIEHIIL
DVSRDSSNFELNADVYESAKWKHAKIIQICGDCELSIPFAKIFTAIIFLIIWKTYDKLSS
AFFQHLDNFPTNLQKAIFRSLITDPIEIARVFDPNHEGDAVNILEYNTTSSRFVIQCEAY
KFAVEKRDDSEEDQPTL
>Y75B8A.21
MCTIFQCKQNISLAYAKSLSISMTTVFDEIPESILIKILEKLELIDRLVIRKTSKKFRTT
VDNLINIKIIRITVKNNFSRISLDNYEFEYDNVGDHCIVAYGNISRNINGVDHKNFAFGD
LNMILNMSKLELKELQIIIICGLLGERESFMDIFENLDSIHSRKCTIEGFNSLEISRILS
FFKAGVLEEIDLCSLNSICKNKEIIELEQWKKALKLVSRSHVIQVENLLSFKEFEVYETA
MTKRRAVKIRDVLTTSTSLETGTFEFASFFNLNQIATVFNPTFNMDNFVNSTCIDFTNNG
GSNFLIHLGPRCLKIEKNLK
>Y82E9BL.10
MPSLLNIPLEIVGEVLEKLEPMDRLASRKVCRNLRAAIDNIGINFDEISLTFSKNHKVEL
ELDKFQTKYYSAIDGSTVLNYNEQEKIIKGESCLKIVFNDLEILLNNSLSKFSFSVHIED
KLDIINALKNVLKVKKSIFVKEIWLRDISFNDALSILPYFNADMLDIIHLSISDNISQFE
RITYLDQWKSARSFHLSYVNFDDDYIEHLFRFEEFSISLPYLLTDTVVDIIDDLLTRPTF
RECCIEFEGDEVKADQVLRLFDPDRPAYSSDEIEYSNDQGTFAIKCQLVGHYDYAFEIER
LVE
>Y82E9BL.11
MPSLLNIPLDIVSEVLEKLEPMDRLTCRKVCRNLRTAVDNIGFNFDKISLTFSKNHKVEL
ELDKFQTKYYSAIDGSTVLNYNEKEKIIKRESCLKIVFNDLEILLNNSLSKFSFSVHIED
KLDIINALKNVLKVKKSIFVKEIWLRDTSFNDALSILPYFNADMLAVIHLSISDNISQFE
KIIYMDQWKSARSFHLSDAHFDDDHIKHLFDFEEFSIAMCYLSDDTVIDIRDDLLTRPTF
RECCIDFGGYEEEADDILKIFDPDSPSRYEIEYSNDQGKFAIKCQLYGYYDCALEIERLV
E
>Y82E9BL.13
MPIEIIHETLQKMEPRNRLTLRKVSRNLRLAVDHHGIGFMDVIFKITSEKSVEMELDDIC
IKCRNNIHGNCLMDIEDDTQRRDKTIVGADCIEMALSVLEMCLKKPLKTLLLSINSLSED
RFKNFDALTDRLQAVKPLDVECLLLTDLSLAQCAHLLPFFEAGKLERIAINNDEEEFNKF
EEITVLEQWKKAKRLHLNPYKGFDTSSVSIESFFHCKWFSITVLTISAQDARKIEEILLK
NEHFTGCDIKCWTLPVMTEIFQTITELPSDDTIKSKFEYSSGNSKFSFEVQYGYINISRV
>Y82E9BL.14
MSQVSPVFNNLPIDVIYRIIEKAEPIDRLVLQKVSRSLKTAVVHIGLGFTEIFAGLYSEN
SILLTLDGKRVSYENCNGDCLVKYLEYRERRIDGENHLKIAFNDLAGCLEGGIATFKILM
GTMEGEDREEHVQTLRATMKRGITAKRVDLGIFGSTEIITLLSIFKPGFLEEIRLDNVTN
MDKFEDLCRLSQWREAQTVYFRGNGEDAPIEEFFNFREFYISVGRLLMEDVVKVRDILLE
RDTFLQCEINAGFLATQTEIAKVFEYSGGGNSFEYTTNTAKFNIRVDSSHLWIRRVFEQN
H
>Y82E9BL.15
MYVYILGIDNVTCLFETMENSKFHTFTLIFPHISLKSKKMSGSPTLLELPITIANQILEK
LEPMAMLTCRKVCRTLRSTIDRLGILYGDIRFGIWENSVTMNSDGVDLEFTDANSVTHDI
LNRRILGDNYLGSAFKDLKVLLEHAKGLAICNYSEDDIYATVLIDVLKEKECIHIKKVVF
EYFSFNDIVSLLPYFNAQVLQEIRTEDSGLIEQFERIIALDQWKNAKKFVILDSVIDSNH
MEQLFHFEEFLVNLDDFSVEHAVQIRDVSGNFA
>Y82E9BL.16
MPLEIADQVLEKLQPVDLLTCRKVCQSLRTAVDKFGITFDKDLGIILSRVSKFNLTNHTK
NKRDSMKSLIKALKTKKFVCATKIYFYQFRFNEILSILPYFNPKVLEDIEMWYTNTTNRF
ERIANLDQWKNAKTFEFWSARFNCEHLEYLFNLEEFSVKMGNVSVESAIRIRDNLLPRST
FKKCIIWFNSINQIELATVFQPGYFGRKEYTFNYSNQTNTFAIECSELMSFYHKFSIDKC
>Y82E9BL.18
MPTLNHLPVETIYEIVEKFQAVDRLVLRKVSRRFRIQVDRHGIRPRHLYICLNRFNLLEL
HIDGAKFKYINVNGDCVVKKYDRAWMRLRRIAGGDYVEMALNDMIGCLQHSLILLKIHLN
HHFNVFMDKLRGRVHTQNVSIRFQNPCNIIAVLQCCEPENIHLAMEKPTDFFTSLTTEMH
DQFKIITCTAQWKYAKTFELWGSDVEADQIEHLFHFEKFSIRMLDLSIQNAAKIKDNLLK
SSTFKTCVIRFFGYNTIGIAKVFKPDYYTGDFQYDIQYSNENQKFEINCRKAPFNCFDLY
IRKC
>Y82E9BL.4
MPNCFVSILTKWFTKPPTTSHLESPLLNMPLDIVNQVFEKLSPMDLWTCRNVCQSLRRAV
DGFGIYFPKISLQIYTDNICIALEDYIYYCKAASSGGTSVTYKKREGRVKGKNYIKVAFK
DFEILLKHSTELHISIYIEDIKYTVKFLMDILKAQKCAHIKKIEFSYSINSKYIEHLFHF
VSFQIYMSDFSIKTATQIRDNMLNRRTFSKCIIKIYRIDPIQLARVFQPDYTGDNGFNIK
YSTDQGTFVINLQTLASRDFELSIERC
>Y82E9BL.7
MSGCFIDILPKWISSSSNRQKNLQQESPLLSIPLDVANQVLEKLEPMDLWTCRNVCQGLR
RAVDGFGIHFDTIVLSIHDSGICITLDNNTIDYDQLLNDEGTSVVYKKQEKIFKKQNYVK
VAVKDFGILLRYASKLHISSVHTCYKTDMYFTAKHLLRTLTAKKWNHVEKLEFWKVPLDF
VLSILPHFKSQGLESIILWNTYLWDDTNNLFEQITKLDQWKNTKNFRFDNYELECPPFEH
LFHFQTFKIHILKFSVENAIQFRDDLLKRKTFEKCAVKIGITNESVDPSELSRVFKSDYN
GESDFEYSNDLGRFAIYCQCSRLFIKRC
>Y82E9BL.8
MSDQQADLTEKRGKALDMWIEMKCIRLMSGLTPVYPTLVDLPSEIIDHVLEKLEHIDRLP
CRKVCRNLRYAVDELGLHFKEIELRLRSQEIILNLDNHQVGYSNLDGCSIVTLNKLEPTI
SCENFMKLAIKDLELLSKHTSRLCLRNVTGNKDYNVQALTNTLEAPVQMKKVIFWSFSFN
DLLSILPYFNAEDMEFNNIHATKIKIEMISHLEQWKQAKIVSFSNFTFGSHLIENFFHFE
RFTIKMEDFPLESAIKIRDNLMKRITFNSCLIEFHGDNRLELARVFKPDFTFGICNFDYL
NDNDTFGIKCTKLETQYFLFSIVRFL
>Y82E9BR.12
MTNKNLRLAKEHLESCENAKADRNSHINGVDLRNFTLPYLFLFSSYIFFPFQFKNFQVNY
QNMSDTANRDNQRALTKTRGLVLDKWFEINFCRFMRGLAPISPTLSDMPTEILNQVFEKL
EPKDRLACRKVCSSLRTAVVKFGMHFDKVMVAIIETMVFLSLGEEVILYSEENNDAVVVG
RKKKSTFEGKTYLEIAIKDLETVMNHVSTLFLTIDADAQQGFITTFRKTLKESKCVNVRI
RSDFSEPHLQKENEEVAMCRVRSDSIVEDKKAGSTGALPGYVLSRFKRMIEPVNAMRMTL
ITILQYGALWRQTLSLETAKQLKSTVTKIIFIREQFAKQMDIFDEALLNADNIHPDAFRA
CSMFLIKLDQLMNKFELRSLQYHFANAIDNKDLEKMDSYLESANKMSAEFSEALKDDVKT
ELEALSLTDSSIPTLKNY
>Y82E9BR.19
MEAFDLGADELAEQLGDFEPFVADYSGKKLNELPSDVLIHIFKFVGTKEHNPKPAAFQQN
FPPRRHPEHTDEHAVRNLMSLRRVCKSFEDIINNNMIPGAHYDQCLIEIKIQGSPDTRAV
TMFKYGGTGAQYPATRLNRIRRFNEFEYLHIQKFEILNKLYISDIVLTEELFETIKKLDL
TSTKTIYFERILDINFSESIDIINYIQGFLCSIDSPANVYFNSEVFDPNVVLFGVNGRQN
DAEMNELRLLGLLDDEDSDHIGHKQIRRKQLTQAERRQRRFINVVNNLVTTPEDAENVKK
YNVESIKKRRKAMNSIKKRVEIRTKSRSKSVQKSTRWHLRKVFDLIGKEQCRSKNAMIYH
MKALKKITAGATADSFITAADEISSMINETAELRKREEFMKKFPFLSKFSLNSTFYT
>Y8A9A.5
MAVPFTLLCLPSKPLHNILMEFEFAQILPFSLTSAKSKNLVKSLKLINDNSTLKVSIGDS
IKISACERMVIGNGSVRMSHYRSGIQHIYTWKSANLSERDLIDHIMDITENSEIKELYFK
SDYHNVIFLHNCFKGLKIGKLRSGVNSESFQAFQKLIPSDKLDIEKDTGDHEMSGILCQN
LNQLVIWTERSVSLDDLFLNNALAVKINSAQFDYKDLNLFLKSWISGSNPRLEYLTLHFS
TRHLEYNTMEYVLGGIDFQKKDYCDFSHDLRSWACAPTDCGV
>Y9C9A.12
MALTLSNLPVAVIREVLDKLEPIDRLVIRKVSRNLRTVSDNTKFLLENVKILISNELSTL
KIGECNVEYSKEDKGTIQIKFIVNDFSTLMKISKPSLKHFTIRISDDIKNKNRDQCFTRI
LNTLNSKSCLKVSNIEFGNLKPEELAIVLPSFYAGHLEEIVICHCNLDYDLTGIVSLEQW
KQAKYLDATWGWNSLPIEYLFHFVGFKINFKSFSLSDAIKIREVLEKTVNFQSGMFIFEE
TDIADILEVFNPDYDDGNILPIYLNFNNSVFLINASRFHFEIKKK
>Y9C9A.8
MEIVILLKGIMQFVAIIFSLFSNILLMFLVIHKSPKKIGNYKYLIENRVRYFAGKRLFLW
MSIPIIAGILWLSVRSFALGFDLELKEYLRYASHNNIHQPIFKTGFILISINFHFLLLTL
KNVKFFNTFRDSINRTYGLDADEITFTGCLFWRTDNHGILYLSVKNTIGTICLGSIMTAI
PMIFLFFPIGALFTAPVFGINMEKFSFLVTFFYSMYPMVDPLPTIYYVDEYRNEFMSECI
FNNEFVIAIRHLFRSPLLTSNFQFNNFGNPKSHDISINRNFAKNSEPLKTDRKVLRGCIL
YEFNQGSTVTNAYERFCTAVGADVIGFREFDFWFHGLGNKSLSLNSEIEFDSKTSPLSKM
PVEIFKEVLNHGDITDRMVLRKVSRHLRTIIDNANSNFESIRLDICPSFAVLDIDEDHSV
KYQNNNGDSMLEAGEFVKTKKEVDYFELALHDMTGHLKNVKSHLNSLRLGVPQEISPFGP
SCCLNKEERKICIEKIENKLKTENTKFNVKKFVIRGFSFHQVATLLPYFKEKVLEEIHLE
MYNTEMEEESTEVLFNLDQWKNAKILEIKWNVNLPIPVEHYSHFSRFHISTTDFTINDAI
KIRDELIKRDTFISGYVKAPIQNPKEIAQIFKPNNEDGFGTFMYTNDSSEFLIDFDFNHF
EIGKKR
>ZC204.10
MAAVPFPILRLPSSALRKCLKRMSVAQLISISFLSKKTKEIIRMLEKEDINQTITITQSV
SLSLSLKWLKIRDFVSKPDQILQAAKICEHSVNSDPEEFYVPGCTVKQFIDHIAHIFFQN
EGMLIQIVNLQSDYLKDVEEYTKNVNIKNVHIDSTEMEDVPLLNFFSSVELLSVSEIRVS
DFIIIQNVRSLELHVVNLDYILSSNSSDILLYCFLSNKDLNLLMKQWIKGSMPRLRFF
>ZC204.7
MAADPFPILHLPSLALQKCLKQMSVAQLISISFLSKNTTEIIRMLEKEDINETITLTQSV
SLNLSSKWLKIYDFISKPDQILQAAKICEHSVNSGPEELYVPGCTVKQLIDQVAYLFFQN
EGILLQIVNLQSDYLKDVEEYSKNLNIEICFIDSTEIEEVPLLKFFSSVEKLRVSKIRIS
NSVHIQNFKKLNLPAMTLHKILCSNSSNIIVDDSLLSNKDLNLLMKHWMKGSNPRLRTMD
FWGQYGPAIQTPIFEGIDVENLERDYRSNDTVCEIKRNDGTKAEIRFSPSLRRFRMKVTS
FF
>ZC204.8
MAVISLPVLRLPGPALQKSLKQMSLIEQVSLSLLSNNAKRLITMLNEYHQRATIFLRTSS
SIEVWLYTSLNQNFKFVLKADESTNNIEIRQLTNHRYESTMLNMSGLTLKQWVEHVVHVF
FQEKGVILSLLNSTEICVEEIWHLLDGIKIAQLEIDPHQVQDCLVLKRFSFVEELSVSSR
FPTPKLILTAGFKHLELHHVRVTLHDLLLLNCSHFTIFYSFPEKDLNLFLKQWIRGSNPR
LQSFRYLFNNFNKARLAFLDGIYYIEIRDKKLINDRKCEIERYDGKKAVITVCSVWISME
C
>ZC204.9
MSAVPFPLLRLPNSALQKSLKEMRLVEQLSLSLLSENTMQLVRRFNRGRYFATITVVDSI
CVHLWTARCGQLFFKIKPDQSIRAVNILKSDSIATKFTMPKIPGFTVKKWLEHISHVFFS
DTGATLRWMSSVRNIEETCEILKEVKIARLAINPSTVQDCQMRRLLPAIKELIVSDSTVH
GSIVHWNLEKLSVFSTTMTLDDLLLSNCSDIAIGRNSLSHKNRNIFMRQWINGSNPRLQY
FAMLMGFNGVQQLENTLFENIKYTETTVQGASTYKEFEIEGRDGRTAKIKLNTELTSRYF
AMNVIF
>ZC47.13a
MIEIGSKTHQNYGKSPTFLNMPLDVAQLVLEKLELEDLRVCRSLRTAVDTFATIRINDVD
FQLDDHDINMYLDRIRINYTDSANGHSNVNYNEQKKETDEENFMDSAVKDLKIVLKHASR
ARIMNCTKNIRDTVTTFVEFFKSEKCIHVKRIELDKFSLDEVLTILPLFDSKELKAIDLK
SIAIDQFERISCLEQWKNAEICTIRYSIFGAKIAHFFHFKSFYIYTLDKFKAIQTAIQIR
DDLLRRSTFQWCVIRFLRPNANPIEIAKVFKPDYAGGKDFKIEYSNGTDKFDISLEWEWL
VKYFELNVKRL
>ZC47.14
MSAKQPTLLNLPIEIANQVLEKLHLLDMLTCRKVCRSLRTAVDKIETHSTHLTVQLRSNH
VSICVDRIETNYYYDDDSSNCFNRKQKAVEGVDCMNAFFNDLKLFLKYALYLEVWSKDIY
REHFVSSLVDILREEENNIHVETIELLQFYKCDAVLLILPLLNSQTLRSIKLRSTSLGDG
FERIACLDQWKKAKKFSSDTWLDCSHIEHFFHFEEFSFRTEPFPIQNVIKVRDDLLQRCM
FQNCTIVISKLNWKPVEFARIFQPDCAGGDTFTLHYSNDNSNFEIRFGVFDRVHGWLTIG
RC
>ZC47.3
MSVKQLTLLDLPIKIANEILEKLEPVELLISRKVCRSLRSAIDENVHFNKISIELCNCYV
SIYFDEIEIIYSVTMNGRSYMQSNRQNKTIEGVNCMEAAFKDLKILLKHTSKLYISSKTR
DRENIVSLLVDILKEDVNIHVETIALTFIPLDKVLTILPLLNAKTLREISLWESFEIDQF
KKITSLDQWKNAKKFSFQLFPFNCEYIVHLFHFEEFSIKTDKFPMQSVIKVRDDLLQRCT
FKKCTVSVEKFSVKPVEIARTFQPDYTGGDAFKLDYSNGKSKFEINFGDCPKERRAWKFE
IKKC
>ZC47.4
MTSKPLTLLNLPISIANQVLEKLGPVEILTCRKVCRNLRTAIDKLGTHFNKISIELWSNS
VLLDFDGIKITHSARFNGGSYVLFNGRRKTIEGVNYMEVAFKDLKILLKHTSKLYILKRG
RYRGNIVNFLVDVLKENAHIHVETLTLDNFSVDDVLLILPLFESRTFEEITLRETFALDQ
FERITHLDQWKNAKRFNFWISPFDCPPIEYFFHFEDFTINIYNISMQSVIKVRDDLLQRC
TFQKCIFFVLNLNLDPVELARVFQPDYAGGDEFKLDYSNGKSKFEINFGDCSFRDGIWKF
EIKKC
>ZC47.5
MTSKPLTLLDLPISIANQVLEKLEPVEILACRKVCRSLRSAIDKSVHFNKISIELENHDV
LIDFDGIEITYRDAPDGESYVIYNGQSKTIKGVHYRNAAFNDLKILLKNVSKLYILRKER
YRHNTVNFLVNVLKEEVNIHVDTITLNHFSFDDVLLILPLFNCKTLKKISLRRILEIGRF
ELITYLDQWKNSKIFSFRDSSLNCEYIEYLFHFEEFCINTHDIPMQSVIKIRDDLLQRST
FQKCTFLIQKLNFKPVELARVFQPDYAGGDEFKLDYSNDKSNFAIHYEYYSFDDDDEWEF
VIQRAS
>ZC47.6
MTSKQQTLLDLPISIANQVLEKLGPVEILTCRKVCRSLRTAIDKLGTHFNKISIRLWDNS
VSVDFDGIGINYCNEFNGGSCVWFKKQQKTIEGVNYIKAAFIDLKILLRHTSQLYISSRE
KYRHNTVSYFVDVLKEDVNIHVETVTLNKFSFDDVLLILPLFNSQTLEEILLWETVAADE
FEQITHLDQWKNTKKFNFWICSFECEHIEYLFHFEEFSIYTDEFPIQSAIKVRDDLLTRS
TFQECTIFIVKANLKPVELAQIFQADYSDGDAFKINYSNYNSNFAIHCEDYSFVDDKWKF
VIQRT
>ZC47.7
MALQELPEKVLNEILSKLEPKHRLVVRKVCRILRRLVSFEVIDFKITSEAKVELKFDEFC
IKWPRKIKGNDCIGMALNDLQSWLKMPLKMLCIDTGEQTEHFEELIDRLKSMKPVQADIL
GLWMSVDQCIKLFPYFEAGKLERIAMHYEEEELDKFHELTLLEQWKKAKRLLFEPQVGVD
TNETPIEAFFHREFFTLNVLQISDQDARKIKEILLKKPNFKGCVFECWTETDVSRLFQPI
IEFPREHPDTAKFEYSTNGSKFSIVVHCRWSVYISRM
>ZK1290.9
MSAAIRENELLIRACILYESLDDKPIAESYKNFCRKVGKDIMTLHDFDYWFYRFHNGNHD
LYHDRSKDPKPKSLSDFPIGVMYDVLGHVDPFERLVLRKVSRNLRDVVQKMRCELDALYV
NKENTCISIGFGQGTITYSQVDNGCQVDQWKSSSGYKKKFVEGGDFMELFNTDFRTLLEN
KKVILNSFDVHHYLLARNGTNEEQFLDHLIEIIKSSNKFTTRSFGIGDLSFDKIARFLEL
MEPKSLEKLEIGNIIGSTDYDHLVNTEQWKTLKHFISECVEISIPIDHLLHFTTMKVDLT
ELTVHDALKIRDMLDTSETFDYAMIYVKMTDPIEVARVFNPEYNNDDNQNRLFYYTNPGN
KKFAIGSSKSMLSISDLASDYFAD
>ZK250.5b
MTVETEFTMKLVSPYGNSLTRNQVHIFKELNRRGWRNFISWEELERDYVVDDSIIIEAHV
KIIKISNITCIARKNLKTFMLNKTVRNVSNIREGSRYHTNTEVRFGIPWCLVIQRKDGFF
KLFLRCYKQASRINNWSIRVEYTLKLMSVDGQSLLFNTEHTYTDETDCGWDKIIRWKDMD
ERFLVNDSIIIEVRAKIVEMTGCEDKTMPYAFEMLSVLNYSAIRKLSIFVRFETRFHSVN
LDLSFGNHSNSIYYMLSKNDTLIDKTKYNKRLVGDKNYIDVVCEDLLHILTNAKFGEDIE
IRIWYDHDNQETLELANRLYEQFKIHSQTTKNPIYVRSLHLQIENLSQLCSVLTYFNPDK
LTELTIAYLGKPFGFKNIVVMDHWKNAKKIQLDCIVVEIPIENFSHCEDVTIFVLCISAD
DIRTLVNAIVSNSSCLKHFCFTYHCLHENITEQFLDNLICEKQINTDGEHVRLIENEIKF
IHNLGSEKMYISKLFDKNKDESIETSALTSRPSKSAMLCLSNQLIMEKIVQHFDFADLAV
LRKVSRGSRQCVDILKPDPKLVAMNFHLKPSIFVEVFGRDNYKRFSCEAPGDLLQILKDQ
KTALKRICVTLGSSRLIESGEWNSDDTKIEDWKLREEQFVEMFSKSIFLRGDLIPVVELC
LRTLSLKVAAQMLQNVDPVAIKTIEIRPPLGIPIALQLESHLEQLVCLEQWTSARELKIE
HFFVDCDIENLIHFSKVDIRITSISLKDVLYLKKKFLLSSNFLQFKAKFSKTNVDDSIFE
DNFLGEPFRRVEDISSNQPDIWFFSYKEGVEDLQIRYYPNAKEFMFKRVPRR
>ZK328.6
MYTCGNRKVIPNMPDLILRKIFDQYDYPVLCKMERVCRRWTNIINSKFRKEIHEISIERL
GSMFPQAHQCVPFRRLSISCPSDSHDFLAGVFRRSRLSFMKMTTDINFLAGIDQIHVSKD
NGRRYFSNVEDLWLLMIHPDDDVTQRFLAIEGTLFSELQQLTLQVHVNPRYYKNVGEIVK
SFILRYPKSNINLELHAEKSMHILNQISNLPSLPLYKIKLICTDFDQPQLRLDQLYAVMR
EQNIQAKNITMRDWSLFADGTTPVSYNPLDTFRISSCSIETVDNLVKSIQMTASQGTHVD
GVPPTKKKKVIRKKKETEVVTEEGVLPKPKKKVVKKVVKKKKPIAFIKKLEVAGQCTLHG
LTFLQQKAHTELERRLTTLVPGLDVDCSEIYYCW
>cTel54X.1
MVTISREARRALTEERGAELDKWWAINFVRYMNFQDHISPTLSDMPTEILGQVLEKLKPV
DQLTHLKICKSLRAAVVQNGINFDSISFWVCNGRVEMRIDKMKIIYTNAGNSIVAHRRKR
VIRRDNFMQLAFNDLRILLGRVRKFEFVVQTQQDLNVTTYFLNILRSKQCIHVKELSIIF
VSPNDIISTLPYFDSQELKSIELWCLETIDDFEQLTRMDQWKKSKECKVFGHYFNIIPIH
YLFHFENIEATVEYFSALNALNIRNNLLGRSTFQQCIFWIYGTISVEVARVFKPNYSGGD
EYEFEYFNMYNKFLISCVKAESIGFSWKFIIKQCVVTSACTIC
