# Supplementary material for: Genome-wide characterization, evolution, structure, and expression analysis of the F-box genes in Caenorhabditis
Source: BMC Genomics. 2021 Dec 11;22:889. doi: 10.1186/s12864-021-08189-7 (PMC8665587; doi:10.1186/s12864-021-08189-7)
Supplement: Supplementary file 12 — Additional file 12 Supplementary Datasets (S1-S6) provide the identified F-box protein sequences for C. brenneri, C. briggsae, C. elegans, C. japonica, C. remanei, and P. pacificus, respectively. [file 12864_2021_8189_MOESM12_ESM.zip › DatasetS5.txt]

>CRE00244
MSRREKDQLHLARINFLNLIGQSNPSDAWKLFCLVTPNITEEQVDDQAETSSKLTLTTIP
PDVVEMIVRTIDIESEKNVRLTAKYLKQIVDARDTMINRVHIHLCSQTVGIEVHEVTKEE
PETYSFNVSVIPGVNHIDNAVKKFEEIISKPNTKINHLKIDWVRSEENRASYDELLKSLA
VSLADFVEKVHVEELTIDVNAVEHLENLICSLKPDILKRLYVIGPPTCGNDKFDFSNIVI
LPQWKHLSAFTSSCCELICPIHHLYHISNLRIKMASTSPIDIVGYRDTLIVSQQRIDHEI
TISHDMENTKQMLEPYIDCSRLTTCRGYYIRSNEKRLTFELKHNKIIFSTMQFLM
>CRE00611
MTAIYDMTRRVTMHDVNSDVNYDDMDADVQDFFTDSNQPYYHERNQYTIEKLPDKVLRDI
FQYLSPKQVCSYSSKISFQINQVGLVCKRWRVISQNPLLWKFVSFRPNYGGIQVNPQCID
FFIQLIGTRFSELRIVELATDLITPNVLYELANKAPKLQYLTLDFSTAMQLHDFTDLQSF
PSRLKSLTICLSENIFLEGFLRKVYTFISSVETLHIIGTYEKVEDEEEEVYETVNIFKLK
QFLPNMRVVNLWGVPFITDEHVDAISSNCAHLECLCVNYCPKVTGACLKLVLQRCRKLKT
LFLAHTSRFYNTKPPEICLNSELDNNIVKMVDWEKTRIEELDIKGTELNSEALISILTRL
PHLRWLDASWLENMTDQVLEAWQNSNAMGSLQFLNMDTCDSINEQALVDMIKRHGHQFHG
LCLGGQHKLLEYFWMNMIPQLRNIRVMVMGIAEDCCPKVVAKIHVDQFIDCIAQNCPRLT
RLEVRWDDETLRFSDKSRYKLHTAFTVTNNFYFSKFIDVLRMKCLMLHSIVLSDGQYYEL
VRSNFERADRMSVVRTTEMCRTGLLHCSRYFNQLLFN
>CRE00788
MSIHHLPCEMLRSVFQNVNSHDIPKLRNVCQMFNNVIKTNYCYLPRVAYLVKIFSENGRI
MIANMKSGDINGCTQNLFDFDFKHWREIGIVEMEFENIKECDSECVEQAFTLVFNEMVKT
RQSQLRKMVFTNVQLSDNTKSSFEGLFNMALKQCENLTVDNSVLPLSFDMKTLNPAKFDH
FRWIASSGSTSVPTTDILRKLQNDMKVAVNKRSFLAEMDSVTVEAACDFLEEWLGLPIAS
FFNLSFHNCDDTWKTRFLAECERRELTHNYMEFQSRTHTNAHVKVSFSQDASTCCIWPVL
DVPARTTGQSVCYSRYFRDF
>CRE01172
MEPTFPLFRLPENVIIEVIKNLSIDPLFEFSLISTKTKTVAASLGRTAHAVRFTIFRDVD
VTVFYGSCIMSLTFYNDSFDALIHLDSNQPISAHSVNENRLVRSSTPFSFNNWLDHIQSV
FCCNKPPNVIFWHGNERFEMESLKNAIKSVDHLVVFEHNTEFRIREVLEHFKNPNELTLE
RNPYEEACEVQKFFIQNYNNLVFRDDVSLDDILLINSERVELSRPISQKQFNRFLKHWIC
GSNPRLQYMNLFIDTTDLIRGNVHLKGIECMEMSEESMKEIRQNHGIDDNDMVQIRRKEG
TTAVIAMKDCETFLYVRFYVLN
>CRE01179
MPLKILSFPYLVQEKIVKSMEYVDIFMMSLCSKRAKNCAIRTNLQIPKLWFIVSKKGSRV
GIQVDERIVRTLIKLQDCLRNGLVEPFVVKMGNNHEITATIKSEEQRSGRAYCLMNHLGD
SGRILKAIQEQIQVIFRSTEPYSLKLHVSELNENLPVFENIKDILVSGKKLESDVLERLL
GTYPGLNSLDVNPLINGNVLETSHIFQIDRICFSDCGSYGLEVLRRFTGSHIVLIDAPIR
ENDVVDIIRKWIANEAYQNIETLMIYLKTHVEINPQLVMDSFPTERYNPAVRPPIFHYDS
KIIDRYPDEMDFSEDDFCRDVIRGIDGKRASIGCLTEAIFFVVWN
>CRE01193
MANAVSSFPLLRLPEKALTKTLQCMTAIDRLGVSFCSTRSKQAVVNLNLKADSVSLVVES
FIEITFYFQPNSSLELKISPENMRSGNLKNASVPHNVNFHYESFKSNDFVEFTDNLLEER
DHQHDPDSDFDDDESEGSEDEEDEREEENQGNNLMEDTDSDGDEEDLNEQEEYRRVASPD
NTEDEREEEENNEVMSESDEVDDEEDEDEQESEEESEVADDEDEEVDEAPNHYFPVLRAM
DHTPVPLQDFEWNLSVIDVRTLIDHCFEVYHMSQISAFYVWNGCEQLDFEVIRETIKGYN
ILQFEVRTESYAFARDMMNLQIPAKRLEINVLCFENTLSLHKTLIQNHDVISLNEPLVRN
HTLIADDLLLINSAFVEIHDAMISNKELNKFMKHWIQGSNRRMKHIILRKIGDAGFNKDT
IFKGISHEEFPEGVVRECKVLTGGAFATVKIASGFNFFREDHTEATIRIKNRRGRAALEF
IVWD
>CRE01195
MANVVSSFPLLRLPEKALTKTLQCMAAIDRFGISWCSKRNKQIIVDMKLKACSLRVDITR
FILITCYFRDDNKIELSIIPESIPRHFVGLPIKVRVSEGNCGLVDFVEYSSRDEDEESER
SAGSDFDDDEDEFDEWDDDEEIVDNNASNSEDERESETDDRDQDSEVTSESSSSSSESED
YSDEEDEVIPVHWYLRADDVRTVIAHCLEVYHKSQLSFVSFLERADMFPIDYLRQTFNGF
NTVDHSIIMDRAEDPQFAHQVVRLDIPAKKFNASAFIFENTESLHKVLIQNYDSISLQEP
LIRNQRLIVDDLVMTNSAHIEIEDALISDKDLNRFIKHWIRGSNSRIKYIILTKRGDVGF
NKDTIFKGIAHQEFEEGVVREVKVTCFLGFRTIRVPSGFNFTRHDHTEATIRIKNRRGRA
ALEFIVWD
>CRE01201
MAVPPNTKPIPILNLPFIPLNYIIQHFYPLTVLDFSLLSKKCRHIIKSTNLVKYDMGLSF
QPDQYLIRFQKKDTFLFYFSIDILSKRNKYLRRKRNRKMSPFSSNGNEVSIKFAKFWVNY
VCDLFRTKISMLFLNLNASIEQMSAVAEWTKSLFSECWFCHVAGDDANSESITRFFKIAN
FPIRFLVFEHKHEYEIAPIDCGVLNAEEVLIYSKIPKYPVNWFTLEQIMRSNWTKLMFGA
CAFDASDLNQFIKGWLNGNNSKMEVFRAVVKPYIRDLVLDGIEYEERDITQERRPYNTSF
FNNPFSAYFIGGYYIRRNDGTVASQDSS
>CRE01223
MENSNSFPLFCLPRIVIEEVMSTMTPFEMINFSMTSSRFKFFVKSYLSYKQNSVYKRISF
ATTEEPYVSIKGSEVSFQFRITSEKKKNGRREYIEYMGRDKTERIWVYSEDVVDNWMKLV
RTAKEIFTFNYHIFYFNLNKFPASNRSIVDFLKTQTESIEWCEFDGLTGSRTDVEYFFNN
INVIRHVAICMKLSDTFSFPQVDYAGSLEIAYGNWVTFNQLLQFRSHYITIYNSPITNRE
LNMLLLHWMASEYHQNLMYLTINIKDPQSLDTVFNLPYEIVNSDVERTGRLSNNTTISLQ
GNIDIKRNDGMTGTIKLEWRLNELLLKMVITRIQ
>CRE01236
MSITSFLSKWITRLFKLKKKKVELKKDKCSTFPLEKLPFLALQEVIRNMDIQEGIRLALT
SRKMRFKYTFPLGKLPFLALKEVIRNMDIQEGIRLALTSRKMRLNVKYSRLSVGSPIVRI
HDEFSNVEMKEDVFLFNGFKIYKKANNSKEDKYIKRSELEPWLNPTLSTLQNTQNILLQI
QNTFKCDKFVLVIDLRCIKTTIKDVLSISDFQNFETLNLYKGKLDEEDMNCLMENAKADQ
DLHIYAEVPENYYHKNVSFQYMFKFYDIVYEDARFVKIEHLLTIKDNYIIDLGKNNLTLS
NINTFLKYWVNSECDLFKMMTIKTTEETGEETEANLDILFDGLVVLKGFRFGCASWLCAA
KSVESRKTPILCFEWYEDEISLFAHSIEERPKWIRSNNPMNEERLEEDEPYEPEFEILKV
LEKKKDLEETMRIEENNERKLEIEKEIKELDLQLLEKGVRMEQGRHVFGSV
>CRE01243
MSITSSLSKWITSLFKLRKKKVQFKKEKSSTFPLGKLPFLALQEVIRNMDIQEGFSLALT
SRKMRLNVKYSRLSGGSPIARIHDELSNAASVLHANKCHVFKNEVLNDLSELLIELPVNN
DKILESTNKFYTIIPHNFGMKVPEPIDSIHKVKEKNNMLNALLDIKFAYDQTCGGENPTM
GTLGVDPVDTNYLKLKCAMTPLDKHCPDYEMIHDYLKNTQGSTHEIKVDLIDVRLFILQL
NRENESTKFKAKIGNRRLLWHGSGRMNFAGILGQGLRIAPPEAPVSGYMFGKGVYFADMF
SKSFFYCRANYHEEAYLLLCDVALGEMVTKMQATTMSKSTLPKGTHSVKGIGRECPEEIG
DYLHPDGYIIPRGKKHFQLQGTHHTDFHLLYNEYIVYDVDQIQMKYLVRVKMHHARHR
>CRE01244
MSMTSSLLKWITSLFKLRPEMVELKNEKCSTFPLGKLPFLALQEVIRNMDIQEGIRLALT
SRKMGFYVKYSRLSAGCPIVTIKDEMSNVIVKLSNIASVFLYNGFNADEKLEKTDKDNYI
RRRELAPWLNPTLSTLQNTQNILVQIQNTFKCGRFRLVIDLRCIQTTIKNVLSVSDFQNF
ETLNLIKGKLKEEDMNYLMENVKEDQDLHILDTEIPNNYYHTNVSFQYMFKFYDIVYEDA
RFVKIEHLLTIKNNFIISLGKNNLTLSDINTFLKYWINSECDLFKKMTIKTTEEIGEETE
SNLDILFNGLVVLKGFRFGWESWLIAAKSVEPRKTHILCFELYPEEICLYAHSIEERLLT
EDPKVDDEPYEPEFEILKLLEKKKDLEETMRIEENNERKLEIEKELEELDLQLLEKGVRM
EQGRHVFGSV
>CRE01366
MYVIPATQSFPILKLPFIPLHNVIQSFSPLEALDFSLTSRKCRNIVKSTNLFKYDIGLSL
LPEQTLFRLYRNLDREHLVCRFSVNELRNKNRHMEVKGILKPYLNERKRISLHFAKVWLS
YLCDVLQMKLKFLQMNPSSSIEQMFAVAEWMNSMQPEIWLCEFHDGIVKSESITRFFEIA
NFPIRFLSFEVIQRSDTGPINCGALNVEDISVATRTNADPVNWFNIEQIKTWNCVRLMLM
ACKFEERDLNQLVKGWLNGCNSRLEFFSAILDPLDFNIILEDIEFEERDETLTRLFHTSL
TTLPLSRTFIGGYDITRSDGTVATLQQINRFPGPRPMWEFAMAVWP
>CRE01454
MTSSLPLLCVPYVPLKKIIDFMEFSSLVSMSLCSQKCQTVIKTYRRKSIDWRLYVSCFTH
FFLSFHKFCHHQFVVVASGLQKMTNKTRFVEMNGQNVALTVNEEKGILETHWKDEVNGLK
ILTDYVTQLFNIDVLGITFNRKNIWMIDWVNSRQQSHVTSVYCEDWKDTLTEDELTHILR
DCPASFQTTIYPSPPPNFQFRENFRSIDSLSIRDGSWVTIDNLLTMDGREIMLFKSSLTS
ININTFLKHWLAGGSPRLKLFSAKTVNLDLDALFADINVVLVESLRQYTSPSQIKYRFSF
GYDLRRKDGVTATVHYYRPDGGIIIAVWPEIVCYH
>CRE01459
MTSPFPLLHIPYVPLGRIIDFMEPKALVSLSFCSQKSHSVIKTQRKVLFDGRLLVAGTDK
NTSFLSFTYSVFGIVRKSNHVLSAQKFVDNINYEDMEFVKIGEQHVRVEMDHLHGHLISY
WSNTVDG
>CRE01462
MTSPFPLLRVPNLPLARIIDFMEPNELVPLSFCSQKSHSVIKTLRKASCDEHLLVGGSEK
NVLSILFKNFGCVLSTTDSAYISSFQKEEYVKLGGQQVRVKFHRLRNHLITYWEDKLTGL
EAITDYVIDLFNIDVSEVCISKYSFKMIEWVNNRQTTPLKKIVYMAMAWGPCSSEDEMNY
ILKDCRCSSEILIYSEAPPNFRFLNNFRRIDCLDISNSKWVTIDNLLSMDGIDIILGSST
LTSSDMNVFLKHWLSGGCPRLKLFLARIDTVDVSQLLDGLVHNAVLVVDRRDYTSPFGHI
RTLPSGVDIRRADGVTATVCYQQTGKLVIAVWPETTYNYN
>CRE01463
MTFLFSLFRFLSWIISVLFQTFKSFFISNIPLPPPHFPLLHVPYLPLRRIIDFMEPKTLV
SLSFCSQKSHSVIKTQRRAPFNGRLCVSEFHSNLSFCTFQNRDCVLSVCNSLFFPNSERS
NYIKMNGQYVPVEVHRSDGNLVSYWGNTSDGLKEITNYVTDLLNIDVSEVRASKESFHLI
EWVNRRQKTPLKKVVYIDWGVIPSKDEMIYILRDCTTLSEIDIRSDDPPNFRFSGNFRKI
DCLDICHGQWVTIDNLLTMDGIVINLKKSTLTNNDLNVFLKHWLSGGCPRLKLFCARIGS
VDIFRVLAGLLHNVVRVENRRDYNSKLSATGRLRRCCLARDHS
>CRE01491
MNHPKPFPILQLPFLAIEEVFKAMDPFEIINFSMISKRSKGITMQMSFCVRYSIELHIHE
TLEIRFLGTKSEISCSYVMTSNKEMDGRVVETECGRHINRNVLKYSDYPADEWKQLCQHV
LEIFKNRQSTF
>CRE01493
MDPSKPFSILRLPFLAIEEVFKAMDPFEIINFSMISKRTKGIAKNMSFYSKYSIQIDIDE
EPEVSVVGPEYTTECVYIFTSNEEMNGKVVEEGDWDDMNELRAWKYSNNPVEEWMQLCIY
VLEIFKKQTIDLSMAMDAFVDQNVSIIDFLKTNVKTVDKCYLYQLRNEKNVDEHAAYLLN
NITINARLLSLLNINNENFDGKIPKNLKEIHIDNSKWIRYERMLEIDCKSVILEENRISN
EQWNLFIKKWIAMETNQNLEHLELKYRVLEEFRDRVLHDIRRVKFQKL
>CRE01496
MNQPKPFPILRLPYLAIEEVFKAMHPIEIINFSMISKRAKSTTNQMTFYSKYSIEFCVDE
ELRIEINGTDELVTCIYLMTSDEKMDGKTEEDGGHGYIQRTVFKYSKDPVDEWKQLCKYV
LEIFKRQTIDLLRMTIGAFVGQNVSIIDFLKSNLISVDGCYLDRMREEKNVDEHTAYLLN
NITINAKLFFHVNIKNENFDGKIPKNLQHLMISHSEWIGYEKLLEIDSKYVILRNNRITN
GEWNSFFKKWIAMETHLNLKCLKLKFKSLEEFKELVLYDIPHEVVDEGVKRVLNM
>CRE01497
MISNRKNNTFPILRLPFLAIEEIFKTMDLIEIINFSMISKRTRTVAKSMNFFSKYSIDFY
INETLDVRLYGTKVMVSYIYVMTSDIKMNEKSEEKKQNGNIIRKVYKYSKDPVKEWKQLS
TLVLDIFKKQTIDYLSMQMDAFVDHISIINVFKATAKLVDDCFIYQLDQQNNVDENAAYL
LNNVTISNSLETWLHIKKYFFDGKIPKNLKELYINDSRWIGYEKLLEIDCKNVILKNDRI
WEKDWNSFFKKWIAMKTNFNLECLQLSHKHLETFRAHVLYDIPHKVMDGGVKRVLKT
>CRE01502
MSLPFLKFPGLVQIEVIKQLELRDVFWMSLCSKYMKHVIRSAELRPKRVHYLVAYNRIQV
ALGFLEHNDNVHPLVLVRRISYGDTKDLKKMKMGGATIKSR
>CRE01520
MNHPNMEVSQPFPILKLPFVALWNVIRNMGIKETVDLSFTSKRLVTIIKSIPLADPEIIL
VARPDEQPSFFPEEGLTTTEDVQKMIEYMGGKQGTEMGSEHSNVFTEYICALYRKDIFAL
QINVNTSVPVLTSCLEWMNDRQPDLNSCLISGDCNCNEMIDQFFKKREFSIRQLCLNLKL
SPEIKPFNFGILETEEFVVRTMNVTDPIPNWITVDSVLTSNCIIMYIGATPFTGTDLNRI
IKGWINGNNPRMEFFYVVVKQFNLRSLLDGIEFEKRETTVKRIYIPEDKHFEIQRPITKR
TIVGGYDIRRSDGTVATFKVLHRPQNQGVLWFVMVVWKKTVGILMDCWSSFGL
>CRE01537
MDDRPPLSEIELRTLCLYNIHQWKTAEKTYENYKKVCSYPSKIEKLSAAKFKRLFNQYSK
EYLLMSENGFHLPHYCSQICVHSDFVEGISQKRSYEKIREAFKEGAVGKETVEYFYDGFQ
SRAAAKHLQFSDLPFDTLRLVVKKLDLKSTLNLRNVSRDLRMIVDEQKPSYKNIRIEYFT
SSYIIVEFNEQYVLYTADVHLPPIPLTKKIVRSDFKNIAFEDLRFAFRNPEIRLDTLHIR
YTALKFEYRLSRFLYSLKYKIHVEHCSIDFGNEKDVKTILQRLKPKVLNKLTLRRVSPDR
SAKDNEIHYISFDYVSRMDQWKQVEHVEVEKAKVLSIEKFFHLKRFDIEVESIPMENLRR
LINAASHSTNFESCRIYTDEYLDVGFIAAGLRLQPAPWNCDNSHFYEIPETKSVLNFYLS
RNMIHIIKK
>CRE01539
MPLKFLSFPFLVQENILKNMELVEFFIMSTCSKRTKQSAILARIEVPKIRHVVKENEHSI
MIRREEGEKFKTIIKILEVSRLRLSRMWRMSIGNSEFPTEISVQGNSSNAEYCLLKVTQI
DETFLVGFSLYFNTLFRLKESTKLKLEFIKSAVRTPMFENVNEVSLSGETLTMDDLDSFL
TLYPNLDVLKIKQSIDGELNETSRILVVKNVCLSNAGPFGMNLLTKFTGQNIYLNKVDLV
EADLNEIIRKWINSEGYQNLVSVHALMDIHSGRRIQTDQVFDQLPIERFNPTERQEHVRY
TTRVFRFTLDIGFHGDNCYDVIRKSDGKKASIRADFRFFRMVIWN
>CRE01549
MPRHISIHKETTHWEEQQVPLLHPAYSNRFFNLLIEMSSLPILKLPDSAADLVVKLLNFS
EKIKLCICSKRSAKIVERGQQKIQKINIHMNETWCTIWVVETLFSIDMNEFKVRFSNNIP
RLLKFSDNELYCKVLNPVQENMNLAKRILATFVVDECRYTICVREKKSENLKKYIKRVVP
ENYSDIFFEGKQHWEGNTDFLDTDEVSFILETVKPEARLTIDSTISLDFKHDNPFNFKSV
CYSDGRWVTMDVLKSIKHSETICLEHTNFSCKDINEYIHHWVNSREDLIRNLGIGIKGDL
EFNEQELLDKLAFATCQRQYWKYYFIKAKSVENRKFTFALISYNSNLRKVEIETDEPDVG
LAAVIFKHLEDIVEIQKLSEVREKIVELEMKCVEVLEEETPDTEKERIRKELEIVVKTRN
LIETRLDGIRSQWKDFLKNIYSGLLRVAGTTDTTLRVTVTSPSHV
>CRE01604
MSAEKNWNNLSVKLKCRCLMNLNFKTRYRFRRTSKSEMSIIDGLPISFESVTVINEDLNP
CTSVVIVQDKNNKFTITSRQLYFKQDTILPLLNYILEKGHVEQFVVRSSEKDEVFSNGPN
LEDSVAMKWELSRFLREMKQTLHAMEETLKPKTNWNNLPSELKMECIDYMTLMERWNLRQ
TAHVERDLVNSQRLFAETVIVDDKFFSVTTKSGIGNFFISYGYDLEKRKRTCRFITFVLQ
KLSANVLKIGVESYDMICTIADDLSEYDILELNTIIIVHNCGVEIHWWLSLLKKCANVVI
VERDDDYQLDYVAKIPAVFKAETIQYIDAKNIGVLESLLKAWIEQPPKLNSEFQMCFQSF
KSIWPLSRMDCCIETQFDEHFDALVLQTNVLEKLVLVFQLKKQREVFAYLISPNQEPYDE
FSGWKHFGKY
>CRE01605
MCFWNIDTSIPKHKPFLILKLPLVPFKLVTEFMNSHEIIKLSMCSYRLESFLRISKYKLK
KLTVHLSDQRLRYDLTQSNNCSSIFFRKGKSEKPLESVSKMQQFCEIYDNEDNTFLWIEY
FSSKTIIGFHECISALYSCSSVSWKFYLDILSTETMMHYLNLPLAEKCTGFSFLRGSLST
PLLTELLDKIPVSKRLEIDSDIPIDFKHPNALKYYVARYHSGRWITLNDLKSIRNVGCVE
LKSTIFDCSDVNQFLNYWVNCEEDMIQLLDLNLQEGAIIDVDALTDQLITVHVEGARSPD
FFIKAKNHKNRKFALGHLEIGNNKLIRFSSWEAIGDRHLFGILESLERKKELEKEIAMIE
KRGNQSGISNFSEEMRQNNYKYEELRRLKISLNEQDHVIEILSNNKYNPLHFFRYRFRRT
SKSEMSIIDGLPISFESVTVINEDLNPCTSVVIVQDKNNKFTITSRQLYFKQDTIVPLLN
YILEKGHVEQFVVRSSEKDEVFSNGPNLEDSVAMKWELSRFLREMKQTLHAMEETLKPQT
NWSDLPSELKMECIDYMTLMERWNLRQTAHVERDLVNSQRLFAETVIVDEKFFSFTTKSG
IGNVFISYEYDPDKLRRTCPFILFVFQKLVANVLKIDDESYRMMSTLTIPQMETESLELN
TIIVFHNSFIELYCWLSMLKKCVNVVIVERNEEGLDIFPDFPAVLNAETIQYIDAKNIGV
LESFLNAWIEQPPKLNSNFQMRFKSFESIESLREMNSCIESRVGENEGCDVIVLATNDPK
KIVIVVQETKQREVFVCLLSENQELSTEFFTWKQFVKH
>CRE01607
MSAEKNWNNLSVKLKCRCLMNLNFKTRYRFRRTSKSEMSIIDGLPISFESVTVINEDLNP
CASVVIVQDKNNKFTITSRQLYFKQDTILPLLNYILEKGRVEQFVVRSSEKDEVFSNGPN
LEDSVAIKWEMSRFLREMKQTLRAMEETLKPKTNWSDLPSELKMECIDYMTLMERWNLRQ
TAHVERDLVNSRKIFAETVIVDDKFFSVTTKSGIGNFFISYEYDLEKLKRTCRFITFVLQ
KLSANVLKIDVESYDVICTIANDLSEDEFLELNTIIIVHNFVVEIHWWLSLLKKCVNVVI
VEKDDDYQLDYVAKIPAVFNAETIQYIDVKNIRVLESLLKAWIEQPPKLNSEFQMRFQSF
ISIGPLSRMDRCIETQFDEHSDLLILQTNDLEKLILVFQLNKQREVFTYLISPNQEPYDE
FSGWKHFGKY
>CRE01608
MSAEKNWNNLSVKLKCRCLMNLNFKTRYRFRETSKSEMSIIDGLPISFESVTVINEDLNP
CTSVVIVQDKNNKFTITSRQLYFKQDTILPLLNYILEKGHVEQFVVRSSEKDEVFSNGPN
LEDSVAMKWELSRFLREMKQTLHTMEETLKPKTNWSDLPSELKLECIDYMALMERWNLRQ
TAHVERDLVNSRKIFAETVIVDEKFFSFTTKSGIGNVFISYEYDPDKLSRTCPFILFVFQ
KLVANVLKIDDESYCMMSTLTIPQMETINLELNTIIVFHNSFIELYCWLSMLKKCVNVVI
VERDEADLNKFPDFPAVLNAETIQYIDAKNIGVLESFLNAWSRQHPKLNSNFQMRFKSFE
SIGSLRKMNSCIESRVGEEEGYDMIALETNDPEKIVIVVQGTKQREVFVCLLSENQELST
EFFIWKQFVKH
>CRE01732
MFRQTEPIVRSLTRKRKNIESTPPITDYFTTIKRDRSQTEAKKDVSQKLDEKLDDTCARS
TPDYTEHAPLFSLEDLRILLKVPLKPSLTDIPDESLSVGLENLPGKIYSHIFTILDMQSV
TALSLASTKMSSRVRCYVSTHDFYRRMQLDHLDFLNESFRPDDDEFFENDPFVACGALIK
SITITLNTETRARVFLNICRNLRNQLGGSLQGFGRMLETVTDNWKFSERRIMIKAAILID
PDLRRALIKVLTAKPGQCIGLEMKVRSGLTQLFLTKNQDVDEITPQEVISFGSWLSIVIR
NVVEKYQGKLYFILFGPTRSSSTGELVDWTYFCDEETQKHSIRKCEPNYKKLLKTLLNGI
RALRIMNNSKSSDDWWTGQKIYQLFLRIIEACGQERWSIKASSMSLSIDSPGLLSEYLVN
CLDPQRSDYQSLLTEAAEMVCLVRSHLYRWSSTPATYLAEPLHHAFNHLAQSDGHYEGGY
KSFLDKIWKVQQIRLKELVKNAKNTTQASNRIREELDGQLAMARLLCEFATTISLHNQHA
IQLPQDVGDEIINEPREEDEQLEEI
>CRE01821
MRILSLPLVITRAIFANFKLEELLFLSFCSKRFNYLIQSIQGHRLKQIKTITYIFSVGKV
CISAETLFSLTLSEVNHGITQMGVFGMSIETPCCWKPLHCYSSYIYDKKERDYIIRGVHS
CIQKFFGPSILYRVISENVLPTSLENIRSSFLKLPENTKPEELEACFENSPNQINIKLEG
HLNGNLCSDSVIYEARNLDVDCFRIRESEILLHFKGEHLRCTNTFLYNPEIVEFLNAWNS
DQRSENLKFLAIHSYFDLDKDQILGKVYHKSLNPPEFIKWNIRYKAYVVITQVSVHLAVY
GSTGGHVNFESN
>CRE01933
MSPLPILNLPDSAADLVVKLLDFREKVKLCMSSKRSAKVVKRAKVKVNYINTHMEETSSH
TFIYETELPGGNDLGAFFYSKKSEFLKSSERHYNREVVNPIQENISHARRLLETFEVKQL
RYSVCVKNKKSEILKEYLTRVVAIDYDSIDFSGMMFYEEGNVPLDTEDLSLILETVKPDA
GLRIHGTISSDFKHDNASSICIYSISLFDFQPFNFKSVHYMDGGWVTMDVLKSIRHSGRV
EFMLTNFSCKDFNEYIHYWVNSKEDIIRDLSIGLERDFNERVLLDNLAFATCQCRYKTYH
FIKAKNNENRKFTFAKVSYDNSRPYKVDFETDEPDVGLAAVIFKHLEDIEEIQKLSEVVE
KIEELEMKCMEVLEGETSDTEKERIRNEMEIVVKTRNLIETRLDAIRSQWKNFLKNIYSG
LLRVAGITDTTLRVTVTSPSYV
>CRE01936
MSIFPLLKLPESSVDTIVKQMEFHEIVKFCICSNQSAEAVKRLNPTFHRLLINFSHDKCN
IWLAEEEYRPKQLKVTFHKSSAEVPNRSKMDGIEEYRYEVIDPAQKNANVARLIMDSINV
KECWYGISPDNIENLKEYVTNVLVEDYNYFEVCGRKTAADDNFLDSEDLTFLMNTVKKNV
MFQVMSNIPTDFKHEKALQFKSFHYIDDRWLTLDNLKSMRNVEEAVLSWTHFNWNDINQF
LHYWMTCDDDMMRELFIYFKCGTVFNENELLHNLTAISCQVDRNSFYYIKARNDGNRKCT
VGQLHFDTLSQCLRFKAIEPKSLPDDIYRHLEDVEKIQKLSRVKVDIENLGFEYQKMLEN
EKCDIEKGRIQRELEIVERTKHGINGQLGLVQNQWKPFLLSFLTGALRVLYPIGMNVEVN
LSFDESD
>CRE02734
MNPPKPFPILRLPFLAIEEVFKAMDPIEIINFSMISKRTKTVTKKMTFSSKYAIDLGIYE
TMEIAINGTNGLVSCIYLLTSNERMDGKVGEYENNGFIERKVYNYSKDPVEEWKQVCKYI
LDIFKRQAIDVLSMTMDVFVDQNVSIIDFLNTNVKSVNGCNVLQLEEENDVDEHAAYLLE
NIKVNNKFQSNLDTKNVNFDMKIPKNLKEFYIKKADWIGYDKLLEIDSVRTHSMIDESFE
KMYNFYLGTKDLNDEVE
>CRE02736
MKPLKQLPILRLPFRAMEEVSKRMHSIMKKMISNRRNNEFPILRLPFLAIEEIFKTMDPI
EIINFSMISKRTRTVAKLIRFYTKYSIDLYIHNAPEIRLDGRKDVVSYVMTSDKKNEWKM
>CRE02737
MSPPKPFPILRLPFLAIEEVFKAMDPIEIINFSMISKRTKEIGKRMSFYPNYAIELYVHE
MPEIRLHGTKDVVSSFYVMTSDKEMDGKIEEKEWGRYIIRKVFKYDPIDEWKQWFKYVME
IFRKQAIDVLTMTLTTFVDQNVSIIDFLKSNVKSVDRCSLYQRDEQINVDKHTAYLLDNV
KINSELCYDAYINNDDFNPKIPKSLQELRIYNSKWIEYERLLEIDCKSVILKNNPISNKE
WNVFVKKWRVMETNQNVEYLELDYREIEEFQELVLHDIPHEVVDRGVRRVLKTRRNKTKE
ISGGIDIRRIDGKTATFFVYHTSRIQFFAMSIH
>CRE02739
MDILKPFPILRLPFLALEEVFKAMVPFEIINLSMISKRAKAITKQMNFCPKYFIRLCIDE
TLVIEMHGTNRLVSCTYLMTSDKQMDGKIEEYGNVYITRSVYKYSTDPIEEWKQLSKHIL
EIFKKLTIDVLTLHMDALVDQNISIIDFLRTNVKSVDLCYLFQWEEENDVDDHAAYLLSN
LKVNDELNFYVNIKNDNFNGKIPKNLKELHILTRIGLAYEKLLEIDSFLMKLMR
>CRE02767
MTFLFSLFRLLSWIISVFFQTIKSLLVLNRLLPPPPFPIFRVPYLPLARIIDFMEPEALV
SLSLCSRKSHSVIKTQRRAPFNGRIRVSWPHRDVMFYSVKNLTRVLRAANYSYFPKSERS
NYVKMNGQNVPVIVHPLDGFLVSGWENITEGLETITDYVTNLFNIDISEVFVSDDSFKMI
EWVNSRQTTPLKKIVYMAMAWSPCSSEDEMNYILRDCRCSSEIRIHSKAPSSFRFSGNFR
RIDCLDISNSEWVTIDNLLTMDEIDIHLDNASLSNSDLNVFLKHWLSGGCPRLKLFCARI
GSVDIFRVLAGLRHNVVRVENRRDYNSPFGHQWTLWDGYDIQRADGVTATVHYEPVGALV
IAVWPETTHNYN
>CRE02826
MSQHPLKLLHLPLVVLRNVLQFLNPIELFELSQCSRRALSVIPLSGSKNFKLYMNEYSNR
ISVNEHFFSAYNNLIQSNYSLHGTRSFMETTVKICHRSENELISFWDNRHVGLKSVFFHV
SKVFKCPIECAKFSSTCPAAIYMSIIDFISSRQSEIKELYVGGQNLTDEHVTEIFDKLRD
SFQIFNIYPSKAVFLAKILLHSDYRYCKSQIFCKILRKFVNCTRNISSVFSIFGLSRSIY
GAVNVQRDDGIAAKVSFDDQDGNLRILVLFELSQCSQKATSIISLSDSKTFKLRLDQSFD
SIVVDNRVFRVCRKTNKSKYPKKPEVSWKPLSISLTYDNVTKIFDKLRVTDSLEMYVDLS
KNPNIPFTPKSISIFYSSWITASHLNAMKHCVAIDLVRTTLSDIDIKHFLENWNLGECPN
LVYLSIGSSELTDNFTLFDLPSLQDTVNPIFF
>CRE03194
MTKTLLDMPDVAITEIMSFLDYMSIQNTKKTCWKLRNFLKAVQFDPRIRSISFYEREDRI
IATMSTEKVWNGMEGRSVRLQYMTKEDGCKVTWQPTRHEQKVTIVKNEHYKDVFWRDLKI
LLTSVRTTLRSFSVTTHNSIHQNVFATKLEKILKLRREAIQVETISIDAFNPTEVAQILQ
CFDSKPLVWLVINNTQSTDAVMDITEIVRLDHWKQAKHVTMDSWRFPSVQMKHFAHFQIS
DIHYTNFIAHKIKIVKEVSNSGYHFFHESFEMDYFTDQNPVPLKTTLEMNVIVQIEHWKN
IEEFYVEGLVVNASVRNFAHISRLKTKIMTMFMTTTIYKNHVYDYKKFEDKEQLDNIFGP
LIIDPEDDGERNGSSILQE
>CRE03359
MSSDFPLLRLPEKALNLVIQCMDYIEIVGFSLASNKTKETVKSLNLQVSPLFLTTEEIIK
VHVQRPSRMFWNFYPGGENAGNGPIPVYMPARVTARRGLTREILEYLNPGYSIQKWIDTV
QYIFPHPGINCLVFKRDRCKFDMNSLMETIGTAKVNAFFFDDRCGVDCAKMAVRQFPGIS
RMYARSQNMVETSLYTDILMQNLDVLFLGEGDVIMRMEFDNLLLINSKEIKIRSRDITDK
MINQFLKHWIRGSNPRMEFTLLLFPGGRILDANAILRGLNFREAPLDQVRLFTKPATQEP
VEIMGGYDIRRVNGSVGTLKIVQDDGRGAVIFCVWN
>CRE03360
MSSPFPLLRLPEKALNLVIQCMEYIEIVGFSLVSNKTKETVKTLNLQITTLFLTTGEIIE
VHVQGPSAVVWSFYPGEENAGNEPIPVYMPACVTAMRSNVREKLGYLNPGYSIQKWIHTV
QYIFSHPVIDYLIFERERCKFDMNSLMETIGTAKVKSFLFYDRCRVGCAKMAVRQFPGIS
RMYARSQNMVETSRYTDILMQNWDGLILGQGDVIVRMEFDNLLLINSKEITIRSRDIKDK
MINQFLKHWIKGSNPRMEFTLLLFPDGRILDKNAILKGLNFHEAPLDQVRLFTKPATQER
VEILGGYDIRRVNGSVGTLKIEQQDERGAFIFCVWN
>CRE03361
MSSDFPLLRLPEKALNLVIQCMEYIEIVGFSLASNKTKETVKALNLQITTLYLTTEEIIK
VHVEGPSRMFWNFYPGEENAGPEPIPVYMPARVTAMPGNTREILEYLNPGYSIQKWIDTV
QYIFSHPVIDFLIFKRETCKFDMSSLVKTIGTATVKRSCFMIMWRKVRKDGVKKLSNTKL
WLA
>CRE03378
MSSPFPLFRLSEKVLKLVIQCMEYIEIIGLSLLSTKTKEIVRRLDYNIAQIDMTVEDVIR
IRFNASEDNPTSLYIFSIEKIDNISFANETCVFDMSSLQDAIGRLNIHTLLFKDFCSLEC
AQLAVRHLTSVRSVNAYCPSFDDPSQYRNILIQNLDSLVHGYEDMFLKVGLDDLLLMNSK
DISIQSPTLTDKIVNQFLKHWIKGSNPRMKNAVFEFADNQVVSEEIILKGLRYREVLFDD
VGVDGDNEKVEGFEILRKDGTAGTLSIDQSFEGYDVHFKVF
>CRE03381
MTTAFPLLSLPDKALVLVAGCMKYTEIVLFSLASNKTKEVVKSLNLSVKHVSVTIKDIIR
ILFDTDDDSPSSMVWSFYPREDNAGHEPIPVYMPACVSVASVRDIVTQQNLMKYQNPGRS
IREWVDHAQYIFSIDKIGCLSFKNETCQFDWISLKNVFGKIDISTLVFNELCSLECAQLA
VRHFSSARCVTAFCSSFNDPSGYRNILIQNFDALVLGYEDMSLKIGLDDLLLMNSKEISI
QSETLTDKMINQFLKHWIKGSNPRMEKAHFNFVNNQIVTKETILKGLHYQGMLLDDVNVN
GQNTEVYYIFRRDGTAGMISIERDDQENVVHFSIF
>CRE03388
MSFHINRSPFLVQIEVLKQLEINEIFLMTLCSRKMKKLVQSIRLRPKKIRYSLYDNETQV
SVGFTESDENLHHMAKVKHVSHIPVDEMTSQELGGERIECRCSKNSSTEIFTFTLEHLEE
NDKNVLALLQNHCAYMFSNKPRIQLEIYSVATLMLSGIINHVKDTSFICEKLNTSDIRRY
LRMHSNHESVQVRSRCHGRVFTRKSKLLKMEGLSILRTGAMTPTIMHNFSGRFLLLQNSV
LCYQQWSEVIRKWKNKEAYHKLHALIANNPEPLPNVLNWIPLLREFNALQWDGSRRPQYF
KLDPKTIHFPQCDPEDIDCTDWLDIEQDGGNKWASIQMTAAQIRFFVWN
>CRE03466
MEVSQPFPILKLPFVALWNVIKSMERKELIDLSFTSKRLVTIIKSIPIPNSDIEIGITNL
QSSFFPQQNIQPLIMTEDLQERIKHLGGKFDFNESTGKEIIQFEYSKAFIDYICALYRSE
IFAVQIDVRIPIPLLTSVLEWMNDRQPVLTSCLIYGDCKDNETIDRFFQKRILPIRQLHL
NLKLSPEAKTFNFGILEMEEFTARHRDINTLNPIPNWITVETVLTSNCIIMCIGASPFTV
ADLKRIIKGWINGNNPRMEYFHVEVKKFNLRSLLKGIEYEKRETTFERMYIPKNKSYKIQ
RPVTKRTISGGYDIRRSDGTVATFQVLSRPQNPTALWKFVMVIWKKTVDS
>CRE03467
MEIAKPFPILKLPFLVLIDIVKNLKKLEIIELSLASKKCRLIIKSIKIPNPGVDFKLVTS
TELSQTANDGRVPCSQQQFNYLTNYLKLRTYDIDGADITVEFERAWAEYVCDLFGNNISS
LIFDSNISDLDLASLSKWINKRQSTSKMRLCRLYGDCSDSDSISLFFGARTFSIYHLSIQ
LKFSSKVTPINFGTLDMDEFVAQDEDIKHIPNWITVESVLTSNCVRIWIELCPFTGTDLN
QIIKGWINGNNPRLEILHLAIKPFDLDQFAEGIEYEQREFDLLRFYSWNSDGMFRREVTI
RKGFDIVGHDGTVATFKIENRRWNDERLWDFTLVVWKNGC
>CRE03468
MNHPNMEVPQPFPILKLPFVALWNVIRNMGIKETVDLSFTSKRLVTIIKSIPLADPEIIL
VARPDEQPSFFPEEGLTTTEDVQKMIEYMGGKQGTEMGSEHSNVFTEYICALYRKDIFAL
QINVNTSVPVLTSCLEWMNDRQADLNSCLISGDCNCNEMIDQFFKKREFSIRQLCLHLKL
SPEIKPFNFRILETEEFVVRTMDVTDPIPNWITVDSVLTSNCIIMYIGASPFTGTDLNRI
VKGWINGNNPRMEFFYVKTVDS
>CRE03469
MSRFPLLRLPTLPLLNCIQYLKVFEIIDFSLLSKRTKALVSLVNWNQPDIHLNFIGDSQI
CLKFPNDPGLEWILDFESEFDDELNHTSRAIDGNQFPSSISSALHGPKVFHYLVFPNDEH
FETMRKMVEHVSKIFRTPITSFGIHQQSDPSTMSIVRWFSTLQSSVVDVRIKNEVSISVP
TLLFILDNIKMTDHFCLNLEVSTPDFEYHKAIDIPTLILSHSHWITLKSILNSSSRVLIL
DESNLTLHDMNTLLKCWLKRSNQQLEYISIRRSIKKMEENAFRIITKDLEVREHVEDGKR
PMQIMFHRKVTFPLSNVLCYDIERDDGTIGTFHQTYFNRSDDSNSDGHFKSHYFYFHVWN
NKI
>CRE03470
MSRFPLLRLPTLPLLNCIQYLKVFEIIDFSLLSKRTKALVSLVNWNQPDIHLNFIGDSQI
CLKFPNDPGLEWILDFESEFDDELNHTSRAIDGNQFPSSISSALHGPKVFHYLVFPNDEH
FETMRKMVEHVSMIFRTPITNFGIHQQNDPSTMSIVRWFSTLQPSVVDLHIDYEVTTSVP
TLLFILDNIKMTDHFSFNLEVSTPDFKYIKPIDVPTLILSLCHWINLKFILNSTCRVMIM
GAPSLTLHDINSFLKHWLEGSNPQLEYIAIDRCIKATTMEENVEEAFQIITKDLDVRENV
VDGRKPMQIVLHKKATYQLSNVLCYDIERDDGTIGTFHQTYYNRSDDSNSDEHIKVHYFY
LHVWNNKI
>CRE03476
MEVPQPFPILKLPFVALWNVIRSMGMKETIDLSFTSKKLVAIIKSIPIADPEITLEIRPD
EQPSFLPEETFQPLTMTEKFQKRKKSMDGKLDRKKMSIEYVEYICALFRNEISTLLINVN
TSSLVLTSLLEWMNDRQPVLTSCLIYGDCISKETINTFFEKREFSIRQLCFKLKPSPETK
PFNFKIFELEEFVVQIMDITNSTPNWITVETVLTSNCIVMCIGVSPFTGTDLNRIIKGWI
NGNNPRMEYFRVVVKRFNLQTLLNGIEFEKRETTVKRMYIAENKSYKIQRPIKKRTISGG
YDIRRSDGTVATFQVLHRPQNPSALWEFVMVVWKKTVDS
>CRE03479
MSRFPLLRLPTLPLLNCIQYLKVFEIIDFSLLSKRTKALVSLVNWNHPDIHANFYENSKL
CLKFPNDPGLQWILDFRVELDDELDHNTKVIDGNQFPSYIDSALHGPKAFHYLTFPNDEH
FETMRKMAEHVSAIFRTPIASLSTHRLNNQLTMSIVKWLSTLQPSVVDLDVTIDDITAPT
LLCILDNIKVTDHFDLDLKMSTPGFEYNKAIDIPSVILSHSQWITLKSILNSSSRVIVLC
ESNLTFWDINSFLKHWLNGSNPKLEYISIRRSMKGNAIEEDIKEAFQIITKDLEVREHEE
NEKRPMRIAISLHRPSSYSPPNDWCYDIVRDDGTIGTIHQTYFNRSDVPDFKFHYFYLHV
WNKKKKYQGRKKKMRKSDPKKLFGDKEPGKKVILVGGEMKSEEEERKDTKKKAGRETRRN
RTVEKKPALAAGVVAVDTGMSVAMGLARVKTTGPEPQTVQMKEVVGRATKAGEEARVQQQ
LTEGGDPGSTAGPSTSGPTGSPASGEPSTPSSSAAPRQSRRR
>CRE03480
MSCFPLLRLPTLPLLNCIQYLKVFEIIDFSLLSKRTKTLVSLVNWNQPDIHLNFSEDSKL
CLKFPNDPGLQWILDFENELDDELYTTRAIDGNQFPSYIDSVLHGPKAFHHLVFPNDDNF
ETMRKMTEHILKIFRTPIASFEINQLSDPSTMSIVKWFSTLQPSVVDLDVTIDDITAPTL
LCILDNIKVTDHFSLDSKVISSDFKYHKAIDIPSVILSHSQWITLKSILNSSSRVIVLCE
SNLNFWDINSFLMHWLNGSNPQLEYISIRRSMKGKAIEEDIEEAFQIITKDLEVREHEEN
EKRPMRISISLHRPSSYSPPNDWCYDIVRDDGTIGTFHQTYFHRSDVPDFKFHYFYFHVW
NKNI
>CRE03481
MSRFPLLRLPTLPLLNCIQYLKVFEIIDFSLLSKRTKALVSLVNWNPPDIHANFYENSKL
CLKFPNDPGLQWILDFRVELDDELDHNTRVIDGNLFPSYINSALHGLKVFHYLTFPNDEH
FETMRKMAEHVSMIFRTPIASFEINQQSDPSTMSIVKWFSTLQPSVVDLHIDYEVTTSVP
TLLFILDNIIMTDHFCFNLEESTPDFEYHKAINIPAVILSHSHWITLKSILNSSSRVLIL
CESNLTLHDINSFLNHWLNGSNPKLEYISIRRSIKRMEENVEETFRIITKDLEIREHEED
GKRPMQIVLHRKATYQLSNSLCYDIVRDDGTIGTFHQIYFARSDDPDFLMHYFYFHVWNK
LM
>CRE03482
MSRFPLLRLPTLPLLNCIQYLKVFEIIDFSLLSKRTRALVSLVNWNQPDIHAIFYENSQI
CLKFPNDAGLEWILDFESEFDGELDHTTRAIDGNQFPSYIDSDLHGPKVFHHLIFPNDEH
FETMRKMAEHVSAIFRTPIASFEINQQSDQLTMSIVKWFSTLQSSVVDLDIDTTDEITAS
TLLFIMDNVTDYFSWELKMNTPDFEYTKAIDIPSVILSHSQWITLKSILNSSSRVIVLGE
SNLTFCDINSFLKHWLKGSNPQLEYCSIRRSMKGKAIEEDIEEAFQIITKDLEVREHEED
GRRPMQVRISLHRKSSYSLPNDLCYDIVRDDGTIGTFHQTYFHRSDVPDFKFHYFYFHVW
NNKI
>CRE03483
MSRFPLLRLPTLPLLNCIQYLKVFEIIDFSLLSKRTKTLVSLVNWNHPDIFANFYENSKL
CLKFPNDPGLQWILDFRVELDDELDHNTRVIDGNLFPSYIDSALHGPKAFHYLTFPNDDN
FETMQKMAEHVSAIFRTPIASLSTHRLNNQLTMSIVKWFSTLQSSVVDLNIDTTDDITAP
TLLFILDNIKVTDHFDLDLKMNTPDFEYHKGIDVPSVMLSHTHWITLNSILNSSNRVLVL
DESNLTLHDMNTLLKCWLKGSNPQLEYCSIRRSMKGKAIEDDIDEAFQIITKDLEVREHV
VNEKRPMQIVVYRKLTYSLPNDLCYDIVRDDGTIGTFHQTYYSRSDESDLVLHYFYLHVW
NKKI
>CRE03540
MSSDFRLLRLPEKALNLVIQCMEYTEIVGYSLASNKTKETVKALNLQITKLLLTTEEIIE
AHIQGPSSIAWSFYPGEENAGNEPIPVYMPACVTAMRSNVREKLGYLNPGYSIQKWIDTV
QYIFSHPVIDYLIFMRETCKFDMNSLMETIGTAKVKEFLFYDQCRVECAKMAVRRFPGIS
RMYARSQNMVETSRYTDILMQNWDGLILGQGDVIMRMEFDNLLLINSKEIKIRSRDIKDK
MINQFLKHWIRGSNPRMEFTLLLFPDGRIFDINAILKGLNFYEAPLDQVRLFTKPATQET
VEIMGGYDIRRMDGSVGTLKIEQREEGGAFTFCVWN
>CRE03565
MINNRRDNKFPILFLPFLAIEEIFKTMDPIEIINFSMISKRTRAVAKLMSFYSKYLVHLY
VRNFTLNIMLLGTNERISYTYIMTSDIKMNGKSEEKEQNGCIERNVYKYSKNPLEDWKKL
SAHVLDIFKKQSINYFAMQMDALVDHISIINFLKAYVKSANDCFLYQLNHQNNVDKNVAY
LLNNVTINNSLDTWLDIKTYFFDGRIPKNLKKLYINDSRFIRFEKLLEIDCKSVILRNDE
TSNKEWNSFFKKWIAMETHLNLEYLELSRKHLETFRALVLHDIPHEVVGEGVKRILKIRF
NQTQEISGGIDIRRIDGKTATFFVYRELWKDRFAMSIH
>CRE03566
MDRPKPFPILRLPFLAIEEVFKSLHPIEIINLSMISKRAKAVTKHMTFYSKYDVCLRINE
GLGIAIRVENKLMSCTFLMTSDKRMDGYVEEYGNVYISRSVYKYSKDPIEEWKLLSAHLL
ETFKKQTIHLLFITLDDFVNHNVPIIDFLRKNVKSVTECQLYQKEEENDVDEHAAYLLNN
LKVSNKLDSLLHIKNDNFGGKIPKNLKELYIRNSEWIGYERLLEIDCEHVTLRDNQITNE
QWNLFLKKWMAMETNQNLNFLGLDYWDLEEFRADVLYDIPHEVVDGGVKRVLKNFPDETE
EISGGIDIRRIDGKTATFFLDYNVLSMSCEIYIDNSQWFGYESLLEIDCKNVIIKKNRIS
NEQWNSFFKKWIAMETNQNLEFLELDYRELDEFRDHVLNDIPYEVVSEEVSRIFPCRYNP
AQKINGEIDIRRIDGKTATFFVLHSIWNGSFLMCIH
>CRE03568
MDPPKPFPILRLPFLAIEEVFKSLHPIEIINFSMISKRTNYLMSCAYEITSGQQIEDKTA
ERDGYILRRVINYLKNPIEKWKQLTKHVLDIFKKQTINYLSMTMDASVDFFFIAPLSPFL
SIDCSSKMDPPKPFPILRLPFLAIEEVFKAMHPFEIINFSMISKRSKGITMQMSVCPRYS
IELHIHESLGIRFLGTKSEVSCSYVMTSNNEMDGRVVETDCGRHINRNVFKYSKDPVDEW
KQFCEHALEIFKKQTINVLRMTMDAFVDHNVSIIDFMNTNVKSVDICSLFEGYRKIN
>CRE03595
MAEIPPNIPIDLRTLIFYNIYQQKTIEKSYENYEKLCSATGKQPFSFEKFENLFHLCSKE
SLSRQAFMNKKNSRSYLIFRDLDIRLCVLSDVINEKSTEKSIKDLRKAFGKETIEKDDHD
YWSERFQNSSPPFNLLTFSDLPIEIVMRFVERFDIAEIRQLRNVSHGLQKILDEEVKPPC
KKIQINIRDRGFFVEYRDDFYLEMKIEAVEKKERERKEEIKVEDVAILFKEVSPELKNPK
LRLNFLFIDLVYDYSTVSGHWAWNSHPEFNEARQKRIDDFKGFLVSMNHKIHSTFLTMTA
SNVEDVTTVLRCLKSGILRKITLTIEQKSKSTLNIDEMAATDQWKQAKHVTINKLISSSI
EHFYHFDTFDIRVQEISIEEIVKLVDALSKSPDFTACTIYKRNCLDTEALKRTLNLENRD
SLQTYPIPNSNLFINFVSGIKITQGEEDPCSLTFCEIKLNRNWRKKRECSLKYPK
>CRE03729
MPPTTPSTLAHWSKMTNDVRRIVVGHLDYGSRCSMKLCSKSDYYLVNMTKFKANNILISG
VNDGDEEGVHIGIDSFSIWFIKKDNETEIERGWKGKKIERYKEIRQEDHYDMSRRFLDKY
HQKFGMLNATSVDIEMVSFSPSPNWKIKCDNFRIFEGPLDWLNASVSRKYKSLKILDVTN
LDWAVDERMLEATDKLNLLSENDMTDDQLGTVKATDVWLHSNRITTNGLIKYLDNSTMIP
YSPTPVEWSTITNDVKRYIIGFLDYESRCNMRLCSKSDYSFVNSISFKANRLSISEVFNW
LLTHFQTIIRCDIDSFTIWFIGKENVTRIDRAWNGELIHEFSEIKHENRYDLYRRFLDNY
HNRFGIINASTISIVLFPHAPSPNWRIKCDNLTLYGLRGGYDVTWLNQCISITFNSLEIA
GGDSTLIEVNDRMLDSSESLKIDVDSSMTDEQLERAKATNFIIRSDLITVNAVKKYLEYY
LKNRRENDRIEIFLQLPRDYDFSRLIPESVVFRKLRIPEYSSSIFRIKLTDFQNENGFNE
PQDLRVRFTPDRANITCETLRRGRSVSLYSLDKDDEDSEYNDVDFDQLSLV
>CRE03802
MTSPLPLLSIPYVPLNKIIDFMEPSSLVSISLCSQKSRSVIKTHRKIPIDGRLHISYNDK
RFRISFNTFLKQFPVLGVFNLSKMPSSVREECIKLNGKQVPVRLNSQRGFLLTYWEEEVE
GLKTLTDFITSLFSVDVLEITFTKKSIWMIDWVNSRQLTPIATAFCKHGKDILTEEEMLH
ILKECPASLETVIYPSPPPNFQFRENFRKIDCLILSHGLWVTIENLLNMDGIEILLKTSN
LSCIDINMLLKHWLSGGCPRLKYFMANVNDEGFDSIFTDLWDDVVIVEDFRQYRSPFGCV
EHLNYGYDLQRADGVTATVCHQENGDMIIVVWPESVYEHV
>CRE04089
MSTLSKFPIYSLPIIVIRKVLKYMSLFELVSLSLCSCSSKKICKSVWTSIQCQTARHYYD
FICLKRPYIFLRLDFYPFQKWKFNFDKLPKSKKKKNETSGYFSTISRNYISKKDKCESPT
QKEGNCSDQLYFSSWTPDEQSFNKKYVTIGDFPPLRVFTMKIWSRSGKLFHDIKMWILYL
SDLFNIQLYTISLGLDQLNSSDIQEIADLYTPRNEKETGIERMMLFKYNKKFQAEKKLIH
SALRRINVTHELEIYLNPSSKFRFDFKNRQSKPMVLHLEYSKVIDINQVIEMDFQSIRLL
RSKLKNYDFKLLIEKWRDGWTPKWTRLMIEFNEMLDIDSYIVGAVTEITDYRDRSVIDRN
TPIHSYKFQDKQEYSFGTLIKNGYHIVRFDESVATVTVENNRIGWFDIQSNSSLSRFKAL
GLHPRTFYVSNDI
>CRE04147
MSTVFHLFSLPYLPLKRVLDNVGPEALLYISLCSRRAKNVAVSYRGPSKNVQLNVHFGHK
NCLSYMEGVDIYWLLNVQKRSKLSYVDRNLATVRIGNFSGIPVEMGELGMNTYWDDCIVG
ITEIGDYAREIFNQEFYEVCIYDKQEDDDHRRAAEWIKNSQGKIQSLKYIVLQDSKLSSQ
DFNVFLKHWMAGDCSKLKLLRVDVEELIDYQIVLDGVEFEERERDLERVYVDEEEHHHTI
RGGFDAKRPSDNVKMTITNGGQISKFFLMIVWPDSAENSYED
>CRE04148
MLVSLLVYRFIQYSSVSYPMTTPFHLFSLPYLPLKQVLDNIGPETLIILSLCSLRSKSIV
VSYRGPSKNVQLKLHFGSKGSLEGSYGSGESIRTYMQLTVEQTGKLTMDETLETVRIGSF
EKVPVKMDYNFMKGKHIKTYWEDRMTGLAAIGDYGREIFNRDIYEVRIGEKQAEDDHRRA
AEWVKNSQGTIQSLNCNFKPKVNEDLDFILENFNYTKQLCLSVEPSEHYSPAELPNFQID
TLDVFYGFWIEQEHLLKMNCKTVTLCYSKLTNQDCNVFLKHWLAGGCSKVKDLSVGVSEL
IDYQIVFDGVDFVERESDLERVFVDDDGTDYTIMGGFDVKQSNVTATITRQSSSHFWMIV
W
>CRE04149
MTTPFHLFSLPYLPLKQVLDNVGPEALIILSLCSLRSKSIVVSYRGLSKNVQLKLHFGSK
DSLEGSDESEEIIHTYIQLRVEQTGKLPMDETLETVRIGNFENVPVKMENNFVKGKNLIT
YWEDRMTGLAAIGDYGREIFNRDISEVCIGEKQAEDDHRRAAEWVKNSQGTIQSLHCNFK
PKIDKDLDFILEYFNYTKKLHLAVKPSQHYSPAKLPNFQIGTLDVFFSFWIKQRDLLTMD
SKTVTLYGSKLTNQDCNVFLKHWLAGECSKVKDLSVGVSEMIDYQIVFDGVDFVERESDL
ERVFVDEDGTDYTIMGGYDVKRSNITATITKQSSSHFWFIVW
>CRE04150
MTTPFRLFSLPFLPLKKVLDNFGPQGIIILSLCSLRLKSIVVSYRGPSKNVRLTLDFGLQ
DSLEDSDESNSRILLRVEERKELPMDHNTMETVRVGSFEKVPVKMGDRFGRGKNLIIYWE
DRMTGLAAIGDYGREIFNRDIYEVCIGGKKEDDDHRRAAEWVKNSQKTIQSLDCNFELKI
DNDLDFILENFKYTHTLFLCVKPSENYIPAKLPNFQIDDLRVRNSFWIKQNHLITMNCKT
ITLYDSKLTNQDLNVFLKHWIAGGCSQLKDFYVAVQEQIDFDVVLDGVDFTEREIDLERV
YVDKDGAEYTIMGSFDVKRSNITATVVDQPDVFWLIVCTSRLPVIPPSLLASPLFYYFIQ
SSSVSYPMTTPFHLFSLPYVPLKQVLDNVGPEALIIFSLCSLRSKSIVVSYRGPSKNVQL
KLHFGSEDCLEDSNESCKNVLLRVEETRQLPTDHNTMETVKIGSFGRVPVRMEFLYLWDD
NLWEDKQCLTMYWEDPITGVAAIGDYGREIFNQDIHEVRIVKKQANNDNSKYKPKIDEEL
DFILENFKCTGKLFLYVKPSEHYSPAKLPNFRIDTLDVHYSFWIKQKNLLAMNCKTIYLR
DSKLKSQDFNAFLKHWMSGGCSKVKDFCVIIQEPVDYEIVFDGVEFIEREEDVERVYAGE
DGYDFTVSGGYDVKRSNVTATITSQCPSHFWMIVW
>CRE04154
MTTPFRLFSLPFLPLKKVLDNFGPHGIIILSLCSQRSKSIAVSYSGPSKDVKLQRMYYNG
IDLCHDFTDLINVDNVSDLEHLEDPILPTVPIGKFGNVQYEMDGDCLVTYWYNQLTGLTE
IGNYARQLFNRDISQVNIGGTDMDDYKRLIKCTMDTQKYIENFHFEPENTLDEDLDYVLE
NVKCTGCLSITAKPSENYRPAKQLVCDLDQLAIHYGFWIKQEDLLAINCKIVRMEGGSKL
TSQDFNVFLKHWMTGGCSKLKLLHVSVEEVINYETVLDGVEFIERGDDMKREYVNDENTV
DIMTGGFDVKRKSDNITATITESSKRFYMNVWPDFAGNF
>CRE04160
MTTPFRLFSLPYVPLKQVLDNLGPHGIILLSLCSRRSKNLAVSYRGPSKNVQLHLMYGDS
FGSLANDLTGVWEAIDIKNLGSVRLGTLPSGKFRDVQYKMDGDCLVTLWEDKLTGLIEIG
NYAREIFNQDIYQVSIGDEQAVGYRRLIEWTMDTQKSIERFYFGIKKTLDEDLDYILENL
KCTGSLSLLARPSKNYRTAKPLFFNLNVIYICKSFWITQRDLLGMNCKIITMYNSKLTSE
DFNVFLKHWMSGGCSKLKLLLVSVKELINFESVFDGVEFTERGRDVERIFVIVDVSARWP
SSGQVKYPTIGRSLICNSKQRMRKNGKVCEYEHRTI
>CRE04183
MSALPILHFPTNTLTKIIDFLSVEEQLNLSKTSKSALKTVQTTTALYSYTLGIYYNDKFE
IRLSQLLKTGIEVDSQLMRAGSSYSSKLENFIKRLATVYHKPTVCLTFSKGLSSTKLVTC
TITLIKSLKLEIVSLRTHASWATSRHLNKLTTTKTIFFTHCKLDLLDLVRFLKRWMEGSQ
QEYVRLDGCQVRLKTIFGNLYGTRVRRVMLDGSATGTPDDSSAAGTPDDSSAAGTPCDSS
AAYTPADSSAAGTPDDSSAAGTPADFSAAGTPADSSAAGTPDDSSASGTPVDFSAAGTPA
DSSAAGIPAYSCASCIPSNNLKHKIMTFSRPRWFPKGECFLVRQKNGREALVYQDETTNE
DFVLRTDFHIIPDSREDSDSDSDDSDEEDTESETAGDCYSSDEYGDENYRLC
>CRE04189
MREVSKPFPLFRLPVVPLTKINRYMDLQEILLISLVSKKSAYIMRSLLPPNWFDLKLSFY
SNYSEYIIKIVLRTKEPWDPVITKGRQLEKFYKLQVTEPSGDVSYQWAEPQLQDLVNITL
THFATVFNPTISISFKKVYSEEFVMGVMDHVKQLNLVKKSIKLPAVSMSPENYKRILDEC
KEVSKLWLYCEVTTDFEYHLKPDFRVDDLLISDGHWMHLEDFSNCKTVTVLNSSEHKQLT
YANPEVPRALIRKWIESDCQLEYLEVRAYWVGIDYREVLTGLEHRPTEQTEHSHSVEITR
RCDGKKATVKCEKFRFEFKVIG
>CRE04190
MTEVSKPLPLFRLPTLLLRKISRYMHLREILLISLTSKKSAFIMRSLLPTNRFFLKIKFS
GESNIFLGVKKGPWAPIIFKGEKTGDVFELQIAERNGDIIHRWTSHDLEAIVKPLLTHLA
IVFNPTISITFGEICHQEFVMGVMNHVKQLNLVKKSIKLFPRSLSSENYRYIVDECRAVS
ELWLFCKVESDFEYRAGPGFRMNYLYVSDGHWMHLDDFSNCKRVTVRNCSEHKQLKYANL
EVPRALIRKWIESECRFEYLDVSSFPVKFDFKLVLQGLESRTIEQTEDFHSVEITRRCDG
KKATVNCGLYHFELKVIY
>CRE04191
MSKVSKPLPLFRLPTLLLTKIIRYMNLKEIFMVSLASKKSAYIIGSLLPPNLFNLEIDFS
VESKATVGAEKHWIDPLVIKRMGVYGRPVAKQFCDVCSQWAEGDSVKSLLTHLANVFNPT
ISIDFGKICHQEFVMEVMNLVKQLNLVKKSIYVSCAALSPENYKYILDECKTIFQLSLFC
EISSDFEYRAGPDFRMVYLYVSDGHWVHLEDFTNCNRAIVHNHHHHQQPKYANPEVLRAF
IRKWIESECRLQHLEVYGGFILFPFREVLSGLEYRSVLVPSLQYS
>CRE04193
MSKVSKPLPLFRLPTLLLTKIIRYMDLQEILLISLASKKSGFIMRSLLPRNWFNLKLLFY
IKETEIVLGAKGPWAPVRVKYENGGDLFKLQITQRLENVFYQWAGPQLQDPVKLLLTHFA
TVFNPTISIYFGDICNQEFVMDVLPLLKQLNLSVKVLKFWDAQISPETYKYVLDEYREVS
ELWLFCKISSDFEYRAGPDFRVDNFRVGEGHWMHLEDFVNCKEVAVYNHHQHKQPKYANL
EEPRALIRKWIESECQLELFTVSSFPDKFDFRLVLQGQGLRTIEQTFSSHSVEIIRRSDG
KKALVTCKWGFFELKVID
>CRE04194
MTEVSKPLPLFRLPAIPLTKISRYMNLQEILLVSLTSKKSAFIMRSLLPTNRFFLNIKIS
EESNIFLGVKGPWAPVIVKGEKTEDVFELQIAQHNGDVIHRWTSLDLEAIVKSLLSHFAL
VFNPSISIHFEEVFSEEFMMGVMDHVKQLNLVKKSIKLSSFPMSSENYRYILDECRAVSE
LWLFCKVESDFEYRAGPDFRIDYLHVSDGHWMHLDDFSNCKKVKVFDRSEHKQPKYANLE
VPRALIRKWIESEGRLENLEVHGGRGGINQRKVYFEMNETPGCFKATSIPYTFDFKLMFK
GLELRTTEQTVNSHSVEIIRRCDGKKATVTCGWNYFELKVID
>CRE04195
MSEDSKALPIFRLPTLLLTKISRYMDLQEVLLISLASKKSAYIMRSLLPRNWFNLKLCFY
SDETEIVLGAKGPWAPVRVKYENGGDLFKLQITQYSGDVSYQWAGSYLQDPVKLLLTHFA
TVFNPTISIYFGDICNQEFVMDVLTHLKKLNLLVKILKLRDVYISPKNYKYVLDEYREVS
ELVLFCKVAEDIQYRLGPDFRVDDFRVREGHWMHLDDFVNCKKVAVYNHHQHKQPKFANP
KVLRAFIRKWIESECQLKYFKISSYPAKFNFELVLQGLGLRCL
>CRE04197
MDRGFPLFRLPGVPLTKISRYMHLRDILLVSMASKKSAFIMKSLLPPNWFNLEMKFSNES
EITLDLKGTWNPMKVKSQKNGDVYELQIAQDNEVITYRWTSRDFKAIVKSLLTHFALVFN
PTISIDFETVYSQEFVIRVLQHVKQLNLMITFLKILSGNISPEGYKYILEMHREVPELSL
FCEVAAHFKYRVRPDFKVDDFLVSDGHWMHSEDFVNCKKVTVLHRNDYKQNTYANPEVPR
ALIKKWIESECRLEYLEVYGGWLGIDFRQVLLGLEYRLVSMRLLELLCVFLQNNRTIRIL
SKCRNYQEMRWEEGDS
>CRE04198
MSEVSKPLPLFRLPAIPLTKISRYMHLREILLITLASKKSAFIMKSLLPLNSFYLQMRFS
LAAREIFFGTKGPWDPVTIKIQTEDDIFKLQVTQPSGDVSYQWAGLQLQEPVGLLLTHFA
TVFKPTISIHVEKIYSQEFLIGVINQVKQLNLVRKSIILHRVNLSPENYKFILEECKEAT
ELLIHCKVAPDFEYRVGPDFRVDHFSVSDGRWMHLEDFTNCKTINIYENPNYINPEVLRT
LIKKWVESDCRLKHLKVNGSSVGIDFSELLTGIEHTTTEQTGEPHSVEITRKRDGKKALV
KCHRGDFELKVID
>CRE04200
MSEVSKPLPLFRLPTVLLRKISGYMHLREILLISLTSKKSAYIIQALLPPISFEMQLSLY
SHIYIALGNKDSWDPVVFKAQHSGSFSYRGDEKELEKVVKFLLSHFALVFNPTMQEVSFD
EGCSQKLMISVLKHVKRVNRVAATEIGEISISPENYKYILDEFREIPRLALNCKVASDFR
YRTDRHLFKVEDFIVDDGHWMHLEDFTNCKMVTVNIENHMYPNISVMLRTFIEKWIDSAD
WRLEQLEVCSYLAPINLSEVLVGVEYSTVELNEQSETIEITKKSDGRKATVKCGEISFEF
KVID
>CRE04202
MTTPFRLFSLPYLPLKQVLDNVGPEALLILSMCSRRSKSIVVSYRGPSKDVRLTLKFGLG
DRLEISDEFYVLLVVKTDLPIDRNTMKTVSIGSFGKVPVRMELLYQDGDKQGLITYWEDR
ITGLTAIGDYAREVFNRDISEVMIGEKEADDDHRRAAEWVTKSQTPIQVIHCDFRQQVDT
NFDFILENFNYTHTLSLHVIPSKHFCPARMPNFQVDSLHVLFSFWIKQEHLLTINCRYIL
LENSKLSSRDFNVFLKHWMAGGCSQLKVLRVYVEEPIDYRVVFDGVEFTEREGDVERVFV
E
>CRE04203
MPHPFSLFSLPYLPLKQVLDNVGPEALIILSLCSLRSKSIVVSYRGPSKNVRLQLNFGLG
DRLVDSDELYTNVLLVVKKDIPTDHSTLETVRIGSFGRVPVRMELLYQDGDKQGLITYWE
DRITGLTAIGDYAREVFNRDISEVMIGEKETYNDHKRAAEWISKSQKSIQAIHCDFTQQV
DTNLDFLLGNFNYTHILSLHVKPSEHYRPAKMPNFQVDNLHILYSFWIKQDHLLTMNCNY
IALQDSKLTNQDLNVFVKHWIAGGCSQLKKLDVDVKEPIDIEVVLGGVEFTERGDNVERV
FVNEDRIPYTISGGFDVKRSNVTATVVDVGQQSKIFWMIVW
>CRE04205
MTSPFRLFSLPHVPLKQVLNNVEPEALLILSMCSRRSKSIAVSFRGPSKHVRLSLNFGLG
DRLEGSDKRDVLLVVKKNLPMDHNTMETVRIGSFEKVPVRMEFLYQEEGEQCLITYWEDG
ITGLTAIGDYVREVFNRDISEMMIGEKQDEDDHRRAAEWVKNSQGTIQILHCDFKPKIDN
DLDLILENFNCTERLSLYVKPSEHYSPARMPNFKVDSLNILFSFWIKQDHLLTMNCKYIV
LQYSKLTNQDFNAFVKHWIAGGCSQLKKLWVTVEEPIDYGVVLDGVEFTERARDVERVFV
DERRTSHIITGGFDVKRSNVTATVVDIGQQSQLFFMIVW
>CRE04209
MTTPFRLFSLPYVPLKHVLDNLGPHGIIILSLCSRRSKNIAVSYRGPSKNVKLQLMYGDS
FGSLANDLTGVWEAIDIKNLGGVRLKTLSNGKFRGVQYKMNGDCLVTLWEDKLTGLIEIG
NYAREIFNQDIYQVNIGDEHAVGYRRLIEWTMDTQKSIERFYFGIKKTLDEDLDYILENL
KCTGSLWLFARPSKNYRTAKPLVFNLNDICIHKSFWIKQRDLLGMNCKIITIYNSKLTSE
DFNVFLKHWMAGGCSKLKLLHVSVKELINFESVFDGVEFTERGRDVKRIFVE
>CRE04210
MSTPFRLFSLPFLPLKKVLDNFTPQGIIIISLCSQRSKSIAVSYRGPSKDVKLQLMYYNA
IDLCHDFTDLINVDNVSDLEHLEDPILPTVPIGKFRNVQYTMSEDTDEDCLVTYWYNQLT
GLMEIGNYARQLFNRDISQVNIGGTDMDDYKRLIKWTMDTQGYIENFHFEPENTLDEDLD
YVLENVKCTGCLSITAKPSENYRPAKPLVCDLDQLAIHYGFWIKQEDLLTINCRVVRMEG
GSKLTSQDFNVFLKHWMTGGCSKLKLFHVSVEEVINYETILDGVEFIARGDDVKREYVND
ENTVDIMTGGFDVKRQSDNITATITENSKRFYMNIWPDFAGNSY
>CRE04214
MTTPFRLFSLPYVPLKQVLDNLGPHGIILLSLCSRRSKNLAVSYRGPSKNVQLHLMYGDS
FGSLANDLTGVWEAIDIKNLGSVRLGTLPSGKFRDVQYKMDGDCLVTLWEDKLTGLIEIG
NYAREIFNQDIYQVSIGDEQAVGYRRLIEWTMDTQKSIERFYFGIKKTLDEDLDYILENL
KCTGSLSLLARPSKNYRTAKPLFFNLNVIYICKSFWITQRDLLGMNCKIITMYNSKLTSE
DFNVFLKHWISGGCSKLKLLLVSVKELINFESVFDGVEFTERGRDVERVFIE
>CRE04236
MTEVSKPFSLFRLPGVPMTKISRYMNLREILLVSFVSKKSAFIMKSILPPNWFNLEMKFS
ENSEISLIAKGTWVPIKVKSQKTGDVFELQIAQDNGVIAHRWTSRDFKAIVKQLLTHFAT
VFNPTISIDFETAYIQEFVIRVLQHVKQLNLVITSLKILSGNISPEGYKYILEMHREVPE
LSMFCEVASHFKYRVGPDFRVDDFLVSDGHWMHFEDFVNCKKVTVLHRNDHKQKTYANPE
VLRAFIRKWIESDCRLEYLEVYGGFILFRFREVLSGLEYRTIEQTEYSHIVEITRRCDGR
KGKVTCGTDHFELNVID
>CRE04238
MSEVSKPLPLFRLPAILLREISRYMDLQEILLISVASKKSAYIMRSLLPKNWFNLKLLFC
TETKIVLGAKGRWDPVIVNGGKVGDLIKLQITQPSGVISYQWMGSNMQESVELLLTHFAT
VFKPTISINFEEDCNQYFVMGVLKYVKQQNFMITSLKISPYISPENYKYILDEYREVPKL
RLFCKTSLDFEYRAGPDFRVNDLYVSDGHWVHLEDFSNCKKVAVRNCCGKTNCCGKTNYC
GKNKQLKYANLEVPRALIRKWIESDCRLEYFAVSSFPIKFNFRLVLHGLGFRITELGQAF
HTVEITRRCNGKKATVACSEYEFVLEVID
>CRE04239
MNAVSKPFSLFRLPGVPLTKISRYMDLREIFMMSLASKKSAFIIRYLLPPKLFSLKIEFS
VESEATVGAKGHWNDPLVIKRMGVYGRPVAKQFCYVCSQWAKGDSVKSLLSHIAIVFNPT
ISIDFGKICDQEFVINVMNHVKQLNLVKTSIKLSFAVSSENYRHIMDECRDNFKLWLHCE
TSSDFEYRAGPDFRVNDLYLSDGHWVHLEDFVNCKKVVVHNHHHHQQPKCANPEVLKAFI
RKWIESECRLQHLEVYGGFILFHFREVLSGLEYRSVLMPSLQYS
>CRE04240
MSKIFKALPLFRLPTILLKKISRYMHLQEILLISLASKKSAFIMRYLLPLNWFNLKLLFF
SGTTKVVLGAKRLWDPVIVKSRNIGDLFQLQVTQPSGDVSYQWAGPQLQELVKILLTHFA
TVFNPTIYIHVDKGYSQEFVMGVLKHVQQLSLMITSLQIYANISPENYRNILDECKEVSE
LSLFCEVAAHFKHCVGPHFRVDDFLVSDGHWVHLEDFTNCKRVSVWNSTGHKQPKYTNPE
VLRAFIRKWIESECRLEYLEVYGGRARMDFRVVLSGLDYRTIEQTEYSHDVEITRRCDGK
KATVKCGTYHFEFTVIY
>CRE04242
MTEVSKPLPLFRLPTLLLRNISRYMDLQEILLISLASKKSAFIIKSLLPLNSFNLKLLFC
TETKIVLDAKGPWDRDPVTIKRQKDGYIFKLQITQPSGDVSYQWAGPQLQELVKILLAHF
ATVFNPTISIKFGDWKFRNLGQGFAMSVLKHVKQLNFMTTSLKIFADISPENYKFILDEY
REVPELWLYCEVTKDFEYHLGPDFRVDDLLISDGHWMHCEDFSNCKKVAVWNSSGHKQLK
YANLEVPRALIRKWIESDCRLEHFTVSSFPIKFNFRLVLQGLGFRTIEQTEDFHGVEITR
KCDGKKATVTCSEYDFELKVID
>CRE04244
MSKVSKPLPLFRLPTIPLTKISRYMDLQEIFMVSLASKKSALIIRSLLPPNLFSLKIVFS
VESKATIGAEGHWIDPLVIKRKGVYGRPVARQFCDVCSQTIEQTVYSHSVEIIRRCDGKK
ATVKCGSRDFVFNVID
>CRE04247
METSRPLTLFRLPAIPLTKISRYMHLQEILLISLASKKLAYIMRSLLPLNWFNLKLSFHN
ETKIVLGAKGTWDRDPVTIKGQKDGYLFKLHVTQLSGDVSYQWAGSQLQELVKILLTHFA
TVFNPTVSIHVEKVYSQNFLMNVMHQVKQLNFMITSLK
>CRE04249
MSEVSKALPLFRLPTILLRKINRYMDLQEILLISLASKKSAYIMRSLLPKNCFTLSLLFI
CNHSDIFLGSKGLWDRVKVSGQNVGDRFKLQVAQPSGDVTYLWAGSYLEDPVKLLLSHFA
IVFNPTISIYFGDTCTQNFVMDLLLHLKQLNILMKDLTLSRFFISPENYKYVLDEYREVS
ELYLFCEVASNFEYRAGPDFRVDDFCVSDGH
>CRE04350
MSLLHLPDELLLDISDRLDFRGISNFRKVNRHLRSLLDTYPPTHNFSFIGMETYQDGVEV
NYSSQNERSYHHLYKTKNAKINRNRHKEIIGEDFVKMFSQDFKLALSYQKSPLPTLILHA
EKQTSGVEEIATILKSRSKPLPVKNLELIVNAQSEALKILPFVDPDVLEAIQLFQLEQGQ
NKPHVPLKPEEFEHLTPWKSAAVLFSDFWIQDTSSLHHFLHFETVIVRVEKVYLKDLFML
RDILLNKTHSLIDISFNYSEFPGLDSIGQMLNVDVCAALPEHAYYKIPNSNDYLVVSVNF
LMIRFERVDSEYVQYEEDSRADFFVV
>CRE04353
MAPLPDSFKNNSTFLKSCILYEALHKKPVSQSYRNFCEKIGDDVMSYYDFEYWYCRFYHG
EMDFEHDRSTDPPHHTFPQLPAEIHDMILKSLNCKAKINMRRVCKRMKQIIGNQVVMYNQ
ISVSLGGNSLSVKLNDKKCVEYQKDTDNTFCVIRRPGKPDQKKSTGYLETALQDMSFSLR
FLTIRTQKLTIDLEKDAPLDFLNTLAKYFTKNRFLARRIVILISKKTDCPKILELMEPGF
LEEIFIGHHTKRCVSNWADSIYVLEQWKQATHVDLSDYIKLEFNQLRHYYHLKHFEVELK
DFTMEQADVMRNKLISLPQFESCKIFAPGFSAPRLKTWELKELPGIGTGTESKIYRYARE
DTDKVLDIEFLGQHFFSISRA
>CRE04355
MIFPILRLPYLVLNKILDHLNVFELVSLSVCSNRCKWRCKQFRSTKEQITTFHLEFLSTK
GTTFLNFYPSLEQQLVFELKKLEELQNLNNYLCIANNLYVTRDWSPRVFPTGRDRWFPFC
SYLSKYHQTVYYSTDLAASTLTWVRFLSELFSAQPTSLSLTFNCFNTEEIDRIMDCHCSV
TNFEINSDSNQEVDQKLAISILERQNATKELKISLKPTNETFQFDLNSFRNIPEFLEIGH
SFWVKWEQVLDLRSNANYILRSNFLNIHFKDLVEKWKGGWTPKWNRIMIESNEILDIDSW
ITDPVINLGQEDLGNIRNLIRQNQIMHAYKFHFKERYPYGDIVKTGYHITRQDKSIATVT
VENNKIGWFILQSAEPDDVFMVYSHLRTYQCNDPPGRPVVSYFPARGTPLS
>CRE04363
MSLLDLHDDDLLEIAGNLDLRGISNLRKVNQRLRNLIETRPPTNNYSSVVVTADDDLKVV
YDSGTPSGQETILYSNVEQNAEQNCLVNQKTLVGQDYREVFCRDFELNIRYQKGVMNRLC
VVEGNKSLGFKRICETLQSRDTNLPVKFLRVFCDFQRQVFQILSAVEPLTLKSIHILLFR
DSTQQLDEYERLEQWRSAEELDGNVNVDSSTHFRRLLHFRKVTVCVERLFLKDLIVLRDA
FLTNPHNQKFKSYFPQFPELREFMDLLGMEKDLGDLEEDSLSKMYFRIPNSSDVLAIGVC
LNLFKFRRLVVAEKYAGKNVIEDIGTVGFFQR
>CRE04365
MNLLNLPDDNLLEIAAKLDLRGISILRKVNQRLRNFLDLRPPTNNFTKISIEGFIYYPRT
QVIYESATGTETILYDDKDQAGRDFEVNIRYQKGVVDEFSINFKHAEDPVVKKIQETLKS
RNKMLQVKKIFLRGNFQRGLFEILQFLDPTSLKTIATFMSEGDEIQQFDDNCVQLEQWRS
AEEFTSNIMIESSACFSKLLHFREVNIWANEIRLEDVLLLRKPSLSNPFFECFSFHTTVF
PEFDEFLRLLGVPPADQTDGRFMAKYFRIPNSSDVLLIRVFRNRCLFCRSAEAERHAGWE
LIEDIGTVEFFQR
>CRE04367
MSLLKLPDDLLLEISGNLNLRGISNFRKVNPQLRSLLTALPPTKNFSSITVAIEQEVMTS
IFESKGAHHEAVAYIKRDDGCQVNGKLFPGQDFVDFYIRDLEINLRYQKGVLDDFIVIQE
DGANDSAGKVSNILESRVRPLATRSLLMQLTNSNQVSQFLSHLDVSSLERIHINGKERYI
PFRFEEFEHLEQWRAAKSFYSTVYHENSQVFSHLLHFKKAEISVDNLFMRDLLAVRDAIL
SSRLTEFTVHYVNFAEEEEFKDLLEVETDQWPRVHFKVRRSFSMTRMSICLTPFQ
>CRE04368
MELLDLPNDMLSEISEKLDLRGVSNFRKVHPRLRQLKPITNNFLEISIIKEDNSISVNFE
SDFERQGILYKKTEDGCLVNQKTLVGQDFLEIALQDFAINIRYQKGKLTEFVVEDDDNNE
VAEKVSNILKSRVKPLATKNFVLRVPNSNEVSNFLPYLDATSLKDICLNCNERDIPLRFE
EFEHLEQWKNAEHFYCTVYLGDSGVLARLHHLDTVDVHVHNLYMKDLLPLRDVILNDASK
FSIFTVNYTNFAEEEEFKNLVKTEKDKWPYVCFTCREKVETTEPSPQKFQAVSLQQDLL
>CRE04369
MKLLDLPDDMLSEISDKLDLRGVSNFRKVHPRLRQLKPITNNFLEISIIKEDDSISVNFE
SDWERVGILYQKTEDGCLVNQKTLVGQNFLEIALQDFAINLRYQKGKLREFVVEDDDNNE
VVEKVSNILKSGVKPLATKNFVLRVPNSNEVSNFLPYLDATSLRDICLNSKERDIPLRFE
EFEHLEQWKTAEHFCCTVYLGDSEVLSRLIHLDTVDVHVHNLYMKDLFPLRDVILNDAFK
FSIFTVNYTNFAEEEEFVNLVKTEKDKWPTVCFTHRERLETTELSPQKFQVVSLQQDLL
>CRE04371
MELLDLPDDMLSEISEKLDLRGVSNFRKVHPRLRQLKPITNNFLEISIIKEDDSISVHFE
SDNELQGGRYQRLH
>CRE04396
MNDFDYLVVKYLHQKHTCDLLSERFTTLRTICHQNESLMDYTNKGREVIGYQNGLTLDFQ
NWSDFLKSEKDNLPNLEEKLKIYKENTNVIEKQYFNLMNGDIKNNIEVMKKCLAKGKYDY
YNLMDSLYDRISYNSNLSQMILSFKSCLTFPNTGYTNGKHSYGFSFLKLPLVARDHVIRM
MSFVELIQLSRCSEKTKSIIYSLSFPNILSLDLVFRKRQNIITPDWNEYKLCLKLKNSST
FNIIVSNRHQEDGSSRSFNDSRLGYRRVEILELKKSINIVCENGTFSFFIYLVDFLSDVL
RMTINNVYIDLRTLCSTQLHSFFCWKSAKLIKNLSIENGRVRSETLTFIFKSLSSLKSLH
FSCGLEAAKLSSPLIVAGCVKMLDGRWMTCDALIKIYCEELLIYFNKLTCTDINLFIKNW
INSNDTTLRVFQVAGSHGNDTETLFRGLEDLLKPWNKSERGPIFETQAYALDCQNGLDIQ
RSDGLIATLCVDESVFSFVVWHDRFPQVTKQLPSPEKSILVQFLAAFLRSTEWYQVVEN
>CRE04443
MTSFSPLFRFLSWIISILFQTFKSFLIFNGLLPPPHFPLLRVPYVPLRRILNFMDPDALV
SLSFCSQKSHSVIKTQRRAPFDGRLCVSEYPRNVSFRTFQNHTCVLSVCNSSFITSKERE
EMEYVRMNWMYRRVPVHNSNGNLVWYWYDTKEGLETITDYVTDLFNIDVSEVCVLRDAIK
MIKWVNWRQTTRLKKVVYRAWDVILSQEMIYLLKKCTTLSEISIHSEAPPNFRISKKFRR
IDYLDIWYGPWVTINNLLTMDGIVIHLEKSSLTNTDLNVFLRHWLSGGCPRLKLFSATTD
SVDILQVLDGLLHNAVFVEDLRDYNCPYGNRWILWDGYDIRRADGVTATVHYQPLSTLVI
AVWPETTHNYN
>CRE04444
MGRRDMRLWKTNRIWVTWEKYSSPAVLPRHSHSPILHTHPFPPIQSPVVFSPRMTFLFAL
LLCWIISVFFQAVKSFLIPNIPLPTPHFPPSQTVSTRQPDVSVPTSPFPLLHIPYLPLGR
IIDFMDPKTLVSLSFCSQKTHSVIKTQRRAPFAGRLCVSELDSNLSFRTFGNNNYVLSVR
DCSYFSSSERSDYVIMKGQYVPVEVYRSKGNLVSYWYNTTDGLKTITDYVTDLFNIDVSE
VRVSKNAINMIEWAIIRQKTPLESVTVCGVTSSEEELIYILRDCRCSAQAQINSYAPPNF
RFSKNFRRIDFLYILYGQWVTLDNLLTMDGIDIILGFSSLSDSDFNLFLKHWLAGGCPRL
KYLDAGIHSVNILQVLAGLMHNTVYKENSRNYTSPSGYTSILSDGYDIQRSDGVTATVNY
QPPRTFVIAVWPEAAHNSN
>CRE04446
MTSSLPLLSIPYVPLNKIIDFMDPSSLVSMSLCSQKSRSVIKTHRKIPIDGRLHISFNDE
RFHISFNTFLEQFPVLGVINLSKMPSSVREEFIKLNGKQVPVRLNSQRGFLLTYWEDEVE
GLKSLTDYITSLFSVDVLEITFTKKSIWMIDWVNSRQQTPIATAICEHGKDILTEEEMLH
ILKECPASLETVVYPSPPPNFKFRENFKKIDCLILSHGLWVTIENLLAMDGIEILLKTSN
LSCMDINVFLKHWLTGGCPRLKYFMANVDDEDFDSMFTDLWDNVVIVEDFRQYRSPFGCV
NHLHYGYDLQRADGVTATVCHQENGDMIIVFWPESVYEHV
>CRE04447
MTSPFPLFHVPYVPLDRIIDFMEPKALVSLSFCSQKSNSVIKTHRKVSFDGRLLIGGSDK
NASFLSFTNYTFGIVLKRNQVLRAHKFVDNINYENMELVKMGGQHVQVEVDHLHGYLISY
WDNTVNGLKVITDYVTNLFNIDVSEIWASKQSLHMIEWVNSRQKTPLRNVSFADSSTTAA
SEEEMIYILKDCRPISRLGIHLKPPKNFRFTGKFPKIDCLEISDGKWVTLDNLLTMDGID
IVLKSSTLTNTDLINFLRHWLSGGCPRLKLFSAATGSLDILHVRDGLLPNPVLVEDRRDY
TSPFGYKRTLSFGIDVKRADGVTATVCKQVNGTLIIAVWPVTTYNSN
>CRE04565
MSRFTARFTSTFGDKDDSGDENKTVFADESVPVFPCYNLYPRSSKLSVSGNSARLKSINL
NDNNDIEEDTLPIRRIGARKRDNPFKKYQVPDEIVDVIFSNLRKRDLLSAMQVCQQFYAV
GHVSRNWTITDVMERPITELTLITLMKRKIRILRLAGAKPDPISRVNVRMFASCMLGTSR
IECLDLSRANLTVRQLLILLKPCRKLQCLSVEGNVLDDQVASCISDNKNLRELDISMTRG
ISINGARMISQKCNNLEQLNASWCGLSEPILRVIIDNITDKLRKLNLSGSIREDGLNDEL
VDAFSSKADNITDLDLSDNGQLGDAVVATIMARFPKLTHLSLNRCYAMDPNIIVHLNIKP
SLIFLNVHGCITENNMKLFLQMCDRLKCNTQLFNFTAKPTSNNAPFIWGHNMLEY
>CRE04904
MKFLRFPTLVLEKIFENFAVPELLFLSFCSKRMRFLIQLLEKCRLKDIKTINYSFVSDDR
VMILGLSNNNKPSIDLVLTPVERKKMVPMGLFGMDRDMICCIDWSSLCWYSKYLYDKKKK
EVIVQGVHNYLYQFFGPSIRYQVVSDCDELPPKLENIQLSHIALTKLKTKQKKVEDYFKA
SPYQEYMRIHENMNGMISQKSVVYLTKHLEIDCCHSFGDDALFRFKGSSLLLVDAMFSDK
TLIRFLNEWKSGTAFQQLKHLSIHCPSHQFLDPSTVQREVGMQYFEGFLEMKWKQWTMVG
RFQDKRWIPRSFKSRDYLIREFDGAGASIQISSTHFNFVVWSASKNSQHI
>CRE04990
MTNLPPNSRIDLRDHVLYDKYQRFHTEKSYSNYKKLFERMVKGSISFEEYESLDRSIPDI
RGCILLDVINGKSAEKSIDDLCDAFKYYKIDKEDHGYWYKRFGSGHLFSRITFSNLPDYV
IGKIVEKCDIKSYLNLRNVSYGLRAIIDQQAPPCTHI
>CRE04991
MTDLDPNSPANLRALILYDIAQRKTMRESIENHRVLCEHLVKKAISYDEYELCFNRCLNE
IYHSTIEKRDLPIADIQVCILSDVIDRKTAEKSIDDLCKAFKNHKINKEDHDYWYKRFHR
EHVIQVTFSDFPEDVLAEIVGRCDMKSYLNLRNVSFGLRAVIDQLAPPCTDIEVRCRARL
EFGVYGALPADSICFKTPDSCLPIEEIEKRMPRSLTFLLRNPKLQLESFGVVKFAFQGFL
SDTETVIRVMNIFNRTIHVKHCSIDVDSEKELIGMLQCFKPGTLEKIEFNHDFPLSNQID
EIDQWIQAKHLVFTGDEFPSIDHLYHFSTIETRYVPMHLEDLVKVILVISDSIPIWTNFE
HIKIEDEDTDTEEVKRALNLQPTASPEVYSIPNTNLFIQFERWNSTMLKIYKS
>CRE05017
MENFERLVTILKNFAMAANSDPPIPLIRTRIRLLALPQKAFENVLRQMDFIFVFDLSLTS
KRIRGLIKEMNFQFDCVEINNMHRRKSIVFRNNYKEPDLIFRFDEKCCEWGWQIQMGKQA
ILVRGRNNMQREYYCETKSFESDLKPMLDYISSVFRFRAGFAQIELNQRAAKLRELIEHP
IFNNRLVIQLSGYLRDGYRGLESLLHTYRNLEGLLINFQFIRGYFDFKDIFHLKRICFVD
AMWMTREDLLSLEFQRLKLLCHNLCGEDVNLFIKHWQAGGNPGLRRLDLSTAYGRNIEMV
KVLDGLNVVLWDKQRRDGDYVMDMIQSPYTIDARRGYDIERSDGLLATILQTDVSFYFLV
WHNPFNTQFSYPNKAYRIVNNL
>CRE05033
MPNHRKRRPRVGLTDMPEVVMKNILEKSNFQSILKLRKVSRDFRNFIDDEKPEFHLEIIG
IHMTSEQIKIFLKGLSENEAPHIEYQKHEKGCQIVCSRRTKSKTYLLENEDFVEVFCREL
EQIMSHQKNSVLLSFSLTAPNIPDEFKRILKAKPIPIKTQIFAMTTKTHSQVMDVLPHMN
PKYLKELCFYSSANSPHKKWIFDGIVESDQWKTAKTLEAVQFFVDVPLKNFHHFSAGNYF
VNAVTAEELFELKEVSGWVLSRNKKKHNFQNYLNSNKLKRVFIGYLDEEPLKEQELHVLF
GKPYFPNPRRKVDRGRWYFRVAETDSAIHFVLYFAKTLQLSLVNLSEVPSNAELR
>CRE05075
MTSPVSLIDMPDLVLNNIFSNFDPRSILVLRKVCRDLRNYIDDVKPDLQIKCIEISIGLT
RQRVREVSLILMASKSSHHIFYRKYRNGTMVVCGKKKKVLEDADYFNVFYEELDFLLSRQ
KSLLNSFRLNLTEYDSEFSKLLKRTLKNKNEFQELEVEYFQIKADKHQVFEILSYISPKS
LTRIELHLAKPTEIETEQLEFMDRFHDTKELYMENIIILGRVECFIHLSRAEITVYRVTV
EELFLLKEAFLENRHFKHFLLHYRHFVDDGISYLRRIILENRRLRETFGPPSTTNNKSKE
MEWYFKIPFTDDALYFFFSYQRSRFARVPLSVVPNVAV
>CRE05076
MTEPFLLNVPDVLMNFILKRVDFRSILVLRKVCHDLRNFIDEYKPESHLQNVGVCVTSDS
IKLDMPFNIISLNYQKSVDGCLITSYKSKQKLLLSSDFIEVFLEDFKSLLQFQKDSVNHF
YFHFKLFSSDENNFLKRMEQSLKSWDHPIPIQRFNSTTVSQKEIMSILPYLDAKCLKTIE
LSTPDYDRIIPMEMNQIIELNQWKNGKTVTIQKLMTSTSLHHFSHFSRVTIVCNFLTGQD
VTILKDVSFLKLFESFQSVSLQMFLASTSLKSFQVNAKCVNIRQYCEILGPASTDRSRFG
KITNAWTYNIPQNDRCLKFNLSGEMNNWMSTVSTVTDFSLRTETTESTVTSVTEDKDTTE
SIATNSLVTTATDKAATQDAEVTTAAAEETIFLWKRSSVDDKVNIVMDDFAKVTQQKPPE
LVSVVVQVHETKVSLKRLYRLQNGQSEWLDRTFSRVNKNIPLEAQGTRFEGMDLISKAFH
DLNAIMEGHNNNFSWFFLQLNCRNWLGTEEYKKINARAIGLLNTNLRSKHALVKVKKFEM
HATEEEILQVLPYFDPKSIKSLDLHIHDHKKEKLLLLQTRKELTFWYINFVNMDHLLELL
GNATTESVGEFAKKGWSFPIPGNENEELCIEITSKWVLFKYVEAEGWILLDSLLIIHD
>CRE05077
MSLSVSLLEMPDVVMAIILRNADLRSILILRKVCRGLREFIDINKPETHLDFVRISVNTE
SIKLDMPFDSVKYQKNEGGCWISGRKSRRKLLKNLDFMPVFLNDFKIIMKNQKSAVGNYQ
VHFHLFKDHDFRNEELLETKFLEMWRQSVQQWGHLIPVKELIMSTVSEQEVMSVLPYIDS
EILESIDMFDARYVESFPIDIDRIIQLKQWKNLKTLKMNHLIVSCPLEQFSHFSTVSIFR
TSLTGEELTELKEVFTKSTTLTSMELTYSSINKTEICDQLGQPCETHYEMSRNIKTWEAR
LPYSTLQISLARKEKNYVFRLQKFPQSEAVKCPPDK
>CRE05078
MPDVVMNIILKKVGVQSVQVLRKVCRDLRNFIEEHKPESYIDQATLSIDLDSVHLGFPFN
SIVVKYKKHEKGCRVICPKTYNTTEKILDNSDFLETALNDFKVIMKNQKNGVGFFNICFK
LFSLDDIGDQELIATGFREKLEKSLQSWDHPVPVRRVIIGTVNQTEVMSILRYLDPKLLE
DFEMSASRYVDSIPMEFDKILGTDHWKNLKTLKMSVFRKSLSGDELTELRNAFQGSTSLK
SMEVTYQFLDKSGICNQLGQPTVTQDFLGTRIETWEVGVSPNTLRFTLVPKEKSYAFIIR
KIPIQKTMPTRR
>CRE05079
MSDNPHPNLMNMPEFFLKSILNKLDVQSVQTMRKVSPTFRYYVDHSRLDSRILKISVFLQ
SPEKISLDLKTANDLFEIEYLKNGENGCFVKYRNTSKEVTCQNIATTLGNDLGLILKKQL
SVVKEFSLMCNENCLTTTCDEFVGALSGKLAERESPFKLKTLSWEGSIDEGQIMPLLSHC
DRIHINKIELQRLNKSSELRPLLGVEEILNSPQWGRIKTFEAVGFVVANQMRHFTHLTSA
NFLIETVTTEDIMTLRQTALQTTRFNEFSFSYVNFTDETQLFGLFGQPHRTEHMKNKWIY
KYPGGRDALLVIWETNRFKFSHIHPRSFDKFGIPKHDLVVL
>CRE05247
MSDRHFEYFKKCIRKCPTDIFEYFGTCIQKMSDRHFRILQKIKCPIDIFEYFKKCIQKMS
DRHFRVLQKMYSENVRPTFSNTSEHVFRKCPIDIFEYFKKCIQKMSDRHFRILRKMYSEN
VRQTFSSTSEHVFRKCPTDIFEYFKKCIQKMSDRHFRVLQKMYSENVRPTFSSTSKNVFR
KCPIDIFEYFKKCIQKMSDRHFRVLQKIKCPTDIFEYFKKCIQKMSDRHFRVLQKMYSEN
VRPTFSSTSKNVFRKCPTDIFEYFKKCIQKMSDRHFRVLQKMYSENVRQTFSNTSKNVFR
KCPIDIFEYFKKCIQKMSDRHFRVLQKMYSENVRQTFSSTSKNVFRKCPTDIFEYFKKCI
QKMSDRHFRVLQKMYSENVRPTFSSTSKNVFRKCPIDIFEYFKKCIQKMSDRHFRVLQKM
YSENVRPTFSSTSKNVFKNFDINFDSPFPLLRLPRLVQCEIFKSLNIEEKIMLSFCSKRI
STQINNYRLYSQKVIVDLDCFKQVIDIQSENNQDIFQVGILPDSRISHSSTIQKLSIACC
TVRAEYLQKGMKTFWNNCLEGFLSIIHHLLKIFQCKMSTSFNSYCSDLFQPIILKLFDLQ
LEFKRLSICLKRSMEENLLWNQISNNLGLVEYLSISSSLDPAFEQVFTSWPRKIRILDSD
WFTLETLLSCTCSKIILEESLLENKDFDVVLRKWKTGGFPNLKLLWLASPKITDNGEQIL
GMNLNELDEKVIQTDDGSKKATIKLSFLWAIEIYVTPFE
>CRE05248
MPPFPLLRLPRLVLCEVFKSFSIGEKFKLSLCSKKIYTEINNVRLYSQKVIVSLDMINKE
IRVNSENDEDTFKVFIDLNIRKRNYSKQQFSIACRTVKVMSTRKKFKMYWKNYQEGFLSS
IRHLLKMFQCKVSTSFICHGSDIFQPTISTLFDLQVEFETLCIHFKRSKDENLLWNQISN
NLGLVENLTISSVPDIDFTPVFTSWPQQISIMNSAWFTRESLLTCPCTTITLWNSDLENK
DLDEIFRKWRAGELSNLKYLKIHSLSFTDNGDHVLGRNLRELNGMVIQTDDGSKKATIRL
GLNWMIEIYVTPFE
>CRE05249
MSSPFPLLRLPRVVLFEVFKSLNIREKIRLSHCSRKISIQINSARLYSQKVIVVLDCLKR
KIRVRSENDKDAYAIFISIKNRKGFSSFIQHILKMFPCKISTRKICYHSDLFQPVISELL
DQQVKFKALTILLTQNLLFEQISNDFGLVENLRIISVANPGFRPVFSSWPQKISIKSSYW
FTLESLLACTCTSITLEESRLENEDLDEVLKNWKAGGFPNLKYLNVHSLRSTNDGEHILG
MNLRELDGMTIQNDDGSKNATIQLSSHCIEMSVTPFQ
>CRE05250
MSSPFPLLRLPQLVLFEVFKSLSIGEKIKLSICSKKVSIQINNDRLYSQKVIVNLDCLIY
KIRVCSENDKDTFQVSIHPDFEISHNSIIQQVSIAWCTGRITSDREEIKTFWKNNRKEGF
LSIIQHLLKLFQCKISTDLTFYNRDLYEPTISELFDLQVEFKELTFILLKNQTLLWNQIS
SNFGLVENLRITSFNNTDFRLVFTSWPQSIYIIGSAWFTMENLLACASTTIALYLSHLEN
KDLDETLRKWRGGRLPNLKSLTITSLNFIDNGEHILGMNMSELDRMVIKTDDGSKTATIK
LGHRLIKMSVTPFEM
>CRE05251
MLTSFPLLRLPGVVLREVFISLNIGEKIQLSLCSKKISTQIYNDRLYSEKVIVNLDMINQ
GIRVHSENYTDAFEVFTDLDIWEINYSKSGRNRQEGFLSVIRHLLKMFQCKISTDISTQN
SDFYEPIISELLDQQVEFKALNIVLDGSKDQNLLWNQISSNFGLVENLKVLSNTTKPGFQ
PVFTSWPQNMTINTSAWFTLESLLACTSSKITLLQSHLENKDLNEVLKNWKAGRFPNLEY
LYVESKNITNNGTTILGMNLREFNGMVIQTDDGSKKATIEIRPYRIEMSVTLVE
>CRE05252
MSPFPLLRLHGVVLCEVFKSLSIGEKIKLSLSSKKVSIQINMARLYSQKVIVDLDCSKQK
IEVRSENDGDAFDIFICPDFGKTLSSNTQQVSIALTCYTLRVTSNREEIKTFWKNNQKEG
YISVIRHLLKMFQCRISTYSDLFQPTISMLFDLQAEFKMLYIRPKGSEDENLLWNKISSN
LELVECLISYSSVVPDFRPVFNSWPQEISIWCSDWFTLDSLLACPCTTITLYHSHLENKD
LDEVLKKWTSGGFPNLERLEIYSQNFKNNGTTILGMNFRELHGIVIQTDDGFKTAIIKLG
PDSIQMSVFPFQ
>CRE05253
MSSPFPLLHLPRLVLCEVFKSLSIGEKILLSLCSRKISIQINMARLYSQKVIVDLDCSKQ
KIEVRSENSEDTFEISFFQNSGKTLSSNTRQLPFASCTVRVMSIRKGIRTFWKNNQKEGY
LSVIRHLLKMFQCRISTYSDCFYSDLFQPTISMLFNLQAEFKMLCICLNRLKNDNLLWNQ
ISSNLGLVEFLRISYIYDTDFKPVFPSWPQKISITSSDWFTLKSLLACTSTTITLVQSPL
ENKDLDEVLKNWKAGGFPNLKYLMIHSLRSTDDGEHILGMYWRDLDGMTIQNDDGSKNAT
IQLGPHCIEMSVTSFV
>CRE05254
MSSPFPLLRLPRLVLFDVFKSLSIGEKIKLSLCSKKIFTQINSARLYSQTVIVDLDCLSH
KISVHFENDKETFDIFSYLDTWKGHNLNTQQFSITCCTVAVTSIQKGIQIFWKNRQEGFL
SVIQHLSQMFQCKISTSFNCHFSDLLQPTISKLFDLQLEFKILCICLDGSKDEDLFNQIS
GNLKLVEYLSISSSFNTGFEPVFTSWPQKIIITSSAWFTLEYLLACTSTTITLGWAHLGN
KDLDEILKNWKAGEFPNLERLKIQSRNITSFGATILGMNLRELVGKVIQTDDGSKKATIK
LDFDTIEMSVTSF
>CRE05255
MSPFPLLRLPGVVLCELFKSLSIGEKINLSLCSKKSSIQINNDRLYSQRVIVDLVYLGQK
IRVHSENEKDTYAIFISPDSWKSNDSNTQQFSIACCSVRGTSFSIGIDTFWKNQQEGFLF
NIRHLLKMLQCTISTSVSCYESDLYGPIISELFDLQVEFKAFTILLNKHLLFKQMSSNFG
RLENLRIISVANPGFSPVFHSWPQKIRIGSSYWFTVEFLLACTCTHITLEESCLENKDLD
EVLKNWMVGGLPNLKYLKIHSLRSTNNGDHILGMDWSELNGMVIQTDDGSKKATIKLTPF
WIEMDVIPFE
>CRE05258
MSSPFPLLRLPRLVLCEVFKSLSIGEKIKLSLCSKKVSAQFNNARFYSQRVMVYLDMLNQ
NIKVRSETDKDKFEISIHPHFGMSNDPDMQQYRIEGRTVPGTSCRIRITTFWEKPREGSL
SVLRHILKIFECKISTNRDYDSDLYQSTISLLFDLQMEFKTLTIHLKGSKGDNLLWNQIS
NKLGLVEDLTISSSLDPGFRPVFTSWPQKINIMCIMCNWFTLETLLDCTCTTIILDKSHL
GNKDLDVILKNWMTGGLPNLEYLKIQSQNISKNGTTILGMNLRELAGMVIRTDDGSKKAT
IKTNVQSIEMSVTPFE
>CRE05310
MISDRRKKKFPILRLPFLAIEEVFKAMNPFEIINFSMISKRAKAITKNMTFYSKYAIDLG
IYETMEIAINGTNGLISCIYLMISNEKMDGKVECENNGFIQRKVYKYSKDPVEEWKQVCK
YVLDIFKRQTIDVLGVVLDVFVDQNVAIIDFLRTNVKSVNACNVLQWEEENDVDEHAAYL
LENIKINNELRSDLDTKNVNFDMKIPKNLKELCIKKADWIGYEKLLEIDSAQVSFGTNRI
SNKELNLFFKKWMAMEIHLNLELLAFEFKSLEDLRLFVLPDIPHEVVDEEVKRTLITYDD
ETEEISGGIDIRRIDGRTATFFAQYDGFLMSVH
>CRE05311
MDSPNPFPLFRLPFLAIEEVFKAMNPFEIINFSMISKRTKSETQQMTFYSKYSIRINASE
MLEIWVAGPKYMTQCFYKFTTNQEINGEVVENTWNSRNELLVWKYSNNPVEEWKKLVKYV
LEIFKKETIDLLLMTMDAFVNQNVSTIDFLKTNVKSVNECYLFQSVKENDINEHAAYLLK
NIKITNAFSSYLHIKNDNFNGKIPKNLKELKIHYSQWIGYERLLEIDCKSVILEKNLITN
KEWNMFFKKWIAMKTHLKLEYLEIDYRDIEKFRALVLHGIPHEVVDRRVKRTFKTRRNET
QEISGGIDIKRIDGKTATLFVYRVFSTDRFAMSIH
>CRE05312
MKPLKELPILRLPFRAMEEVSKRMHSIIKMMSNSKNNKFPILRLPFLAIEEIFKTMDLIE
IINFSMISKRTRTVAKSMSFFSKYSIDFYINETLDVRLHGTKETVSYIYVMASDIKMNEK
SEEKKQNGNIIRKVYKYSKDPVKEWKQLSTHVLDIFKKQTINYLSMQMDAFVDHISIINF
FKATEKLVDDCFIYQLDQQNNVDENVAYLLNNVTISNSLETWLHIKTYFFDGKIPKNLKE
LYINDSRWIGYVKLLEIDCKNVILKNDRIWEKDWNLFFKKWIAMKTNFNLECLQLSHKHL
ETFRAHVLHDIPHKVMDGGIKRVLKTRFNQTKEISGGIDIRRVDGKTATFFTHDNGFMMS
IH
>CRE05313
MDTPKPFPILRLPFLAIEEVFKTLDPFEIINFSIISKRTKAVAMQMTFYLRYSMGLFINE
TLDIMFCGTEDMVSWFYAMTSDIEMDGKIEEDESDGCIIRRVYKYSKDPVEEWKLLFKHV
REIFKKQTIDVLRITMDSFLGQNVSIIDYLKANVKSVELCYLFQTNYMNNHLCIYNSQWF
GFERLLEIDSESVVLKRNLISDEQWNVFFKKWIAMETHSNLEYLELDYRNIEQFRALVLH
DIPHEVVDLGLKRVLKIIHDETKEISGGIDIRRIDGKTATFFVHYTGFSMSVH
>CRE05316
MDPPRLFPILRLPFLAMEEVFKTMHPIEIINFSMISKRAKTITKKKTFYLEYAIHFCVQK
PLEIKIHGTNNLVSSHYLMTSDKQKDGKTLEDECDGFITRMVFKYSKDPVDEWKQLCKYV
LEIFNKQTIDVLTVCMDVFVDQNVSIIDFLKTNVKSVNECNLFQLGENNNVDEHAKYLLE
NIKITNKVISWLHIKNGDFAGKFPKNLKELYLLHSEWMGYEKLLEIDSVQVILGGNGISN
MGWNSFIKKWIAMETHLNLELLDIDFKSLEQFRALVLYDIPHEVVDGSVKRVLKTTENET
EEISGGVDIRRIDGKTATFVARDFEFLMSVH
>CRE05319
MVAPSKFPFLHLPHLARNEVLRQLTPFEIIILSLCSKSANKLCKSIQKRAINGGCCGNGN
RIELKISSKNEITLKFRDPRLTTWSFYFDDSIDNRSFKVMKDLYTSSWTPSEDQVKYIIL
WNERTRLDHNLRLFTTGPDDIEVIERWILYLADLFNASLDKLHLNSEYFGIEENKRIINT
FGTEGSMTTFVLENGNVKGKEDEELIRWILENQPARRHLTINFLPNEGFRFDFNTFKYYF
WNITIENSKWIPLEQTFDINSMAIELLGSSFTNNEFKIIMNKWKNGSNPNWSSMKIEFSE
TLDIENFVNEHLFENEGDPDLKPFVFSNIFRLLPGNENTIVYNVTRSDNTVITIRIKENI
ADFFLYNLR
>CRE05320
MVAPSKFPFLHLPHLARNEVLRQLTPFEIIILSLCSKSANKLCKDIRKRAINGGCCGNGN
RIELKLSSKNEITLRFRDPRLTTWSFYFEDSIDSRSFKVIKNLYTSSWTPSEDQVKFIIF
RNERTRLDHNLRLFTTGPDDIEVIERWVLYLSDLFNASLDKLHLNSEYFGIEENKRIINA
FGTEGSMTTFVLEHGDVKGKEDEELIRWILENQPARRHLTLNFLPNEGFSFDFKTLKYYF
WDIKIENSKWISLEQTFDINSMIIKLAGSSFTNNEFKIIMNKWKNGWNPNWSSMKIEFSE
TLDVENFVSENLSDNEVDPASKPLLNVFANLNLRLGGAEDTIVYNVSRPDKTVMTIRIND
KIVDFILYNLR
>CRE05411
MWPRNEIPMEDGSMTPEDQEPVTDNDMEFDVNSEENSYSNGSGSSYSADKLSSPLQHKLD
LSASPTRNNDINPRVEHLIALFKDLSAGEQMDAFSRLIPESTMANIRQLRAIIEPHFQRD
FLSCLPVELGMKILHNLNGYDLMKVAQVSKNWKLMSEIDKIWKSLGDEAFKNHPPPSDRV
RGAWEATAVAAGVVIPDHVQPCELNIHRFMKLQKFGDIYDRAPDKSRYLRADKIERNWNS
NNIMGSAVLRGHEDHVITCMQIHDDLLVTGSDDNTLKVWCIDKGEVKYTLSGHTGGVWTS
QISQCGRFIVSGSTDRTVKVWSTADGSLLHTLQGHTSTVRCMAMAGSILVTGSRDTTLRV
WDVETGRHLTTLHGHHAAVRCVQFDGNTVVSGGYDFTVKIWNAHTGRCIRTLTGHNNRVY
SLLFESERSIVCSGSLDTSIRVWDFTRPEGDECIALLQGHTSLTSGMQLRGNILVSCNAD
SHVRVWDIHEGTCVHMLSGHRSAITSLQWFGRNMVATSSDDGTVKLWDIERGFFLPGALI
RDLVTLDSGGNGGCIWRLCSTSTMLACAVGSRNNTEETKVILLDFDSPYP
>CRE05621
MPIKIIQLPYLVQKHIIKGMDYTSMFLLSKCSLRMERIAYSLRFNIEKLRYTVLQSRFAV
RVSEDNYRYIHVISIDFVEEFSDQGKNSYWFRIGDINIKAKYSRDSEGKCKLEVCRPCRK
TIQRMFQQEFERLFRRSPVFTIHTYAHQTLDASISKCEDIRLNGDVDKAELIESILSKFT
GVKNICLCSTVSDPFTSNSTIFNVETLIVTKCEPVMINALLSEFTGRHLVLGEAEFDLSK
IESFLRRWMSNEAFHNLETIEIYARSAFFDFERILDNIQTHPFDPSKRPAVYSNSSRWFM
YYDNKDFNCSEWVDIERHGDKKLASIQVSFQEIRFVVWN
>CRE06022
MYGTKVDLRIVESIVHILNLVSLTIAVTRWKLHNEKNTCILLNCILHVFAGIVLKVFCIC
RAVHYNLGYTIMVYEKTVLFAYYSSGLWVVSVYICYCAPFQKWITRSTRPDGIEMSNLTY
MKQVIQIVKLLDPNAFQNIEFCFNHGSSSQLIHIEHVLSLVKWNRGDRLKLVFNINREEF
EVGEKSELDTKGSELEIYYTNCVKENLEEYFGIPCQSEPGKFIRFEITEELSDELLLAEA
MEKLKLINLLSTQALETPVIMRHISQNLEFFDIQRLRKTTRGIRNCIDYIQPDLQISEYT
IAFLLEKKPHTVVKTRKGYLKTTRYGRDVNFDIKNSECRKAVSRMLEDLETNLKQKGVLK
ELQIVFSYIDFIEYDPVVSFTKYFLDRFKTILTRSEKPLKIEKLVMKCVTQREVMQVLPF
LDSSHLKTIELHDPDSEFQKNYRRYEYPEGLRKPFEVNELCELEQWKNAVGELIIDSGPI
NMVVRKMNICNFSKVNITVEKISTQDILYLKEVSFHKGSARLSELNFYHKSDHR
>CRE06046
MFLELRTSGHRDGHIERVLRKKRQTQQTVVKDVKSEATIDFVQDIAPSEPTTAPEEHLEP
PQTHFWWFAPSDYTTTIMNMPDVAVARILEYLDFKEIFTLRKVNHGFRGFIDHSYPSLNL
TNLHISATPQRIIMVYNLTTHVEYQLDRYGCIVIQGAKKTFLEDSCFLETFLEDLEYVLS
RQKGILEALQLEWRTQSLILTPWDEQVNSIFNAFQQFLGARKKPLRVQKLIINAYSQHHV
IALLRHFDPKFIKEIQIFVTCLDAREEVFELSELVELESHWNNLERVVMRRKISQNDFHY
FTKIREVSVIVQEVSLGSLVFLKETLTLSPTFRKFTLEIKCFRLPRRSLLDLYGPPNVEE
NERRSFYFRIPDDTMLLKMSIDPFDSVLSFFRIERAELPKFANVQN
>CRE06048
MRDWNHLPVEIKRHVVKNLDFMSRHSMKSTSHVERLIVNSTCFKVPRVRFGYKQGKCLVM
IYTGIEKFLRLELSKCKEGILVERSENTWDPRDITTKILPPSDVLKTGLTILKNLLAHES
IIIEAMEWDIPDESPKIKYQQEILAPLDYEKFRVREMVFLWNTVALEPLIPNLCVVDDFK
LLRRLGLEISGESLVPVMIHDSQVEHPWTLGRPCYQSMFCLNGSLPITLVMHFQDRDVLL
SDPKTIATFLRVASPLPQKPDRQAHSDTINWTYGTECGYWTAKMTPANEAKVKKMLDPEK
CGVHYQCKNCTDPFTFWYHQNLARRFHQEPFWGDIVWQLPGFGDMEMGIRNLKIELAKDE
KEKKKLKKWEKEKSWGFKEISVETLVEMIDKDVKDSGGPVKNVVKNSGGDFKELGQESEA
FGDGYDDKNFDIDADAEEPASAIPKPIFSLKVFFILPILLSFMFYLIISHLYY
>CRE06098
MEPTFPLLKLPENVIVQVLQNINPDGLLILSLVSSKTKNLVTSLGLRASSVYIDISYDIG
ITVYIGRFGWILVFRNNSNDQNVEFDITRPISASCLGQYKLFQLSTPFNFGDWLDHIWTV
FSCTEPLDVAFRPGSDRFGMESLKKMMKNVSCLTITAGVTDIQSKRILKSFKDYNELTLR
INPFKESCEIRKFFIQNLKLFVFYDVYSLDDMLLVNSEKVYFRRPTTQKQFNQFTKHWIR
GSNPRLQDMSLSINNSVSRDALLKGIHCINVAKEEQEEICRKHKIVSDYMVEIRRKDGTP
AVIATKDFNNILHIRFLVFY
>CRE06099
MEPIFPILKLPKNVIVHVLEGIDFTQLLIFSLISLKTKQLVTSLGIEARDVDIGINRKIS
INVHSTKSYSSLNFYDELSDQNELSLVDINIPVAATFEYLYTRIQSPTPLLSFNNWLNHI
RTIFSYTKPLNVYFREGCERFEVQSLKNALGNINTLFLTGLPDDSSRKILKNFNAPSELF
LYRNPFEDTCHIQQILISNCEILRFVDEYSLDDMLLINSEKVKFYRSATQKQFNQFLKHW
IRGSNPRLRRMSLLITGLVDGEVYLKGIRCMRMSKAAKREIRRKHNLSDFLHMIQIKRKD
GTAAVVASEKSDDMHYVRFIVLH
>CRE06100
MEPTFPLFRLPENVIVQVLRSTFDAEQLLIFSLVSSKTKNLVTSLGVRARKVYIEIYAGI
SLSVRFGPRSLWCWVFRNNSNNQYAELDITRPVCPNYISQGKIIQQSTPFYFSEWLDHIR
TIFCYTKPPEVSFWPGSERFELESLKNMIKNVTCLTISDESTDIQSKRILNTFKNLNQLN
LYGNPFEDTCQIQQIFIQNFGMIRYHDVYSLDDMLLVNSEIVKFCCSTTQKQFNQFLKHW
IRGSNSRLQRMDLDIENSESVSRDMLLKGIHYVDVAKEEQLEICRKHRIASDNMVEIRRK
DGTPAVIATTNDGNYPNIHLIVLY
>CRE06101
MEPTFPLLRLIENIIIEVIKNFPLTQLFEFSLVSTKTKKLVSALELKPKVFDIIISHSIR
VNVSNERSDLNLYFYKDLNDQNVLLPVDITLPVAAYVGYEDTRILASPPYNFSDWLNHIQ
SVFCCNQSPKVFFCQGCEKFGIESLKGTIGNINTLIPIDVLTDESIRKVLKCFNVPSKLH
LGRNPFEEACQIQQIFIRNYKRIVFHGVYSLDDMLLINSESVEFHHRPTQKQCNRFLKHW
IRGSNPRLKYIELAIDDPNSVSREMLLKGIHCVDVAGEERLEICRKLLVDKFILNKFQTL
SYHMVQIRRNDWTPAVIATETYENNILHICVFAVH
>CRE06102
MEPTFPLLRLPENAIFNVLKNTNLDQLFIISLVSSKTKSLVTSFGIKARDVHIGISRRIR
INVYTTKSHFTLSIYNDPNDKNELFYADITPPITDYFKYQSRRIQTTTPFNFSDWMKHIQ
LVFCYSQPLDLGFYQYCERFEVQSLKDAIGNVDVLSVAGQVTDVYRKEVLKCFNAPNELF
LERNPFDEACEIQKFFIQNYKMIAFPGVYSLDDMLLVNSEKVRFTKPISQKQFNQFLKHW
IRGSNPRLQYMFLSIDNTDSVRREEPLKGIDCFDVEEEDQQEICQKYRIKSYYMVAIRRK
DGTPAVIAAEDFLNVLCVRFIVFY
>CRE06103
MEPTFPLLRLPENAIVHVLENMNLNQLLIFSLVSSKIKRLVTSLSIEANDVTIAIFSKIS
IIVHTTKSHLTLNFYDDSNNQNEVLPVDISLPVAASFNNEDRTIQSSTPFNLSDWLHHIQ
LVLCCNQPLNIYFDLGCERFEIESLKEIIGSIRTLIPNSLLTNESSRNVLKCFNTPNKLY
LFKNPFEDTSQIQQIFIKNYNGIVFRDVYSLDDMLLINSEEVNFYRPISQKQFNRFVKHW
IRGSNPRLQYMFLKIDKTDFVSREMLLKGIQCVDVGKEKQQEICQNHGIGIVSYYMVAIR
RKDGTPAVIATKEFQNVIFIRFIVMY
>CRE06104
MEPTFPLFRLPENAIVHVLQNINSDRLFIFSLVSTKTKNLVTSLGLRAVSVYIRISFEIC
LNVNFDTSGWNLIFSNGSDDQNAEFDITLPISASTFSLHQPFQPSTPFNFSDWLNHIGTV
FCCTNLLTVQFGAGSEQFEMESLKNTLNNVNGLAITEGVTDIHSKQILNSFKDLNELALE
SNPFEDTREVQKFFIQNFEKIEFRDVYSLDDMVLVNSEKVRFTHPTTHKQFNRFVKHWIR
GSNPRLQDMFLSIDNTNSVSREVLLKGIHCVDVAEEEQQNICEEQGIVSDYMVEIRRNDG
TPAVIATKDFENILYIRFFAYY
>CRE06105
MKPTFSLFRLPENVIVKVLNTLYLGQLFAFSLISTKTKNLVTSLGLRAESVYISISWNIT
LVVCTERFLIVINFHEDLNAQNEFLFADITLPVDAYLPFQDTTVQSPIPFNFIDWMNHIR
TVFCFTKPQKLRFYRGSERFNIGSLKHAIGNVNAFHVSSELTDAYIKEVLKLFNAPSDMS
LDRNPFDEAWEVQQFFIQNYKVFTFFDVYSLDDMLLVNSKRVNFYCPTTRIQFNQFLHHW
IRGSNPRLQSMFLSIDITDYVSIEVLLKGIHYIDVAEEEELEICQKHNIVSDYMVQIRRK
DGTTAVIAMSEREPILNVHFVVLY
>CRE06106
MERSFPLFRLPENAIAQVLQNMNSNKLFLISLASSKSKNLVTSLGIRACDVEIRISREIS
FSVRIGVFLLNLILKANLNDQNAALPADITLPVDAFLSLERKRIQPSIPFNFGDWMNHIR
TVFCYTNPQSLGFYQDCERFEVQSLKNTIGNVDVLYVASEVTNVYSKEVLKVFNASNKLF
LERNPFDEACEIQQFFVQNYKRIGFRDAYSLDDMLLVNSEKAKFTHPTSPNQFNQFLKHW
IRGSNPRLQNMFSLIDNTNSVSREVLLKGIQYVDVAKEVRQEIYQKHSINSVHMVQIRRL
FFYRSFFMPLCRICFPCIFLFYYFSFPTNKLFSSFSLLICLFLISQMHNSFIRVRNEA
>CRE06107
MEPTVPLFRLPENAIIHVLQNMDLKQLLTISLVSTKTKRLVTSLGLRACDVFIEISRVIR
LNVEIGGSRFVLDFYNDSNVQNDITLPVDAFFQLEFKRIQSSTPFNFSDWMNHIRTTFFC
IKSPSVCFDQSSERFDIGSLKNAIGNVDNLSVTYEVTDVYTKEVLKYFNAPNELYLERNP
FDEACEIQKLFIQSFEWIEIDNHSLDDMLLVNSEKVNFWSPTTPKQFNRFVKHWVRGSNP
RLQRMSVSIDITDSVGREVLLKGIQFVDVPEEEHQEICQNNDVVCDHLVQIKREDGTSAV
IAMNRIENVIIEVLRSTDHAEQLLIFSLVSTKAKNLVTSLGVRARIFVEIYAGISLSVRF
GPRSLWGFGFRNDSNDQYAELDITRPMCPNYIFPYKIIQQSTPFYFSDWLDHIRTIFCCT
EPPGVAFWQGSERFELELLKNTIKNVSCLTISDEITDIQSKRILNTFENLNQLNLYGNPF
EDTCQIQQIFIQNFGMIRYHDVYSLDDMLLVNSEKVKFWRRISLKQFNQFLKHWIRGSNS
RLQCMDLNIEDSESVSRDMLLKGIQCVDVAKEEQLEICRKHRIASDYMVKIIRKDGTPAV
IATTNDGNYPNIHLIVLY
>CRE06108
MAPTFPLFQLPENVIVQVLQNVNPHRLLIFSLVSSKTKSLVTSLEVRARKVYIEISDVID
ISVRFGPRSLWGFGFCNDSNDQNAELDITRPIFPTCLFQYKIIQQSTPFYFSDWLDHIRT
IFCYTKQPEVSFWLGSERFELESLKNMIKNVTCLSISDESSDIRSKEILNTFKDLNKLSL
YGNPFEDTCEVRKLFIQNFGMIRFSGIYSLNDMLLVNSENVIFWSSTTQKLINQFLKHWI
RGSNPRLQRMSLSIHEIDSVSRDVLLKGIRCVDVAEEEQLEICRKHRIASDYMVEIRQKD
GTPAVIATTNDGNYPNIHLIVLY
>CRE06109
MAPTFPLLQLPENVIVQVLQNIVPDRLLIFSLVSTKTKSLVTSLGLRARNVNIYISYEIS
ITVNVGRYGWNLIFDNDPNDQNAEFDITLPISASTLSLRIAFQPLTSFNFSNCLDHILTV
FCYTKPLDVDFGQGSERFEMESLKTILKNVNCLTIPERVTHIQSKQILKSFKDLNELTLE
SNPFEDTCEVRKFFIQNFEKIEFRDVYSLDDMLLVNSEKVRFTHPTTHKQFNRFVKHWIR
GSNPRLQRMSLSIVDSNSVSREVLLKGIQCVDVTEEEHQEICHNHEIVSDYMVQIRRKDG
TPAVIATKDYENILYISFFVSY
>CRE06111
MEPTFPLFRLPENVIIEVLRSTDHAEQLLIFSQVSTKAKNLVTSLGVRARKVYIEISDAI
DLSVRFGPRSLWGFRFRNDSNDQNAELDINRPMCPNYIFPYKIIQQSTPFYFSEWLDHIR
TIFCYTKPPEVSFWPGSERFELESLKNMIKNVTCLTISDEIIDIQSKRILNTFKNLNKLN
LYENPFEDTCEVRKLFIQNFGKIRFSGIYSLDDMLLVNSENVRFWSSTTQKQFNQFIKHW
IRGSNPRLQRMSLSIDETDSVSRDVLLKGIRYVDVAKEKQLEICRKHKIDSDYMVEIRRK
DGTPAVIAVNERRHFLNVHFVVLY
>CRE06112
MEPTFPLFRLPENVIVQVLQNMNPDRLFFISLVLSKTKSLVTSLGLRARNVRIYISNEIA
LYVSIGRFAWNFIFSNNSNNQNAEFDITLPISASTLPLRKDFQLSTPFTFSDCLDHIGTV
FCCTNLLAVAFEPGSEQFKMESLKTMLKNINCLTISERVTHIQSKQILKSFKDLNELTLE
SNPFEDTCEVQKLFIQNLKVIRFNDAYSLDDMLLANSVRVDLCHPISQKQFNQFVKHWIR
GSNPRLQRMSLSIVDSNSVSREVLLKGIQCVDVTEEKQQEICRKHRILSDYMVQIRRKDG
TPAVIATKDYENIFYISFFVFY
>CRE06113
MKPTFQLLRLPENAIVHVLQNMNLKQIFIISLVSSKTKSLVTSFGIKARDVHIGISRRIR
INVYTTKSHFTLSIYNDPNDKNELFYADITPPITDYFKYQSRRIQTTTPFNFSDWMKHIQ
LVFCYSQPLDLGFYQYCERFEVQSLKDAIGNVDVLSVAGQVTDVYKKEVLKCFNAPNELF
LERNPFDEVCEIQKIYIQNYKMIAFPGVYSLDDMLLVNSEKVRFTKPISQKQFNQFLKHW
IRGSNPRLQYMFLSIDNTDSVSSEEPLKGIDCFDVAEEDQQEICRKYRIKSYYMVAIRRK
DGTPAVIAAEDFLNVLCVRFIVFY
>CRE06114
MEPTFPLLRLPENAIVHVLENMNLNQLLIFSLVSSKIKRLVTSLSIEANDVTIAIFSKIS
VIVHTTKSHLTLNFYDDSNNQNEVLPVDISLPVAASFNNEDRTIQSSTPFNLSDWLHHIQ
LVLCCNQPLNIYFDLGCERFEIESLKEIIGSIRTLIPNRLLTNESSRNVLKCFNTPNKLY
LFKNPFEDTSQIQQIFIKNYNGIVFRDVYSLDDMLLINSEEVNFYRPISQKQFNRFVKHW
IRGSNPRLEYMFLKIDKTDFVSREMLLKGIQCVDVGKEKQQEICQNHGIGIDSYYMVAIR
RKDGTPAVIATKEFQNVIFIRFIVLY
>CRE06115
MEPTFPLFRLPEKAIVHVLQNMNSDRLFIFSLVSTKTKNLVTSLGLRAVSVYIGISFEIC
LNVNFDTSGWNLIFSNGSNDQNAEFDVTRPISASTFSLHQPFQPSTPFNFSDWLNHILTI
FCCTNNLLAVKFRAGSEQFEMESLKNTLKNVNGLAITEGVTDIHSKQILNSFKDLKKLAL
ERNPFEDNCEVQKFFIQNFEKIEFCDVYSLDDMLLVNSEKVRFTKPISQKQFNQFLKHWI
RGSNPRLQDMFLSIDNTTSVSREVLLKGIDCVDVAEEEQQEICQELSIVSDYMVEIRRND
ETTAVIATKDFENNLYIRFFAYY
>CRE06116
MEPTFPLFRLPENAIVQVLKSMTPNQLFFISLASSKSKNLVTSLGLRARNVEISIFGRIS
VFLFTTNFNLTLNFYNDSIDQNELSPVDITLPVAASFENQGTRIQPSIPLLSFSNWLNHV
RTVFCYTKPPNVLFYHDCERFEVQSLKNAIGNVDVLYVDIEVTNVYSKEVLKHFNASNEL
LLERNPFEEACEFQQFFIQNYKTFTFYDVYSLDDMLLINSEKVNLYRPTTQKQFNQFVKH
WIRGSNRRLQYMYLSIDDFVSREVFLKEIRYVDAPKIVREEICQDHGIGGVHMVVQIRRK
DGTAAVITTNGFLNVLYVRFIVMY
>CRE06117
MEHTFPLFRLPENAIIHVLQTMGLKQLLTISLVSTKTKRLVASLGLKACDVFIEISRVIR
LNVEIGGSRFVLDFYNDSNVQNDITLPVDAFFQLEFKRIQSSTPFNFSDWMNHIRTTFFC
IKSPSVCFDQSSERFDIGSLKNAIGNVDNLSVTYEVTDVFTNEILKYFNTPNELSLERNP
FDEACEIQKLFIQSFEFIEIDNVHSLDDMLLVNSEKVYFYHPTTQKQFNRFVKHWIRGSN
PRLQRMSVSIDITDSVGREVLLKGIQCVGVPEEDQLEICRNYNSNNLVQIKREDGTSAVI
AMNRIEVILNVHFIVLY
>CRE06118
MEPTFPLFRLPENAIVQVLQNMDPDWLLIISLISTKIKHIVTSLLLKAGDVEICISDMIC
LKVHIGRSLLALNFYNDSNDQNELLSVDITLPVDAFLPLESKTIQSSTPLNFSNWLNHIQ
SVFCYTNPLNLDFHRYCERFEIQSLKDAIGNVDVLYVTSGVTNVFTKEVLKFFNASNNLF
LERNPFKETHQIQQILIQNYTIIGFHDVYSLDDMLLVNIIGLRWSKMV
>CRE06119
MERSFPLFRLPENVIVHVLQNMDFDQLLTISLVSTKSKRLVTSLGLRACDVFIEISRVIS
LNVEIGGSRFVLYFYNDSNVQNDITLPVDAFLRFECKRIQSSTPFNFSDWMNHIRTIFFC
IKSPSVNFYRGCERFEVQSLKDAIGNVNYLSVSSKATDVYNKEVLKRFNAPNELSLERNP
FDEACEIQKLFIQSFEFIGIDNVHSLDDMLLVNSEKVNFYRPTTQKQFNRFVKHWIRGSN
PRLQHMSLSIDITDSVDREVLLKGIECVGVPEEEQLKICQNNDVVCDHLVQIKREDGTSA
VIAVNRIEVFLNVHFIVLY
>CRE06120
MEPIFPLFRLPDNAIVQVLQNMNPNQLFLISLASSKSKNLVTSLGIRASYFEISIYREIC
VYVRIGRFPLNLFLNANLNDQNAALPADITLPVDAFLSLERKRIQSPIPFNISGWMNHIR
TVFCYTNPLIIGFYQDCERFEVQSLKDAIGIVDVLYVTSEVTNVYSKEVLKVFNASNKLF
LERNPFDDTCEIQQIFMQNYKRIGFHGVYSLDDMLSVNSEVIKFWRPTTHKQFNQFLKHW
LRVSNPRLQDMFLSIDNTNSVSREVLLKRIQYMDVAKKVKQDIYQKHSIVSDCMVQIRRK
DGTAAVIVTESLQNIRFVRFIVLH
>CRE06122
MEHTFPLLQLPENAIIIVLENLRLGQLFELSLLSSKCKNLVVSLSLRVRVAYITISRKIS
LIVYTDTSVLVLHFYNNLNDQNVALPADITLPADAFLSLEKQIIQSTTFNFSDWLNYIRT
VFCFKKPPSVYFREGCERFEVQYLKEAIGNVDVLYVANEVTGVYNKEVLKRFIAPNSMSL
GRNLFDETCEVQKFFIQNFERVEFNDVYSLDDMLLLNSEKVKFYRPTTQKQINQFLHHWI
RGSNRRLQRMSLSIGDTDLVRREVLLKGINFVDVAEEEQLEICRNHGIDSNNLVQIRRKD
GTPAVIAVNERRPFLNVHFVVLY
>CRE06123
MEPTFPLLRLPENAIVQVLKNMDPDWLLIISLVSNKIKHLVTSLVLRISNVEICISDMII
LKVHIGTFLLALIFYANSNDQNELLSVDITLPVSAYLPFENTRIQSSSQFNFSDWMNHIK
TVFCFSKPPSVYFREETHQIQQILIQNFKMFKFSGVYSLDDMLLFNSEKVRFTHPISQKQ
FNQFIKHWIRGSNIRLQYMALSIVKTGSVNSEEYLNGIKWMGTNLDAKKEVRRKHRIDSD
YVVQIKRKDGTSAVIVIESLQNVLYVRFIVLY
>CRE06127
MERSFPLFRLPENAIIKVFKNLCLGQLFFISLVSTKTKKLVTSLGLRADFVKISISKLLH
VSLDIGRSHFNLMLYNYTNDPNGELPGDITLPVEIQKVFIQNLNCILFDDVYSLDDMLLV
NSEKVKFIRPISQKQFNRFVKHWIRGSNPRLQDMSLAIDKIDFPSGELYLNGIRCTAMEE
KAKQEIRENYSLSVNADMVQVRRKDGTPTVVVTKDSENVLYVRFIVLY
>CRE06128
MEPSFPLLRLPENVIIEVIKNFPLSQLFKFSLISSKTKNLVSSLGLEASDVDINIWNTIK
VAVRIGINSLDLYFYKDSNDPNALMPVDVNIPVAPTCDYEDTRIQSTTPFNFSNWLNHIN
SVFCLIKPPDVYITQGCARFEIELLRNAIGNANYLIVCADVSNTCGKKILKSFNTHNRLI
LDRNPFEDTCQIQQIFINNFEMIIFYDVYSLDDMLSLLIIFSRSVRLSKQFNQFLKHWIR
GFNPRLEDMSLSINKTDFVKGKVYLNGIKCIEMSEKTKRKMSENFFRPYFDDIIQIRRKD
GTAAVIGTHKFEDILDIRFVVLH
>CRE06130
MEPTFPLLRLPDNAIIKVFQNLPLGTLFFISLVSSKTKKFVTSLGLRADRVDIRIDRLSE
VVVHTQVPYFNLPLLPFTLLEFKDWMNHIRTIFCYTSPPNVRFFQGCERFNVQSLKDAIE
NVNNLLLSRELTNAFSRNVLKHFNIPNNLCLRKNPFEEVLEIQKIFLQNFESIAFHDFFS
LDDMLLVNSQKTIFTHPTTQKQFNQFIKHWTHGSNPRLQYLYLLINKTDVVSGEVYLKGI
RCMEMSEDAKREIRQKHRLSVNADMIQIRRKDGTPAVIATKDENILYVRFIVLY
>CRE06131
MEPTFQLLRLPENVIIEVIKNFPLTQLFEFSLVSSKTKNLVSSLELEASDVHILICRSIR
VAVYIGENHLTLDFYRGSNNQNAVADMTLPVDAPIDFEGTRIQTSILFNFSNWLKHIQSL
FCLNQPLNVFFYHGCERFEVQSLKDAIGNVNFLSLCNQLTNVLSREVLKHFNTPSRLFLW
KNPFEEACQIQQIFLQNFETISFRNFFSLDDMLLANSVRVDLWHPISQKQFNQFVKHWIR
GSNPRLQRMDLPIDKTDFASGVVYLKGIKCMEMSEDAKKEIRRKHRMSVNADMIQIRRKD
GKNAVVGTEDSQDTLLIRFVVLQ
>CRE06132
MKLTFPLLRLPENVIIKVLKNLWLSQLYLFKFSLVSSETKNLVTSLGLKASDVDIIISRS
IRVAVYVGKNLKNHLTLDFYKDSNDQNAVADISLSVDAPFDYEGTRIQTSILFNFSNWLN
HIQSLFCLNPPLNVFFYQGCERFEVQSLKDAIRNVNFLSLFNQINVLSREVLKHFNTPSR
LFLWMNPFEEACQIQQVFLQNFETIAFRNFFSLDDMLLANSVRVDLCHPISQKQFNQFVK
HWIRGSNPRLQYMHLPIDKTDFASGVVYLKGIRCMEMSEDAKKEIREKHKLPVNVDMIQI
RRNDGTPAVIESKDLDDRIHIRLIVLH
>CRE06133
MGPTFPLFRLPDNAFVHVLGNMYFDHLLNISFVSTRARTLVTSTLLEADLINIKVSRFID
TEVRFRNKTTMNLYFYYDGNDQNAAQPVDDPNRLSPVDITLPVVAFLLFNYIPIHSSTPF
NFIDWMNHIQTIFCFAKPPSVRFYHECERFDAQYLKEAIGNVDVLRVDSEQSTFASGEVY
LKGIKCIEMNEEAKQEIREKHRLMDSVDMIKIKRKDGKIVVIGIKDSGDTLFVHFIVLD
>CRE06134
MQPIFPLFRLPENVIVHVLQYMDPKQLLIISLVSTKSKNLVTSLGLRARNVYIYISREIS
LPVAIEGYIFALKFYDDSNIQNELLSVDITLPVDALLLFVNEAIKSSTPFNFSDWLDHIK
SVFCYAKPPNIKFYRGCERFEIQSLKEAIGNVDFLHVDSEVTDVYNKEVLKHFNAPNKLY
LGRNPFDETCEIQLHSLSKTSK
>CRE06137
MEPSFPLFRLPDNAIVHVLGNMYFDHLLNISFVSTKARTLVTSTLLEADLINIKVSRFID
IEVRFRNKTTMHLYFYYDGNDQNAAQPVDDPNRLSPVDITLPVVASLLFNYIPIHSSTPF
NFIDWMNHIQTIFCFAKPPGVRFYHECERFDVQYLKEAIGNVDVLRVESEVTLIYSKEIL
KYFNTPNELFLERNPLEKVSETQKIFIQNFKMFEFDDVYSLDDLLMVNSEKVRFRHPISQ
KQFNRFVKLWINGSNQRQQYMLLAINKNDFVSGEVYLKGIKCMEMKEEAKKEIREKHRLM
ESVDMIKIKRKDGTIAVIGIKDSGDTLYVHFIVQH
>CRE06138
MQPTFPLLRLPENAIVQVLQNMNPNQLLIISLVSTKSKNLVTSLGLRASDVYIYISREIS
LPVAVGGYIFALKFYDDSNIQNELLSVDTALPVDALLLFVNKTIQSSTPFNFSDWLDHIK
SVFCYAKPPNIKFYRGCERFEIQSLKEAIGNVDFLHVSSEVTDVYTKEVLKHFNASNEVS
LERNPFEKSCEIQTLFIQNFKMIVFEDVYSLDDMLLVNSEKVRLYRPTSQKQFNQFLKHW
IRGSNLRLQYMLLLIYNPNSVSREVLLKGIHFVDVAEEEQLEICRKHNIVSDYMVQIIRK
DGTPAVIAINKREAILDVRFIVLY
>CRE06140
MEPTFPLFRLPDNVIVQVLQNTNLNQLLIISLVSTKSKNFVLLLGLRARYMSISIWHRIS
SYVYIGNSSFASRFYDDSNDQNKLSVDTTLPVDAFLPFENETIQSSTPFNFRDWLNHIKS
VFSCTKPPSIKFYRGCERFEVQSLKDAIGNVDFLYVDSEVPNVYSKEVLKYFNAPNKMTL
VKNPFGEACEVQKLFLQNYERIAFRDVCSLDDILLVNCEKVELCHQISQKQFNQFIKHWI
RGSNPRLQYMDLSIDNSHSVSREVLLKGIHFIGVAKEDQVEICRNHLIISDNQVKIKRKD
GTPAVIAMNEKRDILKVHFIVLY
>CRE06141
MERSFPLFRLPENVIVHVLQNMDFDQLFLTSLVSTKSKNLVISLRLKASDVTIFISHEIR
IDVEMGEVEEPIFVLKFYSDRNVQNELLSVDNTLPVDAFLPAENETTQLSTPYNITDWIN
HIIESVLPGKKRIQSTTPFNFSDWMNHIRTVFCYTKPLNVTFFEGCERFEVKSLKNTIGN
VNYLSVSSEATDVYNKKVLKHFNTPNELSLDRNPFDEACDVQKFFIQNFELFDFEDVYSL
DDILLINSEQVDLWHPISQKQFNQFIKHWIRGSNPRLQNMSVSIDITDSLSREMLLKGIK
YVDVPEEDQLEICRKHRIDSDNLVKIKRKDGTPAVIAINEREAILNVHFIVLY
>CRE06142
MEPTFPLFRLPENAIVHVLKNMDPNQLLIISLVSLKSKNLVTSLELEARCVFIDISWKFS
ICLAIGGPIFAFDFYNDLNGQNELLPVDITLPVDAFVRFEETTIRSSTLFNISDWMNHIR
TVFCYTKPLKVNFFEGCERFEVQSLKNTIGNVDFLSVAREVTNAYTKEVLKHFNAPNEVS
LDRNPFDEACEIQKFFIQNYKVFTFYDVYSLDDMLLANSEKAYFYHPTTQNQINQFLKHW
IHGSNPRMQQIFLSIDNTNNSVRREVLLRGIHCVDEEEQQKICQNHGFVSDDNMVAIRRN
DRTPAVIAINETQPLFNVLLVVLY
>CRE06146
MSIPFLHFPYVVQEAIFKSMEYSEVFVMSLCSKRMKYCVIRAKRKVPKIWYVVFPHDIRI
AVEEEGGQVETVFGFVEKPELNEMKSTMELKIGEDFKGYGT
>CRE06264
MDPPKPFPILRLPFLAIEEVFKAMHPIEIINFSMISKRTKGIAKQMRFYPKYKIDLHIKE
TLEIRFFGTRNVVLYVMTSDKEMDGKIEEKQ
>CRE06290
MEPFKLMNTPFIVFQKIIKLMDMIDVFELSHTSNRLFARIKYSRRRIEPIYLFKKEKHRM
IRVIEKNDENSQFAIYLTSENVEKDVLRQLRMGETVFDVCEKNEKSLRCSLHNELKEEDF
DFQLVHLFNYVSDLFHNKTVTVRIRPSHIETSSFLFSNLQFENCQLIKVASGKSDILSSD
GMSRILEIFKPTIGIALKCHIEEGFSPRNILNLPRLYIVKVRWLTFDDLLNMECETAFLK
HHSFTVEDVKKFISHWMAGSNPKLKHLRLNRFKREPNWEHILEGIQYRVWDEKEKKKRPR
NFKERFIYNMKEIDCKNGLDFERKSDGMIGTVIHQSDWIDFFVWHDMQF
>CRE06369
MLLKLPYLAQFTILKHLELHDHFFLGLCSKRARNLIKCFSRNKNDSSVINLYSFSIQLQK
TGFLGKDVVMWASCYYRPENETLYRSNTNWNRSIIFWYKDKKIKCKISFHSTKGIPILWC
KDKYKRMLPMAIYHSICEIFSISPIIQIKFDMSRLSEFPDTNEIDNVITGCRDKDQIEEF
LKNVIIRNATQLWLGSCQLSVDSVILSLEHALFWSPK
>CRE06529
MQILSLPLVVIREIFANFKLEELLFLSFCSKRFKYLIQSLQGRRFKQIKIITYNFSVGNV
CISAETLFSLTLCEVNYGITQMGVFGMSIETPCCWNPLHSTYEYDKKEKEYIIRGVHSYI
QQFFGSSILYQVNSKNVLPISLENIESSSIKCPENTNPEELEACFQNSPNQKTTIHLEGP
LAGNICSDSVIYKADFLDVDCLRNRKESEILRHFKGKRLRCMNTSFSNSQVIEFLNAWKS
GQMFKKSKLLGIHTNFDLNEDEIMGKVDHIKFNKRHGNKENTVATTTGQYLIRESDGQKG
YLTISQMSVHLAVFGKTGGHVNFDI
>CRE06584
MRFLKFPFLVHLNIQKYLEPSELLLLSFCSLRTRALVSSMRHAPTYSVFVLDRPEVMYYS
LINLPEKEKTVIIWTWKSEQMGDVKTERVKSKYIDLECKITFNKNSNTPILWCSFEDGPS
RKRFATALHSHMCEVFRVEPEMQFKLSLEYMNDLPYTNTVRDVTLLDTFVNYEVVDEFFK
KYHVKRAVVSLSFKDSPLKGSFQFLQVNNVIMKSAFWLKRSQFLKFDCENLVTGPSELKK
RDLVAFVKQWLKGNNTKLKTLHVLSTYCVDVHTIMNKFDLSRWDPQVDKVEYNEPIYDYA
NQIVLTQHYLKLGQNGIVKRKSDGLRALATTFDGQFHFHVFHNEFELK
>CRE06634
MTHILQYSPRQFRDLLILETIHEVPVFRAYQKYSRKVGENAMSYQDYEFWYMRFLRGDYS
MDYDRSQDPKTRSLMDIPLEIMEQIAGGLNIREKMSLRKVCGNLRTFIDTTPSNFKKILV
RFESERTRLWLDDGNQKLDLRRPDRVVEFEHFSVLYDSKATWSMLEELKDDDCLVRVHRH
RDKIVPKAIHWEMAMYNMFFALKNQKQVLEEISIENKSLGNFEEFETRLKCLKRKIRGKK
VKIITHYSNEESMILPYIDPVTIEELEIEMKDWKVELKSEEDNKERIRKIMETEVWKKAE
NRTLHCHSKIDFPFELLMDCPKFNLRLEHSVRERSVRRARNRARPFRGRREMEGRREM
>CRE06635
MAHILQNSPHIFRSLILYEALDQTPVFFAYQNFARKVGQDSMSYQDFEFWYMRFLRREYD
MDYDRSQDPKTRSLMQMPLEIMEQITDELDIRQRQVSLVTIMVFRKVCRNLRTIIDMKPS
TFQKIRVIFESEKTRLWLDDGTRDPHMLPLFGFGYFRLQQRRDQEFDSHAVTFMSKTDNR
NINLEDGDCLIRRGFRNKIVSNAKHWEMAMNDMGFAMKNPNQVLEELVIENKSLDSFEEF
EPKLRGLTQKIRVKKLKIVTNYSNEETMILPYIDLETIERVEVEMVDSKVGMQVGEEQKR
IRTIVESDQWKRAVTPILYCHSKNVFPIGTLMDCPRFTLLFHHYNGVNEFLTLVQQLLTS
PVLQCAKIGFATGISVPHWMDQRVDIPNSQEFFEITQESVDDFFTFVITRVQ
>CRE06636
MAHSFQNSTHLFRPFILYEALDQAPVFLAYQNFARKIGQDSMSYQDFEFWYMRFLRGEYD
MNYDRSQDPKPRSLMQLPLEIMEQITDELDIRQRMVFRKVCRNLRTIIDMKPSTFQKIRV
IFESEKTRLWLDDGTRDPHMLPLVGYGRLQERNDQEFDRHSVKFMSKSDRRYIELEDGDC
LVRCGFRNKIVSNAKHWEMAKNDVTFAMKNPRQVLEELVIENKSLDNFEEFEPKLRGLTQ
KIRVKKLKIVTNYSNEETMILPYIDPETIERVEVEMVDSKVGMRVGKEKRIRTIVEYDQW
KRVETPILYCHSRTVFPIGTLMDCPKFTLRFHQYNGFNKFLKIVQKLLTSPVLQCAKIGF
ATGISVPDRAKVIATIGGVEIGWMHHRVPIPNSQEFFEITHESVDDFSNFVVTRIQ
>CRE06744
MGNRLARQKKQKDTRQKFNGFPLHFLPPAALRRVLIQLDLLDILELSLMSKELRALIQEC
SIPVHSLGFRWYRIKMYRFGECDEHCEIGFYKEREEYVVSETRRKKFVEWKRETVNTINC
FPVDENDGRVVLFNYLNELFVVQQLHYTIDCWPTSFIDNYMYKLPRRIYSLTIPGDGNVQ
KGGEYIDIYLDRFYSIDCLKVTNGTFRLSRNKHSIKKLVFKDAIVPISDVNQFECESLVI
SNNIFQPTEYFNKLIRNWMNNKTPLRYLRINFERDQYNLIRILEGIKIEPSGYADYLGIR
RDCDGLMAAIGFGKRFFESRQNCDIKKKKPIKENEFPMYSLPLLALRAVVNEMNPAEILE
ISLLSKKSKAFMKACTPKVDRIEFNNNQILISDQSGYNKRFVLDFENTCHESSAVRVIEN
SGFVSWKTCNSPHDTIIYCRPINSTDVFVAFKYFLDLFKYQTVSYRAQDPTYSYNDGVWH
APKINLWNFALETNRDVLKWLQSVDDLGLEVTVEKLPETMSNIQSISVTKPENLSFDDLL
MLNHPTISLSNHNLPEDQIKTWIKHWKENHTKIKKLSLARQWNTYNLKSILLGLDAKPWE
TKNKKEREVYLQSSTGGVWEIQRNSDGAKASVRIRGGDLELKVWKD
>CRE06773
MPDFPEGVLGEIVEKCDIKSYLNLRNVSHGLRIAIDQLTPPCTHITFFNMEVDCADVYVN
RKLIVSSDSDVLQQKNSSLQMEMIETRVLGVLESLLRNPKLRLKEFRFYTSSGLEGAHFL
CTKTVINLLNSLDHKIHVENCWIAAEPKDLMDILRCLKPGTLEQITIFGSFKNYDINEIA
QMDQWKQAKHLELSVDDFPPMDHFLHFSTIEFSGSITLPDIVNLCKSVSKWPNFEHIEID
NEEGLNKEEVKRVLNLQPTASPEVYTIPNSNLFIQFERGNSEMLKICKN
>CRE06813
MLSKLEKLEFADGTSNNMTSLSKGFLIFVLPESVLRKVLNEMDLVVILELSLSSKKSESI
IHSCSIPVEMISFEWHQVSVFRNHYEKCDIKFDLIDCGQTENRFIGGCRFADWKAEDSGV
ISCYPHCRSALFNHLNTIFSVGKLFYTIDKWPVFQKPHELPRNAFSLTIPKVSNPELVED
TIGTILDYFDVEDTLDLEYNLPRLSEKVLQVKNLKLESVLNIPLADFLHHSNFKKLQITK
HDYKSDEIRDGIFKWLGNGSKYLRLEYRRTDSDLYQFLRGISSEKNNILRFQKFSKRRSV
SVGYNGSYLEFTLKKEKNYEKKKKTRFPLFRLPALPLREIFSAMNPAETLEISLLSQKAK
LSIKSLNIRLKSIVLNTDQLKLTDETDERREIAIDDFLNRHELKRKMYRSQMIGESQFFT
FVKLQEDFTKTMCCVPMNSAEHLLAFNHFLSLYKVGTVQFNISDPPDRIFTNFQLITNLD
ISGRLTRLPREVFNVPLINITTRGNIPFADFLRLNCSSIKLWNHRLTNGEVRSWIRHWKE
HMTNIQLLSLEDNNYNLDIVLRGFTISLWQTRNEANREAYRLSCSGEIWEIQRDADGKKA
SVGLMGEFLELRVWKD
>CRE06814
MTGAKTSDLVSHGDSPYLLISFKTFIRSVRLCTNSVILICLEYSIGLTKTKETMGACVSY
PPQLEDAHSVSSYEIYRPVVLSNTIAIRTPPPNIRSVTFPKPVNNTFDLFSLPPSALTRV
LGYLDSEDFLNISILSRNALSSVMEARGQGTCLGRHVNMDSSYSSHSASEFSDEPSAFSY
ESLTLSDESTVTLDENELQFKPFRLFALPQPALRLVFLRTALADILEISQLSKKSRLAIK
SCSIPVSHLDFSWNDIMMIRNFQTYERCELKFRTLSYRKFNKIHCGVMFTEWERNESTII
CAPYHNQGRIRMVNYLIDLFNVHRLNYKVNNWPEIVINKMLFMLPKHPDNMIIKNDNNEA
EVEETIEKVLEHIVVKDAVYLWCKITRVTENMIKVKRLILDGKTLPISELLKLDCQILQV
NYHEYTAVDVRKLILNWKQNKTEIEQLKINYQNHDFDLFQIMEEIETKPSGVADYFGIER
DCDGLEAVIGYEEKHVVLRVRSYYKIRESPREIEFPLFSLPFQALKNVFQQMNPAETLEI
SLLSNKSKANIRQCAVRIKRIVLTDYRIILTNNCNIYTLFDLIFDNDKHKSCTSRIIGNS
QFKSWVKTVMHFKQKIFCTPSNPADTFEAFKHFVEIYKFDEIKYIVSEPMRSFMKNSMHL
LPKTLTALSFPCTKSAVEPRDFEDNIDTVLKYFKQIDDLEIGVSVTKLPEKAFSIGRIFL
IFSQNLSFDVLMKLNCSSITIGYHELTNDHVRTWIRHWKENDTNIKTLSIQKRDYFNLDN
ILEGFEKKSWNTYGEEEKKEYLHWSDGDLLEIQRDSDEIKASVGHLIRYLQLNVWEQETR
VSKNRAGLSVTQAAVSILEESTPEDDSNSNESTLFLGAKPNGFRLLALPETVFKTVLNQM
EFCEILELSFSSEKSKSLIQNCSIQLEYLDFCWDKIIVCSDRKSYYPIQFKELTSLNSTK
VRKIKGSKFIEWNTTGSNIHCTPLSDENRCIMMHYLNELFKVKQLKYTVNKWPTFVINKL
LYKLPKRAHSLQIYQLDRHVAEETKKSVLGYFDVDDITVQSSLPCLPTNIHNVKRLKVGS
CQGIPMEEMHSLNCESLEISKHSYTNDDIRQLILNWKDNKTRLEYFQLGFDNINLYEVLE
GIDTKPSGYKDYFGVERDCDGLMAAIGYTENTGAYGTTCGRVEFILKNNCPEEKPMEKVK
FPLFSLPFLALREVFKEMNPAEALEISLLSKKSKASISNCAVKIRRIVLYEHRILLTNGC
DVYTLFQMVFSYSTHKSCRTQTIGNSRFIFWTNAHKQFKRIIYCTQTHPNDIFVAFNHFL
DIYKFEDIKCSLWSPIDKYIENSMHLLPKNANWIDMYAESSDETRTLENCVDRVLDYFES
INIMEVRAPVTRLTERMLNISTIILMNCQELPFNVLLKLNCSDITLWNHRLTNDQLRTWI
KQWMKNKTKFKSLNIQPKDYDLKYILRGFNIESCRTRTNINQKDFYYNNFYDSWEFRRES
DGKKASLGYKYIYLHLQEWDD
>CRE06823
MPSLLDMPDMAMDGILENSDFIAVQILRKVCHGLRNYIDDKIPDSKLTRISISRTKYLVS
IEYVHADYQKVSLSYHEHNDSSLVSNGLQDKVIDQKPYIETFFDDFQLILRHQKSILIEF
TVDLRHVTDNKFIDVLKNILESRTHRLQVNSFETYVSDTSDVLRILPYLDAKTLKSIGIY
VRDSGRFEHESLLNFNEIVELEQWKMANEVYVSRRIARIPLLHFSHFLSGFVMLKSVSKE
GMRELKEKFQQSSDFRNFCIDYSDFPDMDDFLTFLGPVHEFVKEKKWFFRSPNDDKCLSI
FYDIPNHQFTFAQIDKEFVPTDAVIQY
>CRE06936
MSNTASLEDAFGQLSIDRHANGRIDRNPLTFSNFSDSLIQKIIERCEVRDHLVLRKVSKR
LRALVDSSQLKYGIKFSCRRDHILLEIIYRGKLSNQVTVVYAGDDWNSGVVFSNIAYNSE
YLPDETIAISVENQCKLIKSEDYERLAFDDLAIALKTPKQEVGCFTFGYYVDSVHMPITI
QDAESSKRCYEKIKALLSSLNHKLFVRRLKLVVEDPEDVMAILPRLVPTFLHEIAIYSEV
SSNRWQNQENIQRIVNAQQWITARSLLRTQNVFAFFPMESLMNFKRLRINECSVDAEFLL
KLRELFSKSPILCKCYIESGEKFDAEVLAEHVGEPASSTQWSSNVRHYQLPNTDEFLEFQ
FHGDTISIRRYSRDVPMEKLWARKKFKVCKNAKRESV
>CRE07043
MPFEPNWNDLPDKVKHKCIGKMDFETKLKLRSTSRSDRRLVNIHQTHLKLVEIHEKDGFP
IGSITIIPENGNSIHVQCGDQDSNHHTMIPFVKFVMKTGKIGKLDVNVYKDGELKEELIK
IALKFPKKPKEYNWNDLSEKLKARVINKMDFKTRLRFRKTARYERTLVDSQLVNFNYIQL
TANSQKINNFCTELSFQTTATNQECIFKFRKTSEFVRKILPLLVYILEIGVIDMFLTHFT
MEFIDILIEKITKLHGFPKLRIKTLDYLVSRKAMFWFLRNCDERYLEYIETGAQNYRQFP
IDRFLTFPIVYNARTLEIHDARRTTILIEVLEKWLEIDAKLGTTLILHAPGNLDEFIEKF
ENRIDFQSPRGDLWLSMNDPEKQIYIKVDNLDDFNCLDSCRCEVVPPCWDFINFFFMF
>CRE07048
MEVEKSALMQFPKEILDLIMRRTDFQTIQCLRKVSHPLRDFIDEKKMEVNLLDLAIDARA
GCIDMMISAPRLSLRIEYKKQGNDCLVRCNDRSQKVIRNEYFMKVARNDLRDILTHHKAV
MQGGMFSFQNESFHFRSHLYFDYITNLRNDLQATNGTLKIKHIECIVLHEDQVIDLLQLV
DLEPLKSIRIISYVQNYEDVFSLDRLVTLPHWRKAEQLVVSGFIVNASIQNFSHFKKAEL
FVFNMSIGKVNTLKNAYIALPGFNRVFIEFRHFSDFPNFLENFAHPFVDGPQLDNDIRGW
FFAIPSSDKVLHITIHRNHGITFRAVERPPPDILIMN
>CRE07068
MWSSTSYTNAMPLPLLCFPYLVLKNILLQMSPHDMVALSFCSKKASGYVKSAIRRQYSLS
IEFDSDNEFDITIYRKACPEVKGIISVGAMNERSRKNSLCRWSNNVLFDGFEIANQLMDL
CSIQSIGRLDLNLEKQEEVEYVTKWLSNILVEKCSISTKNPVKSFSVTRFLESVQVSKAL
SVDLETLDELVYERVFDLDEIIIPGTLRNLLDMNCANIHLYGVISNEDMNQFLRRWYDGC
FDKLRRIEFYVNLQWQKLLAGMAVYEDRECKIPIKPLYRMKTIYIENRNGVKASIERIKQ
VEDMYMCMTIR
>CRE07184
MSTLPLFKLPFLCINEILINMDIISLVSLSLVSRRCQRIVKLVKTKLTGFNIQIKESGIE
LLFVDSQRILGYWIFEPEKKENRGSGDMEMSFHANLIRSYHSEEDIQQSMKLGLDYLRDL
FKKPINKFYLHPDGLPECPLQIELKECNELLVKGKKAMKDEYLKSILETIIVKTKCTLWI
PINPTFECNTNLLKFKELKCVEYEGCGHWITRNVFLNLKCTHMQLYHSLLEADAVMSFFE
RWFHSDDTEFHVLVVQTDKLFDGLNFDRFQPKPWNPEQRSRHFL
>CRE07568
MSEATERDPLSTRRHILDEFEKVQAQIATNPELWRILSVETHKELRKALGDDFIDYPEFE
FWFSRFARGDFDLDDDRKFGHNIKTIYLQFFNFSSDPKTRSLTDLPLEVFENVGEYLELK
DRMHLRNVTKDIRTQVDNWIPKLTEISYRTASSWGVWQTSRSICYHVPNFGPNRRDRPSP
GFYRNPISFVFNMLKHPKLKLEKLTIEEDKYWKELIEELDRSNQKVHVKKVEFSSANRDS
SNRIDIHYFVPGVLEEISVFFENPSFEVMKEFIELDQCQAAKMVTIRSETCTSKFPMEVQ
LPTVYFASRWRNSGQFESQFYQDLATSCDYFLFQYQLLQKLIRGGKVEKCHLYLASSTYF
FKTQYKPTPFLAYFNEESTMVPDSPFLRRFPIRGTKDFYEIDYQVIYVILHRKQ
>CRE07618
MEPTFPLLRLPENALIEVLKNMRLKELLEFSYVSTKTQNVVTSLRIKADDVNITIYDSNE
IALHMYRSNLGFRPSTLNDFRNNLNYIRTIFSRTSPPNVRFYADCERHEIELLKEIIGNV
NILYVASTVTDALSREILKHFNTPNRLYLGSNPFEDTCQVQQIFIQNHNIIEFDGDYSLD
DMLLINSEKVRFIRFSTQKTINQFLKHWIRGSNPRMQRMDIPLNKDDFANGETYLKGIRY
IELSDETKIEIRQEHSLSVDADMIQIRREDGTPAVIATNERDQQRNIHLIVLH
>CRE07619
MKPTFPLLRLPENVIVKVLNNMRLKQLLELSYVSTKTQNLVKSLGIIAKRVAISINGSDK
IALNTYHTDFGFQPSTLVPFSDNLKYIRTIFCFTSPPNVCFYANCERHEVGLLKETIGNV
NLLYVSSILTDELSREVLKHFNTPSRLYLLRNPYEDSCKIQEIFIRNHKIIEFDDDYSLD
DMLLINSEKVRFKLPASKKQMNQFVKHWIRGSNPQLQTMSLSVKNIDFVNGETYLKGIRC
MDMSEEAKREIRQEHGLPNCDMVQIRREDGTPAVIASNQRGRHPNTHLIVLHCIPL
>CRE07637
MTTPFRLLSLPCAPLKRVIQCFDLRELVACSVLSKRMNVASRGAGFRYDFFVELNGNFLR
VYRYMDNTFFFNLDDRINYLVVQNPRHREQARWSKLGLSTGEWLYRILHVTNYQQFQLYI
GDAPTIDVNCRLLFSALSEIKSVSVITLQNETNTFVQKVIDVILPKTSTFFIQTHHMSKK
ELQKMLIQNLVSLEIYCDGLRFQLDDLLMTNAT
>CRE07839
MCSPTLTTLPLLPMSIIVECLDVESLLSLSQTAKVFKDFIKEVHLKSGGYYISIQRDHFN
ISIKSRRYSYSYQAKKVKKDDFQLINNYLINKFSADFKKHTDLLPGNIDYLLIDPVIASK
FKNVMSCAILSIGSIIPSSEFLESSLPDSVTFHKGLALNGVNVNNPDKIPKMWNIWNIDW
LQIRNSSISIPLCQLNNKIINLWDISTITEPQINRYLQDLRDGVIDQPNLSFIQFRRQSG
WNSQEILEGLGTVRCQKTKIYKLKDFDEKMRMDTFLPFGLNKNGIELSDTFDFVRRKDGV
KCSIFLLSWVVRVYVWNQKETTKRGRGHMEDNDGGTAAKKSC
>CRE07909
MAKNLVSPLRLLKLPEKVIDEVLCNLEINEAISFSLCSQKTKNLFHSLKQYKVENLKMRI
CTEVRIHGIFNGMDCYFVLNRNPIPQVGRSYVKDMRQSEMLYLCMNITKFEWRNLGFDVG
DWIKHLLFIFNQTSLIELYIASNSVVWSLDIQGIEIYKLFFAFLVPDYNFRSIMETVRNF
RAIVLRRNPFENKLDLQKVLMQNLDSIKCHRLDDVLICNSLIFCIVPNIKQKGLNGLLKL
FIFGAMPRLKHLRFVYMNRFSGPLQEETVMKGITYTVQEPNVIRTFGESPASEEINIRGG
LDFQRADGTQATVILLDGDAKSFDIFVWD
>CRE07916
MDSKTTSRSAFSLYLLPVVVLNEVLKLFTPFELVALSLCSKSSKKHCKSIRSEAKCVEQT
EKFHLDFSSKTEIRLRFQFHPESEWVFQFDNLPKAERKLTRMKNMVSSFFRTNTRNKRKM
NYSKVMEHLYFSTFDPIQRDSTYNFFWKTFPITEYSLLIYYSENQVSAVTSWILYLSYLF
NVDLDELILNIDQFKNEVNTELKHLLSWKQKNPVKGLTLTSNSSLNDEFLEQVLSLQDAE
MYLKLDFNPSPQFSFDFRKFKRKLFLLEITHSHWVHSEQLYELNVRYLTLKRSTLSSVDM
KSIVQCWKMVGRLSGSS
>CRE07975
MDLPNPFPILRLPYLAIEEVFKSLHPIEIINLSLISKRAKAITKQMTFYSKYDICLRVDE
GLGIAIRVENKLVSCTYLMTSDERMNGNVEEYGGNDYIVRRVYKYSKNPIEEWKQLFKYV
LDILKKQTLHLLFITLDNFVNHNVSIIDFLRKNVKSVTECQLYQDEEDNDVDEHVAYLLN
NLKVSNELQFYLNIKNDNFNLKIPKNLRQLYIHDSEWIGYERLVEIDCEHVTLRDNEITD
EQWNLFLKKWMTMETNQNLNCLRLDNRELDEFRAIVLHDIPHEVVDRGVKRNLIFSYRDV
KKAVNGGIDIRRIDGKIATFFVHDNVFSMSVH
>CRE07994
MVEAFANDPIALRQLIAYEALGNIPPFDGYKNLCKRIGDGLMEYIDYEFWYMRFARGEMD
MEFDGSRDPTLRSIHDLPMEILKPIFETLKPIERLMMHKVSPRLRTCIESMDPKLRRLSF
KSGKEHSEINYDFTDVIYRQGKEGGCQVKSNQRKEVSVPNSNHFELALHDISVVFNNPKL
HLESLYICVDADKMQRLREILERLDFKIKTDKVEFHTENSTEEAAILPCLQSGTLENICI
HMREYKSTTDETSLEEKKGRISKLTEMIECKESKMLILHLDFKEDFPIEQLLNCRGLSLH
STTWRWFVPASTVIKFLEILLKSTVLETFIIDNYDRFKLKEAIRNNGKPLWNAVETHNGI
FKLEGFEQVFKLDISIARIRLTRQ
>CRE07996
MVEAFANDPIALRQLIAYEALGNIPPFDGYKNMCKRIGDGLMEYIDYEFWYMRFARGEMD
MEFDGSRDPTLRSIHDLPMEILKPIFETLKPIERIMMHKVSPRLRTCIESMDPKLRRLSF
KSGKEHSEINYDFTDVIYRQGKEGGCQVKSNQRKEVSVPNSDHFELALHDISVVFNNPKL
HLESLYICVDADKMQRLREILERLDFKIKTDRVEFHTENSTEEATILPWIQSENICIHMR
EYKNTKTDKTSLEEMRKRLKKLSEMIECKESKMLTLHLDLDEIFPIEQLLNCRGLSLHTK
TWHWCVPATTVIKFLEHGCVVLSDKIFDSRRVFSGNFRQGLGIRWAYYFGELEEYETEDE
EERVEVEKEDELDETMSSVGDNFDVEELCEDYDFGLEQCGNEDVPSSYSESDGETDQIDS
EMDANESNDEEDEEEEDDDDELYEDGRGAIIVEREDMDHRLLALVTFYCKEGLSEKCMKR
MLALMAVVYGEKAPFSINDIKKVVKNMGKSVIDSVSYYCNKCAKKKNFKEEKCAGCKENR
CEVLNRVTLVQCNVFWQLEEELRSKGIEIIEGHKTIHYGIGDLLPEDIRNFSGYTSKMES
KEEFEKGTVNLIFSVFSDGAVFKSLSRREVTPVLMRLEGINLESKCGGNNFVMVSMVFAD
GGVKKEFADTFVEKSFCNLPKYVTVDVNGRTWTFRLKIMSFLADMKVKYEMLSMKIIISQ
ERKMLTRLPNWHQIMGCSECLTEGKKKRSGTVSYNNFNKFSHRTDHTIMRDSSEGINGFN
GSKVPAVFKFFPPKSFCLDPFHILGCGISKHLVSGILVIIE
>CRE08000
MPIPLLHFPYLVQKRIFELMNYCEVFVLSLCSKRMKHCVIQAKRRVPKIWYCVYPDETGI
AVQEEGKRVETILEIFEENPWLTSGKKPEKIKIGEDFIALGTFETALNILNQICLIRVLK
YGGTLTKSLYEHVKSIYRYTEPSGLEVHINKFTEKVPIYENVDKILVRGKSLKLSDLDTF
LSQYPNLSTLMIQPSVIGQLSDSSKILEINNIQLSNPGHFGASLLSKFTGRNIACRDLFI
TEAEIYLLIRKWMRSEAYHNLETIHFSAAPDYDLDTDLIIDQLETEEFDPTKRPQWYQID
YKLFNIPTSPVDFSGDNCFDVIRENDGKRASFLSFPTFFMFLVWN
>CRE08002
MKTMKLSRFPSRVQTEIFSSMELIDILLLSFCSKKMKQSIESSIQSRLDKIVSMTYCSSK
PDNVSISSSNSNNKEFIKLVSREEAKNRPIVQMNLFGIDVDCCMATRNHPFFILCNQQDG
EQMLQTIHNYFRGFFGSSIEYHLENCFSNYIPRLENIKNSILHFRNEEEAAELLDGYLTL
SPSQEYFRLSGHRGFEYENNLKLAQTNVLDVSISGSRAGEVLKNFKGRHLFIIGAIITDE
EVIQFLNNWKSSQTHQNLEFLSIHRESGIFQDLGIDLNPEKIMRNVDMKQFDPNQKMPIF
RYDRRRNRLYKCETWQIEELSSPNFIVREVDQHVASINIKTWGIQFASWKMTEEEVMRGR
IQKTFQRTAIQEVSPLRNSIKISKFSWLIQREILSSMELVDLLMMASCSQKFHRHIKSLM
RSRFDKIHTITYESIMLPCISSSSSGDLPFMSINRSHDFRGRPLIPMNLVGMDLQVSMPT
RNHPLMVLTDLNQEETLVTSIHDYFLDFFGSSIKYQLNVDLLMPPFSKLKNITSTVLSGY
LPAYFPDFLKISPNQDFIGLSELGSPLLARNLEFARTKVLHIGGSYRFTEDILSNFEGRQ
LFINKGIISESTIIQFLNKWRSNEGYQNLEYFSMFVWAFEHPLSPNQIMNSIPINRLDSS
DQLPVYQVAKKDPYRKRTWGIHKFSSQNYIVRDSDQHVASIMITDGNFTFAAWNNTEKEF
LEKRPVKRLY
>CRE08024
MKPLKLYNWPYVIQKEILGFMDLQSIFLLSLCSKRMNSLIVSVERARFKKIQYIHCHIED
SITINAFMFDGSSDLIIQLLYPIAVKCSGTLTISGFDVHYGLPKLRNVTSSNIFVYPTID
GKTVDDFCSASPHMEFLRIGENIRSRLEENSNIYRIKTLDIEENNSEIVPGILHKFTGRQ
AFMWTSKVDNSDIIHFLNRWKSNAAFQNLEVLTIHLRNVSDPTDPIEIRNSVGVKELNTD
NNGHEYHYKRRINSKPDVLSLKKFNAFSYLVREYDNRVASVVIEKNMFLFGVWDLTEDEF
LEKFSKGK
>CRE08026
MKFLKFPFVVQQEILRFLDLNLVFNLSLLSSKMGRLTHSCVFKGIKMICFDTTGPHFTLS
AITQNDDVLGIVMIRPRRELRSENKRNARFSGVDVLYCVDPVANYTTILLKQSPHEPIVR
KVHDHVAAIFGKQLPYWISSHTNSQDKLFIPSYITPERVSVEVKSKKDAIKFDDWIQMIP
QPNHITVIASAAITVWDNPKFHRAQTLNMMNPNFTTQEILPRFKGKYLVLNRANCSDLHV
MEFLDDWQTNKGYQNIKLVDIFLQVTTAFEQARIRELFEIEELADGKESLAFRYPTEECS
KINSFQKEYSHREYIVRESDGVVASIFLNAKRFEFVVHDFTEEEMRGEMEDVAIEN
>CRE08029
MKLFNLPYLAYSRIITLMNPIEVLSLSFCSKKSRERIKQIRFHIDYATISTEIHKPKSPT
LQLQFSPSTRYILIPFQRAPRWARCEGRRFTGTIDGVKHYFRCMGGDDATVLYSDIQNSG
FQIASYILDLLHEKLQYLKIDLNVVDDLKGFITEPCMKSVLRIEVVSETVTSEKLSIFFN
NIENPAKNVHIHSKVEGRVNPNLIIFRSDMLIIYETNWITREHLLGFNGKYLCFINPTFG
VEGVIEFIKQWRNGNNTKFAILKMAEVPQKFMNRDRFIYEFNAKPWDPTKREKCYIYDKD
ITQDIVADLSEGLDFERADGLLATIKIRPHRALFQFFVWHKRFTVAE
>CRE08030
MKLFSLPYLAYSRIITSMNPIEVISLSFCSKKSRERIKQIHFHVDYAGISTKVNKFKAPV
FQLRISTGGRHLSIPFQTAPRPARCEGRRFTWTIDGVKHYFRCGESQLGSIIYSNIPKSY
FKITNNILDLVRASLSILELDLNVINDLKGFITEPCMKSVSGIKVVSETITAEKLSIFFN
NIENPVKDVFIYSKVEGEVSTSLNIFRSDRLIAFKADWVTRENILGFNGKFLCLFNPTID
IGTIIEFIKQWRNGNNTKFVALKMAKVPQELMKIDQFISEFNAKPWDPTKREKCYIYEKE
ITDKQNIVADLSEGFDFERHDGLLATIKIRPPDFFQFFVWHKRFTAENRT
>CRE08031
MKLFNLPYLAYSRIITSMNPIEVISLSFCSKKSRERIKQVHFHAYYAVISTEVHEPKSPT
LQLQFSPSTQCILIPFQRAPRWARCEGRRFTGVIDGVKHYFRCMDDDDATVLYSDIMKSG
FQISSYILDLLQKKLKNLKIDLNLIDDLKRFITEPCLKSLSRIEIVSETVTAEKLSVFFN
NIENPVTHVQIFSKVEGRVDPNSIIFRSYILIIYETNWITREHLLGFNGKYLCFINPTFG
IEGVIEFIKQWKNGNNTKFVALKMTKVPREVMNRDRFISEFDAKPWDPTKREKCYIYDKE
ITDAQDIVADLSEGLDFERDDGLLATIRIRPHRALFQFFVWHKRFTVTK
>CRE08057
MKLLRFPYLVQQEIMSTMDYQDLFLLSFCSKRVKNLVISSEKSRFKEIETVKYKLIGRII
SIQNSVDETLDNKIVKVMEDLFRFNGKSNMISFKIPMDRIGKKKYKIVRFPSTIEATLDH
ILDIFGQRLDFLVCTYHLSDLRILSKLKNVKRSTLCLRGETCANQLDEYFSASPKQKYIQ
CNVTLKGELKEDSGFYTTDILDIHDHSSLSAGILKHFTGRKAFLRTERLENSDIIQFVQR
WKSGIAHQNLEMLIVRLDDCCSSFEPNEVKKSIRIENLTKNQPLIPVDRTFTFYSQCWKK
PSFSSLSYVVRETDQHVASVIIEKQKFVFAVWNMTEEHFRWIFERDFKMKCF
>CRE08058
MKLFNLPYLAYSRIITSMNPIEVLSLSFCSKKSRDKIKQIRFHVDYAGITTKVSKCKAPL
FQLRNLVGGRHLSIPFETAPRWARCDGRRFTETIDGVEHYFRCVELDSGSILYSDIPHSG
FKITYYILDLIRTSLQYLQLDLNVIDDLEGFITEPCMKSVSGLKILSETVTSEKLSVFFN
NIENPVEDVYIHSKVEGEVSTNLNFFRSDRLIFYETSWITREHLSGFNGKMLYVFNPTLD
IELIIDFIRHWRNGNNTKFVALKMSRVPQELMNRDRFISEFDAKPWDPKRREKCYVYDKE
ITDKHDVVTDLSEGFDFERHDGLLATILVSPPAVLKFFVWHKRFTV
>CRE08059
MKLLRFPYLVQQAIMSTMDYQDLFLLSFCSKRMKNLVISSEKYRFKEVQIVKYKLIGGIV
SIQSLGDETLDNKVIYPIFKIMIEIFRFNAKSNMISFKIPMERIGKKKYKIIRFPSTIEA
TLDHVLDIFGQHHDFLVCTYHLSDLRILSKLKNVKRSHLCLVGNTCADQLDEYFSASPKQ
KYIQCNVTLKGELKEDSGFYTTDLIDLHDHSSMSVGILKHFTGRKAFLRTERLENSDIIQ
FVQRWKYGKGHQNLEILIVRLDDYYSSFEPNEVKKSIRIENLSRNPPIFLVDTTYIFDSR
SWKKPSFSSWTYVVRETDQHVASVMIEKQKFVFAVWNMTEEHFLQMDN
>CRE08082
MRTMKLSRFPLRVQIEIFASMELIDILFLSFCSKKLKERIESSIKSRLDKIISITYFTSK
PDNVSISSSNSNGKEFMKLVSREEGRNRPIVRMNLFGMDVHCCMETRNHPFFILCNQQNG
ERVLQTIHNYFRQFFGCSIEYNLRNDSSNYTNYIPRLRNIKNSDLCFWSNATAVQLLNGY
LAVSPLQEYIRLEAHGGFEYESNLKLAQTNVLDISIPDSRAGVILNHFKGRHLFMSEGTL
TDDDVIQFLNNWKSSQANQNLEYLCIRSFVKINLNPQNVMRNIDIKQFYPYQIPVYRYDR
RSGSEDECDWTIEEFKSRNFIVRDADQHVASLNITTQGIQFASWKMTEEEVMRGRIQKIF
QRTPTQKTKPIRNTIKISKMPWLVQRLIFSNMDLVELLMMAFCSKKFFRIIKSLSRNRLD
KIFTITYESMHKSCINISSSSSGDDPFMSLRWRHELRGRPLIPMKLVGMDLQVSMPSINH
PLMILYDSERQETLLTSIHNYFLDLFGSSVEYQLNVNTLMPPFSKLKNISSTHLSSHIRV
TEFHNFLTISPNQDFMALSEFHSVLLGRNLEFARTKVLHIGSANRSIDDILSNFEGRQLF
INDGIISDTAIIQFMNKWRSNEGYQNLEYISITVCRYGHPIKPNQIRNSFPINRLDLPDQ
LPVYQFAKKDPHQKHTWGIHKFTSRNYIVRDSDQHVASIMVTENNFTFAAWNMTEKEFLE
KRPFKRFY
>CRE08083
MKTMKLSSFPLRVQTEVFSSMELIDILFLSFCSKQFKQTIESTMKSRFDKIISITYTSSR
PEYATISSSNSDDKEFMKLVPREEGRNRSIVQMNLYGVDVDCCMATRNHPFFILCNQQDG
EQMLQTIHNYFRGFFGSSIEYHLKADGRNYVPRLKKIKYSDIFIQNEGAAAELLDEYLDV
SPSQEYIQLYAFGGFEYERNLKLAQTNVLDISIPDSRARELVNNFKGKQLFISDGIVTDD
DVIEFLNSWKSSQTQQNLEFLSIHHWRGMNLNPEKIMRNIDLKQFDPKQKMPIYRYDKRS
IFGQYFWKIQEFSSPKFIVRDADQHVASLEITTRGIQFASWKMTEEEVMRGRIQKTFQKT
PFQEASPPRNFIDISKFSWLIQKEILSSMELVDLLMMASCSQKFYQNMKSLMRNRFDKIF
TITYESRVPSRINISSSSSGDNPFMSIREIYEFRGRPLIPINFTGMDLQVSMPTRNHPLM
ILSDLEIQETLLPSIHNYFLDLFGSSIKYQLNVYELMPPFSKLKNITSTHLSSYLLADFD
DFLKISPNQDFIQLFEIQSPLLGRNVEFARTKVLDIAKANRFAEEILSNFEGRQLFINDG
IISDAVIIQFLNKWRLNEGYQNSECFSIGVSSFTHPLSPNQIMSSLPINRLDSSDQLPVY
QFDKRDRNSKHTWGIHKFSSPNYIVRETDQHVASIMVTEDNITFAAWNMTEKEFLEKNTF
KRSY
>CRE08127
MKTMKISRFPLRVQTEIFSSMKLIDILFLSFCSKTLKKSIESCMKSRFDKIISISYFSSK
PNNVRISSSSSNNNEFMKLVPREEGRNRSIVQMNLFGIDVDCCMATRNHPFFILRNQQDG
EQMLQTIHNYFRGFFGSSIEYHLESRDSDYLPRLENIQHSNISFQNEGAAAELWNGYLTL
SPSQEYIRLNGCGIFENEQNLKLAQTKVLDLWIPDSRVGDILKNFTGRQLFISGGIFTDD
DVIQFLNSWKSSQTHQNVEYLSIHRERGLYQDLKRDLNPEKIMRNIDVKQFDPIQKMPIY
CYDRRRRDWDIKCDWKIEKFGSPHFIVRDADQHVASLRITTQGIQFAAWKMTEEEVMKGR
IDKTFQRTPLLKADPPRNSIEISKLSWLIQREIFSNMELVDLLMMASCSQKFYQNMKSLM
RSRFDKIFTITYESKAQSYINISSSCSRDNPFMSLNMRYEFRVRPLIPMKLVGMDLQVST
ENPGWDEEILISARPGPLQLWDNVYDCMPTRNHPLMILSDLEQEQTLLPSIHNYFLDFFG
SSIKYQLNANFLMPPFSKLKNISSTDAKSDLGGAGFHDFLKISPNQDFIGLSELESPSLG
RNLEFARTKVLHIGETKCSADDILSNFEGRQLFIDEGIISDGAIIQFLNKWRSSEGYQNL
EYFSIYVSPYKNPLNPNQIMNSIPINRLDPSDELPVYQFAQKGHYWKRTWGIHKFSSPNY
IVRETDQHVASIKIADNNITFAASNITEKEFLEKRPVKRLY
>CRE08134
MDAVQVSKPFRILKLPYVALKNVIMNLDQLEVLDFSFISKKCRSIIKSTKFVNFTVKLNM
QTARCPFAFVRERKTICEFSTENLKTRNRYMNGGRIALSQYSNEGEGICIECAQIWADYI
CDIFRIDIDTLDLEPNQSVEKMILIAEWLNKRQSSLRCCYFYGTETNSDSLDRFFDTNFE
HILASNCVTLWIEASSFDEGDLNRFIKGWLNGNNPTMEFFHVIVKRLDPDLLFDGIRYEK
KDNSLIRNYDCKAVGVQYEFKGGFEIRRNDCLA
>CRE08181
MKPMKLFCLPYLIQKHILDSMDLQSIFLLSLCSKRMKNCIASRQTVRFNKIKYFHFQIRS
MICIEAVYFDGTVEVIFEMYPTTSAVKRLCISSLIGLSYTKRAPKSTLTWRALIQHSKPF
KILFGNEKEYRVDMFSRYDGDSIPRLHNIRSSCVWSYPTTTGKTVDSFCSESPNQDFFQV
LSAINGQLDENSKLYGMKTIDVGEDNSGLVLDIIRRFTGTHAFLRTSELSNSDIIEFVNR
WKSNEAFESLEVLVVRFNHQFNLSNRIEIENSIGIRELSSENNAPEFHYKRRYNLDPNDF
FSHSFVSNSYVVRDHDQRVASVLLNEETFSIGIWNLTENEFLEKCLKS
>CRE08192
MKLFSLPYLAYSRIITSMNPIEVISLSFCSKTSRERIKQIHFDVPFLGISTRVNKRKAPV
FQLQITGYRHLSIPFETAPRTSRCKGRRFTGTADGVKHYFRCIEGMTGTVLFSNIPKSYF
KITNYMLDLVRASLSFLVLDLNMIGDLKGFITEPCMKSVSVIEILSETVTAEKLSIFFNN
IENPVKNVHIHSKVEGQVSASMNIFQTEILVFYESSWITREHLLGFNGNILCFKKPHFDI
ELVIEFIKQWRNGNNTRFIALMMSEVPEKVMDKARFISEFDATPWDPAKREKRSIYEKEI
TDVQDITSDLSEGFDFERDDGLLATILVSPPDLFQFFVWHKRFSVAK
>CRE08193
MKLFNLPYLAYSRIITILCPVEVFSLSVCSKKSREKIKQIRFHVDYAGISTKVNKYKAPV
FQLQILTGGRHLSIPFETAPRPARCMGRRFPGAIDGVKHYFRCIEFLEGSILYSDIPHSG
FKITNYMLDLVRASLSFLELDLNVINDLKGFITEPCMKSVSGIEIVSETVTSEKLSVFFN
NIENPVKNIHIHSKVEGRVPTSLNIFQSDYLVFYESSWITREHLLGFNGKILCIINPTFN
IELIIEFIRQWKNGNNTQFVALKMSEVPQEVMNIDRFIFEFDAKPWDPTKREKCYIYEKE
ITDKQNIVADLSDGFDFERDDGLLATIRIRPSGRFQFFVWHKRFTATK
>CRE08194
MKLFSLPYLAYSRIITSMNPIEVICLSFCSKTSRERIKQIHFHVPFLGISTKTNKRKSPV
FQLRITGYRHLSIPFETAPRWARCKGSRFVGTIDGVKHYFRCIEGMTGTVLFSNIPKSYF
KITNYMLDLVRASLCFLELDLNVIDDMKGFITEPCMKSVSVIEILSETVTAEKLSIFFNN
IENAVKTVHIHSKVEGQVSTSMNIFQTEILVFYESSWITREHLLGFNGNILCLEKPHFDI
ELVIEFIKQWRNGNNTEFIALLMTEVPQKVMDKDRFISEFNAKPWDPAKREKCYIYGKEI
TGVQDITSDLSEGFDFERDDGLLATILVGPPDLFQFFVWHKRFTVAE
>CRE08196
MKLFSLPYLAYSRIITSMNPIEVICLSFCSKTSRERIKQIHFDVPFLGISTRVNKRKAPV
FQLRITGYRHLSIPFETAPRTSRCKGRRFTGTADGVKHYFRCIEGMTGTVLFSNIPKSYF
KITNYILDLVRASLSFLVLDLNMIGDLKGFITEPCMKSVSVIDIISETVTAEKMSIFFNN
IENPVKTVHIHSKVEGQVSTSMNIFQTEILVFYETSWITREHLLGFNGKVLGFENPPFDT
ELVVEFIRQWRNGNNTRFVALMMTEVPQKVMSRDRFISEFNAKPWDPTKREKCYFYGKEI
TDAQDIVADLSEGFDFERHDGLLATINIRPPGLFQFFVWHKRFTVAE
>CRE08198
MKLFNLPYLAYSQIITSMNPIEVLSLSFCSKRTRNIIKQIRFPDSLTRISTLEHDPKGPV
FQLIVNTTKQIISIPFQPAPRRARSEGRRSIGPDDDSILYTSNMNSGFKITDYFFNLVRG
TLYELMLDLNVISDLKGFMSEPCMKSVQKIEIVSDTLTSEQLSVFFNSLEVTVPEFQMRS
KVEGPMDPNLSFLQTDKLFLNYGECVKREHLLRMDVNYMVVFRSNLGIESIIQFIKQWRD
GNNMRLTVAKIQGLSEEALNRDRFISEFNAKPWDPSKRDKCYTYDKDILPNDTPEDCSDG
IDFERHDGLLATIRFIPSLREFLFFVWHQRRHSVDLSIFEVSNTMKLFNLPYLAYSRIIT
SLCPIEVISLSFCSKKSRNIIKQLRFPDSRKRITTEEHDPKVQMFQLAVNTTKQYISIPF
QPSPRWDQSEGRRFTGIIDGVKYYFRSIEVVTGTVLFSNIPKSYFKIVRYMLDLVRSNLP
FLELDLNVIDDLKGFITEPCMKSVSVIDIISETVTAEKLSIFFNNIENPVKNVHIHSKVE
GQVSTSMNIFQTEILVFYESSWITREHLLGFNGKILCIINPTFNIELIIDFIKQWRNGNN
TKFVALKMSEVPQEVMNRDRFISEFNAKPWDPTKREKCYIYEKEITDVQNIVADLSDGLD
FERDDGLLATIRIRPSGRFQFFVWHKRFTVPA
>CRE08202
MKLFNLPYLAYSRIITSMNPIEVISLSFCSKRTRNIIKQVRFPDSLKRISTEEHDPKGPV
FQLGNTIKQFISIPFQPAPRRARSEGRRFTGTIDGVKHYFRSIDTDDACVLYTSNMNSGF
KIINYFLDLIRGTLDELMLDFKVISDLKGFMSEPCMKSLQKIEIVSDTVSSEQLSVFFNN
LKITVPEFQMRSKVEGPMDPNLSFLQTDRLYLKYGKCVKREHLLRMDVNYMVVFRSNLDI
ESIFQFIKHWRDGNNMRLTVAKIQGISEDVINKDRFISEFNAKPWDPSKRDKCYTYDKDL
LPNDTPEDCSDGIDFERHDGLLATIRFMPCVRMFLFFVWHQRRHSEDA
>CRE08205
MHPLRLYNFPYVVQREIMDSMDLQSIFLLSICSKRMNNLIVSVEKARFNKIKYILYKMNL
GASIEAVNYDHTSEVILTMDTTMVLGIYKKKKLYISDTLIESKWYTARRTKTAFADEVFE
SVQRHSYGLFGDNKECKLDINIYAYGFRLPKLKNVSESNIHIVPSVDGKTLDDYCSASPN
KDFINLYGVKLRKLKGNSKLYDINCIHTFDDKSKLVPNLLRKFGGRHAFMRTSKLDHRDV
IQFLKKWKSNESFKKLEILQITLRDNSDSEPMNPVEIQNAIAIKMLSESVNSPVYNCKTR
INLNPDKSRVVSFNSHQYIVREHDNRVASVVNTEREFSIGVWNLTEEQFLEKFDENN
>CRE08206
MNPITLFNFPYVVQREIMDSMDLHTIFLLSIASKRMNNLIVSVEKARFTKIKYILMNISY
TMRIEAVRKLPSPRPQDLVLIYNNYLTNNPDRVFSRTILESIQNHSYSLFGNDKEYQVNV
CMYQEFQLPNLKNVSSSYIWKFPTIEGKTLDDFCSLSPNQEFLFVAPEVKGQLDDSSVIY
GYKTIQIEEKDAMIVPSILREFRGNQAFLWTSKIENSDIVQFLKRWMLNDGFDNLEVLTI
DSKLNSQLFDPNSQLFDPTEIRNSIGLRESNTAITPPIFYFKRRFRSNREELISAESATH
FHIVREHDQRVASVMITQRKFFFGVWNLTEEDFIKKFSEMNDELEETKTQN
>CRE08207
MNPIRLFNFPYVVQREIMDSMDLQTIFLLSICSKRMNNLIVSVEKARFNKIKYILYKMTH
SASIEAINYDDTSELILTMRAMECVEIYKKRKVYISDTLIESKWYTAKGTKTAFADEVFE
SVQRHSYGLFGDNKECKLDINIYAYGFRLPKLKNVSESNIHIVPSVDGKTLDDYCSASPN
KDFINLFGVKLRKLKGNSKLYDINCIYTFDDKSKLVPNLLRKFAGRHAFIRTSKLDHRDV
IQFLKKWKSNESFEKLEILQITLRDIFDSEPVNPVEIKNEIDIKTLSESVNSPVYNCKTR
INLNPDKSRIVSFNSHQYIVREHDNRVASVVITEREFSIGVWNLTEEQFLEKFTGNN
>CRE08215
MKTMKLSRFPSRVQTEIFSSMELIDILFLSFCSKKIKEMIESSIKSRLDKIISISYFSSS
PDNVRISSSNSNGPILG
>CRE08221
MKTMKLSSFPFPVQTEIFSSMKLIDILFLSFCSKKLKKSIKSCMKSRFDKIISITYFSSK
PNNVRILSSNSNNKEFMKLVPREEGRNRSIVQMNLFGIDVDCCMATRNHPFFILCNRQDG
EQMLQTIHNYFRGFFASSIEYHLKAGGRNYIPRLKHIKHSIIVFQNESLDGYLTVSPSHI
SNYVYIKLCALGGFEYERNLKLAETKVLDIMISDSSAGGILNNFKGRQLFMMHGIVTDDD
IIQFLNSWKSSQTQLDLEYLNINLRNGIGLNPEIIMRRFHIKQFDPNQRIPVYQCDKSSP
NFIVREADQHVASLEITTQGIKFASWKMTGEEVMRDRIQKTFQKTPLQNADFIRNSIKFS
KFSWLIQREILSSMELVDLLMMASCSQQFHRNIKSLMRSRFDKILTITYEPTPPSCINIS
SSSSGDNPFMSITSRLGHGVRPLMTKLCGMDLQVCMPTRNNPFMIYCDPAKRQTGLPSIH
NYLLDFFGSSIKYQLNGGILTPAFSKLRNISSTDLASDNTIGGTEFHDFLKISPNQDFIG
LTELGSSLLGRNLEFARTKVLDIGTMRCSADDILSNFGGRQLFIDNGIISDAVIIQFLNK
WRSNEGYQNMEYISINLYSSQLNPNQIMNSVPINRLDPSHQLPVYQFARKDCNWEPTWGI
YKFISPTYTVRDLDQHVASILITENNITFAAWNLTEKEFLEKRPIKRLY
>CRE08222
MPIPLLHFPYVVQKKIFDSMNYCEVFVTSLCSKRMKYCVIRAKPRVPKIWYCVYPDETRI
AVQEEGKRVETILEFFEENPWLSGTKPEKLKIGEDFIALGTFETALNIFNQMCLIRVLKN
DGTLAKSLYEHVKSIYRYTEPCGLEVHINTFTDEVPIYENVNKILLKGKSVKLNDLDSFL
SQYPNLSTLMIQPSVIGQFSDSSKILEISNIQLSNGGHFGASLLSRFTGRNIACRNLFIT
EAEINLLIRKWMKSEAYHNLETIHFSVTPDYVLDTDLIIDQLETEEFDPTKRPQWYQIDY
KLYNIPTSPYDFSGGNCFDVIRENDGKRASFLSFPTYFMFLVWN
>CRE08228
MKLLSFPYLAFFRIIISMNPIEVFCLSFCSKKSRERIKQIHFHAYFAMISTRLVEPKSPS
LRLGFSRSTRHITIPFQLAPRWARCEGRRFTGIIDGVKHYFRSMDDDYGTVLYSDIKKSG
FQITNYILDLLQKPLENLELDLNLIDDWKGFIADPCLKSVSRIEIFSKTVTSEKLSVLFN
NIENPWHVHIHSKVEGRVDPNSIIFRSVMLIIYETSWITREHLLGFNGKYLCFDKPTFNI
ELIIEFIRQWKNGNNTKFVALKMSRVPEEVMNRDRYISEFDAKPWDPTKREKCYIYEKEI
TDAQDIVADLSEGLDFERDDGLLATIRLRIKPRRNLFQFFVWHKRFTTSY
>CRE08231
MKLFSLPYLAYSQIITSMNPIEVICLSFCSKQSRERIKQIRFHVYYAVISTEIVEPKSPT
LQLQFSPSSRYILIPFQLAPRWARCEGRRFTGIIDGVKHYFRSTDDEDDGTILYSDIKKC
GFQISNYILDLVQGKLEKLRMDLHLIDDWKGFVAEPCLNSLSRIEILSKTVSSEKLSALF
NNIENPRHVHIHYKVEGRVDPNSIIFRSDMLIIYETSWITREHLLGFNGKYLCFINPIFG
IESIIEFIKQWKNGNNTKFAILKMAEVPQEFMNRDRFISEFDAKPWDPTKREKCYIYDKE
ITQDIVADLSEGLDFERDDGLLATIKIRPSRNVRRHRFQFFVWHKRFTTSE
>CRE08234
MKTMKLSRFPSVVQAEIFSSMELIDILFLSFCSKQFKERIESTIKSRLDKIISITYTSSG
PEYATISSSNTDDKEFMKLVPREIGRNRSIVRMNLFGIDVDCCMATRNHPFFILCNQQDG
EQMLQTIHNYFRGFFGSSIEYHLKAGGRNYIPRLENIKNSMLYFGNEEAAAQLLDGYLTL
SPSQEYIAVFSSGGFEYERSLKLAQTNVLDIVISGSRAGGLLKNFTGRQLFISDGIVTDD
DVIQFLDSWMSSQTHQNLEYLKINRGRGTDLNPEKIMRNIDMKRFDPNQKMPVYQCDKRE
DVFDSWKIENFCSPHFIVRDADQHVASLQITTRGIQFASWKMTEEEVMRRRIQKNFQRTP
LQEASHPRNSIKISKFSWLIQREILSNMELVDLLMMASCSQKFYQNMKSLMRNRFDKIFT
ITYESGISPCISSSSCGDEPFMSINRIFDFRGRPRISMNLLGLDLQVSMPTRNHPLMVLL
HLEQEQTLLPSIHNYFLDFFGSSIKYQLNDHVLTPPLSKLKNITSTVLSSDIGVAEYLKI
SPNQDFIALSDFYSHLLGGNLEFTKTKVLDIGKAYRSVDDILSNFEGRQLFIDDGIISDG
AIIQFLNKWKSNEGYQNLEYISISVSNPLNPNQIMNSIPISRLDLSDQLPVHQVARKDRY
GKHFWRIRKFSSPNYIVRDSDQYVASILITADNITFAAWNMTENEFLEKRPVKRFY
>CRE08235
MKTMKLSRFPLRVQTEIFSSMELIDILLLSFCSKKIKETIKSTMKSRFDKMIFITYSSTS
PDEARISSSYNYKEFINLVSTKEAKDQSIVRMKLFGEDVDCCMATRDHPLFILCNQQNGE
RMLQTIHNYFRGFFGLSIEYHLSCDCSNYVPRLENINISRLAFLNRTTGAQLLEQFLTVS
LPQEYLQLVSINGFKYERNLKLVQTEIFDTVIPDSKAAEILNHFKGRHLFIRYAIITDDE
VIQFLNSWKSNKTQQNLEYLSIRLGGEIDLNPENIMRNIGIKQFDPNQKMPIYRYDRRYP
FHQCGWTTAELRSPNFIVRDTDQHVATLEITTRKIKFAAWKMTEEEVKRVKIHKLLQKNR
RGDPIVNFIKISKMPWLIQREILSSMELVDLMPTENGPLMVQCGPSQEETILPSIHNYFL
DLFGSSIKYQLNVRTLTSKLSKMRSITNTDLSHSGEIGTTEFQDFLTVSPNQDFIRLTIF
ENPSLGENPEFSKTKVLNIGSTYCSADDILSNFEGRQLFIEKGIISDIAVIQFLKKWKSN
EGYQNLEHLSISLRTHRCQINSNLIINSIPINRLDKSDQLPVYTFDKRGTYFGHTWRINQ
FSSPNYIVRDSDQHVASIMITENNISFAASNMTEKAFLEKHSFKRFY
>CRE08236
MKTMKLSRFPLVVQTEIFSSMELIDILFLSFCSKKIKEMIESSIKSRLDKIISISYSTSK
PDYVQISSSNSNNKEFMKLVSREEGRNRPIVQMNLFGIDVDCCMATRNHPFFILCNWQDG
EQMLQKIHNYFRGFFGSSIEYHLESICYDYIPRLENMKNSNICFRNEGAAAQLWDGYITA
SSSQDYIRLNGRGSFEYERSLKLAQTKVLDLWIPDSRAGDILKNFKGIHIFLIDGIVTDD
DIIQFLDSWMSNQTHQNLEYLSIDVGSEIDLNPAEIMRNLDRKQFDPSQKMPVYRYDRRR
RDWGKCEWKIEEFGSPHFIVRGVDQHVASLEITTRGIKFASWKMTEEEVMRERIQKTFQK
TSLQEASPPRNSIKISKFSCLIQRQILSNMEVVDLLMMASCSQKFYQNMKSLMRSRFDKI
FTITYEKSPLSYINILSSSSGDVPFMSINLRNDFIGRPLISMNLLGMDLQVSMPTRNHPL
MVLTDMENQETLLPSIHNYFLDFFGLSIKYQLNVDNLWRPYSKMKNISSTDISYHIRVIE
FHDFLTISPNQDYIKLPKLESIAGLQLESSLLERKWKFARTTVLDIGETDRLAEDILSNF
EGRQLFINKGIISDTAIIQFLNKWRSNEGYQNLEYFSISVSRFRHPLHPNQILNSIPINQ
VDSSVQLPVFRVARKDRYGKHSWGIHKFSSPNYIVREIDQHVASIRIADNNITFAASNMT
EKDFLKKLPVKRLY
>CRE08237
MKTMKLSSFPSVVQTEIFSCMELIDILFLSFCSKKFKERIESTMKSRLDKIISITYFSSK
PNNVSISSSNSNNKEFMKLVPREEAKNRPVVQMNLFGIDVDCCKATRNHPFYILCNQQDG
EQMLQTIHNYFRGFFGCSIEYHLENGSLNYIPRLENIKNSILYFRNEATAAQLLDRYLTV
SSSQDYIRVSSIRGCEYERSLKLAQTKVLEIMISGSRAGGLLKNFKGRKLFINEGILTDD
DIIQFLNSWKSDNGYHNIEFLNVTLEEEIFLNRENIIKNIDIKRFDVMKKMPVYRYDRRK
GWDKCDWKIENFCSPHFIVRDSDQHVASLKITARGIQFAAWKMTEEEVMIERIQKTFLRT
PFQKADPSKNSIKLSKFSSLVQKEILSNMELVDLLMMASCSQKFYQNMKSMMRSRFDKIL
TITYESRASNSIDITSSSSGENSFMSIPGSLRARPLVSINLCGMDLQVYMPTRNHPLMIQ
CNTVQRETMLTSIHNYFLDFFGSSIKYQLIVSMLTPTFSKLKNISSTDLSSDSTMLMAEF
HDFLKISPNQDFIKLSELECPLLGRNLEFAKAKVLDIETMYCPAEDILSNFEGRQLFINN
GAIIDTVVIQFLNKWRSNEGYQNLEYFSIFVSNPLNSNQIMNSIPINRLDPSDQLPVYQV
ARKDHYWKRTWGIHKFSSPNYIVRYSDQYVASILITADNITFAAWNMTEKGFMEKRPVKR
LY
>CRE08238
MKTMKLSRFPSVVQTEIFSSMELIDILFLSFRSKKMKKSIESTMKSRLDKIISISYSASD
PDNVSISSSNSNNKEFMKLVPREEAKNRPVVRMNLFGIDVDCCMATRNHPFFILCNRQDG
EQMLQTIHNYFRQFFGSSIEYQLESRDLGYIPRLANIKYSNICFRNEGAAAELWDQYLTL
SPSQEYMRLNAHGSFENEQSLKLAQTKVLDLWIPDSRAGDYLKNFKGRHMFLIDGIVTDD
DVIQFLNSWKSSQTQLDLEFLSIHYWRGMNLNPEKIMRNLDIKRFDPNQKMPIYRYDRRR
KDWGKCDWKIEEFSSPHFIVRDADQHVASLEITTRRIKFAAWKMTEEEVMKGRIQKTFQK
TLIQEASPSRNFMNFSKCSLLIQKEILSSMELVDLLMMASCSEKFTRNMKSLMKSRFDKI
LTITYKSNPLSYINISSSSSGDEPFMSINRRNDFIGRPLISMNLAGMDLQVSMPTRNHPL
MILSDLEHQETLLTSIHNYFLDFFGSSIKYQLNVYMLTRPFSQLRNISSTDVFSFLEVAA
FHDFLAISPNQDYIRLPALESITMLQSERHLLGENLKFARTKVLHINRTNRSVDDVLSNF
EGRQLFIDDGIISDGAIIQFLNKWKSNEGYHNLEYFSISVSLSLNPNQIMNSIPINQLDS
SDQLPVYQVARKDRFGKHFWRIHKFSSQNYIVRDSDQHVASITITENNITFAAWNMTEKE
FLEKRPVKRLY
>CRE08241
MKTMKLSRFPSVVQTEIFSSMELIDIIFLSFCSKKIKERIESTIKSRLDKIISITYTSSG
PEYATISSSNTDDKEFMKLVSRGEGRNRPIVRMNLFGIDVDCCMATRNHPFFILCNQQDG
EQMLQTIHNYFRQFFGSSIEYHLKNRCSNYIPRLENIKNTTLYFGIEEAAAQLLDGYLTL
SPSQEYIAVFSSGGFEYERNLKLAQTNVLDIVISGSRAGGLLKNFTGRQLFISDGIVTDD
DVIQFLDNWMSNQTHQNLEYLKINRGRGTDLNPEKIMRNIDMKRFDLNQKVPVYRYDRRS
GWDIEWKIEEFSSPSFIKTPLQEASPPRNSIKISKFSCLIQREILSNMELVDLLMMASCS
QKFHRNMKLLMRSRFDKIFTITYESGISPFISSSSSGDEPFMSINRIFDFIGRPRISMNL
LGMDLQVR
>CRE08242
MKTMKLSRFPLRAQTEIFSCMELIDILLLSFCSKKIKETIKSTMKSRFDKMIFITYSSTS
PDEARISSSYNYKEFIKLVSRKEAKDQSIVRMNLFGVDVDCCMATRNHPFFILCNQQNGE
QMLQTIHNYFRGFFGLSIEYHLRCGCLNYVPRLENINISRLAFLNRTTGAQLLEQYLTVS
PSQEYLQLLSVNGFEYERHLKLMQTEIFDTVIPDSKAAEILNHFKGRHLFIRYATITDDE
VIQFLNSWKSSQTQRNLEYLSIRLGGEIDLNPENIMRNIGIKQFDPRQKMPIYRYDRRYP
FHQCGWTTAELRSPNFIVREADQHVASLEITNRTIKFAVWKMTEEEVKRVKIHKLLQKNR
RGDPIVNLIKISKMPWLVQKEILSSMELVDLLVMASCSQKFHQNMKSLMRNRRFTISYKA
TDILSVDISSSSSGDRPFMSIRWTRWVEVRSYMTIDFCGMELKVSMPTENGPLMVQCDPS
QEETILPSIHNYFLDLFGSSIKYQLNVRTLTSKLSKMRSITNTDLSHSGEIGTTEFQDFL
TVSPNQDFIRLMSFENPSLGENPEFSKTKVLNIGYTYCSADDILSNFEGRQLFIEKGIIS
DIAVIQFLKKWKSNEGYQNLEYLSISLRTHRCQINSNLIMNSIPINRLDKSDQLPVYTFD
KRGTYFGHTWRINQFSSPNYIVRDSDQHVASIMITENNISFAASNMTEKAFLEKHSFKRF
Y
>CRE08243
MKTMKLSSFPSVVQTEIFSSMELIDILFLSFCSKKLKNVIESTIKLRLDKIISITYFSSK
PNNVRILSSNSNNKEFMKLVPREEGRNRPIVRMNLFGINVDCCMATRNHPFLILCNQQNG
EQMLQTIHNYFRGFFGCSIEYHLENGSMDYIARLEYIKYSNICFRNEGAAAELWDEYLTL
SPSQEYMRLNAHGSFENEQSLKLAQTKVLDIWIPNSRVGDILKNFKGRQLFISGGIVTDD
DVIQFLDSWMSSQTHQSLEYLNINRGRGTDLNPEKIMRNINIKRFDPNQKRPVYRYDRRR
RDWGKCDWKIEEFSSPNFIIRDADQHVASLGITTRGIQFVSWKMREEEVMRERIQKNFQK
TPIQKADPPRNSIKFSKFSWLIQKEILSNMELVDLLMMVSCSQKLYQKMKLIMRSRFDNI
LTITYESSPLSYINISSSSSGDESFMSLNLRNDFIGRPLIPMNLLGMDLQVSMPTRNHPL
MVLLHLEQEQTLLPSIHNYFLDFFGLSIKYHLNVQLLMRPYSKMKNISSTDISNHIGVAA
FHDFLRISPNQDYIKLPKLESNTGLQLESPLLERKWKFARTTVLDIDRTDRLAEDILSNF
EGRQLFINKGIISNTAIIQFLNKWRLNEGYQNLEYLSITVCPFTHPLNPKQIMNSIPINR
LDSSAQLPVYQFAKKDWARTWRIHKFTSQNYIVRDSDKHVASIIIKENNITFAASNMTEK
EFLEKRPVKRLY
>CRE08244
MKTMKLSSFPLRVQTEIFSSMELIDILFLSFCSKKLKKSIESCIKLRLDKIISITYCSSK
PNNVRILSSNSNNKEFMKLVPREEGRNRPVVQMNLFGIDVDCCMATRNHPFFILCNQQDG
EQMLQTIHNYFRQFFGCSIEYHLESRCLDYIPRLENIKSSNICFWNEEASTQLWDGYITL
SPSQDYIRLNGCGSYENEQSLKLAQTKVLDLWIPDSKAGDILKNFKGRHLFISGGTITDD
DVIQFLNSWKSNQTHQNLEYLSIHRERGLYQDLKRDLNPEKIMRNLDIKRFDPNQKMPIY
RYDRRRRDWGKCDWKIEEFSSPHFIVRDADQHVASLEVTTRGIKFASWKMTEEEVMRGRI
QKTFQRTPLQNADPPRNSMKFSKFSRQIQREILSSMELVDLLMMASCSQKFYQNMKSLMR
SRFDKILTITYEWRPPSRLNISSSSSGYNPFMSIKMRYELRGRPLISMNFLGMDLQVSMP
TRNHPLMVLLNLEQEQTLLPSIHNYFLDFFGSSIKYQLNVKLLMPPFSKLKNITSTDVSN
HIGVAAFHDFLAISPNQDFIGLSELESPLLGRNLEFARTKVLHIGETNCSADDILSNFEG
RQLFIDDGIISDGAIIQFLNKWKSNEGYQNLEYFSIYVSPFKNPLSPNQIMNSIPINRLD
LPDQLPVYQFAKKDWKLTWRIHKFSSPDYIVREIDQRVASIKMADNNITFAASNMTEKEF
LEKRLLKRLY
>CRE08247
MKTMKLSRFPSVVQTEIFSSMELIDILFLSFCSKKLKKSIESCIILRLDKIISITYFSSK
PNNVRILSSNSNNKEFMKLVPREEGRNRHVVRMNLFGIDVDCCMATRNHPFFILCNQQDG
EQMLQIIHNYFRNFFGCSIEYHLESRCLDYIPRLENIKYSYISFWNEEASTQLWDGYITA
SSSQDYIRLNGCGSFENEQSLKLAQTKVLDLWIPDSRAGDILNNFNGIHLFISDGIVADD
DVIQFLNSWKSNQTHQNLEYLSIHREGGIFQDLGIGLNPEKIMRNIDIKRFDPYQKMPIY
RYDRRRRDWGKCEWKIEEFNSPHFIIRDADQHVASLEITTRGIKFASWKMTEEEVMRGRI
QKTVQRTSLQNADPPRNPIKISKFSRLIQREILSSMELVDLLMMASCSQKFYQNMKSLMK
SRFDKIFTITYKWRPPSRLNISSSSNGDDPFMSIKMRYELRGRPLISMNFLGMDLQVSMP
TRNHPLMVLLNLEQEQTLLPSIHDYFLDFFGSSIKYHLNVKLLMPPFSKLKNITSTDVSN
HIGVAAFHDFLAISPNQDFIGLSELESPLLGRNLEFARTKVLNIGETNCSADDILFNFEG
RQLFIDDGIISDGAIIQFLNKWKSNEGYQNLEYFSIYVSPFKNPLNPNQIMNSIPINRLD
LPDQLPVYQFAKKDWKLTWRIHKFSSPDYIVRESDQHVASIKIKENNITFAVSNMTENDF
LKKLPVKRLY
>CRE08375
MAEFGGHVVYGVIEEGGRIVEIGRPLTAGELEERLGGPGYQEDRRRQPELGIQPIFGGQK
RRHDGLGAFGGSGAFLPYEVSGGPSGLSGDQQDLSGPSSFEAPSLLMGPQPGLEGQPLLP
PEVEQAAQEDRAIAGDRAALQAMVAPPNSEHLLNDPVMFRGAVLVHVLTNVPVSVAFNGF
CNLFKKTFMEYTAFEYLYSKLRSGDLDFNYESPPRRTTTTINNLPGTALDMITKHLPPVE
TFLLRGQNRFLRDYVDNRPIFKSLEAVFEPGNCQFTMSHPWFVPTVVYQDLQVVGGGFVC
SVTCGSKRKVVENTCSTEMLLTQLRLHLRHGQFIMNRIVIENGGWDDFDKVGHLLKNLKD
KLKTKNLKIVASKPGDEMMILQHIDPGYLEELEIELKDYQNPMTKEQIDSIVGMGQWEKA
TTKILKIHGQQGFPIESLMKCPNVKLMLLNEEHPMDAIVYITQMVLASSAVKRFEMGTMF
QLNPDDVFGRLGFQPPRRNTRIRAFRNAQKQRYVVEVGMTNVTISKFN
>CRE08494
MKLLKLPFLVQTVIFNQLDFDDVFLLSLTSTKMLIVLQMVSWKHIKAISYKARRTHTSVF
AVKSQEDSPKMLELRPSMAMSKETQQSVRCSEYNMTYYWSSDTNILVITFNEKTMVPTVQ
FVHQHISSLFGSHLQHGCTLLSYDLMFLPAILPITSNVLISHLVMVPTLLDAFISKMENQ
EYLTMKNQMRDLPLFNVKFISCKHLSFINVYTLAPEILSRFEGQTVVMYNAIMEDATIVK
FVANWQKGNFAPNLKFLKLYLNFSHLFHPAAITNSLQIKTFSHSKRPPCFQYPVKNYFGA
EETLLKHDLVVTTYVVRETDKVVASISFSEDRFDFCVWEWNETQMKEMGYIE
>CRE08512
MDTKPKKPFRLMSLPFVAFRNSLYQTDFYDIMNLTLVSKKTQQKVKACALQAKDVELSLK
SNYEKELNVMFAGEKYTWRAIETVTTNDGRYVADHHDNVQFDLTCSEIFNILNKKSVDTF
RFDRNIKLADISKNWELIKEAINIYTATERLMRDVLDMVLNKFERINTLFVDTNLPIPYE
GFSKKKIKNLYLGGENTVYSSKDFMDIETEVLLIQSSSMDWMVLKEFLLEWTKLPRNPEK
LEPQVIRIFNIKTDASILQGIHTHPWNPHYRSQNYIIHLDNGVVAVDCSEGQDLIRPDGK
IATVLITESSFDFFVWERTFHKIPGNADDVIIKEPLSPNHYHYLANQSLAKTVLADYIHQ
NKGVMAVEISGKIAKVYADKFLIIETGIGERFGNVLDFCQLAADEKFVAFRISIIYASGG
YKHRRNTLRKFLRTLDNQYDLANYSCSIPCYLRKKYHFNDEKGSIVYFHRICGEKCIKKF
PWCYCT
>CRE08580
MYTCGNRKVIPNMPDLILRKIFEQYDYPVLCKMERVCKRWMNIINTKFRKEIHEVSIERL
GSMFPQAHQCVPFRRLTISCPSDSHDFLAGVFRRSRLSFMKMTTDLNFLAGIDQIHVAKD
TGRRYFSNVEDLWLLIIHPDDDATQRFLNIEGTLFSELQQLTLQVHVDPRYFKNVGEIVK
SFILRYPKSNINLELHAEKSMHILNQLSALPSLPLYKIKLICTDFDQPQLRLDQLYGVMR
EQNIQAKNITMRDWSLFADGTTPVSYNPLDTFRISSCSIETVDNLVRSLQMTASQSTQVD
GVPPAKKKKIVKKKKETEVVTEEGLVPKPKKKIVKKVVKKKKPVVYIKRLEVAGQCTLHG
LTFLQVNRIYRHTDRFYIQQKAHTELERRLTTVIPGLDVDCSEIYYCW
>CRE08628
MSRFPLLRLPTLPLLNCIQYLKVFEIIDFSLLSKRTKALVSLVNWNQPDIHLNFIEDSQI
CLKFPNDPGLEWILDFENEFNDGLDHTPRVIDGNQFPSYIGSALHGPKVFHYLVFPNDEH
FETMRKMAEHVSKIFRTPIASFGIHQQSDPSTMSIVRWFSTLQSSVVDVRIKNEVSTSVP
TLLFILDNIKMTDHFSFNLEESTPDFEYHKAIDIPTLILSHSHWITLKSILNSSSRVLIL
DESNLTLHDINTLLKCWLKRSNPQLEYISIRRSIKKMEENAFRIITKDLEVREHVEDGKR
PMQIVFHRKVTYPLSNVLCYDIVRDDGTIGTFHQTYFSRSDDSNSDEHSKLHYFYLHVWN
KNIIDFSLLSKRTKALVSLVNWNQPDIHLNFIEDSQICLKFPNDPGLEWILDFENEFDDE
LNHTSRAIDGNQFPSSISSALHGPKVFHYLVFPNDEHFETMRKMANHVSTIFRTSIASFE
IHQQSDQLTMSIVKWFSTLQSSVVNLHIKIDDITAPTLLFILDISK
>CRE08697
MIPIQIDRKSFLTCLLYEFSREKPAWETYGNFCEVMGADAIKYKEFEVWYYRFSHGNYDL
DYDISQEPKTHEISQLPLTIIEKIVENSDFKEQLILRKVSRDLREIVDGQKISCESIQVV
WQTDHVKCRFDNQTVLYSKKTNIKCNDENVITLSPRLPMQTRSEKDMVAWDSTCVIRVVD
NDYMRIAFTDWTFPLKNPKLKLKSFIFECCGPDKRTGNSKKAALTRKYFDQFEAFLESLN
HKISVEKLEIISNNPELYQIMSVLPYLKPGVLKSIRVPGYDLNKEDVDLTDIIQINFDYM
YRRAQSLLAAIEKIIECDQWKQAEELHLKHNWDYIPDQHLAHFKKFHITDVFITSDKMIH
LRKIFSESENFESCSITSTNGYDFSINLDAIGQSIKTGGMHVLIYHYRIPNSNKFLEFKA
YHHIESINIVKKNL
>CRE08699
MTEFLLKNSDAVAAVIIYQEKQSDSLENALIRVSNVLNIRYNRPSFDYLKHCLKINFQET
CIQNNKKDIHYCILYEFVQNKPWGQSFKTIREVLGEGIVEYEEFKRLFKCFERGMFEMEE
NKLSVDACLSNVSKEVMEKIVQHLDIKDRLNFQKVSKVIRRKLNNSHLTCESISLNFANF
STELRIENLPPIIYKQGKNQCHVEFKNNVKTLIGQHHFYRGIMDAGTIFENKTLELESLK
ISFSSEIRSDGRAEMENVLVRCNKLKEYFGTFKRLVHAKSFDFQLKVPLEKDEKSDTILS
ILPYLKPGFLEKIRIEIKSDCSEMMRKVVELDQWKLAIELDMCDTPFKLSLQNLIHFKRF
SVFMPNISESHVTWLARILPENDTFEYCSIRYPDNQLNLDLINLYITGRHSREESNSLLE
TNAVYEMQLGKKSIDFFRKF
>CRE08798
MKFLSLPTLIQREIFLNFSIPKLLILSFCSKRLKYLIQSIQKYRLKKIHTINYSFGLKDT
FFVLGYGYSTSILTMQLTFKPLSEKLIIPMENLNFLAQKCSSYFSLNKSSKWCQETMYFY
DKNQKEVIAQGIHYYLYRLFGPSVNYQVVSDFYELPPRLENINRSDVILKYLKEEKHELE
AYFNATQNQEYVHLKGDLSSRLIPNSVVYGTKQMKINCCGSYGDEVLFRFRGESLFLKDT
MFRNSTIITFLNEWKSNRGFKNIKYLSIVCCDQKYLDTAVIEKNVEIKQLSQSEKMLVLT
WKERTMVCMSQDDLSVDRSIMSRSYLIRDFDGEGASIEIYPTHFVFAVWSATENPHATEH
LKTSG
>CRE08801
MTTGFPLLRLPYLVLMPVLEQMEIIERVALSVLSKRARMFVKLLKMKSMRIYLVLKYDTI
EMQVYFDNSKQFQLEMYIGGYLELRYRNDVFLCNTLGLPPMDYVIWIMDVMHCKSIEQFT
ITKISDCDIFPLLVNLPKVDEVVVNGGLSHFFSVEDRLLKVLRIVLPVSSAVTISYHFRN
RKYLREILKGNFDAVIVRILERRLSYRDMRSSLNDLRITNAKALVLQDLIPNKKDLNRFF
KLWMKKSCNPRLEYLQVRISGKDNKDIFLEGLNAVQVSLETKRIFPVLGNVKQLSFNEKV
TAEFDITRADGRTATIKFGKVGGTDYIYFYVWPGSTNDTSLPESLFMCMLSFLSDFYFSY
IEEFDGCKVFIFCILCFLVFLFFS
>CRE08802
MTTGLPLLRLPYLVLMPVLEQMEIKERIALSILSKRTRMFLKLLKMECQRINLRFKYGTI
EMEVFFDNSKQFQLEMYMGGYVELRYGNAVFLCNTLGLPPMDYVIWIMDVMHCKSIKKFT
IEKISPCDILPLLVNLPKVDEVVVSYDLSVVLEERLLKVLSIVLPVSSAVTISYHFQNRN
YLRDILKWNFNALDVRIFEKWPHRDMTFSLNDLWITNAKALVLEDLILDEKDLNRFFKMW
MKKMCNHQLEYLEVIKHSDIVNKDLILKGLDTTPVSLETKRNFPVSENVKQELSSERITA
EFDITRSDGRTATIRFAEVHRRKSIYFYVWPGSTNDTSLPESLFMCMLSFLYVFYFSFIY
DFDGCKFLIFCILCFLVFLFFS
>CRE08803
MTTGFPLLRLPYLVLMPVLEQMEFMERIALSILSKRTRMFLKLLKMKCMHINLIFKYDTI
EMQVFFDTWKELKLEMFMGGYVELRYRNDVFLCNTLGLPPMDYVLWIMDVLHCKSIKEFK
IERISQCDILPLLVNLPKVDEVVVSDNLSDVPVEKRLLKVLNIVTTSQSTALSTFVKKYQ
NELSKLKNATLPIPKQDIGQIVEVIDLLDSKIQTLEATTIKLSEQIEKIGDEEDANVKNY
EEKLPLLIQLNQDAINLRDSYHAVLKRIRSENVEPVDNKQNIKEFSQRRPSMEMERQVSN
LPPVKLPVFSGKRWEFQKFWSLYEEIIHKAEISNILKFTHLLNHLQGGAKELLDQFQITP
ENYDIAVKLLKNKYADTETTILELNEKVRKDCAKDSSTREQRLLFERLMVAIKQLERLQE
PVDNRMMKELIMEKFNDKIRRATFKKKIASSEDWTISKMFTDIEENITLEEDLELLMKGK
NEPKEKADNPKKDRNQSNKSDRSEKQKKTRLSLPLS
>CRE08919
MTPVQEPVPEVFQLMGLPEEVISNVFEMLSPFELIAFSFCSTKTKNIAKSMRSHPKFKKD
CKPFKMSIGPIYQRIIMEFKEHPNLYWQFMKNRQITDNTADQKTFVLDNIQIPVWSYRKY
ERRLFENKKQRYDGILANFCTLHLLSDNSIPELTKFYEHLSEVFNQPRQLMSFDLEFFDI
ANTIRFYQKAEQQPLQYLTLSCSKRSSETFIRWAFDRVRVTKGIFIRCELSPKFFYDLER
FDAEELIEIYWSYWVKLEYVLNLSCEKIALFKSSLCSSDLQELVLKWRGGWSPDWIEILI
ELKEIPNIEECVEGPYVTIKDRRDRNLVDKNSDIQLFQFNEIMATREYSFTFTGYHIVRS
DGEIATVNIVNSNIAIFTIQQDDGKDFKFDLNRRLYLPRSTWE
>CRE08963
MPFFRGLPYLAIRKLFHFVDYETRLSLERCSKRTKKLVDAMPFYFELVDISTQPLRIRIC
EDKGETMTYSNIAGLIYNSVWELCQTLFKWVHENTVVKQLNQLWEIFRNKNIRIKTLFVS
LTLLYRDHYELARVSFERIRLVCCLMKIMLGSLDHQLLVENFIIEYNENQDEVMCFLPFL
NPQYLKCVKFINCKSRHAPISQIVKAPQVIQCKRVIFDGFTWVPMGFFWHLPGVFLMNTK
FDFHETNQLIQVCKHDLNLYDYHFQHYFQHDTFDYFGMKGVKDDWFPDDSNTFIDDRNRK
SMIVKGPKFAIKIVQKLEKKTIVLQRIPSTSRNF
>CRE08973
MCFQPSLIDLPYVVITKLLEVADFRSILVLQKVTSGLRNFIEDICPETHLKSISITLSLD
SIYISMDPFLDWSIDVEYRKQENGCSVQYGMSKEHFLMNHDYLSIFLNDFQVNLKNQKSI
LELLRISFEYFLEGFLLGIKEVLESRESPLKVRELEFEVKNQEEVMSVLPYVDSKSLHKI
SISSPDYLIDLKMDQIVQLEQWREVKELEMFNCVVSEPLTNFSHFRRAKMCVQSISSEDL
FMLKEEFLASPNFESSTIKYKLFEENIFLTQLFGDPVIQGRDSWAFPCEDSDQSIQLTHY
RNQTFCFSRVKSCLITCFYDKLV
>CRE08980
MKPGTTNQPNNESSGSSSQSLEHDALCSFQEIMRTEPLKAPKAFEHLVKTSIAKNMDKSY
CEKAAEDFFEMFRTFSLYKKRKMTEEISKMDLTAGICLCNKMGIGSSLPWDACFNKLGGD
EGELSFERPNLRHLQAMGDNKYGKLGVGSNEETINELRNVLLDEEIDKAYIGPNHSIFVT
SEKGIYAAGKASNFLEGYENSEEFFTSPIKLNYVSSDYHTMRVLMTENSTVFQNFNPAAA
LVIGQRPDDCRVISEGPNWSIVTSLDDELPTVIQLKNSREKDTNVNEFHRIHSLVRNFQI
KIWSSANYEHVYHARLPIIIVNGYRTNVSRRDTDISVCNDGTTYACIRGVFYKGHLKLAP
ADRGRKRSRFEDSEGHSSPAKPDILVAILEEKILPMKIERFDVDSEGKSFIFMNPPIRDD
KEGKPYHPIGIRYEFKRQNNSDHIPKNGLMLLEGFQLLNDALYPDCIKMAYDPEGLPSHM
SPIVLSLLTLRNLLEVDEKTKITKSFIECRKTFDGKDEVDEDDVEMFEQKFYEELKKSVA
RDRDIPIAVSGVGWDSIFEGERPSIMQRKSTELLTSVMEEIRVLLQYLVDLPLVYRNNRA
DCIFYRLVHKIIAGTRIQLDRFEEKQHGHSYNYFGMEDTIFGPCPVDTPMRENLELGDFD
EPRLQKIHVEVILKRESNFDDIWFWNEVHRWNTNRLFIQYIDPSLLEHTQGNILNLNKAC
QQDSTPTRFRKIVDKLLGCKNDKGIKYEIIDINPKVQSIISELPPNEKYFITSNEEKVVE
VPKVLFEIFSGYDSARRRHPTGDVNSFRLDFSEKTINSLICCIFDATAFVGMDIELKVEV
IKMARFCIFSQLLTKLLKALVVTAEEKDVHVVRQLFWEHRDEMIQIIGELRPDMILFWKA
SPIPEESYWKDFESVCTKISSVHYRKTPERLRRATEDEDVSDDQMCTSWLQNLMYDEEKD
RDVRHDFEKVLQSWNPKRDGLFREPEARSTQSVRMRTMRIILRSISMRIIRRNDEIFSKM
TEVIKRNPNILRSCILYEFTEGQPIFETFKKLCKKFGEDFIDYPEFEYWFMRFSQGNFDL
DHDRKIFSLNLNTRSFADLPVEIFNEIGGHLDLSDRFILRKVSKDIQVLVDSWDPEVIAL
KYSQGYDNRHMYRYSWKFSQKSTVLKHFDDSCDNLLSLLKNPKLRLEKLTIRCSYDKKKE
IIKLLEHSNQKIRVKRLEIDGKLLQKPTIFHMFDDKALKEVTVRTREQYIRSLDEFDIFK
KLEMLTVFTDVCPSDPTLLYNFPRLTIKFYESCKVEVSRFIKNLLQSTQLQICYLLSVRN
SFNFELIKSYFAEPETMVPDFTNIRHYPIPATNEFYEIDFEEEKISIERKQ
>CRE08981
MTEAIKRNPMILRSCILYQFSKGKPIFETFKKLCKKFGEDFMDYPEFEYWFMRFAQGNFD
VDHDRNLDPKTRSFTDLPVEILKEIGGHLDLSDRFILRKVSKYIQALVDSWDPEVTALKY
MDGYDSRHMYSSCWKICRKSRVYKNFEPIYSDSDENLLDLFKNPKLRLNKLSILCSDDKK
KEIIKLLERSNQKIRVKLLNIDDNLLQKPTIFHMFDGKALKEVTVRIKERYSIQNLDELD
VFKKLEMLTICTDFCPSDPTLLYNFPRLTITFCGNCKEEEVSRFIKNLLQSTQLQICYLS
CMWNSVDFGLIKSYFVEPETMVSDLPNIRRYLIPSTNEFYQINFGEKKICIKRKQ
>CRE08982
MTEAIKRNPIILRSCILYEFTEGKPIFETFKKLCKKFGEDFMDYPEFEYWFMRFSQGNFD
VDHDRNLDPKTRSFTDLPVEILKEIGGHLDLSDRFILRKVSKYIQALVDSWDPKVIAMMY
SQGGDEIEHMTKYCWKFIEKVMVYKHFDDSYHNLLSLFKNPKFRLQNLNLRCPEGKKEEI
IKILERSNQKIRVKRLDIDDTFLQKPTILHMFDDEALKLVAVTTREQYIRNLNEFDVFKK
LEMLTISTRFCPSDATLLYNFPRLTIMFYGNCKEEDVSLFIKNLLQSTQLQICYLPRVTI
LIDFELIKSYFVQPETMVPDLPNIRRYPIPATNEFYEIKFGEKKISIKRKQ
>CRE08983
MSFRDMPAEIVEKITDNLDFRDRFSMRSVCRFLRSIIDQSYSHVKRISFIANIEEKSVIS
VDNSIRISFEGLVDGCHVENRKRSENIKNEYYLDVALKTLIGILKMKIRIDEFRVDIVSS
RYADQISFFNKMQSFLECRKTKLPVVRYEVYSKLSESVTSILPYLEPKTLQKFHLSTRME
YKEVEKAEMRRMMDSDQWKEGKRFEFSGGPQFPVSIENLAHLDSFRVDMKTLTDADLVMI
RDISRQCQNPADSIQKLCDHLFSMNIYKEKHTTQEAFENFRRIVGDDVITLQDFAFWFMQ
FSSGNMNVDFEIKSEIPEEGEEEEPHPSKIQKLDEPSLEIKSEHLDAEDIDESIEATNPK
IRSGMENPTVCVEQNKCDEHRCRLCGFFVRGPDENKRRHAIARHSVTRHLKCKECDYRDK
SKVPMRNHTISVHGRVIPPEDITDDNMKAEWKEIMEICFPNKNENMLNCAVCKLCDSRLK
MPSVNRYQNLKRHILCVHCPAKQFKCTECDYVEWRKEMFKKHSIITHGRDIPPLDLLDDK
MRAEWNETLAKCFPEYADLTYFR
>CRE08987
MAEEIRKNALCLRTCILYEFLDKKPVFDAYKSLCTQLGESAIDYTEFEFWYMRFSQGTFD
LEHERRFDSKSLSLMTLPVKILEKIVGKSELKEHLILRNVCKKFRKIVVNADPRFKIISI
KATASKIEFELDNDYQLEYKNINSALSDLIVILSNPKIRLESLEIRDIDQKYMKMFWKKL
GTLKLKLHVESVLIEYENTMEEANILKYLKPGILKTIILERRVAHKDIPVNSDEITEGMN
RIIETEQYKKVKMLYVRPNCGQVTFPVKAFMKCSQLTINFHTLTSTQLANAVLVSSIHSG
ASNSKLNFQPFLKSTELQLLRFKTQRDTKMETVKDNLLVIGGKDVRNCPNSIRFPIKKSK
NFFELQINGLEIRIERK
>CRE08988
MSEILKTNPTALHTCIYYEFRRSKNVEEAYKNFCEAVGNDVIDYVEFEYWFYRFYHGNLD
FDYDRTNDPKPLTINDLPMEMINEIIGHLDSMSDTWTQDSFNVRRVSRQFRPVIDKFKSM
YGLILFYIDKEEVQLRLDYHSVQYKIGKNDCFVQYINECNEFDRLNIGLSDLSAVLTNSK
TPITVFEISTSNPESTEAVPKFIETLSKEVCPLFYAKNVQLDAPRNDYLIPFLSLFKPGV
LEEIKLIYAKLDDDTFAKLVEMDQFKQLRSFGNNTFLKQSSDDYDPISLSQLKQLSHLAS
FEVDMDHVSAEDIVILRDILSQFANLESAEISLMDPMILSEIGKALGIEYDNSEQITYCH
PIKNSDKSLILYIEDYTISRFSQQKKMLDSPHLSAKDLGPLIINNIHQWKTPEKSYKNYE
KLCDAIGNKKISFEDFESLFNQYSRKIYLKLEIEEQKDKIYWCVLSDIIHQRPIDNSYSD
ILEAFGSDVINKKDFEKWLDWSNLRIASKNLTFADLPLDIIRRIIRMADTETQAQLRKLC
YFLNIEIGQLDSKCKSVSVEFGPDFIDFNGKISKYTKHGDGKTDYSKYIMEDLAFVLKNQ
NIHLDSLSTSYNPELDHNKWRDRFETLLKSLKRKIPVKNCSILMKMQNDVVAVLPYLKPG
ELKSLKFMRDADDGWILFIDRIAALPQWKRAKHVYFDGRIVSCLTEFYHFATFEVHLLLI
HPEVLARLTRRKSQIFAYHSELEEILKNDQK
>CRE08989
MNVSFANDPIALRRLIAYEALGKVPVFQAYKNMCTRIGDNVMTYPDYEFWYWRFIQGEVD
LSYERRDTPKKLLELPLEILLSIFEKFNPMERLIMRKVSRMVRTCIDSIDPKISRIDFES
KRDLGETTIDYKTFDVRYQGTTDCLVTYVWMQPSKSILIRNTNHSELALNDLSIVLSNPK
LNLKSLEITSDAEKLKVLQTYLQSLSHKIRVEKIKIRTEDSIEETMILPFLEPGNLEEIT
ICFKDYCKRTKHFYTEVLLTSKILKSFEMEFNDCHHLREQIRNRLLYAVKTKIDSGIFKI
SIENSYRVFKLDLNRCMIQLTRQCGRSANSSVIAYYFTASYYFNEELFDFYSLHVISMSI
ARLIPAMILPFLAFLLIREIGKGRLARRQLMRSQATKAKPDYTTIVISTMTVVSMISEMP
YGIHNMFFLYYTDYSRDEDMINFLIRLRDLLDFLVTLNTMSHCLISLTVSSQYQNTVVSL
FPIVRKLKKPRNIIKVTPSGTSEGNMMTRLPTTKDI
>CRE09012
MSPYKFPLLKLPRVALNEVLKLFTPFEIISFSLCSNYTKSICKTIRAVSQCKETLTKFDV
FIDSHYEIHLQFSYLPAHDWVFYMRKKRPVPESTRDRRFVDNVREFFRGEKRILKFFGSR
KSRKQKLSKYVSSWDPRRRVVEHCTGGRGTITTTEYALRLRTSDCLISATRNLCFHISEI
FHHEIQAFAFDYKMFGIEENQLILELFCQQPVQQFQLSGDTSNDSSKNDILTEILTQQKA
INRLNLRFNPSVDYRFDLNQFENRSDSLNILHSHWITFQQLQEIKSQMVFLSRSNFLQAD
FKVLIQKWRDGWSPNWEALMIEFNEDINIDKCVEGQFIQLQTKDWKNKKAVYRNSPIQLN
RFVGSHKPSWGRLTRTGYHILRSDGTIASIGIEKKRIGWFHIQSNDNNSRIEMTVHFRAY
ENN
>CRE09031
MSSNLSLINLPDTSLNNVLSYLDYKSTQSLRKVCRNLRNFIDDVIPCSSVIKISLRINSK
FIVLKFIECGVLMEIEYRYHEKGCVVIWSKGEEKNEKLMEDQEFVRMFWNDFEEMLKHQK
SVLEEFTIVFMHFDAENNLQKDEEIYQVSTGFLELVKTNLSARIHPLQTKFIQINALHQN
EVMSILPYIDSRKVERVTIMSAKGSTEIKFDIPEILNLEQWKNSTRSGIFKSVDLSSPSD
SVDQTIAGKLHLVALDGGSVVSMGSKFLNSFVFQFFEIYYNESMGSGSLTGQLIEKLGEP
YKDGIHHSKSTWFFQYDGADNVFQLCNDSSGEKVVSYKRIRPEEVPDDADILG
>CRE09032
MTTLIHIPDVPLNLVLDYLDVRSIQVLRKVCRNLRNYIDDEKNVDPNILTIDLLVFTNVI
SLRFKDSRSWEPRTLIEYQRHPDGCLVVHFSSVGRRERLIAKQYFVKIFCMDFESILRHQ
KTVIQYLYMNFVHCIRNGKEVEQDLKLKPVASRFFTNFKEILQSRSHPLPVEEINMNIVY
QKEVMSVLPFLDSTLLKYIIFLNARNRGRFFKTDEIIYLEQWKKAKELVLINFAVQIPLK
SVFHAAEVHIELKKLTARDLYRLKKAFLKSRRARSFYIGYQHKEDDAKVVELLGTPYDDF
ENIMNDLYRRRRWFFRIPNNDRQALCIHFEDFSKFLFNRIKISEVSSTIDCISVCGKLL
>CRE09082
MLKSSGLPKKFVPRIRLAVKEDKCLIVVYIDVDDFERFEIIQTSSGTANIYQMRNTYDRR
NVKPQHFSIPSDEDSFSSILFGTSAILKHYINDPTIIGTFELEFSERDEMKQEKIVEDIE
RHLKLIDGPDSKLLIKKLVTNSVVHENVAAYALALLFQFDGGIGDTNAEKLVIHSKAAFP
IQAFDNVFELTNNGDMYRKWRYCNSMITCYGSEGVSLLYKLAEETECFATLRFSQKYGSC
VFDDQKFPIRRLNEKVELKRFVNKERNQVTRMNKSACGVWFHCLSLENEKKYEEYFKKET
CGLRWFCKECSDPFEYWFYHNLPRRVYHETEWCDVVDRPESKEKLLKYEKELEVVKAKVE
IEEKEKQKELEEEKQRIWEEQVSFFVTSHVLILLVFQNLPRNCWTRLPLELKHEVIKKLD
LMSRHAMRTVSRRDRVAVDSSHFHVPRVRLSIKEDKCMLMVYTGIETFLRLELRRGKGGV
AIYKLENSYNMKEAGIKQIPKTALLPLSISILKSLFLYKSVLLGTMEIEFFGKDELIHIE
LTSQILKRLWKEIGEKRSFRVKRLVFSPNMSREIQGFFVGLFGDNTVREEARVDEILIGA
DHLVPEVLVTKVCIQDEMNLRNTRTAHNMLKWVRDDVLGRMKWFENAYDVGFTSMRFSKP
YKFPAGGFEVVSNEMLNEHVKMSRCVNKEENLVLRMNQSSCGFWMNMVKAENEAEYLEYF
KTETCGLDTLCKKCCDPFDYWFYRTLPRRLYYEPEWCDVVLCQTEEVRPSVEYLAGCAGK
LIKDIVAEEKLFIPDEKNQVKSWGFRKMVENVERSSESEESGESSKVEEVEQEVEVEEKS
SETICELRVEASSEFSKNVYHFIDVILFSIMFFYMLYSFVH
>CRE09083
MEWIDLPDDSKREVFKRLDLMSRYAMRCVSHADREVVDSTDLYVPRVRFSQGHDNKALIV
VYTGIDEFLRMEFSEMKEARGTVIHRLQNSYDLNEASVKVLPYDEKTSVEVAGSILKTLF
VHKSILIGTMEFEFSEGSEMIQIITFGLLTRSLDGNPLYPVNVFRVKKMATNWYMKSEVI
NAIREVLLSKEDLVESDNDILKIYPNMAPPVMAFDRTFEIDDRQKIFRQTRTFMGVNMQT
LLNYARTTDGMTTGRFIKDEQRAIWDLDPTPITRFSDQIQMKRFMNESYGLVVRYYKSDC
GVWMHIMPPHFEKKFATFLKNETCGLRYLCKKCADPFEYWFYQNLPRRLCNEPEWLNIIY
RPYARFPNELKKYNKIVEESLKVAAEDEKRRKKAAKNKRRKEKQLAGVETPEVEVIKSWG
FKKTAAKNN
>CRE09084
MMEWSDLPDESKREVIKRLDFMSRHAMRNVSRSDMEVENTTELYAPRVRLAIKDDKCLVV
VYTGIDKFLRMEISKGENGCVIHKMENSYDLKKAIIKVSTESVPTVLACSILRNLFNYES
TLIGTFELEFDTCNFLNQINQLERILSVIGSKAKTGSNQFNVKRFHANWMTSLQIIDACH
LSLFNCMVLEEVEREGIVWETESLTPRMTMETSKRYGEQIIRLNDIYMAERRADCRFKMV
EKAMATESGYTTCRWSKIQDVFLWDHQKINSERLNKDVEMKRVVVPQIDIVTRWNKSKCG
VWVHIMKIYNEKKYVNFFKNETCGLRYLCEKCSDPFDYWFYQNLPRRIHHEPEWSDVGIL
SQDANKDTKDIEMIENAMKLKKKFQDEEKKSKRKQKKQKKSKTLTKKDDELNSWGFEIQK
KIEMDQLLKSIAQMSVHENSGEIIV
>CRE09154
MHADFTRVLSNNSKKHIKGISIEYKSLEVILLIWFFDFPLEYLTLFFQNGDGSPFIWSEG
KKAKIIWKDNEYHRVFLELLRTIITNVKTPLEYFNVQFSCSNDFVNFETILKDSENGNLQ
IYYIHLQTNNMQELMTVLPYVEPVHLKRVQLDIKDHTIDMESIFKSEQWKKSNGLQLTVS
MNMVSSSQLRSVKWALVKCTNPKEIHIHYDHIDENSLDDLFGRPFRNNRDKTVRAVRIPG
IEHSFLETKISNSPDVIRFIWRKFDNEVIREYGLEHLAAIIPRSERILSAFENPLILKNV
IEYLGCSDIQRMRKLSKNIRNCVDLIKPDPRINKLAVRVEAINTIELEISLRNEKSISIF
YWQNGNNCSVNRNVLKRENFRSIFIKDFESSLKGQRRELEEFCVDFSYRCQENKSEMDDR
EKLEMDTSSLVHLIEEYLKSRNSNLQVKKLTLIGLNHHHILRILPYIDPDFLEKIEFTDS
SRSEKSIDIEELSMLDQWKQANELDISRIIVSTPISKLEVFNFSKVEIMVQTITAEDVLY
LKRKFLQPSSLLKLKITLESPITENTMTDLLGRPYSNKFQRSVWHFRMRDNEEALHIMHY
MSRCIIFTRIDMSTVPDDALLEY
>CRE09176
MELWPILPDTFKTSVVKKLDYKSRCRLRKCSKTERSLVDSCPVFIKHVNFEPRVGNVIYF
SIEELGVPCEILHDKACNTQEVLQDFLLLFKNAKSKVIQLSIAHYNFQRQPDAVNDFIAS
LLNEIGSQYPKSFKLKIQKLEFHWGEMKDTSLLSLLKIFDPKVFNALHLRNFPIRTLVLI
EELLETEQWKNLKDIQIQEKLALPLDIFHPKDILSVTFHSLRADDAWKCIQNFQFKPRPF
QSFFRIFTTTDLSLTEIFSHFNVPAKNEPIEKSYYLNDYFKHTQRFQLTWTQECILVVKI
AKRQIKGTICRKTFLVDDFDEMDDL
>CRE09292
MALKFTNFPYLVQKNILKNMELSEIFMTSLCSKKAKNCVILARIKVSKVWHEMRGNKLSI
RIEQKGQRSRTIIKVSEVPEEQMRHAFRVRIGEDFDGLAKIRVRVSKRNENKQHYRIEVY
HIGETLKNSLNDHFKALFQYRESCALLMDVSKISERMPNFGIVNEIFLVGKAIVELEDLE
RILSQWPNLDTLSIFPTIKGDFTDTSKILVAQNVFMKNIGAFGMNILKNFTGRNINLQRV
DVVEAELREILIKWMNNEAYSKQRKTFILNY
>CRE09350
MAESIRETPLYLRTCVLYEFLEKKSVFDAYKNFCRKLGDSAMDYAEFEFWFLRFSQGKFD
LNHDRSLDPKSHSFTDLLVPKIVEKLIENVELNERMTLRNVCKTFRNVIDNSAQYFKTIS
ISATGSAIELELDNHPIQYTRNCQKSFCDLAVILSYSNLKLERLEIREIDEKIMKRLWAK
LDTLNQKIHVESAFIQYETTMEETNILKYLEPGTLKTITLDNRIANQTRPVHPDVVMEAL
DRVIELEQYKQAEMLHVWPNCCQESFSILGFLNCPRLTFHFYKHHNKRLGVMLLKIVRST
EMKFVILKTQVDSKFGSAKDYLIRNGGEVSDPNRPNVIRVPIKKSNDFFEVQLNSLEIRI
ERKSF
>CRE09352
MYSKLVEMPDVVLSTILQTLDFRSIQSLKKVCRTFRNFINEMKCDYNLLGVSMFYSSTII
ELWLRTDDRYLKFFYQPEADGCLMLEERRLEPPDRKIMVQSKDFVDVFLGDFQNLMDHQK
DEMADKWMKGIQSVLKSRPRILRVENLQMLILSQYDVLRVLPHIHPMFLRRIWLNHTVDW
PQRNLAIDKVVDLEQWKNSYEVGIYRCVIIESIRSFTHFSKVELVLKECCLEMLYDLKKD
LCNSYYFERFKLYIDMNKHKLPRKRCFTRQFDCDQVLEVSVYDMNFSRNYKRIIISRLPL
IFVPRKVVKKKMIR
>CRE09358
MQSSQRGNGRPKPFRLLDLPPKILLRIIPLIDIFELALATRKTRRVLKSLKIPVDHFIIQ
HLEGKHGFSFGIEGGTVVSWYFVDVPQVKDPKDFMSFFSIEGIDFPTRTKNQKECFDHCN
GYDNVSIYNSSKHKSGYRPFRETFNVADITKRSKGQQYHNVRYTPITMSGAALPKCWTPN
VPDDYQTCLDCFIRFVEVVFKCGVTGYHMDIKSVPNFGKFFTKNVIKNSCRTFELSGVRP
QEDSPLTMEAYDIDWVLTNTPINTKLTINCDRIAGNFKLEVVGHIVKVSCLKTICFQPLM
QKAITFNCVMKFFAYENLAQSQCNQLEIGSGSQLREIDYREFIATWLDGNNREFRYLDSR
IGAKHAEHLKKTLFDAFKTEKCDMKRRMDNYEPTPLHILSDWYDGTVYPNARDIHRRDGM
TATIVVHNECFIFVVWHKKSHKH
>CRE09407
MSLSKFPLLELPTVALNEVLKLFTPFEIIFFSFCSKRTKSICQSIRLIPKSKEALCTFNV
WINSVHAIYLQFTYFQPELWVFNLEKCPEQKYPKRNKFWSVFPQGLLKMCYSRKPTTSSW
EKMEKSIEGIHFSNWNPSVDTVHTYSWLTNGTTLTTRHSLHLYTSENLTSVTKKLVDHIS
EIFHERVNAFGLEWNQYNSKENLMIMDAFCNPVQDFQLTGDTSNDSSKNDVLSSILKNQN
AKETMTLWINPSSDFSFDFSQFKNSFEILDITYSHWITFQNISDVRCVKLYLHKSNFLQA
DFKLLIDKWRDGWTPNWKTMSIELNEDIDVDTCVDGEYIDLEPENYKSRKVVCGNLPIQL
NRFKGFFEGNCGAAFMHAYHILRSDGCIATIGIADDKYRVGWFHIR
>CRE09408
MIPQFHVLFQLPIFPLPFVHQVTKMSLSKFPLLELPRVALNEVLKLFTPFEIIFFSFCSK
RIKSICLSIRTVPKCKEALHNFSVWIDCVQEINLQFTYFPSELWVFYLEKYPVSEHTKRN
KFWSVLPQRFLKMCYSKGRTESSCQKMAEPIKGLGDYRVMRVPCHRQLNENVNGFLLEWS
RYNSKENQTIIDAFCNHPVPDFLLTGDTSNDSSKNDMLTSILKNQNAKETMTLWINPSSD
FSFDFSQLNSSLETLDITYSHWIKLQDILDVRCRNLYLRESNFLQDDYKLLIDKWRDGWT
PNWETMTIELNEDIDVDTCVEGEYIDLEPEDYKSKKFVCGNFPIQLNRFKGYFENEYGET
VFMHGYRILRADGMIASIGIIDDEYRVGWFRIK
>CRE09409
MPQTDVPFKLSVDPLPSIHQKPTMSLSKFPLLELPTVALNEVLKLFTPFEIIFFSFCSKR
TKSICQTIRSVTKSKEALYNYSVWINSVHAIYLHFTYFPSELWVFYLEKYPESEHTKRNK
FWSILPQGFLKICYSRKPTKSSCQKMAEPIESIHFPNWNPSVEAIQRDYYGTTLTTRHSL
YLYTSDNQALATRKLADFISEIFHEKMNGFGLEWSRYNSKENKIIMDVFRNHPVRDFQLT
GDTLNDSSKKDVLTSILKKQNTTSLLDLKINPSSDFSFDFGQFKGTLETLVASFSHWITF
QNILDIRCQNLYLQKSNFLQADYKLLIDKWRDGWNPNWKCLMMELNEDIQIDECVDGEFI
ALERSNCRSKSEIRGNYPILLNRYEGLVDNSLGTIRDVTEYHILRSDGMIATISTEAGKI
RFGWFYIE
>CRE09410
MTQSKFCLLKLPRVALNEVLKLFTPFEIISLSLCSNYTKSICKTIRAVSQCKETLTKFHV
FIDSHYEIHLQFSYLPAHDWVFYMRKKRPEKEASWDPRRRVVEHGTGGRGTITTTEYSLR
HRTSDCLISATRNLCFHISEIFHQEIQAFAFDYKMFGIEENQLILELFCEQPVQQFQLSG
DTSDDPSKNDILTNILTRQKAINRLNLWFNPSADYFFDFSQLENRLDKLNILHSHWITFQ
QLQEIKSQMVFLSRSNFLQADFKALIQKWRDGWSPNWEALMIEFKEDINIDKCVKGEFIQ
LPTKDWKNKKAVYRNSPIQLNRFVGSHKNSWGRLIRTGYHILRSDGTIASIGIEKKRIGW
FHIQSNDNNSEIKMIVHFRAFENN
>CRE09411
MRVSRVSQFFAIFTREFEKCDHLQEREMKERENASICENENILAFTPNKKIKCEYCVCEK
CEISRARRALLIACRNTKRFLVFKKQGLLHLPVSLMYLVLPHLPNTSIVCNPTFYSNYPF
PPSIPPTEKLAMSLSKFPILKLPVLALNEVLKLLTPFEIIFLSFCSKRTKSICQSIRLVP
RRNADSSLGIWFKAIDEIYFQFSFSKFERWAIVLKKRPEPKNTKENRCWSIFTRGLMKLF
RSRKSSWKNIAKPIENIYFPYWKTSVIEKEYDLRGDGRFSYTCHLLHVYTSENLLSASKK
LADYISEILHEKVYFLTLKQDLYSREENEAIVDLYCQQPIGCFELTWDTSNDPPKNDVLT
SILKKQNATRTLDLRINPSSDFTFDFEQFKNSLYSMRIWFSHWITFEQVLEMNTEHLFLT
KSNFLQEDFKLIIDEWRDGWNPNWKVLMIEFDEDIDIDECVDGEYINLQPEDWKRKSVIY
RNAPIQLNRFEGSIEKSWGTVIRTGYHILRRDAIIASIGIETGRFGWFHIQSDNEDPEVQ
MMSHYRAFGLE
>CRE09414
MPDVVLNAIFANVDFRSILTLRKVSHGFRTFIDDVRPMSPVTNFFVSVHPDLVSFDLFFR
TEYTSFNGKQCFSIKYRKSGKSGCIVQWQSRKKMEERILKKTDFLEVAMQDFEILVNHQW
KSVLEMFRLEFENQENIPTEYVLKEIGRILKARKTLLQVQDFCIGLSNRGNQIERILKLI
DAKTIQKIRIIGKGNEMDQLDIQKVLELKQFKNAKELKIWKFDLSTPIEELVDFSKVEVF
IETVSVKSLLSLKEKFLHSKSLEMFSIKYNRIDSMSMLEEKLGKRSIEQCENVWHFPYPN
SSDFVLSIKIISSSQITLERLLGTVG
>CRE09431
MVLSKFPLLKLPKVALNDILKLFTPFEIVSLSLCSNYTKSICKTIRAVTQCKETLSCFDV
SISYYESIIRLRFTHFPLDEWSFHLLKEQRLEKLISHKFCLFFRGIKRTVFPKNVGNNAL
ENLMLPSWNPTGNTISEDSDVVLDHSYCLKIYACENVLSATKKVYSYLSDIFHVKMKHFS
FDYRHLSIEKSQLVMDSFFQQPIQRFKLSEENTIDAFKSDALIYILQSQKTTSFFDLYEN
PSPGFTCDFEQMETVPELMDFSYSHWITFKQILKLKNENLWFSRSNFLQTDFEILIKKWR
DGWTPNWKSLLIEFNEDVNIDTCVSGYFIQLPPNSGHWNKTTVYRNFPIELNRFIMRYKT
AKEPINFIGYHILRSDGRIATIAVDNNKIGWFQIQSDDKDQQMVFGFHPRVFDLL
>CRE09440
MTTEVSLPQLPDNALSAIMEKLDFRSILSLRKVSRSFHTSIDKLKPDFPVTHLLLSFNCL
RISPFINIKYEAQENGLLRTLEIFENGASSFEKLMEEGTVSDAYSKDLTNILKYRKVSFG
GNLHRYILP
>CRE09441
MPSAEITLTDMPDVIMKEVLNKLDFISILSLRKVARSFRDFIDSNKPDFAIPEICIEFQR
DSISVWTKILNYRYFAENGECKLVYRKGGKIDLLSKTLQDYNFLNAACRDLSILLRFQKS
PLSHLKLETRFFIGKVSLENQEEILKQFLDNLKNMMIGRDHPLQVVKFSQSIYEEKQLMS
FLPYIDQKAIKSLLIIHYGKKEELDIGDLTDMELWRNLEEIEISNFYITAETLKKFTHFF
KAEITVKTLRLEDLAMLKVALLNSPHFKRFTLYYEEGDDDEMFEQFGEPYIWRTETGIWG
RNQKIWYFWNRNTNSALSMTPSRGFRTIIAFARIPFSSIPGRYLMQHELQF
>CRE09443
MTTEILLPQLPDIALSAIMEKLNFRSLMCLRKVCRDLRNFIDDTVPATSLEDYCITINSD
KLVLGMTDSDSKYIKAEYTVNPLSVESAEKISQNSVENFWTDIEVIMRHQAKVVLTSLVI
FLELPETSISKLELTILERNHSLFLAKFQNLLKSQHQLLRVKHIHFLARYQEEIMSVLPY
IHPKYLEKITINPKRGESTRELVLSEVVKLEQWKAAKELDTISFFMMEPLENYLHFLRTK
IHIENLTPEIIQQVKGKFLENPAMQNFELHHEPCYKSREFKEIFEKIFDGEYGNQNYEHR
WFCRIPGNNEDVISIRTTYFSWIIFTRIKLAEIYETNQD
>CRE09445
MNHGIVFSDMPDIVLLTVMDNLDFRSIIILRKVCQRFQSFIDETSPPFSISEMTLAMNAR
RFRIEFYDPCAIAGQNVIKIKYKHSKRGCLIAKKVGDNTKERLLQNQNFFDCLWRDFQFI
LKHQKSALRHFSISFEHFQYELGHLEANNLSKISLKFIQNLEEYFKSRTKLFPIKHLEMK
VSEEIITITKGKGETNKVLELDEVAELQQWKVATGIEISHHVTLPMKHFAHFSKVEISLE
TVSQENLRSVMKILLGTPAPELFLLNHKTNSVDKIKEVFGNPYGGIIEDHENDKCWFFQI
PGNNDEVLFVYSTFFSRVSFKRVSVIEVPFDVVFQNFYV
>CRE09578
MPLKFLSFPNLIQEYILKNMELCEVFMMSLVSKKTKYCSIRARIKIPKILFNIRKKAQSI
RIGIDEKKMKTKTIIRLWEVRKLKTRRAVRIKIGDDFEDLAKIRSQESQTNEQLCLIKVE
CIDETLMKGLYDHFKSLFCESKSNSLWMETSMLFSIEKLPIYENVDKIFLTGESESADAK
DFESFITRYPNLDSLRIQPEIIGELDVVIDAQKVRLTNAGKFGTSLLEKFDGRHLLFSKW
IVEEKQLNEFIKKWMKGEGYHNLETIQATLILNWNIRMDDVVNELETERFDRTKRPEHFN
IDNETLFGFYSPPVSFAGNDTYDVIRESDGKRASVRASTNSFWFAVWNAGF
>CRE09583
MKLLSFPLLIFREIVRSMGIMEILELSQVSRRMLNFMNIARISVETFNVVNGNADKITIF
NSSGTERKFLIEFLKTSQPVVGQMKVNNIRIDVCEKNATRQIIQCDSNQFESSIVPMLMH
LDKIFYRMRIALGINLRTLKEMRGILCHPIFRKCGYLQFRGINEVLSNEDCEYVLDKTQP
NRGITILSNLSPDFDFKKILHFSRLRVPNLGKMPLEDLKALGCEIANLGNHQFKEVDLNG
FLHHWINGNNRKLRRLKLDGFEDAPNWDVLLKDILHTEWNPKERGRYYKYVPLLKYSIHI
SFSRSKYMHTEETIDCENGKDFKNKEGQLATVAHHSEYLDILIWNDRFPE
>CRE09659
MELLKLPYLIHLKILSCLEPFEHFFLGLCSRKSALLIRRIRHNFDATTIDLGHYTIKTQN
NGTRGDDFIMWTTYYHPKTIDLLTGVFWNQRIKLKYNGRTIRCRITIHPERKIPLLWCRE
KHLKALPIAINSAICDVFNTSSEIRIMADMDQLSEFPNIDSVDNLLEYSRSVDQIEYQNF
FDRIDIRNALSILIKLIPNENAHVFEIRGFVPGWRHIYIEINRRMLSSNTHAIYLHPAGA
GLSSHEVLATPQMDVDEDLNVE
>CRE09695
MPLKFLNFPYLVQEKIMENMEFSEIFQASLCSKRMKQSVIRARVAIPKTWFVVKEDSRLV
GIKPDTSYPAKMLIKMVEKPKIKKRKMIDVKIGEGCEVSAKIRAKYSNYEGHYCQLEVLQ
IDKTMTKALHDHVKSIFKPTQSFDLQMAASKISDDLPIFENVKDIFIPGATSVLEVEVLE
RFLEKYPKLHSLNLQPIINGLLTDTSKIFENERVYSRNPGQIGKNLLLNFSGKSLELSNV
IISETDIVDIIRKWVTNEGYQDLETLILRMASAIINTNRVFDALPETEMFNPAIRSPNFY
YDNKIIHTASFNIELDANSVCRDVIRPIDGKRASIRIECHQLAFVVWN
>CRE09698
MELLKLPYLVHLKILSCLEPFEHFFLGLCSRKSALLIRRVRHNFDATTIDLGHYTIKTQN
NGTRGDDLIMWTTYYHPKTIDLLTGVFWNQRIKLKYNGRTIRCRITIHPERKIPLLWCRE
KHLKALPIAINSAICDVFNTSSEIRIMADMDQLSEFPNIDSVDNLLEYSRSVDLIEYQNF
FDRVNIRNCARLSAGFFLKPNSSVFSVNHLNCCKSKWLTREHLLSFRGQSALFQSATQIK
NEDLIAFVDNWLAGCNTKLQSLMVNGNVFRPDLGYDKDTILRNFETRPWNPEVRERRFKY
PPGMKYLSRTDVMDCAFGVDILRERDNLLATILIDSNKFRFFVWHDRFPKDNEPIIRPAA
RHMPPCYVIGTIFF
>CRE09767
MKPNKKPFRLLDLPRVAMEKVLKNNTAYELLALSMQSKRAKNAVKVIANQRGFKMTITLD
ETPNIELYDDRSDLAELAVVFKLAPVDYDKFLFNSTPAQLDSAEDGRLVCSSYDTFMEEW
NNDDDGDSEADFDVEKEKGDLSEDEEEDVEEEPIVDQISDEEEEDEDEEMKQAKKFILRR
ARDNLYLHCNDLPTGVNFLISTLSDLFRNIDSLDVEVNSLDKNSANQIREFLVNQKKCLK
LCRYRDSINKYTSREIEQLMHFETVRLEKARMENKNMEVLFKKWIGAEYVNRELYIKNLF
QPMSIQKLRRCIRDRRTILLANTAFTVKRDDELTAFVWSGGDFKLFYV
>CRE09775
MDPSKPFTILRLPFLAIEEVFKAMHPFEIINFSMISKRAKGIAKQMSFSPKYSIDLYINK
TLVIMIYGTKDLVSCTYVMTSDKKMEGKSDDAEHNGYIIRKLYKYSKDPVEEWKLLFKYV
REIFKKQSIDALSMQMDAFPEQNVSIIDFLKANVKSVDGCWLFQTDIKINVYKHTAYFLD
NIKINSVLFSNVYVNNVNFDGRIPKNLKELYIINSEWIGFKRLLEIDSKTVTLKNYKISD
EQWNLFFKIWIEMKTHVNLEYLELDYRNIEQFRALVLHDIPHEVVDLGVKRVLNISFNDT
QEVTGGIDIRRIDGKTATFFDHYTGFSMSVH
>CRE09776
MKPLNELPILRLPFRAMEEVYKGMHSIIKMISNRRSNTFPILRLSLLAIEEIFKAMDPFE
IMTFSKISKRTKAVTKNMAFFSKYDIHFCVDKILWIYIRGTNGLVSCNYIMTWNEKLDGK
IEEEKCLGRISRRVYKYSTDPIEEWKQLCIYVLEIFKKQTINFLQMRMDAFVDQNVSIIN
FLKSNMKSVDGCYLHQWYQKTNVDENFTHFLNNITINNRLDSWLHIKNGDFDGKIPKNLK
ELIINNSQWIGFERLLEIDCKHVTLRDNRITNEEWNSFLKKWIAMETHMNLESLELDNRN
LEEFRDHVLHNIPHEVVSEEVSRIVPCVANTHPLQ
>CRE09777
MNPPNPFPILRLPFLAIEEVFKAMHPFEIINFSMTSKRAKTVTKYMAFYSKYSVQLCVNK
TMGIAIIGTDERVTCTYLMTSDEQLNGNVEESGGNVYIIRKVFKYSKDPVDEWKQLSKYV
LEIFKKQTVDVLLMIIDSLVDQNVSIIDFLKANVKSVNECYPYQSKEENDVDEHAAYLLN
NLTVNNELHSNLQIKNYHFDEKIFKNLKELNIYNSQWVGYSRLLEIDCRSVILGKNLISI
KEWNLFIKKWIAMETNKNLKYLELDYRELDEFRALVLHDILHEVVDGGIKRTINKLSYPN
RNIEINGGIDIRRVDGKTATFFVFQMNFLAMSVH
>CRE09778
MDLPNPFPILRLPYLAIEEVFKSLHPIEIINLSLISKRAKAVTKQMTFYSKYDICLRIDE
GLGIAIRVENKLVSCTYLMTSDERMNGNVEEYGGNDYIVRRVYKYSKNPIEEWKQLFKYV
LDILKKQTLHLLFITLDDFVDHNVSIIDFLRKNVKSVTECQLYQDEVENDVEEHAAYLLN
NLKVSNELHFHLNIKNDNFDWKIPKNLKELYIHDSEWIGYERLVEIDCEHVTLRDNQITN
EQWSLFLKKWMAMETNQNLNYLRLDNRDLEEFRAIVLHDIPHEVVDKGVKRNLIFWFPDE
TEEINGGIDIRRIDGKIATFFVQDNVFSMSVH
>CRE09779
MKPLKELPILRLPFRAMEEVSKGIHSIIKMMSNRRTNEFPILRLPFLAIEEIFKVMHPIE
IINFSMISKRTKAVAKYMSFYPKYKIDLYIKETLEIWFLGTRNIVIYVMTSDKEMDKKIE
EKDGFGSILPVPLISRKVFKYSKDPVDEWKLLFKHVREIFKKQSINCLTATMDAFVEQNV
SIIDFLKVNLKSVDRCTVSQKNREINVDEHTAYLLDNIEINSQLCYDVYIKDVNFNGTFS
KYQEELYIKNSEWIGYERLLEIDCKSVILEKNLITNEQWNLFFKKWIAMETHLNLEHLQL
IYRNFEEFRALVLHDIPHEVVDEGAKRTFKTQRNHTQELNGGIDIKRIDGKTATLFVFGH
RWFGGFLMCIH
>CRE09780
MEEISQALLSIIKMISNRRNNTFPILRLPFLAIEEIFKAMDPIEIINFSKTSKKAKTVTK
AMVFHSKYVICVYIEKTLGISIKGTNNRVSCVYEMTSDKRMDGKTEKDKRNRFITRKVFK
YSKDPVEEWKQLCEHVLEIFKKQSIDRLTMTMDAFVDHNVSIIDFLRTNVKSVDKCNLWH
SEDENDVDEHAAYFLNNLKISNELYFYLKIKNYNFDGEIPKNLKELYLPNSHWIGYEKLL
DIDCRHVVLTNNRIWEEEWNLFLKKWIAMETHLNLEYLELDYRQLDIFRSHVLHDIPHEV
VHEGVKRILKTRFNLTLEINGGIDIRRIDGKTATFFVYRMFRMNRFAMNVH
>CRE09781
MDHRKPFPMLRLPFVPLQEVFKAMDPFEIINFSIISKRAKAITKQMSFCPRYSIRLFIDE
TLGIEIRGTDKLGLSMYLITPDKRIDGKIVEIERVGFILRRVYKYSKDPVDEWKQLCIYV
LEIFKKQTIDVLSMTMDDFVDQNVSIIDFLRTNVKSVDVCYLFQSEEENDVNEHAAYLLN
NLKVNNVLNFLLDMKNGNFDGKIPKNLKELHILSSQWIGYEKLLEIDCKRVVLRDNQISN
KQWNLFLKKWIAVETHSNLEYLHLDYREIEEFKTLVLHDIPHEVVDGGVKRTINGYLNSH
IEINGGIDIRRVDGKTATFFVFQMEFLAMSVN
>CRE09782
MDPPKPFPIMDPPKPFPILRLPFLAIEEVFKAMIPFEIIHFSLITKRTKAVAMHMSFYPK
YSIELYIKKVPKVSIKGTTLISTYFVESMYKGPEERNACLERKVLKYSTDPIEKWKRLCI
YVMEIFKKKSINVFSMQMDTYLDQNVSIIDFLKTNVKSVDICNLDQSEEENDVDEHTIYL
LDNLKVSKEFSSQLIGYENLLKIDCRHVTLRNNQITNEEWNMFLKKWIAMETNLNLEYFK
LGYQELDEFRGHVLHDIPYEVVDKGVKRSLLIVRNRSTEISGGIDIRRIDGKTATFFMHR
ELWTESLAMSIH
>CRE09784
MPLGIFSNVLLPPSIINCLILCPPLSFFSSIDCFCRMKPLKQLPILRLPLRAMEEVSKGM
HSIIKMVSNRRDNTFPILRLPFLAIEEIFKTMDPIEIINFSMISKRTRTVAKSMRFYSKY
SIDLYIHETLEIRLDGRKDVVSYVMTSDKKMNGKSEEKEQNGRIERKVYNYSKDPVKKWK
KLSTHVLDIFKKQTINYLSMQMDAFVDQNVSIIDFLKTSEISVNDCYLYQWEQNNVDENV
AYLLNTITIRYNLETWLHIKTYFFDGKIPKNLEGLYFMNSEWIGFEKLLEIDCKSVILGR
NWISVEEWNSFFKKWIAMETNQNLECLQLSHKHLETFRALVLHDIPHEVVGEGVKRILKT
VRNRSTEINGGIDIRRIDGKTATFFMHRELWTESLAMSIH
>CRE09785
MNPPKPFPIIRLPFLAIEEIFKAMDPIEIINFSMTSKRAKAITKKMTFYSKYAIGLGIEE
TMAIAIKGTNNLGSCIYLLTSNERMDGKVEEYENNGFIQRKVYKYSKDPVEEWKQVCKYV
LDIFKRQAIDVLSMTMDVFVDQNVSIIDFLNTNVKSVNGCNVLQLEEENDVDEHAAYLLE
NIKVNNKFQSNLDTKNVNFDMKIPKNLKEFYIKKADWIGYDKLLEIDSVRVVLGTNRISN
KDWNLFFKKWMAMETHLNLELLAFAFKSLEDLRLFVLHDIPHEVVDEGVKRNLIVYRDET
KEISGGIDIRRIDGRTATFFAQYDGFLMSVY
>CRE09786
MIRNRKNNKFPILRLPFLGIQEIFKTMDPIEIINFSMTSKRAKAVTKNMSFCSKYTICLY
INKTMGISIEGINNLVACTYLMTSDKQMDGKTEKDESYGNILRSVVKYTNDPVEEWKQLC
IYVLEIFNRQTIDILTTTMDVFVDQNVPVIDFLKTSVKSVNSCSLSQKDKAINVEKHTTY
FLDNIQINSELYFDIYINNDDFNGQIPNNLKEFYIFNSHWIGFERLVDIDCKNKWVTMEV
QLNLECLQLDNRELVRFRNHVLHDIPHEVVDGGVKRTLISSYGSPREISGEVDIRRIDEK
TATFIEQSYGFSMSVH
>CRE09787
MKPLKQLSILRLPFRAMEEVSKGMHSIIKMISNRRDNKFPILCLPFLAIEEIFKTMDPIE
IINFSLISKRTRTVAKLMSFYSKYLVHLYVRNFTLDIGLLGTKKMVTCTYIMTSDKKMNG
KSEEKEQNGCIEREVYNYSKNPVEEWKQLSTHVLDIFKKQAIDGLLMQMDAFVDQNISII
NFFKVTEKPVNNCFLYQLNHQNNVDANVAYLLNSVTINNSLDTWLDIKKYYFDGKIPKNL
KGLNINNSRWIGYERLLEIDSKNVTLENDKISNKEWNLFLKKWIAMETNVNLEFLQLSRK
HLETFRAHVLHDIPHEVVDGEVKRLLKTVRNKSTEINGGIDIRRIDGKTATFFVYREFWT
ESLAISIH
>CRE09788
MISYRRQKKFPLLRLPLLAIEEIFKTMHPIEIIHFSMISKRAKAITKNMTFYSKYAIGLG
ISETMSIAINGTNGLVSCIYLMISNERMDGKVEEYENNGFIQRKVYKYSKDPVEEWKQVC
KYVLDIFKRQTIDVLGVALDVFVDQNVSIIDFLKTNVKSVNGCNLNQWEEENDVDEHAAY
FLENIKINNELRSDLDTKNDNFDMKIPKNLKELYIKKADWIGYNKLLEIDSAQVSFGTNR
ISNKEWNSFFKKWMAMETRLNLELLAFAFKSLEDLRLFVLHDIPHEVVDEAVKRTLITDR
DETEEISGGIDIRRIDGRTATFFAQYDGFLMSVH
>CRE09789
MDSPNPFPILRLPFLAIEEVFKAMNSFEIINFSMISKRTKSVTRQMTFYSKYSIRINASE
MLEIWVAGPKYMTQCFYKFTTNQEINGEVVENTWNSRNELLVWKYSNNPVEEWKKLVKYV
LEIFKKETIDLLLMTMDAFVNQNVSTTDFLKTNVKSVNECYLFQSVKENDINEHAAYLLK
NIKITNAFSSYLHIKNDNFNGKIPKNLKELKIHYSQWIGYERLLEIDCKSVILEKNLITN
KEWNMFFKKWIAMKTHLKLEYLEIDYRDIEKFRALVLHDIPHEVVDRRVKRTFKTRRNET
QEISGGIDIKRIDGKTATLFVYRVFSTDRFAMSIH
>CRE09791
MDPSKPFTILRLPFLAIEEVFKTMHPFEIINFSMISKRAKGIAKQMSFSPKYSIDLYINK
TLDIMIYGTKDLVSCTYVMTSDKKMEGKSDDAEHNGYIIRKLYKYSKDPVEEWKLLFKYV
REIFKKQSIDAVSMQMDAFPEQNVSIIDFLKANVKSVNGCWLFQTDIKINVYKHTAYFLD
NIKINSVLFSNVYVNNVNFDGRISKNLKELYIINSEWIGFKRLLEIDSKTVTLKNYKISD
EQWNLFFKIWIEMKTHVNLEYLELDYRNIEQFRALVLHDIPHEVVDLGVKRVLNISFNDT
QEVTGGIDIRRIDGKTATFFDHYTGFSMSVH
>CRE09792
MKPLKQFPILRLPFRAMEQVSKGMHSIIKMISNRRSNKFPILRLPFLAIEEIFKAMDPFE
IMTFSKISKRTKAVTKSMGFFSKYDIHFCVDKILWIYIRGTNGLVSCNYIITCNEKLDGK
IEEEKCLGRISRRVYKYSENPIEEWKQLCIYVLEIFKKQTIDVLSMTMDAFVDQNVSIID
FLKSNVKSVDGCYLLQWYQKNNVDENFTYFLNNITVNNKLDSWLQIKNGDFDGKIPKNLK
ELNIRNSEWIGFERLLEIDCKHVTLRDNEITNEEWNSFLKKWIAMETHLNLKSLELDNSD
LDEFRVHVLPNIPHEVISEEVSRIVPCRHYQTQKIRGGIDIRRTDGKTATFFVRRRRGYE
ENVLMCIH
>CRE09794
MDHPRSFPILRLPYLAIEEVFKSLHPIEIINFSMISKRAKAVTKHMTFYSKYAVCLRVDD
GFGIAIRVENKLVSCTYLMTSDERMNGKVEEYGGNDYIVRRVYKYSKNPVEEWKQLFKYV
LDILKKQTLHLLFITLDDFVDHNVSIIDFLRKNVKSVTECQLYQDEEKNDVEEHAAYLLN
NLIVSNKLDSFLHIKNDNFNLKIPKNLKELYIQNSQWIGYERLLEIDCEHVTLRDNQITN
EQWNLFLKKWMAMETNQNLNYLRLNNRDLEEFRAIVLHDIPHEVVDKGVERNLIFWFPDE
TEEINGGIDIRRIDGKIATFFVHDNVFSMSVH
>CRE09795
MKPLKQLPILRLPFRAMEELSKRMHSIIKMISNRRDNKFPILCLPFLAIEEIFKTMDPIE
IINFSLISKRTRTVAKLMSFYSKYLVHLYVRNFTLDIGLLGTKKMVTCTYIMTSDKKMNG
KSEEKEQNGCIEREVYNYSKNPVEEWKQLVTHVLDIFKKQAIDGLLMQMDAFVDQNISII
NFFKVTEKPVNNCFLYQLNHQNNVDANVAYLLNSVTINNSLDTWLDIKKYYFDGKIPKNL
KGLNINNSRWIGYERLLEIDSKNVTLENDKISNKEWNLFLKKWIAMETNVNLEFLQLSRK
HLETFRAHVLHDIHMKCGMESQRL
>CRE09797
MKPLKQLPILRLPFRVMEEVYKGMHSIMKMISNRRSNKFPILRLPFLAIEEIFKAMDPFE
IMTFSKISKRTKTVTKNMGFFSKYDIHFCVDKILWIYIRGTNGLVSCNYIITWNEKLDGK
IEEEKCFGRISRRVYKYSENPIEEWKQLCIYVLEIFKKQTIAFLQMRMDAFVDQNVSIID
FLKSNVKSVDGCYLHQWYQKNNVDENFTYFLNNITINNKLDSWLHIKNGDFDGKIPTNLK
ELIINNSQWIGFERLLEIDCKHVVLRNNRITNEEWNMFLKNWIAMETHMNLESLEFDYTD
LEEFRDHVLPNIPHEVISEEVSRIVACRHYQTQKIKGGIDILRIDGKTATFFVRRRRGYE
ENVLMCTH
>CRE09799
MDPPKPFPILCLPFLAIEEIFKAIDPIEIINFSMISKRTKAVAKYMSFLPRYKIDLYIKE
TLEIWFFGTRNMVVYVMTSDKEMDGKIEEKECCGSILPVPLIFRKVFKYSKDPVDEWKQF
CKYVLEIFKKQSINCLNATMDAFVEQNVSIIDFLKANLKSVDICTLSQRNREINVDEHTA
YLLDNIQINSELCTDVYIKDVNFNGTFSKYLEELCIKNSEWIGYERLTQIDCKSVILEKN
RISNEQWNSFFKKWIAMETHLNLEYLELDYRDVDEFKALVLHDIPHEVVDERVKRTFKTR
RNQTQELNGGIDIRRIDGKTATFFMLRFRWGEIFSMCIH
>CRE09802
MAPPKPFPILRLPFLAIEEVFKTMHPFEIINFSMISKRTKGIAKQMGFHTKYSIYLFIIE
TLGIRFLGTKSKVSCSYAITSNKEMDGKIEEFVSGRVIRRKVFKYSNNPIEEWKELCKYV
LDIFKKQTIDVLKMFMDAFVDQNVSIIDFLKTNWKSVDECYLYQSKEKNDVDEHAAYLLD
NLTVKKELFFLLHHKNGDFDVKIPKNLSELYIYNSQCIGYKKLLEIDCKNVILKGNQITN
EEWNMFLKKWIAMETNQNLKWLNFEFSSLEEFRELEYHMKWWMEQSNEPSRLIVKKRMK
>CRE09804
MKPLKQLPILRLPFRAMEEVSKGMHSIMKMISNRRDNKFPILHLPFLAIEEIFKAMDPIE
IINFSMISKRTRAVAKLMRFYSKYLVHLYVREFTLDIGLLGTKKMVTCTYVMTSDKKMNG
KSEEKEQSGCIERNVYNYSKNPVEEWKQLIIHVLETFEKQSINYFAMQMDAFVDHISIIN
FFKATAKSVNDCFLYQLNHQNNVDKNVAYLLNSVTINNSLDTWLDIKNYYFDGRIPKNLK
KLYINDSRWIAFEKLLEIDCKSVILRNYWISEKEWNLFFKKWIQCVTQV
>CRE09806
MDPPKPFPILRLPFLAIEEVFKSLHPIEIINLSMISKRAKAVTKYMTFYSKYDICLRINE
GLGIAIRVENKLMSCTIQMTSDERMDGIVEENGNVYIIPRVYKYSKDPIEEWKQLFKHVL
ETFNKQTIHLLFITLDDFVNHNVPIIDFLRKNVKSVTECQLYQEEEKNDVDEHAAYLLNN
LKVSNKLDSFLHIKNDNFDRKIPKNLKELYIRNSEWIGYERLLEIDSEHVTLRDNQITNE
QWNLFLKKWMAMETNQNLNFLGLDYWDLEEFRADVLYDIPHEVVDGAVKRNLIIFPDETD
EINGGIDIRRIDGKTATFFLDYNVLSMSVN
>CRE09807
MDLPKPFLILRLPFLAIEEVFKAMHPFEIINFSMISKRSKGITMQMSVCPRYSIELHIHE
TLGIRFLGTKSDVSCSYVMTSNKEMDGRVVETDCGRHLNWNVFKYSDDPMDEWKQLCQHV
LEIFKKQTINVLRMTMDAFVDHNISIIDFLNTNVKSMDKCSLYQQDKKINVDKHTAYLLD
NITINSEFHSNVYIKNEKFDGKLPKNLKKLSIHNSKWVRFDRLFEIDCKRVVLRKNWIWD
MEWNVFLQKWIAMETNQNLEYLELDHRELNVFRHHELYGIPHEVVDRGVKRVLKTRRNKT
KKISGGIDIRRIDGKTATFFVHRVSSVKRFAMSIH
>CRE09808
MDASKQFPILRLPFLAIEEVFKAMDPFEIIKFSMISKRTKGIAKNMSFYSKYSIQINYDE
EPQVSVVGPKYMTACFHIFTSNEEKNGKVEDRDWDDRNELLVWKYSDNLIEEWKQLSKHV
LEIFKKQTIDVLRMTMDAFVDQNVSIIDFLKTNWKSVNDCHLYQTRQEKNVDEHTAYFLD
NITINANLLSLLNIKNKHFDGKIPKNLKEIHIENSKWIGYERLLEIDCKHVTLENDEISN
KEWNLFLKKWIAMETNQNLVFLELDYTDLEEFRDRVLHDIPYEVVSEEVSRIVPCHYNQT
QKMNGGIDIRRIDGKTATFFVRHSIWERSFWMCIH
>CRE09809
MDPPKPFPILRLPFVPLQDVFKAMDPFEKINFSLISKRTKAVAMQMTSYSTHLIQLIIGE
ELEVWVHELKYMTACYYMFTSKEEMNGKVEENTWDGWNQLFVWKYSDNMIEEWQQLSKYV
MELFKKQTIDILSMTLDTLVENNVSIIDFLKTNWKSVNDCNLFQSEDKNDVDEHAAYLLE
NLKVNNELYSYLDIKNVNFDGKIPKNLKELRIENSQWVGYERLLEIDCKNVIIEKNRISN
EQWNLFLKKWIAMETHLNLEYLQLDYREIEEFRALVLHDIPHEVVDGEVKRTINGYLNSH
IEINGGIDIRRVDGKTATFFAFQMEFLAMSVH
>CRE09810
MDPPKPFPILRLPYLAMEEIFKAMDPIEITNFSMISKRTKYLVSCAFEMTSGQQMEETAE
GDGYILRRVFKYLKNPMEKWKQLCKYVLDIFKKPETNGVSMTMDASVDFFFIARCSPISR
LSICSSELDPPKSFPILRLPFLAIEEIFKAMHPIEIINFSMTSKRAKAVTKIMTFYSKYA
ICLCVDKTMGISIKGTDNLVSCTYVMISNERMDGITKEDESYGYISRRVFKYSKDPVDDW
RQLYIYVLEIFKKQTIDVLSMTMDAFVDQNVSIIDFVKTNAKSVSDCHLYQLEEKNDVDE
HAAYLLENLKIDNQLISYLYIKTSEWIGFERLLEIDCKSVLLRNDPFWEEDWNLFLKTWI
AMDTHLNLEYLALEYRDLDYFRNHVLYDIPHEVVDRGVKRVLKTGHNQTQEISGGVDIRR
IDGKTATFFSHSNSFSMSVH
>CRE09812
MDPPKPFPILRLPFVPIQEVFKAMDPFEIINFSLISKRSKGITKQMTFYSKYSIQLSIGE
ELEVTITGPKYMTQCYYIFTSKEEMSEKVEDNAFEGWNEILVWKYSNNLVEDWKQLSKYV
LEIFKKQTIDLFSMMLDTFKDHNVSIIDFVKTNAKSVDDCHMFQAEDKNNVDEHAVYILE
NIIITSELLLCLHIKSDDFISKIPKNLKKFTILESQWVGYERLLEIDCKSVVLEDDQISD
KEWNLFIKKWIVMETNQNLEYLEIDHSELDVFRDRVLHDIPYKEIDGEVKRTFTTNLNET
QEISGGIDIQRIDGKTATFFVSRVFSTQRTAMIIH
>CRE09814
MNPPNPFPILHLPFLAIEEVFKAMHSFEIIKFSLITKRTKAVAMQMTFLPRYSIQLNIQS
RNRLEVCVVGPKYRTICCYSFLSDEKMDGEVVESDRADCYEIYACKYSINPVEGWKQFCK
HVLEIFKKQTVNVLTLYMDAFVDHNVSFIDFLKTNVKSVTECNLDQSDEKNNVDEHAAYF
LKNITVTNELISFLHHKNAYFNGKFPKHLKKLFIKNSEWIGYEKLLEIDCEHVVLKQNRI
TNEEWNMFLKKWMAMETHSNLKNLEVNYRELEEFRALVLHDIPHEVVDGGVKRVIKTRCR
ETYEITGGVDIRRIDGKTATFFVYRDFHFAMNIH
>CRE09817
MNQPKPFPILRLPYLAIEEVFKAMHPIEIINFSMISKRSKSTTKQMTFYSKYSIEFCVDE
ELRIEINGTDELVTCIYLMTSDEKMDGKTEEDGGHGYIQRSVFKYSNNPIEEWKQFSIYV
LEIFKKQTIDLLRMTIGAFVDQNVSIIDFLKSNVKSVDECCLDRMREEKNVDEHTAYLLN
NITINTKLFFHVNIKSEHFDGKIPKNLQHLMISHSEWIGYEKLLEIDSKYVILRNNRITN
KEWNLFFKKWIAMETHLNLKCLKLKFKSLEEFKELVLYDIPHEVVDEGVKRVLNIIYRSP
GEMSGGIDIRRIDGKTATFFVYRTEYFAMSVN
>CRE09818
MDLFFWLSKLYEFIRIRFYRYPKFPLLNLPYVAMKQVIRSMSVSERIKLSQTSKRMRNYV
ILSRVVSEYCEVHIRDKYSFLYFSTLNAMFYCGRKLESSTNSEVLTNRDYGICLVLYPIK
ILGADIQTILSIPCFQKCDHISVYCGFTVTSEFLDAVMDFASFKRDITIRCTNVSLDYCH
EKAFKFRDIIYGDSRWIHIDYLLSLENSRCVTLERCSLSSEDINILLKHWITSEFNMFKM
LKIEFEEDRKGGVVRFCREVLFEGITVLRAVLRQNPCYLIATNSQNQLKRDILVCQFHDQ
ILKMITESNDKIRLVTGINGTPCREVHKVLKLLDKKKELEMNVLDENSLQERHILHMQLE
TYGVCFKDNFAFLQ
>CRE09819
MDLFFWLSKLYEFIRFRFHRYPKFPLLHLPYLAIKQVIESMSVSERIKLSQTSKRMVPYV
RMKLPFYDVFISDVLSGIFMKEQGTLLYCGREIHRFAGKYECLTSLDYGEWLPKNASNLK
KTELLFHQIQNIFPSKSFSVCLFLSEIFETTIEQIFKIPAFQKCGRIVLCQGKISSIHLD
KIMEMANDKRDIITIYIAVAQDYRHEMAFKFRNIEYDDARWVRLEYLFSMNNCENVKISQ
CRLNLFDINTLIKYWILCQRDMFKNLTIRFEKQDIEFDWNVVLKDVAAEKLDNSSFLM
>CRE09820
MDLFFWLSKLYEFIRFRFHRYPKFPLLHLPYLAIKQVIESMSVSERIKLSQTSKRMATFV
RMKLPFYYVFIRDALSGLFMKDQNALLYCGREIHKFAEKYECLTSLDYEEWLPKNASNLK
KTELLFHQIQDIFPSKSFGVCLFLSEIFETTIEKIFEILAFQKCDRIVLYQGGIASIHLD
KIMKMANDKRDIVIRYTVVAQDYRHEMAFEFRNIEYDDARWVRLEYLFSMNNCENVKISQ
CRLNLFDINTLIKYWILCQRDMFKNLTIRFEKQDIEFDWSVVLRDVAAEKLDNSSFLMPA
SIMTSSSYDWIAYGQGFASGLLAVVSTGYIGYLATKYIQKKKRDVILVDLHTANVVLQGA
SVVNNPSNMNVPLMLTVAYEQRGVLREEVKGDRTMTGTMYSTISGDLCFLGVTGSGFGNK
IGTILVEGYYENQRFATLTWPILRGFAPNPILEFQSPYTKYLDIESMSTKYERIMWNGTL
DNTA
>CRE09821
MNFLSRLSKLYKFIRIRCHRYPRFPLLNLPYVAIKHVITTMSVSERIKLSLTSKRMEAYV
ILSRQLSPYCIIHFDSKLSYILMSQEGIMLFSENKFHKYCDYGNEKMKYSDYSSWLNKNS
TSLEKFSKLTQKVLTLFPTNYLILQFCTDWMSAEDLEALINIPIFRGCNQLEVFGQWPRG
ELLDMIMEMANSKGDIKLGRVMVDYSHAMAFKFRNIVYDDSRWIRIEHLLSLENSRFVTL
RQCNLNCKDMNILLKYWISTDRNMFEVLKIEGNERFFCPKDVFDGIAVLRAVFHENPYYW
ITTKSADPSKRNMLACQLDGRTMQCFTGRHDKIRITTGVEDLKVLEILKLLEDRREEKDQ
EHERTSETLNSFGVLFKDGIAWLR
>CRE09860
MNRPPPDSTPIDLCALILYDNYQIKSAGTSYKNYEKLSEAMGKKAISYEEYKYWFEKYSK
QRERDDLPKPDIRGCILSDVINGKTAEKSIDNLCKAFKYHKIDKEDHDYWFKRFENGDLF
NQVKFSKLPEDLITEIVEKCDLVSFFQLRNVSHSLRSIVDHTKPPITHIIVECGGNHVSF
KLNNQILVYFTDRKGVDLSKVYFKHLCKFEGDDYTKIAFNYLEMLLKNPKLQLNFLQVEI
RNDISKKSFPIFRDLLTSLSHKIHVEHFFLSVPKYEDITTVVKCMKPGTLERLIVFGCKG
GELSNIDELIETEQWKQAKLFSYENLLDTSIEHFFHFNEFYINIVSMSIEDVLNLSHALS
NSPNFESCRVKVKRYDQEAVMNALRLDQGCFSELFPNLLFYLYPNSIEIADI
>CRE09862
MSVTPAMSIYESTFAQSDKTDAILVVEGKKMHVSKAVLSFHSDYFKTLFDREFKDKWMPE
YSIENANFEDFAALLSLLYPCPIEPTEENAEKLLELADRFLIPSAKYSLELFMKMCKMDK
MNKIRIADKYKFMDSPIDLSAFVLYNLRLWESAETSYKKYEKLCEAMGKSVLAFNDYKYW
FQMYYKQKERDDLPIPDIRGCILSDVINGKYVSKSMNDLCDVFKNHKIDKEDHGYWYKRF
KNGHLFSQVTFSNLPEDVVSEIAEKCDLTSYLQLRRVSHGFRSILDHSKPPLTLIVFECE
ENQISLNLNNEVPVIFTDLNNVDPPSHFPGHFYKFKDNDYAKVAFNYSEMLLKNPKLQLN
HFVVAFSKKKHNKSNQMFRDLLSSLSHKIHVNDFAISFENDEDIITVLKCIKPGTLEDLT
VGGYPEDEEELPSIHKLVEMKQWKQAKFLDIVQFLDTTIEHFFHFNEFYINIISLSIEDA
LNLLQALSNNSDFKICQVKVKKYDQEAVKNALRLDQNNLSELYPNLVIQFYISEFLIRNI
DYSDSH
>CRE09863
MNRPPPDSPIDLCALILYEIHQWKTAGTSYANYEKLCEAFGTEAAMSNEEYEYYFDECLK
EAYISTKNGRFLIAGIHFSDKMYIYRDLPIPDIRGCILSDVINKKSAQKSLNDLCEAFES
VKIDKEDHDYWFKRFENGDLFRQVTFSHLPEDVITEIVEKCDLVSFFQLRKVSHGLRIIV
NHSKPELTRVVVECGGNHVSFKLDYDILVYFTDRKGVDFPKVYFKHLYKFEDDDYTKVAF
NYLEILLKNPKLQLNYAQLVFFKNSHNQNNQMFLDLLNSLSHKIHVEQFLIHFLTDKDII
TVVKCVKPGTLKSLWVFGYKDDGELSTIHELVETEQWRKPKFFSSGKLQYTSIEHFFHFD
RFFVNIKSLSMGDVMNLTNVLSNSANFEHCMVTVVRYDQQAVKNALRLQYNHSSAPRLKS
ELYPNLVFRLSTSSIEIFKADFRNV
>CRE09912
MSLQEMPNEVMEKLVDDADYATIQSIRKVSRELRSFIDGKTWQFPMYELSLDAYDDFIKL
QWYHLHGRYQPFFFNGILEDYSMYYAQEKLRVVVDGGRSVEKMLKSVKVHTVGFNDLEIL
LNSSLLKLKNLRTSFYTVEKKECRLDYLLFKEKLKNLFATRKQKVEAENLCFKVTDQSEI
LLILPHVDPSSVEDIFIEDSREIRNTVLDIGEVVQTAQWKNARTLTLQNCILSAPLKHFT
HFDEAYINVGSISMGDVIDMKNGICQRNNFEKFKRIHLYYVYVSDEEELIRLLGEQTSDW
SYTQVWLYETVDPRTALRLEKFENRITFQTRYVCPNMTLIPLE
>CRE09942
MTTTFPVLRLPYPVLMLVLEQMELLERISLSILSKQARMYVKLLKMKINYIDSKLRYDTI
EMEVFLDNRETFELELYTSGYVELRYREDIFLCNTMGVHPMDYAVSIMDVLHCKSIYFFR
IAEISPCDVLPLLVNLPKIERVVVPSDLSAFSLVDPRLLKALRIVLPVASTVTVPHFFLL
KYHREILQRNFDAVKVRDNWVEDDVLNRKVKFSLNNLKMTNAKTLELYNVLIDFKDLNRY
FKLWMKKKSNPRLEYLKVWRNGSVNKDLLLKGLNAVPVPIETKREFRILGHVEQLRSSDE
ETSAEFDITREDDRRATIISNRDNSIHFYVWPESDNDTTNIEPNQSLFMRLFSWVSTFYN
SCIDRFK
>CRE09946
MKPLKELPILCLPFRAMKEISKGMHSIIKMMSNRKNNKFPILRLPFLAIEEIFKTMHPIE
IINFSMISKRTRTVAKSMSFYSKYSIDLSVANSTLHIGLYGTKESVSCTYVMTSDEKMNG
KSEGKVEKWKQLCIRLLKTFNKQTIDILFMQMDADVDNSVSFIDFLKTNVKSVNECYLHQ
WDHQYNVDEDFAYLLNNITINSTLSFFLNIKNEKFDGKIPKNLNNLYIKNSEWIGYKRLL
EIDCKSVILEKNRISDEQWNLFIKKWIAMETHLNLEYLHPRRQRFRKIQSTRIA
>CRE09947
MEPPRPLKSFPILRLPFLVIKEVFKTMNPFEIINFSMISKRAKTITKKKTFYLEYAIHFC
VQKPLEIKIHGTNNLVSGHYLMTSDKQKDGKTLEDERDGFITRKVFKYSMDSIDEWKQLC
KYVLEIFNKQTIDVLTVFMDVFVDQKISIIDFLKTNVKSVNECNLFQLGENNNVDEHAKY
LLENIKITNKVISWLHIKNGDFAGKFPKNLKELYLLHSEWMGYEKLLEIDSVQVILGGNG
ISNMGWNSFIKKWIAMETHLNLELLDIDFKSLEQFRALVLYDIPHEVVDGSVKRVLKTTD
NETEEISGGVDIRRIDGKTATFVARDFEFLMSVH
>CRE09961
MTTPFPLLRLPRLALISVFMHMEPNEVIMFALLSKRANKLSKCLRKLSASSIDLVVENDS
HHLTVLFMYREKLPFNTNNVSTVEKISHKNVGLSVSEWIERVQDVINCKSLKRVDLRGPP
RLDMCDALSSLKNISELYIHPGCCPESFAEKALKILSPVTNEITMWSIPFENREEFRTFL
KFNLDYLSIYNCASEIPKFEFSMDDVLIAKPTEIRSNRRAINRRRYQPISS
>CRE09969
MDFNPEGKTFPILKLPFLPLSNVLHNFDYLEMLDFSFVSKKCQFVIQLIKSDFEICLNFQ
RNRSPKKLIAIIFYRRKKCIFEFLIDELNSRKKYLKRNDESTQSMDDKHMIWVDSAKEWT
DYICGLFQKELNYIYLHSDGSIQEMSDISEWINNRQNALDYCEFSGEETNSVSIELFFQK
AQFSIHNLSFALEQPYLRKPLPFEALDLTELSFSSKTWKKPITWITVNDIINLNYRRIVM
GVCQFSENDINRIIKRWLDGNNPQMEFFTVALKPLNFHLVLDGIEFERRDRMDKIMFVYD
FMGREECHIFEGGYDIRGKDGTLATIQQIRSFHSDTSKFWFAMAVWPYNKFPYKGEERSN
L
>CRE09995
MIPLLQILNRLSSYNKSINPNSTFHLLRLPSLARDEVLETFTSIELFNLSLVSHKMRIII
RSSKNWKKFELRMGVSGCGFAFILSINMNFFGKVFVLAESYRQLFVQVKNLTLEHDLEDD
FKKKYYILDNFNVTNNLWIYSQFDFEKLRNSFPSDLNFVSIYHSQHLTMHSLSTLNARIV
CLLKSTFNSGNFNCFMKEWVSGAYLRTKYFSCDVLGNLNKRDVFIDINVEEHPITFKRSY
SIDNHEAIVFSGGLDISRSDGISATIILNPKGFKMMVWPDAKGVSSI
>CRE10040
MVPVSLRSPIPKLGELPIIFLEKVLDRLDLISQLNLRKVSHDLRKVVDSRKSPIEKIWIK
YGSSGISVKLDVWDKKEHRYRRHRMTLESFISILQNRKLYLQEFSIETWCDVDLGICEDC
SSQGKQIRDGFNSLRHNLQVKRFRSECHEIDMMTILKKLQPGSFKEWELGCMWHGFVPLH
WRIPEEITSSNQWKRLKRFYLDESTVSVPIEHLFHLDWFHVELPLASMDDLMKLRDNSHN
SASFKEGWVEFCGTTLKEQAIKERLNLVPNPDPEKQELLFHGIDTSEEGLDIELWSGNIF
FYKPYNP
>CRE10219
MSLPFLKFPGLVQIEVIKQLELRDVFWMSLCSKHMKHVIRSAELRPKRVHYLVAYNRIQV
ALGFLEHNDNVHPLVLVRRISYGDTKDLKKMKMGGATIKSRFIKSTESKNFNYYLEYLHS
EQNVVINSLQLHINYIFRNEPRVQINVYCTDSLSLSTLIKNAKDSFVIQRLFSTATLEYF
LKRHPTLESLHIKSNFTDEKLQEDAKLWKLDRLAFRNSEDMTPMLMRKFNGRYMILDNSN
YSKEFWQELIRKWIRRESYHNLQAVITRTHHNLFRVINWREFWAECNAMKWDGLRRPKHF
KFDPKIIDFGLYEPEEIDCSDYIDIQQTGGGKWASIRDTGYAVHFFVWD
>CRE10316
MSSFPLLKLPLVVLREVSSCCTPLDILILSNSSKRTANIFHSIISRKRFEMHVVLFIEPK
VHIKEGHKEHIFNIPYEQMNRINWKDKNHSMNFVFESISIDNITGIIDHMHHVLNTEMRS
IVIDIGHCFGNVPRVVYWLNRRQESVDTLTIIYRRPNDDELVLMLKELKINKHLNISIKS
TSHPIKPLNVKLKVDCFWMRGGYSSPWISLDHIANFDCIHIDLTTYSFTSFDMNRYLKAW
MSGCNSRMEYLCLNVIRYSGHETLTDGIYVEDNTSSIVRSYTNQILRTPCVFERGTNMRR
KDGRSATFQLKPIATDNSETIFLFRMVVWPDVVY
>CRE10342
MCFWNIGSSTPSYPCTLCIIKSILFPPKKKKPFPLLHLPFVALHNVIKMMDPHELAKLSI
CSYRLELHLRSYKRKIELIHIHLSNTFYQLDLFNSKDRFIVWFEEEDENKDLPKSMNTVT
RLQQFSRSFDAEFDTALVLFQPFPPSLCFDVSHLLLSLYSSPLIDWAFYMDQLEIETVRR
YLDIILQGRCEQITFFRSEMSSEFLTELMDKIPLDKKLRIDSGIPSDFRHPNALKFHGSH
YKNGRWITLNDLKTIRNVLYVYLDSTIFNCRDINEFLHYWINCDEKMFVQMELQLDESVQ
IDEDVLKDGLITLRPEQPEEPNEVLCLYLKIKNPNNEKCDMCCLTILDNHQAVFNSWKSE
GTSNVFEILELLEKKKSLEMKNEDSGTSEQRKQEIAVEIEELMNQLTKNNESGYIF
>CRE10390
MEPFKLMDIPFLVFQKIIKLMDIIEVFEMSQTSNRIFACIKYSKRRIQPIYLFKREKGLT
IRVVENQDVSSEFAIFLKPEYLVKDVLRQLRVKDTVLGICEKNEKSMTCYLHNELKEEDI
DSQLVDLFNYLSDLFNNKTVTVWLRPSHIATSSFLFSNLKFESCQLIKIIAKSDILSNDS
MSRIQEIFKPTIGISLKCPIEENFGPRSILNLPRLYIFHARWLTFDDLLNMECETAHLRY
HSFTEEDVKKFINHWMAGSNPKLTHLRLNCFKLVPNWEHILEGIEYRVWDEKEKKKRPRN
FKDHYIYRVEKIDCKNGLDFERKSDGMIGTVMHQSDWIDFFVWHDVQF
>CRE10396
MEPFKLMDTPFLVFQKIIKLMEIIEVFEISQTSKRMFASIKYSRRRIQPIMLHIGEKYRA
ISVFEKKDVDSKFIVHLKTEKVEEDVMRQLRVKDTVLDIR
>CRE10423
MTTPFPLLRLPRLALIPVFQQMEPLGIIAFSLLSKRAMRLSQFFRLKSEVVSLVLGANRI
DMMVRLTCGLELGLDYQIGNGRVIWWIHQKKIVWPKLRRLSMVDCISRIIRVTHSNFIDD
LSIFEVPRYDVFPILGLLPTIHKVSVSNIPDTLALGALKIVLLKTSKLDLCPTYQLRSME
KFQEILIANLDVINISRDLPFTLDDLLMTNAIKIKLKNPTLKAKDLNRFFKLWMQNRCNP
RMEYLSVWTDNFFREDLLRNGLNAVQVSGGTTRTFRASKYVEQQPNCKTISGGFDIKRVD
GTKGTIEIRKVFRDVQIRFYVWP
>CRE10424
MTTAYPLLRLPYLVLMPVLEQMELIERISLSILSKRVRIFLKLLKMKCKQINLKHEYGAI
RMEVLFDNKEKLRLEIFRSGYVEFKYRQDILFCNTSGVPPMDYAVSIMDVMHCKSIHQFR
VAEIPARDILPLLVSLPKIDGVVVEETCNSSYPDSMLKKMLKIVLPVSSAVTIPYHALKP
KYLRKILKGNFDSVTVGNYGVGNMANFDIRFSLKSLRMTTAKTLDLYNFILNDKDLNRFF
KLWTEKNCNDRLEYLRARKYGEGNKDLILKGLTVVSVPTETKREFRVLGNIQQLRSDEKI
TAEFDITRADGRQATIRFGESDEINFIDFYVWAESANDTTNREPNQSSFTRIFSSLTTFY
NSCVERFK
>CRE10425
MTTAFPLLRLPYLVLMPILEQMEFMERIALSVLSKRARTFVKLLKMKCNYINLKLKDDRV
EMKVLFDNSEELNVDMYTNRFKVDLRYGKDYISWWPGPLPPTDNVLPIMDVTHCKSIKKL
IFPKVSEYNPNYNALIPLLKKLPKIDELIVEHTTSWGFSPDSPLLKVLRIVLPVSSAVTI
SDHVRKPKYLREIFKGNFDAVSVYRHKVSSQ
>CRE10427
MTTAFPLLRLPYLVLMPILEQMEFMERIALSILSKRARMFLKLLKIKCKHINMILLDNRI
TMRVFFENSKEHTRISLNYYYYIAWWPGPLSPMDYVLPIMDVTHCNSIKQFIVGRVSEYD
TLPLLAKLPKINEVIVEESPLQKVLKIVLPICSAVTIFYPALKPEDLREIFKRNYDAVTV
REYRFDFMPYHDMKLSLNTRFSLNDWRFTNAKTLKLDGLGFKVKDLNRYFKLWMKKKCND
RLEYLRVTTGRWVKKIKINKLLKGLNAVQIPIRTDKTFRVLGNIKQFNSEDSNEEITSEF
DITRADGRQATIRISDYGTVHFYVWPESTNDATIIEPNQSSFTRKFSRLSSFYNSFIERF
K
>CRE10428
MTTPFPLLRLPYLVLMPVLEQMERKERIALLILSKRARMFLKLLKMKCEYINLTLNYGTV
EMEVFLDNMEELKLELYTSGYVEFRYGQNVILCNTMGVPPMNYVVSIMDVLHCKSIDFFK
IAEISPCNILPLLVNLPKINRVVVHSDLSAVSLVDSRLLKVLRMVLPVSSAVSIPYFLLL
KYHREILQGNFDELRVGNLVEGGLPNRKMKFSLNDLRMTNAKTLEILYVILNSKDMNRYF
KMWMKKKCNPRLEYLRVEQKDSFNNDLLLKGLNAVPVPIETKREFRVLGKVQQLRSSDDE
ISFEFDITRADGKKATIISNGDNSIHFYVWPESTNDTKNIEPNQSSFTRVFSQVSTFYNS
FIEGFK
>CRE10429
MTTAFPLLRLPHLVLMPILEQMEFMESIALSVLSKRARMFVKLLKMKCEHINLKLIGDRL
EMTVVFNNRRIYVDINTDKKQPADLKYRDDYIRWWPGLPVPIHYALPIIDVTHCQSIKQL
TLDRVYEYDPSPLFAKLPRIGEFIVEDNFWTRDIVQQKIKLQKLLKIVLPISSAVTISSH
ILNPEDLREIIRGKFESVTVRKYRIDNMPNRDMKFSLNDLKMTNVKSLELAHPVFTLEDL
NRYFKLWMRKKCNPRLEYLRVWQNGSVNKDLLLDGLNAVQMPIRTDRTFRVLGNVIKLGS
FEEITAQFDITRVDGKTATIRISTYGTVSFYVWPESTNDTTNHEPNQSSLTRKFSWLSIF
YNSCIDRFK
>CRE10430
MTTAFPLLRLPCLVLMPILEQIEFIERIALSVLSKRARMFVKLLKMKCKHINLILRDNII
KMIVFLDNSEEVNVQFHIHRYQNVDLNYGYGWWPGRPSSIQYALLIMDVTNCKSIKKLII
AEASEYDILSYEASKKFLTNLPKIDEVVVEDTNSQSFSPDSGLQTLLNFILPVCSTVTKS
VHVQKPEHLREICKGNFDTVTVENYWKDYEPNSKIFALGDLRMTNAKSLELPGAAFTLED
LNRFFKLWMKNKSNPRLEYLKVVQGRWIKSETMNLLLKGLNAVQIPIETKREFQVSGNIK
HFIPQGWYEKFTGEFDITRGDGRQATIRMGTHGTVCFYVWPESTNDTTHLEPNQSSFTRK
FSWISTVYNSCIERFK
>CRE10431
MTTPFPLLRLPHLVLMPILEQMDFMERIALSIYSKRARKFLKLLKMKCEHINLRLEDNRV
EMKVFFDNSEELKVDMYTDRYKIDLKYGNDHIFWWSGTLSPMDYVLPIMDVTHCNSIKKL
TIPKLSTHNPKYDALIPLLTKLPKIDEVIVEDTTSWSFSPESPLLKVLRIIFPVTSAVTI
SGHIRKPNYLRETFKGNFDAVSVSFYLNIDERFSLNDWKFTNAKTLKLAGPAFEVENLNR
YFKLWMKKKCNPRLENLIVRTRESVTKDLLLKGLNAVQVPIRTDRSLGVLGCIKQYHSDE
KITWEFDITRADGKIATISISNHGLVCFYVSPFRQNQSSFIRAFSSFSSFYNSCIEHFK
>CRE10432
MTTAFPLLRLPYLALMHALKQMEFLDRIAFSILSKRTRKYVKLLKMKSKNVNLKWNGNRI
DMIVFSDLTRVLEVNMYIDEYQRNNFMNQYKPVYSWRDSSLLPVDYVLSIMDVMDCKFIN
KFIIVGISEHDCLPIIAKLPKIDEVVVQHDWPDVPSYEAYFQKERQLLRVLKTVLPLSPA
VFITYQFQNRNHLREILNGHFDAVILMRSGNWITLNDLWITNAKILEIHTTKINMKDLNR
YFKLWTKKICNDRLEYLEVRINDKTSVDLLLDGLNAVSVPIETQREFRVLGNVKRFVPGR
FGTDRIAFEFDITRADGRQATIRIGTWGTVCFYVWPESTNPVPNQSSLISTFYNSCLHHF
ERLFLRFLLACESFFFFFSTNFNWNRDYDVRSICLYFLTVLLACWFLNSLF
>CRE10443
MPFFYDHVSKKEDKHHPSGIVFSFNDEETDGRTWHWHYTDSTEYRCKYVGGSAGVSTVVT
LHGKECLVEDYFISVACEDVEAFVRNQKKEMYYIELEAWKPYRDQKLLEQIINRMCRCLE
NSLQSRTEKLKVQNLSLPVLKISQAISAVNLLDRDFLSMVTVHLPFEDQVFTADDLIPLI
ERQGWRRLGLTIQLHKFSSQVLEEVRKFINCTSKQLNLIIIKYQYIDEECYKLIEEATFC
KVDICMTGEIVFGVNDFRDQLQEITMRKRLKLKLSDNTISINIFEVPLIMRSIVSNLECP
QIQSLRKVSRGIRQCVDYVEPDPHILSYYIWLGNSLRVRIDSMMNRPIWAHYKGSLEQDA
VQIEKDFDLNTRHQKSCMDELYIEMFKGIWKLLEEDHWVRSMIFIRLKHALMSRTSPLKV
RKLTLITHWQCLLMEILPYLDAEYLESISIQRIRGIDEECTIDLDEIIKTEQWVKAKELC
MKTLTARTSIQDMNILNFETIDITVETMSSEDITYCRKNLTQPSVFITFKIQIKNSSIAD
FLALLGEPYRVVNNLKYIWFFRIENTTEYLHVKLPMPFVYDHIHPSYKCHATEISFSFNH
LEVQGRIIQPLGCTKFHYEHVGRSAGVSTAVTLHRREHLVNNLFILVVCEDVEAFLRHQM
NQLSRFSLNTFEVDQKMLEPIIYVMCQCLENSLQLRTEKLKVKHFDLSVLEINQVVSTVN
LLDREILQTVTVRLPFEDQVFTADDFIPLIEGQERKRLNLTIQLHKLSLKMLEEVRKVSV
FNLLTYTSQLISITIICKTIDEKCIELIPEAKYSSDGNTVKFSIDHAEDPIEGMTMLTLS
DNKCHLNIFEIPSIMRSIAPNLGCHQIQSLRKVSRRIRHCVDYIKPDPHILACSFWLGNH
LRFDIKDMMNEQVVARYKGFLEQEAIRVVNDFDLNTRHQKGCMDELYIGMYEEIWYSKKE
DDPELF
>CRE10447
MATAFNLLRLPYAVLMLVLEQLEFRKRISLSILSKRVRMFVKLLEMKCDHINLKLKYGTI
VMEVWVDKQEELKLEMYTSGYVEFIYRHHISLCNTSGVPPMDYACWVMDVMHCKSIHQFR
IAQLSHYNILPLLVSLPKINEVIAEETHNSSSPDPRLQKILKIVLPVSSAVTIPYHALKP
EDLREIIRGNFDSVTVRKYSADYMPSPDMKYSLNDLRMTNVKSLELAGPAFTLEDLNRYF
KLWMEKICNPRLEYLRVWQNGSVNKDLLLDELNSVQMPIRTNRKFKVLGNVTQLGSNEKI
DFEFDITRVDGRTATIRISDYGTVCFYVWPESTDDTTNREPNQSSFMSRFSYLSTFYNSF
IERFK
>CRE10452
MATAFPLLRLPYLVLMPVLEQMELIERISLSILSKRVRIFLKLLKMKCKQINLKHEYGAI
RMEVLFDNNGKLRLEIFRSGYVEFKYRQDILFCNTSGVPPMDYAVSIMDVMHCKSIHQFR
VAEIPARDILPLLVSLPKIDGVVVEETCNSSYPDSMLKKMLKIVLPVSSAVTIPYHALKP
KYLRKILKGNFDSVTVGNYGVGNMANFDIRFSLKSLRMTNAKTLDLYNFNLNDKDLNRFF
KLWTEKNCNDRLEYLRARKYGEGNKDLILKGLNVVSVPIETKREFRVLIKIQQLRSDEKI
TAKFDITRADGRQATIRFGESDEINFIDFYVWPKSTDDTTNREPNQSSFTRVFSSLSTFY
NSCVERFK
>CRE10453
MTTAFPLLRLPYLVLMPILEQMEFMERIALSVLSKRARTFVKLLKMKCNYINLKLKDDRV
EMKVFFDNSEELNVDMYTNRFKVDLRYGKDYISWWPGSLPPTDNVLPIMDVTHCKSIKKL
IFPKVSEYNPGYNALVPLLTKLPKIDELIVEHTSLYYFSPDSPLLKVLRIVLPVSSAVTI
SDHVRKPKIPSEKFFKGEILTPV
>CRE10454
MTTVFPLLRLPYLVLMPILEQMELMEKISLSILSKRARMFLKLLKMKCEHINLKLNGDRL
EMTVVFNNSEELKMDMYIYRTKEIGLKYGHDYISRWPGTLTPMDYVLPIMDVTHCSSIKQ
FTIASVSKYDTLSFLAKLPKINEVIVEESPLPKVLKIILPVSSAVTIIFTISVYADKPKY
LREIFKGNLDAVTVREYRVSIMPNRDMMLSPNDLRMTNAKMLSLPCTFFKVKDVNRYFKL
WMKKKCNDRLEYLRVTTGRWLKKIKINKLLKGLNAVQIPIRTDKTFRVLGNIKQFNSEDS
NEEITSEFDITRADGRQATIRISNFGTVCFYVWPESTDDTTNIEPNQSSFTRKFSRLSSF
YNSFIERFK
>CRE10455
MTTPFPLLRLPYLVLIPVLEQMELKERIALLIISKRARMFLKLLKMKCEYINLKLKYGTV
EMEVFLDNMEELKLELYTSGYVEFRYGQNVILCSTMGVPPMDYAVSIMDVLHCKSIYFFK
IAEISPCNILPLLVNLPKINKVVVNSDLSGAFLVDSRLLKVLRIVLPVSSEVAIPHFYLY
FKYHQDILQGNFDAVGVDNDWGEDDVPNRKIKFSLNDLKMTNAKTLKLYGVLIDVKDLNR
YFKLWMKKKCNSRLEYLRVVKKDIVNKDLLLKGLNAVPVPIETKREFRVLGHVEQLRSSD
ELEFDITRADGRIATIISNGDNSIQFYVWPESTNDTTNLEPNQSSFTRVFSRLSTFYNSF
IDRFK
>CRE10458
MTTAFPLLRLPYLVLMPVLEQMEFMDRIALSILSKRARMFLKLLKMKCEYINLILHDNRI
TMAVLFDDCEKLRVDIPMIGDREVLIIGYYQNLKYGHDSNEYDYIRWWPGTLSPMDYVLL
IMDVTYCKSIKKLIFPEVSEYDAGYDTTIPLLTKLSKVDEVIVEDFTSNSFFYDSRLQNV
LRIVFPVTSAVTIPYHALKPEEIREIIRGNFESVTVRKYSADYMPNHDMKFSLNDLKMTN
VRSLKLAGPAFTLEDLIRYFKLWEKKKSNPRLKYLQVATRKSERSEIVRIFLKELNVVLG
GL
>CRE10459
MTTPFPLLRLPRLALIPVFQQMEPLGIIAFSLLSKRAMRLSQFFRLKSEVVSLVLGANRI
DMMVRLNCGLELGLDYQIGNGRVIWWIHQKKIVWPKLRRLSMVDCISRIIRVTHSNFIDD
LSIFEVPRYDVFPILGLLPTIHKVSVSNIPDTLALGALKIVLLKTSKLDLCPTYQLRSME
KFQEILIANLDVINISRDLPFTLDDLLMTNAIKIKLKNPTLKAKDLNRFFKLWMQNRCNP
RMEYLSVWTDNFFREDLLRNGLNAVQVSGGTTRTFRVSGYVKQQPIGKTISGGFDIKRVD
GTKGTIEIRKMLFRDIQIRFYVWP
>CRE10460
MTTSFPLLRLPYLVLMPVLEQMELIERISLSILSKRVRIFLKLLKMKCKQINLKHEYGAI
RMEVLFDNNGKLRLEIFRSGYVEFKYRQDILFCNTSGVPPMDYAVSIMDVMHCKSIHQLR
VAEIPKRDILPLLVNLPKINEVVVEETCNSSYPDSLLQKMLKIVLPVSSAVTIPYHAVKP
KYLRKILKGNFDSVTVGNYGVGNMANYDIRFSLKSLRMTNAKALDLYKFILNDKDLNRFF
KLWMDRKCNPRLEYMKARKYGNGNKDLLLQGLNVFSVPTETKREFRVLGNIQQLRSDEKI
TAEFDITRADGRQATIRFGESDEINFIEFYVWPESVNDTTNREPNQSSFIRMFSRVSTFY
NSWVERFK
>CRE10461
MTAAFPLLRLPYLVLMPILEQMEFMERIALSVLSKRARTFVKLLKMKCEYITLKLNGDRI
EMIVFFENSKELTLDMYVNEHPQISLHYNYSIAWWPGPLSPMDYVLPIMDVTHCKSIKKL
IFPKVSEYNPKYNALIPLLKKLPKIDELIVKHTTSWGFSPDSPLLKVLRIVLPVSSAVTI
SDHVRKPEYLREIFKGNFDSVSVSLFGNIDTRFPLNDWKFTNAKTLKLDGLGFKVEDLNQ
YFKLWMKKTCNPRLEYLEVGTRRWLSSEVMHLLLDGLNAVQVPIRTDSQLQELGNIKQLR
FSDEKITSEFDLTRADGKNATIRISNYGLVSERLYNFCIQYASFFRIGLSLLSKRARMFV
KLLKMKCEHINLKLNGDRLEMTVVFNNSEELKVNMYINRNKEIGLKYGHDYISRWPCTLT
PIDYVLPIMDVTHCSLIKHLTIARVTEYDTLSLLAKLPKIDEVHVKYVWFNFNPDSQLQD
VLRIVLPVSSAVTISVYADKPKYLREIFQGNFDAVTVREYRVVVVPNRDMMLSPNDLRMT
NAKMLSLPCTVFTLKDLNRYFKLWMKKKCNDRLEYLEVATGRWVKTIKINKLLKGLSAVQ
IPIRTDKTFRVLGNKKQFNSEDSNEEITSEFDITRADGRQATIRISDYGTVCFYVWPEST
KDTTNHEPNQSSFTRKFSRLSSFYNSFIERFK
>CRE10462
MTTAFPLLRLPYLVLLPVLEQMELKERIALSVLSKRARMFLKLLKMKCKYINLILDSGRL
EMKVFSDKSEELTVVMYIDEYQLSNMIYRYEGYFTWCNGGPLPVDYAVSIMDVMHCKSIN
QFIVQDIAEHDCIPIVAKLSKIDEVIVEHISPPNFLSIEALLRKEKILLKVLKIVLPVSS
AVTISYHALKPEDLREIIRGNFESVTVRKYSADYMPNHDMKFSLNDLRMTNVRSLEIAGP
AFTLEDLNHYFKLWMKKKCDPRLEYLQVATRRWLTVIEIRNLLLKGLNAILHYPIRTDRT
FRVLGNLKQVFSEVEDETPFWELDITRADGKTATIRIGSHGTVCFYVCPESPNNTTNLEP
SRSSFARKLSFISTFYNSCVNRFK
>CRE10463
MTTAFPLLRLPYLVLMPILEQMEFIERIALSILSRRARMFVKLLKMKCKHINLILKDNII
KMIVFHDNSEEVNVQFHIHRYQNVDLNYGYGWWRGRPSSIQYALLIMDVTNCKSIKKLII
AEASEYDTLSYEASKKFLTNLPKIDEVVVEDTNSQSFSPDSGLQTLLSTILPVSSTVTKS
VHVQKPEHLREICKGNFDAVTVENYWKEYEPNSKIFALSDLRMTNAKSLELPGRALEIED
LNRFFKLWMKKSCNPRLEYLRVVTSTWAKSDILNLLLKGINAVQIPIRTDRKFRVLGNIK
QFISEIHFGEDEILASEFDITRADGRQATIRMGTHGTVCFYVWPESTDDTTNIEPNQYLF
TRKFSRLSSFYNSCIERFK
>CRE10464
MTAPFPVLRLPYLVLMPFLEQTEFMERIALSVLSKRARMFVKLLKMKCKHINLRLEYNTV
RMNVCFDNDEELKVDMFTDRYKVDLRYGKDHISWWPPGTLSPMDYVLPIMDVTHCKSIKK
LIFREVSEYDAEYGTTIPLLTKLSKIDEVIVEDFTSYIFSPDSPLRNVLKIVLPVSSAVT
ISDHVQKPKYLREILKGNFDAVSVQLLGDWRFPLNDLRKTNAKTLKLDRVAFKVEDLNLY
FKFWLKKKCNIRLEYLSVRQEGNVNKDLLLKGLNAVPVSIETKRTFRVSGNVEQLGWDQR
IVFEFDITRVDGRQATIRIGTHGTVCFYVWPESTNDTTNLVPNQSLFMRRFSWISNFYNS
FIERFK
>CRE10465
MTTAFPLLRLPYLVLMPVLEQMEITERISLSILSKRVRKFVKLLKMKWKYVNLRLDDNRI
EMKVFSDNSEEFAIVKHILNDQFNYLFYQYQGYFTGCTGSPFPVDYVLSIMDVMHCKSIN
QFIVAEHSELDSIPIIAKLPKIDEVVVENRWSSNVLFDKTLFQKRKKTSQSSENCFASIF
CSYYLPGASKITSPSENSQGEFLHQYRVAVVRRGLTTTEPDIFIDPPHLYFHSSNRDDDC
ISSSSSSVPCTYACLGTNGIYGKVSRNFCFVYYEFAYSVQGKIARCSGLHCRFSPNVPRM
FLKLLKMKCEYIKLRLKDNRIEMGVLFDNSEKFKVDILMIGDQEVLLIGYYQNLKCEQIY
IRWLPGTLPPMDYVFPIMDVTHCKSIKKLIFPEVSEFDPGYDTTIPLLAKLPKIDEVIVE
DFTSYCFSSGSWLQNVLRIVFPVTSAVSINYHALKPEDLREIIRGNFESVTVRKYHADYM
PNHDMKFSLNDLKMTNVRSLKLAGPAFTLEDLIRYFKLWKKKKSNPRLKYLQVAIRKSER
SEIMRTFLKEFKVVLMNPTRTKDIKPFISEIENERFPTELYISRADGRGATVRIGTEGTV
CFYVCPESTNDTTNREPNQSLFMRKFPFISNFYNSCVERFK
>CRE10467
MTTAFPLLRLPYLVLMPVLEQMELIERISLSILSKRVRIFLKLLKMKCKQINLKHEYGAI
RMEVLFDNNGKLRLEIFRSGYVEFKYRQDILFCNTSGVPPMDYAVSIMDVMHCKSIHQFR
VAEIPARDILPLLVSLPKIDGVVVEETCNSSYPDSMLKKMLKIVLPVSSAVTIPYHALKP
KYLRKILKGNFDSVTVGNYGVGNMANFDIRFSLKSLRMTNAKTLDLYNFILNDKDLNRFF
KLWTEKNCNDRLEYLRARKYGEGNKDLILKGLNVVSVPIETKREFRVLIKIQQLRSDEKI
TAKFDITRADGRQATIRFGESDEINFIDFYVWPKSTDDTTNREPNQSSFMRVFSSLSTFY
NSCVERFK
>CRE10468
MTTAFPLLRLPYLVLMPILEQMEFMERIALSVLSKRARTFVKLLKMKCNYINLKLKDDRV
EMKVFFDNSEELEVDMYTNRFKVDLRYGKDYISWWPGSLPPTDNVLPIMDVTHCKSIKKL
IFPKVSEYNPGYNALVPLLTKLPKIDELIVEHTSLYYFSPDSPLLKVLRIVLPVSSAVTI
SDHVRKPKYLREIFKGNFDAVSVSLYGNYDTRFPLNDWKFTNAKTLKLDGLGFKIEDLNQ
YFKLWMKKKCNPRLEYLQVATRKWLSSEVMHLLLKGLNAVQMPIRTDSQLQELGNIKQLR
SPDEKITSEFDITRADGRRATIRISNYGTVYFYIWPFEQKNSSFIRLFSLISTLYNSFIE
HFK
>CRE10469
MATVFPLLRLPYLVLMPILEQMELMERIALSILSKRARMFLKLLKMKCEYINLTLTGNKI
EMIVFFDNSEELKVDLYINRKREIGLKYGHDYISRWPCTLTPMDYVLSIMDVTHCSSIKQ
LTIASVSVYYTLSLLAKLPKIDEVHVKYVWFNFSPDSLLQEVLRIVLPVSSAVTISVYAD
KPKYLREIFKGNFDAVTVREYRVPIMPNCVKLSHNDLRMTNAKTLALPCNFFKVKDLNRY
FKLWMKNNCNDRLEYLEVATGRCVINIKIKLLLKGLNAVQIPIRTDRTFRILGNKKQFNS
NEEITSEFNITRADGRQATIRISNFGTVCFYVWPESTDDTTNLVPNQSSFTRKFSRISSF
YNSFIERFK
>CRE10470
MTTAFPLLRLPYLALMPVLEQMELKERIAFSVLSKRARMFLKLLKIKCKYINVILQDNRI
TMIVFFVSTFAQKLLMIQRIVNQISLHACIFSGFYFLQFIY
>CRE10471
MTTAFPLLRLPYLVLMPILEQMEFMEKIALSVLSKRARTFVKLLKMKCNHINLKLKDDRV
EMKVLFDNSEELRVYMYIYKYRVDLRYGKNYFERIISWRPGTLTPMDYVLPIMDITHCKS
IKTLTFPKESERTPEYNALIPLLIKLPKIDELIVEHITSYVFSPDSPFRDVLKIVFPVSS
AINVSHNVQKPKYTREIFKGNFDAVSVSLYGSYIATFPLNDWRFTNAKTLKLDCSGFKVE
DLNQYFKLWMKKKCNPKLEYLQVATRRELSIEEMNLLLKGLNAVQMPIRTDRTFRVLGNI
KQFNSNDSKEEITSEFDITRADGRRATIRTSNCRTFCFYVWPESTDETTNLEANQSSFTR
VFSRVSTFYNSCIERFK
>CRE10472
MTTPFPLLRLPYLVLMPVLEQMEFLERIALSVLSKRARMFLKLLKMKGKYINLYLTDNKI
KIGVLFDNGEQLRMDISMISYQEVSMIVYYQNSKNEQCYIQRWHGTLPPMDYVLPIMDVT
QCGLVKQVIFPKVSENEPGYDTTISLLTKLSKIDVVVTSAVIIPYHALEPEELREIIRGN
YDSVTVRKYSADYMPNRDMKFSLNDLKMTNVRSLEIAGPAFEVEDLNRFFKLWKKKECNP
RLEYLQVATRGWERSKLIKRILKGLKVGLYCCFSADQSFLVLGDIKQFISEIEDEWLTWE
TEITRSDGREATIGIGSHGTVCFKVWPESTTNREPNQSSFTRVFSRVSTFYNSCVDRFK
>CRE10473
MTTAFPLLRLPYLVLMPVLEQMEFLDRIALSILSKRVRMFLKLLKMKCEYINLILKDNTI
EMKVLFDNRKELKVDISMIGYHQGLKCGHDDIRLWPRTLPPIYYVLPIMDVTHCKSIKKL
IIAEASANDPGYDTTIPLLTKLSKIDEVVVDDFTSYIFSPDSPLRNALRIVLPVSPAVTI
SYHALKPEELRDIIRGNFDSVTVRKYSADFMPNRDMKFSLNDLMMTNVRSLELAGPAFKV
EDLNRYFKLWMKKKCNPRLEYLQVATRMWERREELNLLLKGLKVGLVCSIRTDQTFRVLG
NIKQFISEIEGEWLLDSFCIRRVDGRRATVRIGTRGTVCFYVWPESTNNTTHLEPNRSSF
MRKFPFISNFYNSCIERFK
>CRE10475
MTTVFPLLRLPYLVLMPVVEQMELMERIALSLLSKRARMFLKLLKMKGEYINLCLTDNKI
KIGVLFDNGEQLRMDISMIRYQEVSMIVYYQNLKCEHYYIQRWYGTLPPIDYVLPIMDVT
HCMLVKQLVFPKVSELDPGYDTTIPLLAKLPKIEEVGVEDFTSNSFSWDSRLQNVLRIVF
PVTSAVTIPYHALKPEELREIIRGNFESVTVRKYSVDYMPNHDMKFSLNDLKMTNVRSLE
IAGPAFEVEDLNRYFKLWKKKKCNLRLEYLQVATMGCERRKLINLLLKGLKVGIYCYFGT
EQTFRVLGNIKPFISEIEDERPTWETEITRSDGRTATIRIGSHGTVSFYVWPESTNDTTN
REPNQSSFMRKFPFISNFYNSCIERFK
>CRE10477
MTTAFPLLRLPYLVLMPILEQMEFMDRISLSVLSKRARMFLKLLKMKCEHISLELKYGTI
EMEVFRDNFEVFKLELYMSGHVKFKNRQDAFLWSTMGVPPMDYAVSIMNVMHCKSIHQFT
IAKISVECNILPLLVNLPKIDKVVVHSDLYDVSPVKSRLYKVLRTVLPVSSAVRFPYDVL
NPKELGEIFKGNFDSVTVILKDYDDDMPNYNMFSLYDLRRTNTKTLEVVGEVVKVEDVNR
YFKLWMKKKCNPRLEYLQVATRRRLGSEVINLLLKELNAVQVPIETERTFRVLGNVNKFI
PEDSYEKVSVEFDITRVDGRTATIRILNYTKVLFYVWPESTNNTTSLEPKSSVMA
>CRE10480
MTTAFPLLRLPYLVLMPILEQMVFMERIALSVLSKRARMFLKLLKMKCEYTNFQLKYGTI
EAEVFLDNFEVFKLEFYISGHVEFKYRQDVLLWSTMRVPPMDYAVSIMDVMHCKSIHQFT
IAKISMECNTLPLLVNLPKIDRVVVYSDLYDVSPVKSRLCKVLRTVLPISSAVSFSYDVL
NPKDLREIFKANFDAVTVILKDCDDDMPNHKMFCLNDLTCGLQTLRTSVDLLLNGLNAVP
VPIETKRAFRVLGNIKQVPWYEKITAEFDITRADGRTATIRLKCDICDYIHFYVWPEATN
NNTNLVPNQSSLISNFYSSCVHHFERLFLCFLLSCETFFFFFSNTFNWKRDHGVFFISLS
LLIFLFVTLLFS
>CRE10484
MTTPFPLLRLPRLALIPVFQRMEIIEAIAFSLISRKTHNLSKSLCKTISSHYIDLEMDIN
GLRMRIAVTNGSPLALYFYPDDPKTVGVFYRKRKLQWKNVGLSPKQSMERVFDITKCPSL
NKLVVNGKTDYDVFSVLDVVPKVSELKIYPNCRNAFSSSITSFEPSFLNREEFQRVWMSN
VDCLCIYDDDLSSVQFNLNDLLASNAVSLELSEVPMSLRDLNRFFSCWLNKTSNHRLEHL
SVNTFKDINEDVLLDGLGATRFTENRTREFRSTNMFPKFTEFTGGFDVRRIDGKLAAITF
GHTFWTTYINFDVRA
>CRE10485
MTTPFPLLRLPRLALIPVFTQMESIDVIAFSLLSKRTYNLSKHLCKTISSHFINLEMDNY
CVCISILMADGSHIALFFYPEISNTVVVVYRDNNVQWKNVGLSTGQCIQRVFDVTKCRSL
RSVTLDGTPNCDVLSFLNAVSYLQITNNCTQTSAIKALQVLSPVTSWITLFKLPFSNREE
FQRFWLGDVKCLRIHDDDLSSFQFKIDDLLESNAVKLQLLGVKMSLRDLNRFFSCWLDNT
SNHRLKHLSVKSLEDFNEDVLLDGLGATRFTENRTREFRSTNLFPEFREFTGGFDVRRID
GKLAAVTFGNVFEEIFINFDVWP
>CRE10486
MTTPFPLLCLPRLALIPVFQCMELIEVIAFSLLSKRTHNLSKYLRKNTSFRCILEIETDC
VCMRIPLTDGPSLTLYFYTDDSTMIEVMFPYKKIQWKNIGLSTEQWVERVLDVTQCPSLS
VKLDAVPKFDVFSVFEVIPKVTVLEIWSNCCNALAKRALQVLSPVTSSINILKAPFSNQE
EFQSFWMGNVEFLSIYNDNLSRFQFNLSYLLISNAVKLELNEVPLSLRDLNRFFSYWLDK
TSNHRLEHLSVKSLGHFDENILLSGLNATRFSENRTRELLSTNTFSQFRVFTGGFDVRRK
DGKLAAITFAKTFGRTNINFDVSP
>CRE10487
MTTPFPLLRLPRLALFPVFEQMEEREIIAFSLLSKRAHNLSKSLRKLSATSIKLTVEKDS
HHLTAYFKYRGAVGPLFYSNSTAYQYLVFQNETISREKVGLSVSEWIERIQDVTNCKSLK
RVDLRGPPRLDICDALSSLKNISELYIHPGCPNSFAKKALEILSPVTTEINIWKIPFENR
DEFSTFLMSNLNFLNFDSHGFSRFYFDSHGFSGFDLDDFLVTNALKVRLEEFVFFARVVS
QFFTNWFHSKRKSRLEHLSLVTIGDINETCLPETLNAIPYPRDQERTFFYSKQLDTPSKT
FSGGYDIERTDGKKATIVFVPPGDGGLTFFDFYVWP
>CRE10488
MTTPFPLLCLPRLALIPVLQHMELIEVILFSFLSKRTHNISKYLRKKTSFRYIDLEIENN
CLRMMFLTNESFLELHFYTDVSTTVEVFYPYQKVQWKNIGLSIEQWVERVLEVTKCPSLS
KLKLDAVPKFDVFSVFDVIPKVTELEICPNFCNALAKRAVEILSPVTSSIIMHKVPFLNR
EEFQTFWMGNVECLTVHSNHLSRFHFNVSYLLISNAVKLELREVVLSLRDLNRFFSYWLD
KTSNHRLEHLSVKSLGHFNEDILLSGLNATRFTENRTREFFSTNTFSQFRVFTGGFDVRR
KDGKLAAITFGNNFWTTFINFDVWS
>CRE10489
MTTPFPLLRLPRLALISVFMHMEPNEVIMFALLSKRANKLSKCLRKLSASSIDLVVENDS
HHLTVLFMHREELPFNTNNFWSTETILHKNVGLSVSEWIERVQDVTNCKSLKRVDLRGSP
RLDMCDALSSLNNISELYIHPGCPESFVEKALRILSPVTNEINMWSIPFENREEFRTFLK
TNLDYLSIYYCASEIPKFEFSMDDVLIANPLKLQLIEGPSSVEDINQFFLNWLQNTIDSR
MEHFSMNVRENVNEDNLLNGLNAVSFLEERTFHYSKEIDFPFETFSSGYDIERVDGKKAT
ITFVNSYPIRRIDFYIWS
>CRE10491
MTPFPLLRLPRLALIPVFQHMEPSEIIAFSLLSNRAKNLVKMLWKPSVKTISFLVVSNDL
SILAYLSNYDKPLRLRIKTKTVNGMIPLSKWLERVLDVLNSYSIFQINLHGSPQLEVCGG
YRFSQWITKYPSLFEAAERKVRLTLGIFVEDKNEVVQSLFIDSCYGHINILGIS
>CRE10492
MTTPFPFLRLPRLALIPVFQEMDSIDVIAVSLLSKKANNVLKIFRKLSSCSVHLTVESDH
LDVRVEFGMWRKMGLKYYFNTENIPILANAMFQKRAFSHKNSGLTASQWLKRVLDVINCK
SICQLDLRGSPQVDVCDTFGKLQNIRKLYIFKNCSNIFAKKSLEILSTVSSEITLFKMPF
ETREEFQTFLKSNFNYLNINTNTFPNFKFTLEDLMVTNALKLNLNDGKLNLEKINQFFKN
WMENKSDTRLEHLEICTFEKVDEKNLLNGLKTVSFPRNRKRAFHYSKQLDFLSVSFSGGY
DIRRADGKKATITFRDVWKMTFISFYAWP
>CRE10493
MTTPFPLLHLPRLALIPVFQCMEEIDVISFSLLSKKARNLSKIFRKLSPISMNLLVESDH
LYIKVDLRGEKSVPLYFNTESAPQLVNVMSQERRFTHENSGLSASQWVERILDVTSCESI
YHLELKGSQQLDVCDTFDKLKNIWKLYIFSECSDNFAKKALEIILPVTREITLLKIPFEN
REEFQPFLMSNLNYLNVQTSTFQKFKYTLDDLLVTNLLKLKLREVFLSATDISQFLTNWF
HSKRNSRLEHLSLCTVGVINETCLPEVLKAVSFPVNEKRTFRYSKQLDFISESFRGGYDI
ERTDGKKATILFLTFYGRTFIDFYVWP
>CRE10494
MSLVYDSIDTLYKRDATRLIIWFNDQKAKVEILLSPIRRECDYKRDRARQLIKSSNNQKT
FYYKQAEGSAGASTSVEWHFNKHEVDDYFISVVCEDVEAFVRNKMNQLTKLILTTLDDTY
KDEQMLKTNINRMCQCLENSLKLRTEKLKVERFSLSVLEISQVVSAVNLLDREVLWLVTV
HLPFDDQVFKAEDFIPLIEGQGRQRLDLRILLNEFSLQMLEEVRKLLTYTSKLNSITICY
QTIDEKCIELIAETEHSSNGEYFFKFSIDHADDPTEEMATLTLSDNKRHLNIFEIPSIMS
SIASHLGCRQIQLLRKVSRGIRHCVDYIKPDPHIRLYQITIRSISVVVSVDHGLFGQEII
NIHQGSLEQRVVRPVNDFDLNTRYQNTCMELLVIGMDKWFWKIKEEEKESVMSTFFKGMR
DVLTSRASPLKVTVLKLATHLQCLVMVILPYLDAESLEFIIIRKIEEIDEESTIDLDEIS
KTEQWSKAKKLWIKDLTVRMSIQEMNILNFEWIGITVETMSREDITIAVSLLSKKANNVS
KIFHKLPFCSVDLIVETDHLDVRVGFGMWRQMGLKYYFNTENIPILVNVMFQQRAFTREN
SGLPAAQWVERVLDVTNCELISQMDLKGCQQVDVCDTFATLQNIGKLYIVKDCTNIFAKK
ALEILSPVTTQIILFKIPFETREEFQTFLKSNLNYLNIHTSTFPTFKFALEDLMVTNALK
LNLNDGKLNLKEINQFFKNWMENKCDPRLEHLELSTSEDVDEKNLLEGLKTVSLPRDRKR
AFHYSKQVDKSSESFSGGYDIRSTDRKKATITLG
>CRE10497
MTTPFPLLRLPRLALIPVFKYMDPLDIISFSLLSERTNKLSKSLRKISINSISAFVRSDY
PRITLALRCDMSLGLHLYTEILPGEVNVMLRNGMISWEKGSITVAKLVERILGVTSCESL
EYVILRGPLQLEVCDILAQLPKLQKLVIDDSCSDNFAKKALEIILPVTTEISLYRIPFES
REEFQTFLKSNLNELYIHSQFSTFTLDDFLVTNALKVELRQVLFSATDICQFLTNWFHSK
HNSRLEHLSLLVNEDVNEACLLEVLNAVPFLGDRGRTSFHTKQLGFLSKSYCGGYDIERT
DGKKATIRFGTFYGEKSFDFYVDRALFEM
>CRE10499
MANSFPLLRLPRLALIPVFQQMEPIDVIAFSLLSNRARFMLKSHGLTVTSINIMTVNHSL
VLDIVLGDNKRLRLFLRLIPENLSDFIGVLVDNKIVKWRNLGLSRAECIQRIMNVTNCAS
IQELKFCGAESFDALPILATLPHIEQIFILENCNEGFVHKMFEMLSKLISNVEIFKNQFE
NLEEFQKVLMLNMNSITINVMTPRDPTRLQCCASRSLWCHDQCERSQPLFQIVDKKQV
>CRE10500
MTTPLPLLRLPRLVLISVFKHMEPVEVIAVSLLSKRANNLSKILRKISPRYIYLKVNSDH
LDISFRFESWNGLGQSLSFYTENAPDLADVVVRNRAFTDGNIGLSASQWLERILDVTNCE
SPAKISVDGTPQFDVCDAFATLTKLPSLLIKESCDESFAKKALDIFSTIAPETTLFKIPY
KNREEFQTFLKTNLNYLFIYSHCFWRFSLDDLLVTNALKVQLLGVMMTARDLNLFLISWF
QSKHNSRLEHLTLRIFEMFNDWSLPEILNAVPFPRAQERMFYYSKPLDTPSKTFRGGYDI
ERSDGKKATITFEIKFNMMYTRAVRQQLFSATRQLGN
>CRE10503
MPFFPEPLTPRLKSCLKMISVTLHADTICLWLNFFCLSSGPIKIQYQQEETNTTVACKRN
NFQAFMEDTDFVTVLREDLTDILEESEPELQELHIGFQESEGQMDRVLTSIQDVLKARKD
KLKVKNIRLDVTKSEQLTTVLPYLDSETLKTVDLSLKGVVNLRDVLELDAWNEKNRLEMN
VAMDTFSVMDLEALKENLIQQPTFDTVDIYYDHLHQYALESLHHNNQPLGISHNPNSHKI
SFSRAHIISPNVGPFSYFQKLFKANCFQVIPQMPSTSDSVSGVCGNYVIMRNILKYVGGV
DIQSLRKVSRTIRNRVDFIREDPGIQKINISLKEHGKILVAYDDSKQIIYEKYGFGCSIG
QQYIPQDYRSVFLNDFEIVLKNQRDVIKTARLNFSKDPSFMEMFKDHLKSRNQLLKVEAL
ELEVSSQYEVLSILQFINPPTLKTLSLQASGYYPLPIGIDEVMKLEQWNYLETLIISSLI
ISTPVQEISFGNLVNAEILVDDVSMDDLFYLKEVEHETGLRKGKYLLNSTRLNKLKICFN
FFTDSNNQNEQWPDFDQDVTGTWTFRIPNQNQFISVLYRPFQSVTFSRYEIPPEMDLMEM
EV
>CRE10505
MTTTFPLLRLPYLVLMPVLEHMEFMDRIALSILSKRARMYVKLLKMKSKSINLILKDNKI
EMIVFFDISKELRVDMYIDVLQRSNFIGYQPCVSWCDGSLLPVDYVLSIMDVTHCKSINH
FVVSEISEHDCIPIAAKLPKIDEVVVEYDWSSKDLSYETLFQKERRLLRILRTVLPASSA
VTISYRFHNHNHLREILKGNFDAVILKCSDNRITLNDLWITSAKTLKLHTETVNVRDLNR
YFKLWTKKICNDRLEYLKVKIYGNINMNLLLEGLNAVPVPIETKREFLVLGNVKQVRWYD
EITSEFDITRADGRQATIRLKRRVYDYIQFYVWPESTKDTTHVEPIQSSLISTFYNSCID
PFDRLFLCFLLSCQSFVISFICSFLSISFYLLSSLFIFFSTNFNWIRDYDVLFIYLVLLT
VLRACCYIYLLL
>CRE10507
MATTFPLLRLPYLVLMPVLEQMEFMDRIALSILSKRARMYVKLLKMKCKYISLKLKDYKI
EMEVFFDISKVLRVDMYIDVLQRSNFMNRSRLYSWCDGSLLPVDYVLSIMDVMNCKSINH
FVVSEISEHDCIPIVAKLPKIDEVIVEHDWSSNSLSYEALFQKEKRLLKVLRTVLTVSSA
VTISYGFQNYEHLREILKGNFDAVILKSSDNWITLNDLWITNAKTLDIDTQTLNMRDLNR
YFKLWMKKICNDRMEYLRVRIYDKISVDHLLDGLNAVPVPIETKRAFRVLGNIKQVPWYE
KISAEFDITRADGKTATIRLSEYDYIQFYVWSEATNNNTNLVSNQSSRISTFYNSCVEHL
ERLFLCFVFSCETLFFFFSTSFNWKDNGAFFIHLSFWIVLLLCCFLYIALTNFLK
>CRE10508
MRTAFPLLRLPYLVLMPVLEQMEITERISLSILSKRVRKFVKLLKMKWKYVNLRLDDNRI
EMKVFSDNSEEFAIVKHIFNDQFNYLFYQYQGYFTGCTGSPFPVGYVLSIMDVMHCKSIN
QFIVAEHSELDSIPIIAKLPKIDEVVVENRWSSNVLFDKTLFQKEKRLLKVLRTVLPVSS
AVTISCCFQNRNHLREILKGNFDTVILKYFNKLITLNDLWITNTKVLELHKVTLNIRDLN
RYFKLWMKKLCNDRLEYLEVRIYGYPSMDLLLNGLDAVPVPIETKREFRVLGNVKRFVPE
GLYEKIILEFDITRVDERTATIRISNYETVCFYVWPESTNNTRNIEPNQTSFISTIYNSC
VELFERLFLCFILFCESFFIFFSTSFNWNLDYDVFFICLSFLIVLLPYCFINLLL
>CRE10509
MTTAFPLLRLPYPVLMHALKQMEFLERIAFSILSKRARMYVKLLKMKSKNVNLKWNGNRI
DMIVFCDFTRVLEANIYIDEYQRSTFKNQYKRVYSWRDSSLLPVDYVLSIMDVMDCKFIN
KFIIVGISEHDCLPIIAKLPKIDEVVVQHDWPDVPSYEAYFQKERQLLRVLKTVLPLSPA
VFITYQFQNRNHLREILKGNLDAVILMRSGNWITLNDLWITNAKTLEIHTKKINMEDLNR
YFKLWTKKICNDRLEYLEVRINDKTSVDLLLDGLNAVSVPIETEREFRVLGNVKRFVPGR
FGTDRIASEFDITRADGRQATIRIGTWGTVCFYVWPESTNPVPNQSSLISTFYNSCVHHF
EQLFLRFLLACESFFFFFSTNFNWNRDYDVRSICLYFLTVFLSCWFLNSLF
>CRE10510
MTTAFPLLRLPHLVLMPILEQMEFMERIALSIYSKRARMYVRLLKMKCNHIDLRLEDNRV
EMKVFFDNSEELKVDMDTDRYKVDLRYGNDHFFWWPGTLSPIDYVLSIMDVTHCKSIKQL
TFPEVSEYDPKYDALIPLLTKLPKIDEVIVEDTTSWSFSPESPLLNVLRIIFPVTSAVTI
SGHIQKPNYLREIFKGNFDAVSVSFYLNNDEKFSLNDWKFTNAKTLKLAGPAFEVEDLNR
YFKLWMKKKCNPRLENLVVRTRENVTKDLLLKGLNAVQVPIRTDRSLGVLGSIKQYHSDE
KINWEFDITRADGRIATISISNHRLVCFYVSPFRQNQSSFMRRFSSFSSVYNSCIEHFK
>CRE10511
MTTVFPLLRLPYLVLMPVLEQMEIMERIGLSLLSKRARIFVKLLKMNCKHIDLILTSNRI
VMEVFFDNSKELRVLMYTDKCQRINFIYPDIMSISWFPGSLLPVGYAFSIMDVMHCKSIN
QFIVAEISEHDCIPIVAKLPKIDEIVIGHIWCSNSLSYKALFQKEKRLLEVLRTVLSVSS
AVTISYRFQNRNHFREIFEGNFDAVILKYFGNQITLNDLWITNAKVLELHRVNLNVRDLN
RYFKLWMKKICNDRLEYLEIRIYGRTSVDLIMDGLDAVSVPIETKREFRVLGNLKKFVPT
EPYEKINWEFDITRVDGRTATIRISNYETVCFYVWPESTKNTRNIEPNQSSRISTFYNSC
VHHFEQLFLYFLLASEYFFISFSTSFNWNQDYDMTTASENLNDFCFHYAFFSRIALSLLS
KRARMYVKLLKMKCEHINLKWNSDRIDMIVFCDFTRVLEVNMYIDEYQRSTFKNQYEGVY
SWRDSSLLPVDYVLSIMDVMDCKSINKFIIVGISEHDCLPIIAKLPKIDEVVVEHQWSDI
TSYEAYFQKERQLLKVLRTVLPVSSAVTITYRFQNQNHLREILNGHFDAVILKRSDNWIT
LNDLWITNAKILEIHTAKVDVRDLNRYFKFWMKKICNDRLEYLEVRICDKPSMDLLLDGL
NAISVPIETQREFRVLGNVKRFVPGRFENDRITFEFDITRADGRTATIRISNYGNVIFYV
WPESTNLVPNLVPNQTSFISTFYNSCVHHFERLFLCFIVSCESFFFFFFTNFNGRRYCDV
LFICLSFLIVFLSCCFLYLLL
>CRE10514
MTTPFPLLRLPRLALIPIFKEMEPIDVIAFSLLSKRTYNLSKSLCKKISSRYIDLEMDNY
CVCMSIDLTDGSHLALYFYPEILNTVEVFYRDKSIQWKNVGLYTGQWIQRVFDVTKCRSL
RGVKLNGTPNCDVFSFLNIVSYLQITNNCTQTSAIKALQVLSPVTSWITLFKLPFSNREE
FQRFWLGDVKCLRIHDDDLSSFQFKIDDLLESNAVKLQLLGVKMSLRDLNRFFSCWLDNT
SNHRLKHLSVKSLEDFNEDVLLDGLGATRFTENRTREFRSTNLFPEFREFTGGFDVRRID
GKLAAITFGNVFEEIFINFDVWP
>CRE10516
MFVFPECTSAALRSCVAVSPPTPPDIDSSFHLYPLSAAKMTTPFPLLCLPRLALIPIFQQ
MKLIDVIAFSFLSKRTHNLSKFLRKKTSFRYIDLAIKHNCLRMRIVFTNVSHLSLYFYKN
VSTTVEVIFSYKKIQWNNIGLSTEQWVERVLDVTKCPSLRKLKLDAVPKFNVFSVFDVIP
KVTVLEIWSNCCSALAKRAVEVLSPVTSSINMLTVPFSNQEEFQTFWMSNVDCLSIYNDH
LSRFQFNLSYLLISNAVKLELREVKLSLRDLNRFFSYWLDKTSNHRLEHLSVQSLGRFDE
DVLLRGLNATRFSENRTKEFFSTKTFYQLRYFTGGSDVRRKDGKLAAITFGDTFWRTNIN
FDVWP
>CRE10517
MLVFPERTLAASRSSVAVSLIYRPDIDSSFHLYPLSPAEMTTPFPLLRLPRLALICVFEQ
MEEREIIKFSLLSKRASNLSKSLRKLSASFIHLLVERDHLDIRVRFEMHQVVGLSYYFCP
ENAPNSANAVLQKMTFTHGNIGLTATQLLERVQDVTNCESLKRVDINRVPRFDVCVALFS
LKNIRELHIGYNVPNSFAKKTLRILSPVTSEITLCKIPFESRDEFQTFLKSNLNFLAIYS
YRAKISFKFSIDDVLVANALKLKLREVSSSVKGVNQLFLNWLQNKWDSRMEHFSVNVYEH
VNENNLLKGLNAIPCLEQRTFHYSTQLDTPPKTIEGGFDVRRDDGKLATIKFEAGVEDEI
IDFYVWP
>CRE10519
MTTAFPLLRLPYLVLMPVLEQMEFLDRIALSILSKRTRKYVKLLKMKSKNVKLKWNSNRI
EMIVFCDFTIVLEANMYIDEYQQSFFMNRYKPVYSWRDSSLLPADYVLSIMDVVHCKSID
KFIIVRISEHDCIPIVAKLPKIDQVVVEHIPSDSYYSYEAIFHKEKKLLKVLRTVFPVSS
AVTISSRFQNHNHLREILKGNFDAVILNHFNKLITLNDLWITNAKILELYYGTINVRDLN
RYFKLWMKKICNDRLEYLKMGIYDKKTVDLLLDGLNAVPVPIETQREFRVLGNVKQLCSH
ERIIFEFDITRVDGRTATIRISNYGNVIFYVWPESTNLKPNLVPNQTSLISPFSNSCIEH
LERLFLSFLLVCESFFLFYSTNFNWNPDCDVLSICLSLLIVFLVCCFLNLLL
>CRE10521
MATAFPLLRLPYLVLMPVLEQMKFLDRSVKTCMISASITIGLSLLSKRARIFVKLLKMNC
KHIDLILTGNRIVMEVFFDNSEELRVLMYTDKCQRINFIYRDMMSISWFPGSPLPIDYAF
SIMDVMHCKSIDKFIIVKISEHDCLPIIAKLPKIDEVVVEHDWPDVISYEEYFQTEKQLL
RVLRTVLPVSSAVFITYQFQNSNHLQEILKGNLDAVILKHSDNYITLNDLSITNAKILEI
HTGKLDERDLNHYFKLWMKKICNDRLEYLEVRTYGKISMDLLLDGLNAVPVRIDTKKTFR
VLGNVKRFVPEDLFEKMTREFDITRVDKRTATIKISNYGNIFFLRLARIY
>CRE10522
MTTPFPLLHLPYLVLMPILEQMEFMERIALSVLSKRARMYVKLLKMKCKYFNVILEEDRI
VMNVFFDNSEELTVVMYINKYQLGNFISGYRMFFSWCPGSPLPVG
>CRE10523
MTTIFPLLRLPYPVLMHALKQMEFLDRIAFSILSKRTRKYVKLLKMKSKNVNLKWNGNRI
DMIVFSDLTRVLEVNMYIDEYQRNNFMNQYKPVYSWRDSSLLPVDYVLSIMDVMDCKFIN
KFIIVGISEHDCLPIIAKLPKIDEVVVQHDWPDVPSYEAYFQKERQLLRVLKTVLPLSPA
VFITYQFQNRNHLREILNGHFDAVILMRSGNWITLNDLWITNAKILEIHTTKINMKDLNR
YFKLWTKKICNDRLEYLEVRINDKTSVDLLLDGLNAVSVPIETQREFRGLGNVKRFVPGR
FGTDRIAFEFDITRADGRQATIRIGTWGTVCFYVWPESTNPVPNQSSLISTFYNSCVHHF
ERLFLRFLLACESLFFFFSTNFNWNRDYDVRSICLYFLTVLLACWFLNSLF
>CRE10524
MTTAFPLLRLPYLVLMLILEQLDFMERIALSILSKRARMFLKLLKMKCNHINISLEGERI
RMEVSFDNSIELTLNMYANHYTRIRSNYENDYHDYWSCTRPHVDYVLPIMDVTHCKSIKK
LTFPKVAEYNPKYDPHIPLLMKLPKIDELIVEHTSLYYFSPDSPLLKVLRIIFPVISAVT
ISDQVRKPKYTREVFKGNFDVVSLRHPWNIKGFSLNDWRIANAKTLKLDGSSFKVENVNR
YFKLWMKKKCNPRLENLIVRTRENVTKDLLLKGLNAVQVPINADRSLRVLGNIKQYHSDE
EILFEFDITRADGRRATISISNYGLVFFYVWPFSQNQSSFIRAFSFISTFYNS
>CRE10525
MTTAFPLLRLPYLVLMPVLEQMKFLDRIALSLLSKRARMYVKLLKMKNEYVNLKLNVDYI
LSIMDVIHCKSINRFVVSEISEHDCIPIVAKLPKIDEVVVEYDWSFNVLTDKALFQKEKR
LLKVLRTVLSVSSAVTISYRFQNHNHLREILKGKFDAVILKWPDNWITLNDLWITNAKVL
EIHTVKLDVRDLNRYFKLWMKNICNDRLEYLEVRIYDKTSVDLLLDGLNAVLVPIETQRE
FRVLGNVKRFVPGRFGTDRIAFEFDITRADGRQATIRIGTWGTVCFYVWPESTNPVPNQS
SLISTFYNSCFHHFERLFLRFLLACESFFFFFSTNFNWNRDYDVHPICFYFLAVLLACWF
LNSLF
>CRE10526
MTTPFPFLRLPRLALIPVIQHMELIEVIAFSLISKRAFNLSKCFYKVSPGSIELLVGPYA
IETKIDDLTMFFYGNVPEWVEILHHDKLMRWKNAGLSTKQWIQRVLAVTKCPSLDKVILN
EKPKYDVLSVLDGVSKIFNLHIKPKCCNALAKRAVEVLSPVTSSITLFRVPLSNQEEFLR
FWMGNVECLCIRYDDLSRFQFNLNDLLASNAVKLELRKVPMSLRDLNRFFSCWLHRTSNH
RLEHLSVQSLKNINEDVLLKGLNATRFTEQQAIHFQSIRVVCHPEFTRGFEVRRIDGKLA
AITFYTTFGTTYINFDVWS
>CRE10527
MTTPFPFLRLPRLALIPVLQHMEIIEVIAFSLISKRTHKLSKYLRKTICSRYIDLRIENY
YLCMRIPLTNRPLLLLYFNACTSKTVEVFYPYQTTQWKNVELSTGQWIERLLDVTKCPSL
RKVILNGTPGCDVFSVFNVVPIVSNLTLSQLPFSNREEFQRFWMGNVRRLSIHNDDLSRF
QFSLNDLLASNAIKLELCEVSMSLRDLNRFFSCWLNKTSNRRLKHLSVQSHGHFDEDVLL
KGLGGTRFDERRASEFPTSDTFPHFTTFTGGFDVRRIDGKLAAITFRENVTKKFINFNAG
L
>CRE10528
MRTPFPLLCLPRLALIPVFQQMEFIDAIAFSFISKKTCNLSKILCKKISSCYIDMLIEND
CLRMTIAPTNGSPLSLYFYTDVSKTVEGIYRYKIIQWKNAGLSIRQWMERLLDVTKFPSL
RKVKLNGTPDYDVFSILDIVPKVSDLHISRNCTNTLAKRALQILSPVTSSITLFKLPFSN
REEFQRFWLRDVECLSVSNDNLSRFQFDIDHLLASNAIKLELLEVSMSLRDLNRFFSCWL
NKTSNQRLEHLSVQSLGDFDEDILLNGLNATRFTENRTREFLSTNTFSQFRLFTGGFDVR
RKDGKLAAITFAKTFWTTYINFHVLP
>CRE10529
MTTPFPLLRLPRLALIPVFTQMESIDVIAFSLLSKKTYNLSKSLCKTISSHFINLEMDNY
CVCISILMTDGSHLALFFYPEISNTVQVIHRDNNVQWKNVGLSTGQWIQRVFDVTKCRSL
GSVTLDGTPNCDVFSFLNAVSYLQITKNCTNTSAIKALQVLSPVTSWISLFKLPFSNREE
FQRFWLGDVKCLRIHEDDLSSFQFKIDDILASNAVKLQLLGIKMSLRDLNRFFSCWLDNT
SNHRLEHLSVKSLEDINEDVLLEGLDAIRFTEERTREFQSTNMFPKFREFTRGFDVRRID
GKLAAITFGNTCDEIFINFDVWP
>CRE10530
MTTPFPLLRLPRLALIPVFQCMELIEVIAFSFLSKRTHSLSKYLRKKTSFPYINLEIETD
CVCMRIALTDVSSLSLYFYSDVLTTVKVFYPYKQIQWKNIGLSPEQWVERLLDVTKCPSL
SRLTLDAIPKFDVFSVFDVIAKVAELEICKNCCNALAKRAVEVLSPVTSSINMLKAPFSI
QEEFQSFWMGNVECLSIYNDNLLRFQFNLSYLLISNAVKLKMREVVLSLEDLNRFFSYWL
DKTSNHRLEHLSVKSLGHFDKNILLKGLNATRFTENRTREFLSIYTFYQFRDFTGAFDVR
RTDGKLAAITFAKTFGRTFINFDVWP
>CRE10531
MFVFPECTSAALRSCVAVSPPTPPDIDSSFHLYPLSAAKMTTPFPLLCLPRLALIPIFQQ
MKLIDVIAFSFLSKRTHNLSKFLRKKTSFRYIDLAIKHNCLRMRIVFTNVSHLSLYFYKN
VSTTVEVIFSYKKIQWNNIGLSTEQWVERVLDVTKCPSLRKLKLDAVPKFNVFSVFDVIP
KVTVLEIWSNCCSALAKRAVEVLSPFTSSINMLTVPFSNQEEFQTFWMSNVDCLSIYNDH
LSRFQFNLSYLLISNAVKLELREVVLSLKDLNRFFSYWLDKTSNHRLEHLSVKSSGHFDE
EILLKGLNATRFTENRTREFLLTNTLSWLRFISGGFDVRRKDGKLAAITFRDTFWKTNIY
FDVWP
>CRE10532
MTTPFPLLRLPRLALIPVFEQMEEREIIKFSLLSKRASNLSKSLRKLSASFIHLLVERDH
LDIGVRFEMYREVGLSYYFCPENAPNSVNAVLQKMTFTHGNIGLTATQLLERVQDVTNCE
SLKRVDMNRVPRFDVCVALFSLKNIRELHIGYGVPNSFAKKALGILSPVTTEITLYKIPF
ESREEFQTFLKSNLNFLAIHSYRAEISFKFSMDDVLVANALKLKLREVPSSVKGINQFFL
NWLQNKWDSRMEHFSVNVYEHVNENNLLKGLNAVPCLEQRTFHYSTQQDTPPKTINGGFD
VRRDDGKLATIKFEAGVEDEIIDFYVWP
>CRE10534
MTTPFPLLRLPRLALIPVFMHMEPNEVIMFALLSKRANKLSKCLRKLFASSIDLVVENYS
HHLTVLFMHREELPFNTNNFWSTETISQKNVGLSVSEWIERVQDVTNCKSLKRVDLGGSS
RLDMCDALSSLNNISELYIHPGCPESFVEKALRILSSVTNEINMWSIPFENREEFRTF
>CRE10535
MTTPFPLLRLPRLALIPVFQQMKPSEIIAFSLLSDKAKSIIKILWKKSVNSINFLVDSNH
LSILAYLSNYDKPLRLHIKTKTVNGTISLSKWLGRILDVLDSYSIFQINLHISPGLDVCD
ALAILKEVRHFMANCPNSFAKKALEILTPVTTETVLFKIPFENQEELEIFMKSNKKYLSI
FIEGFSELKFNMDAFLMSNSLRLSLREKSLSARSIKQFLSNWLQNEHHSPLEHLTMIIDE
SVDRLEVLEGLGAAPFSEERTFHYSKELDIPPKTFSGGYDVRGMNGKKATITFEDGYQRT
RIDFYVWP
>CRE10536
MTTPFPLLRLPRIALIPVFQQMESIDVIAFSLISKKAQNVSKIFCKFSSRNVHLTVKSDH
LYICVSFEMWRQMGLKYYFNTENIPNLVNAMTQKRTFTHKNSGLTASQWVERVLDVTNCE
SIGQLDLKGSPQVDVCDTFATIQNIRKLYIFKECPNIFAKKSLEILSSVSSEITLFKIPF
DCREEFQTFLKNNLNYLNIFTNTFQTFKFNLEDLMVTNALK
>CRE10537
MTTPFPLLHLPRLALIPVFEYMELIEVIAFSLLSKKARNLSKIFRKLSAISMNLLVENDH
LYIKVDLRGGKSVPLYFYTESAPQLVNVMSQERRFTHENSGLSASQWVERILDVTSCGSI
CYLELKGSPQLDVCDTFGKLKNIRKLYIFNECSDNFAKKALEIILPVTREITLFKMPFET
REELKTFLKSNLNYLNVQTSTFQKFKFTLDDLLNTNLLKLRLREVKLSATDISQCLTNWF
HSKRNSQLEHLTLCTWEGINETCLPEVLKAVPFPRDQERTFFYSKQLDTSSVSFCGGYDI
ERADGKKSTILFETFYGGTFIDFYVWP
>CRE10538
MTTPFPLLRLPRLALIPVFQYMELIDVIAVSLLSKKANNVSKIFHKLPFCSVNLIVETDH
LDVRVEFEMWRQMGLKYYFNTENIPNLVNVMFQQRAFTRENSGLTASQWLERVLDVTNCE
LISQLDLKGSQQVDVLDTFATIQNIRKLYVCKECSDSLAKKALEILSPVTTQIILFKIPF
ETREEFQTFLKSNLNYLDIHTSTFPTFKFALEDLMVTNALKLNLNDGKLNLKEINQFFKN
WMENKCDPRLEHLIVCTSEDVDEKNLLEGLKTVSLPRDRKRAFHYSKQVDKSSESFSGGY
DIRSTDRKKATITLG
>CRE10539
MTTPFPLLRLPRLALIPIFQQMEPIDVIAFSLLSKKANCVSKIHCKLSAGSINITVCSNY
PRIKVALRNDTSAGLYLYTQKVPDVANMMIQNETVSCEIESVTVAKLVERIVDVTSCKSL
ELVVLRGPLQLKVCDTLALLTKLWRLAILPGCSDSFAKKALEIVSTVTTEISLFRIPFKT
REEFQTFLKSNLNYLNINSDFSKFTLDDLLVTNALKVELRQVSFWVTDITQFLTNWFQNK
HNSRLEHLHLYVKTVVHATFLPGVLKAVSFSRDRERTFFYSKPLDTPSKTFRGGYDIRRS
DGKKATITFTYISGWTDIDLYFWP
>CRE10540
MPIFYDHIISLDTRHATKMSFCFNDQEAYGTISQFFDLAKCHYRHVQGSAGVSTGFTCYT
TEYLVGDYFMSVVCKDVEAFVICRIKKLDQLSINILENVGDWKMLKRVINRICRSLEISL
ESRTYKLKVKQFSLSVFDIYQAVSAVNLLDREILQEVTLHLPFEDQVFTAYDFIPLIEGQ
RRQRLDLRIHLHEFSLEVLEEVRKVRIFNLIAETVHSFDEKTVKFLIDHADDPTEEMATL
NLSDSKCPMNIFEIPSIMSSIASNLEFSQILSLRKVSRGIRQCVDYVKPDPFIHLYCISL
RHSFYSVAINKTMNEEVVDWRKKSLEQEAIQIVNDFHLNTRHQKSCMDHLLIDVFQGIKY
LKVEDDLVRAKFFRGMRDVLKSRASPLKVKELLFATNLQWLMMDIVPYLDAESLEEIFLM
KMKNIDEECTINLDEISKTEQWIKAKRLRIEELTVRMSIQDMNILNFGWIRIIVETMSRE
DITYCRRNLPQSPVFQNFTIHIKNCSTENFLAALGAPYRVVDDIQYIWYFRIENTQYYLA
VALEQGPLQIEGLSHFEKIHQDDTPFFKIS
>CRE10541
MPFVYDHINTSDKHNVEGIHFSFNDLEVQGRIIQPLGCTKFHYEHVGGSAGVSTVVTSDD
REYLVEDYFISVFCEDVEAFVRHQTKKLTHFSLTILDTDGDQKMLETNVNRMCRCLESSL
QSRTQKLKVDRFCLSVLEISQVVSAVDLLDRDCLGIVTVRLPFEDQVFTAEDFIPLIEGQ
GRQRLYLTIQLYKFSSQELEEVRKLLNYSSQLNCITIDYKTIDEQCLELIPVAYHLPDQK
NVIFPIDHVDDPIKEMAMINLSDNKCHLNILEVPSIMSSIASNLEFSQIQSLRKVSRGIR
QCVDYVKPEPHILFYDILLGHSLAIVTIQGMTSEKIITTYFGSLEQQADQIVNDFDLNTR
HQKSCMDHLFIDVFEGIKNLKEEDDLVWSKLFKGMRDVLISRTSPIKVEKLGFSTQWQCL
MMNILPYLDAEYLECIIIRMFKIDEEYTIELDEISKSEQWSKAKELNIKDLTVRTSIQDM
NILNFEKIEITLETMSQEDIMYSRKNLPQSPVFQKFKILIKKCLAADFLASLGEPYRVVN
NCKYIWYFRMENTQDYLHVTLEQFPLQTGGRLQFIKVHQNKTPFF
>CRE10549
MSSEFPLFLLPMLVLNRVLKLVTPFELVAISLCSKKSKMLCKSARSQKECKYGTNNFLLN
FSSNKEIRLKFDYHMEIQWVFKIEWASKRNQILPRKSVLNRILSIFRKTPQEINTTTFSQ
LGTNFIVPVWIPTEDTSEVSLKLYTSRDSGYDDVNTFILYLSDVFNVRLVNFELHYQDFN
REDNEKIVDFYCRNSENKKSVPSLSLFTDFKLLIEKWNSGWTPKWRVIMVESSEEVNIDE
CVSELVALGRFSEVQVERSEVKDEFSDGGVSERITYKIHRSDKAVGQIIVENSSMFWLYV
KIDSEKNSRFYPPSFLS
>CRE10550
MPSEFSLFLLPMLVFNRVLKLVTPFELVAISLCSKKSKTLCSSARSQLQCKNSTKEFTLM
FSLNKEIRLMFDYYPEVLWIFKIDYFPIINNIPPRKNVLQKFLSIFQRKRQGTLEPTYTR
VMNELFLTSWIPTEDESISEYSLQFYTSNEDHILNMNLFISHLSDIFNVSLANLDLHFQN
FTQEDNERIIDFYCMKREKRQGIQSLALTAQYGNTTEGDQVVDSLLRRQHANNTLKLNME
PTSEFKFKSEYFRNKIRIVDISLSHWVSFSEFLEIDAIGVILSNSSFTSNQFKLLVEKWS
SGWIPKFKLAIIEFSETVGIVECVTELRTAGGIKNLNVYQEVQNINRYYLRRMDGRVAEI
TLEAEKTIHFHVFLNAESNRIHSPHLFR
>CRE10552
MPSEFPLFLLPMLVLDRVLKLVTPFELVAISLCSKKSKMLCKSARSQLQCKNGTKEFTLK
FSLKKEIRLKFDYHPRLEWVFKLECFPKVNNIPPRKNVLQKFKTFFRKKKQASQTPSYTR
VTNDLFINTWIPTEDDTTSENSLQLFTTEECQWSNANSFIQHISDILNVPLWTIELHFQD
FIREENERIIDFYYSDHENKAAVRSLTLLGKHWNTHEDDEVVDSLLRRQDAKGKMNLIMK
PTSEFKFRSEYFRNKLNLLKVQHSHWISFDQLLEMDAYVLVLNDSTFMKIHLESLFEKWS
SGWTPKWRVIMIQYAETVDIDDCFNKLNDMECFSNARVHREEETEEINTNGELKTTRYYI
RRPDKTIGVISQQGDTFGLFHILTDVEENIELFPHLYM
>CRE10553
MPSEFPLFLLPMLVLNRILKLVTPIELVAISLCSKKSKTLCSSARSQLQCKKSTKEFMLK
FSLNKEIRLKFDYYPKVEWIFKIDYFSIIDNISPRKNVLQKFLSLFRRNKQENLKPNYMR
VMNELFLTSWIPTENESLSEFSLQFYTSEEYHILIMNLFISHLSDIFNAPLATIDLYFQN
FTQEDNERIIDFYCLDREKRQAVHSLTLTGKHWNTAEDDQVVDSLLRRQKVKKMLKLLFK
PTSEFKFRTEYVRNNPNLFESRHAHWIHFNQFLEIASFAVFLYSSLLTSNHFKLLIEKWN
NGWIPKWQMVTIEFCENVDVDECVNDLIITER
>CRE10570
MRKLKFLLLPILVIQEIVSMMNPFEILNLSMASSRIKNVVQLYSKHARYFYRIEFSERPS
IDFTGTEDIWRYEITADRNRTEVEDYYQNSMRIMTICVFGKDILEEVKSWFKYIKEIFNI
DGGLMVIINLDTFPGQNKAITDWVNSQTTWTRHCDIDGEKVRDDDVKYVLNTLNIRITLN
IFANVSDNFRFEVPQFLSQLYIENGGWIKLNQLLEIDASEIFIRNTKLTRDELTVFFKNW
MCMKSQIGLECFTAGIEKRDDVDTILDVPHENFGTETIRTFELKTQEIKLRGGSEIRRCD
GTTAAIFVTTEPDRLVLAMIVVKKKMF
>CRE10572
MPSEFPLFLLPMLVFNRVLKLITPFELVAISLCSKKSKMFCKAARSQLQCKNGTKEFTLK
FFSKKEIRLKFEYYPSMEWVFKLECFPNINNSPPQRRVLQKFISIFRRNHQTPSYTRVTN
DLFINTWVPTEDDTTSENSLQLFTTEECQTLNMNLFILHLSDILNVPLDTIELHFQNYIQ
ETNERIIDLYFPDDEEKPAVKSLTLIGKHWNTPEDDEVVDSLLRRQKARNKLKLLTRPTD
EFKFNSEYFQNKSNQLEMSHAHWVSFSEFLEMNTVEISLFNSTFTSDHLKLLFAKWNSGW
TPKWKAALIEFFEAVDIDQCANESNLIDSFSNVRVHRQEKIKRNQNEETKLIRYCLCRSD
GKLGVVSLEGDTQGYFHVFPDVTLNMLRFPHFYQ
>CRE10573
MSSEFPLFLLPMLVLNRILKLMTPFELVAISLCSKKSKMLCKSARSQMECRTGTNMFLLK
FSSNKEIRLEFIYHMKIQWVFKIEWAPKRNQILPRKSLLRRFLSIFQKTPQEVHTTTFSQ
LGTNFIVPDWIPTEDTSEVSLKVFTSRDSGFADVNTFILYLSDVFNTRLTDFELHYHDFN
REDNEKIVDFYFRNSENKKSLSSLSLVGAHPNASEDDELIDLILCRQEADCRLKLSMEHT
SNFQFKTEYFRNKPILVELHDSSWISFDQFLEMESYTIALYRSIFKFTDFKLLIEKWNSG
WTPKWRVIMVESSEEVNIDECVSELVVLGRFSEVQVERSEVKDEYSDGGVSQRIIYKIHR
SDKAVGQIFVENSFMFSLYVMIDSEKNSRLYPQVFLS
>CRE10576
MKFLTFPTLILKDIFENLTLEQLLILSLCSKRTTYAIQAIQSRQLKKVEYIFYKLTSEDQ
IIVRSNWETFNVKLSTVSLKDNNIIPTELFGMKREVECCSPPSKLAPRYIYIKKDREMIM
EKIHDYFYQIFGSTVYYQLESYADGFTPRLKNINCSDIILPNGTSLFDLKTFFNSSPNQE
YVRIRGDLNGKLTKNSALFTTEYLDINSSKTHGDDILLAFKGISIRFQDTMFHASTIIWF
LNAWKSGKGFHNLKFVSIASIPGRCLDKNKLAENVGIKSLGSPDDTFEVKWIERTNGAVD
GNRNWRDRSFNPNQYLIRDNDGEVAFIRVTMFSFDFAVWSALGNPEVIDYIDMYN
>CRE10608
MATPLPLLRLPWLAMQAVFDTMDLLEIFRISQTSKRTHRFIKMFLSRRNFILTAKFACPF
TLEARCREHRCYGICMKLLSEYNFPIITKEITIYAGLFKICKVLLVVERPTLAPRAVKLF
QSLNLNIDSIVVNLHKRANEYYQEMIELSRVAKNLEIFSDPTKKFKLPISAKPFQFDTLK
LFHAEWVTRYYLTNLFINCKELYMENCQLSYSDYLMFFKQWIKESRLEIAKIHMKEERNF
SPMFKQLKATPVNKIKHYGK
>CRE10615
MPDFRLLRLPLVALKECLKIMNPLELLNLSMCSRRVSKLIKLGGTSSLEVSYMFLGSDTK
QIEIGTSRSIHRFEFPASHTIPVLIRQRTADFLVAVSQKPEKASFSWNGSSLELVDYILD
TFNCPIHSISSGSIYPYSSLVELTNWVLTRQSTIREMSVTTRNLDGEGFKEILDKLTVTE
HLDVLSKLNPDFQYTFKKFPRSISFDSPYWINLEQLLASDCESITLSNSFFTNTDLDAYF
EKWKNGDYPNLKSLRIVSDRLDDLMSIAGVAPPVREENNPEEVIRDIYVFSANFIRYRIH
GGVRIKNTKGITGIIKMGMERDGMQVTFLVVDLFDFVV
>CRE10735
MSEPDSVFKLRKLPFVVLRKVFQYLGPVEILQFSMVSAVYRRTIISLRSHCLNNGYIGIN
NSSRLFHFEIWPKLGGPFRDFGHLKFREFEYPKLKKYETRSSFTLNGVKVILVFSSKKNY
GTLYIPSETNKVLSVMQYFVETFGCVYYKIDVNLAYGNYWECGPLVEAVEFKTMSFHDCG
PVSTRRPSNEELYKVFKNLKVSKKLEFEFIPQEPGFKFLPLFQSEIGKIVLYGDDYVTGE
MILSMKAHEIDISDCLVTTEDIMAFITRWFNSEDRKFKKLELSGKAIGPLDLTAFNATKF
EPMKRIMVGKEDWTTMECEIGYDIKRADGLVGSVLQDGTQFEFFVWQKKFIDKKRL
>CRE10769
MTVSFPLLCLPAVALREVLLNFGTMDLLEFSFTSTRVRDCVFRSARLRVIEHNVEFLKEY
PHIVTVFKNDDGLHEHKLEWEFVGGQMAGKSHQEGREENRIHKNGNIIQCHFHNPEFGAS
VVFNHISKIFQGPINLFLDLSHIRNLYSILLNQNISECQKLEVYEGYNNDQNDEDLYGIL
DIVNIGKELKAYVTNQDEIDFDQICHLESLTLENANWMTLPDLISLNCRYGNSNRQSCLH
QIGIHRVSS
>CRE10844
MVAPSKFPFLHLPHLARNEVLRQLTPFEVIILSLCSKSANKLCQSIQKRETNSGCCGNGN
DIELKFSSRNEITLKFRDP
>CRE10846
MVAPSKFPFLHLPHLARNEVLRQLTPFEIIILSLCSKSANKLCKDIRKRETNSGCCGNGN
RIELKFSSKNEITLKFRDPRLTTWSFYFDDSIDNRSFKVMKDLYTSSWTPSEDQVKYIIL
WNERTRLDHNLRLFTTGTDVIEVIERWVLYLLDLFNASLDKLHLNSQYFGIEENKRIINA
FGTEGSMTTFVLEHGDVKGKEDEELIRWTLENQRARRHLTLNFLPNEGFSFDFKTLKYYF
WDITIENSKWISLEQTFDINSMAIELLGSSFTNNEFKIIMNKWKNGWNPNWSSMKIEFSE
TLDVENFVNDNLFENEGDPDLKPFVLSNIFRLLPGNENTIVYNVTRSDNTVITIRIKENI
ADFFLYNLR
>CRE10847
MVAPSKFPFLHLPHLARNEVLRQLTPFEIIILSLCSKSANKLCQSIQKRETNSGCCGNGN
DIELKFSSRNEITLRFRDPRLTTWSFYFEDSIDSRSFKVIKNLYTSSWTPSEDQVKFIIF
RNERTRLDHNLRLFTTGPDDIEVIERWVLYLSDLFNASLDKLHLTSEYFGIEENKRIINA
FGTEGSMTTFVLEHGDVKGEEDEELIRWILENQPARRHLTLNFLPNEGFSFDFKTLKYYF
WDITIENSKWISLEQTFDINSMIIKLAGSSFTNNEFKIIMNKWKNGWNPNWSSMKIEFSE
TLDVENFVSENLSDNEVDPASKPLLNVFANLNLRLGGAEDTIVYNVSRPDKTVMTIRIND
KIVDFILYNLR
>CRE10863
MLDRPLMEVNETGNGLSPIITTPPLSLLKLPQLVLRNVADFWNPFELYTFFLISRRTSLI
AKSLKKRKKYQLRLTFNQFETCVTVFIAFNWNFFTSHHQSTTGDFYQVISSEFRTACFHM
VFPELSVLNLLGNLMNLFEVPLHSCVTDNGKVNHTLLIHWLNDLPHDKIEKISFSCENAK
EFDYILKTNKKEWGELELFSYNRDNADSEESYNISNQFSTVLCEKATIRCLPLSRSSIIN
VLNVVELDIKESQLSNQYLKQFLRNWAAGKSNSRLNQAFFAINEPVQLKTILEGFPFVKK
DPRTTKRYIETDAYGEKLSFWIFGGYDIQLHDGRTATLQWHKFQRKFEDSTIPLRWIQKY
EDVNELENNIDRDAHENMFREPENELNSDQLPDLSFNYVNLFSICITKFYGDKRISLVEV
LKFSGKVIVLTKQQTIRTSHLEYIDRRNFLTKYTR
>CRE10898
MDLENSTIFQLPSELIIQVLKNCTFQECYKVRLTCKTLKKLIEENLKYLASTEIYHIDLA
RRRVRAWRNFSWCDPIPFESIEYISKFFCFVNVKVLTVNKLDEELCAFLTENAQKNMLRF
EQLRLFHSFSASHESICQLLLAAKCRVINFEAAESNLQPINFELEGFKKLNSLCFEMDDS
IDEEFYDSILNNCQAKKFIFHSCDKIPQRFVRNMFEQWLIGSRELEAVRITTNQNFNFGD
IISGLNIQNVDSSTWTMKNVKEDKATITMRRNNFHFFVAFEVNDHHIEDILYKIPFIE
>CRE10939
MLPNPSFPLLKLPLVVLRRICANWIPIDLLVLSNVSKRTMMRVHSVIPRKRFKLKLLFWM
NSRAFVLDGTEEHVIEIPFEQRNRIDWEDEMYSLNFIFEDISIRNIIWMFDYVSYVLNTE
IHRLSMCADQCSGNVLKILSWLNHRQKSIDDVEIDFNTKEDIADIISLCKNMNIKERLDI
ANFSKSHMGKRLNPKFEMDNLWLHAYNLDQWITLDNIMNFNCIHIDLTSFSFTSSDMNRY
LKAWINGCNFRMKYLSLDLRPLDHKILTDGIEVEEVNASIVRSYRIPILRGPCVFEGGTD
ILSKDGRRATFQQIIDRDYLDSDRKFSFEMVVWPEGGQ
>CRE10942
MEPVRDCRPMRILYLPIIILYKIMLNLTPVELIDFSLLSNRCRIVVKSAVRRDSFELWVR
FLKVPRVEISTDEEHYDLVEPYLNRPFQYLDSAITLEKYFEKYELVNVTWAQVWTDYICN
TLNCDIEFLDFNADECPGSFPAVVEWLKNRQLSIPELSLEGSNISSEDLSIVFRELEITN
SLDLSLLQKYEVRPDEFKLNMNFVAIEGYLPPLKWVTLDSILASNCVHFYLGCSEFTDLE
LNRFLKEWVKGSNSRMKCFSVGTKQVNREALTDGLTVEGRDESVVRTYENDHMHCPLQMR
SGTDIRNCNERLGTFKIEEGRGDFKTFTMINPVSSISRNGECLQQAIAIVKPGVKFREIG
NVIQKHANANGFSVVKGYCGHGIHRLFHTAPNVPHYAKNNATGVMKAGNSFTIEPMINAG
TFHDDKWPYDWTAVTVHYLISSNSYFNKRDQNRPWFMDQIEQKY
>CRE11019
MLPNPSFLLLKLPLVVLRRICANWAPIDLLVLSNVSKRTMMRLHSVIPRKRFKMEVSFWI
NSRAFVLDGTEEHVIDIPYGQKNRVNWEDENHESNFIFEDISIRNIIWMFEQMSYVFNTD
IHRIAMSADQCFGNVSRILCWLNHRQRSIEDLRIDFNTLEDIANIISLCQTLNIKRILDI
ANFSESHTGKRLNPKFEMDNLWLRANNLDQWITLDNIMDFDCIHIDLTSFAFTSSDMNRY
LKAWVNGCNFRMEYLYLGLRPLDHKILTDGVEVDEVNASIVRSYNSKILIGPTKIEGGTD
ICSKDGRRATFQQIINNDYLYPEQRFPFKMVVWPKDGQ
>CRE11070
MSALPILELPILVLMKILRIIDVETVIPISLCSRKMYHLVKTFRDKSDTLRLKIDGIDLR
VQLATPDGNYHEVEVVAGTSETAEWVKIDGHLVPIDRSRKHHGWNTYWDDKVKGMQSIME
YLSDLLSK
>CRE11102
MAEIPPNIPIDLRTLIFYNIYQQKTIEKSYENYEKLCSATGKQPFSFEKFENLFHLCSKE
SLSSDLDIRLCVLSDVINEKSTEKSIKDLRKVFGKETIEKDDHDYWSERFKNSSPPFNLL
TFSDLPIEIVMRFVERFDIAEIRQLRNVSHGLQKILDEEVKPPCKKIQINIRDRGFFVEY
RDNFYLEMKIEAVEKKERERKKEIKVEDVAILFKEVSPELKNPKLRLNFLFIDLLYDYST
VSGHWAWNSHPEFNEARQKRIDDFKGFLASMNHKIHSTFLTMTASNVEDVATVLRCLKSG
YLRKIRLTIEQESKSTLNIDEMAATDQWKQAKHVTINKLISSSIEHFYHFDTFDIRVQEI
SIEEIVKLVDALSKSPDFTFRDQVEKELDKKERMLTEISEMKKDIEKDMQLLSEQLNEIR
IECNQAQRQPALVENEREVVKRLRLAENKQAVTKYSESTIDLKK
>CRE11110
MRRERLGSRFPLLQLPMVPLKQVMRNWDLYELFDFSLISKRSRMAVKVHSMSSSIELSVT
FNQHFGICVKRRETDYHFQFSMLNPRNQYLNRITPFEHESDDWYNSLNLNKLWIDYLCTI
YKCDVVYIRLDGDICTGKFVSLSNWLNGRQKSLKDCIILGLVVDSKEISAFLEKCKITRY
LLIDRQQSLKIEPIHCNFQMDLLEIHSVTSTDWLSIDTILTSDCIQIMLGNFKFDETDLN
RFLKEWINGSNQRLKRFRVIVKDLNLEVLTSGIEVEEIPVTVERIFENKECGSKKLKLKG
GYDIRNNKGMLATFLKTPNPKYPIGTVQFDMFVWE
>CRE11112
MELVQVIRPIRILYFPIIVLYQIIRELNPIELIDFASLSNRCRIVVKSAVRRNSFELSVR
FHKIPQVEICEEEYYDLVEPYLDRRYHHLDSVITLRTYFQSYEMVSVIWTQLWTDYICSI
FNCKVHYLHIQSDECSGALLSIVEWLKNRQESIPEFSLTDPNSISENLSSVFRNLDITNS
LCLSMFQSNLINPVDFKFNMNFVFIEGHLPSVKWITIDNLLASNCMHFCLYCSPFTDVDL
NRFLKEWVNGSNPRLNALTMFVKEIDNTILIGELDVEERDGSVERIYHHPQLHCGSIKMR
GGTDVRNCNGILATFKTGRMQAGGWWPFTMISNYLQCALSSPDLSVSGYDAGPIIPFLL
>CRE11122
MATKSFPILELPYIPLSIVLKNLNQMEVLDFSFVSKKCQLIIKSIKFAEFKISLSLQPTR
SPIVFYHNSLWIFRFTIDDLKKRNKYLKGKTKTTKYFYKGDTICAEFAKKWTDYICSLFR
RDVSYLRMNTNASLEDMTIISKWMNKRQSTLEYCDLTGCDTNSKSIELFFKKAKFSINRL
SYELTQPYEMKPFSCGILDATEFFATSTTSECPVNWIKTDEIINSSCERILIEACSFDEN
DIYRILKGWVEGGGHSRMKFFSAAVKILDFELLLDGIEFEEKDESLIRPFKFDFMGKEVQ
YYIYSKEGSISEVRMENLRRFNRETHLVLKTTCFGSQCQCGQINHNIGYPFLLYFSYFDS
GFVVYSVFRLVFAVRTKIKVVI
>CRE11168
MENSKPFPLLRLPRLAIEEVMSTMSPFEIINISMTSLKIKYFIKSFLRTSQNSQYNLQLI
MNKEPIVSIKGSEVYFEFQVTSDKTKDGMRVYKECLMDEKFDTFWTYSEDLLDCWTKVVK
TVKETIKFTDRIFHFEIDTCPTRNKSIVDFIKSETPSIECCKHHGKAETDDNIKYFFNNI
NVTNGLSMIVRLSNSFKLPQANDLNNCSLDPANWLTFDQFLQFKGSYLCIYGSPLTSYEL
NQFLILWMASQCHQNLSFFLININHSQSIDTIFNLPHEIMNPNLERIARLSNNTTIPLKG
GIEIKRDDGMTGTINFGWRLDKMLLQMVVSRFD
>CRE11188
MENPSTFPLLHLPMLAIKEVLSEVTPLDLINFSMVSRKTRLIARHFSKQPPISKYVLILD
IYEPPSVQIFHGENLYEYEIVSYKTGNLGRLREEDEIIKYSKYSENPVTEFKKYVEYAME
VFNWPVGQLYFNFDDLNDQNYSIIDWLKFRVRSCSLFGDRVSDEYVSYFLENVQVHRYLS
LGNTMSDNFRLTFPKTVKRLNIEKSTFVTFDQLSSFNCVSIHLSQTSISNKELNQFFKNW
MTSKSNQNLQDFFIGIKDLESLETIFDLPHEVVDPGTFRTLHRGNHPIPVAGGIDIKRDD
GTVATCYTQVCIGSLHLAMLVHLNF
>CRE11203
MKDPNKFPLLHLPLLAIKEVLSTLSPLDLVNFSLASSKSKKIAKYFFYQHLSCGYRLWLE
IEEELRLGIIGTENIYYFKLISDKTKDGHREERNLFKYSEDPLSDFKKYVEYAIDNFCWP
VSQLYLDLGAFIAQNKSIIDWLKPHVEPFTYFSLHSDIISDEYVSYFLNHIEVDSYLDIN
TKMSDNFQLILPRSIKTFEIHQSNFVTFDQLSSFDCELITLYNTKISNQELNQFFKNWMT
SKSNINLQTFSIHIENMESLDTILNLPHERVDPGTVRTFRRWIHPFLVTGGIDIKRDDGK
IATFLLEPYMEFLHLVMLAH
>CRE11237
MEKPFPLFRLPRIVIEEVIRIMSPFEIINFAMTSLKSKTLIKSLLRNGRNSYAELQLNTY
KESEISIIGFEVYFEFKVTSDKTKDGMREYKEYMETEKIYTLWIYSDNVLDEWMKVVKTV
KEIFKFKKHLVRFEIDNFPTQNKSIVDFIKSLTPSIESCEFYGKAETDEDVEYFLNNLNV
TEFVGFNLKLSDRFTFPQDNFLECFTIDPGNWVTLDQLLRFHGSEFCIHDSPLTNYELNL
FLIFWMTSQCHQNLCFLLININDPQTLDIIFNLPHERINPDVERIGRLPNNDTIPLRGEI
DIKRNDGMTGTIDFKWREDQMLLQMVVSRID
>CRE11238
MEKPFPLFRLPRLAIEEVISTMTPFEIINFSMTSLKIKYFIKCLIRTSRNSQYVLHVRTD
EEPVVSFRGSENMYFEFKITSDKTKNGMRIYRKCLYNEKFDTFWIYSENLIDEWMNLVRT
VIEIFKFVEHIVIFYIDKFPTKNKSIVDFIKSLTPSIEICEFHGNTETDEDVEYFLNNLN
VTEFVGFNLKLSDRFTFPQDNFLEGFTIDPGNWLTFDKLLRLKGSEFYIHDSPITNQELN
QFLILWMTSQCHQNLGYFLININDPQSRDTIFNLPHERINPDVERIGRLPNSDTIPLRGE
IDIKRNDGMTGTINFDRRLDKMLLTMVVSRIE
>CRE11241
MDDSKPFPLFRLPRLAIEEVISTITPFEIINFSMTSLKIKYFIKCFLKNNRNSKYLLQLD
TSKEPIVTIRGSEIHFKLITTMDKAKHGEREFENFMGTEKFDKLWIYSENVLDGWMEVVT
TVMKIFKLKKHFVIFNIDTFPTKNKAIVDLIKSQTPSIEYCEFNGKTEADEDVEYFLNNL
NITGFLVLNLKLSDRFKFPQANHINSCSLDPANWLTFNQLLQFKGSDLYIHDSPFTSYEL
NQFLILWMTSQCHQNLRFLVVNINDPQSLETIFNLPFEILDPNVERIGRLSNNKTISLKG
DIDIKRNDGMTGTINFKWRGDKMLLQMLVSRIE
>CRE11242
MEKPFPLFRLPRLAIEEVISTMSPFEIINLSKTSLKIKYVIKCFLRTSRNSQFDLQLIMN
KEPKVSLRGSEKMYFELKITSDKTKNGMRIYKECLYNEKFDTLWIYSENLIDEWMNLVKT
VIEIFKFEKQIVIFHIDKFPTRNKAIVDFIKSQTPSIECCEFQGKTETDEDVEYFLNNIN
ITNGLSMTVKLSDHFNFPQFNHLNSCSLDPANWLTFNQFIQFKGSHLCIHGSPFTSYELN
QFLILWMTSQCHQNLRFLIININDPQSLVTIFNLPFEIINPNVERIGRVSQNDTITLRGG
IDIKRIDGVTGTIHFKWRGDKMLLLMMVF
>CRE11244
MENLKPFPLFRLPRIVIEEVIKTMTPFEIINFSMTSLKIKYLTKCFLRTNRNSQYVLQVN
TNEEPKVSFRGSEQMYFELKITSDKRKDGMRKYKECMFNEKIDTFWIYSEDVIDKWTNLV
KTVIEVFKFIEHIVIFDVDKFPTKNKAIVDFIKSQTPSIECCDFYGVAETDEDVEYFLNN
LIVTKFVGFNLKLSDGFKFPQYNYLDVCCLDPGNWVIFDQLLHLQASRLLIHGSPLTNEE
LNSFLILWMTSKCHQNLSYLLININDPQSLDTIFNLPHERINPDVERVGRLPNNDTIPLR
GEIDIKRNDGMTGTINFGWRLDKMLLKMVVSRIE
>CRE11258
MTISLLKLPFIPLELILLNANLSELIHFSMISKKCYRIVKGLRIPYLTLLEMRVNRESTC
VKLKSGKDILGGWHFLNYKEDEDEEMKPIDRIILGCPMKTIILDDHIYSFTLHDVKISVR
AGSHYLMDLYKLEIYKAWLDADQVPFARSPYFYPFKNLKDIWIFGEKQMDPDDFKYLVEN
IAPSYNLSINLPFDPKFKFDSFLKNDSDYLAIGKRAHWITSKMFHSFDNVHLQLFGCRMT
AVDCQLFISRWFHSSNTRFETLMLKFIRVPDAYDFTEYELLPFDKERRGFAFKTRFNHYI
DCTDGLDIIRSDGLLATILIGPFWIIFHVWHDRFPDLAGHTRYV
>CRE11265
MKDPTEFPLLHLPLLAIKEVLSTLSPLDLVNFSLASLKSKKVAKYFFYHHLSCGYRLWLG
IKEELTVGIIGTENIYYFKLISDETKDGLREGDKLFKYSEDPLTDFKKYVEYAIDTFFWP
VSSLYFNLGAFIAQNKSIIDWIKLHVEPFSYFSLHSDIISDEYVSYFLNHIEVDSYLDLN
TKMSDNFQLILPRSIKAFEILQSDFVTLDQLSNFDCEFIRLCNTKISNQELNQFFKNWMT
SKSNINLQNFSIHIENMESLETILNLPHERVDPGTVRTFRRYRRPFHVAGGIVIKRDDGK
IATFLLEPYMEFLHLVMLTQ
>CRE11421
MTDFIINNPMSLRRCILYEFTKGKKPFETYKELMKRLGDDFMNYPEFEFWFMRFSQANFG
LRDISQLDVSQPRHFAARRFAPRRFAARRFAAETFRSQTFRSRELHSLNLEPKKRKITDL
PVDVFEKVGDYLDFKDRNRLRNVSKDIQFLVDNWNPKITEITYYRFQQWSIEQNSKSFKF
WNCMRQEQLPTVARILKNPKLRLKKLTVYPDETWMKTREELRESSTKLHVSSFIVKNSHG
TIDLSLLAPESLEEVSLHINDKSVKKMNEILQSKHCKQLKMLTISTDLSPSNFPFGSFIG
YPRFTIRIHPNRSEVNITEFIKKLIKCTQLELFKLEFTTYDYTPTWESIKEYLSQKDTLV
PDSPNIRHYPIQGSTDFYEINLGGSSISIERKS
>CRE11428
MTDIDPNSPANLRALMLYDISQRKTMRESIENHRFLDLSIPDILVCILSDVIDRKTAKKS
IDDLCNAFKNHKIDKKDHKCCFKRFHNGHVSQVTFSDLPEDVLAEIVGRCDMKSYLNLRK
VSYGLRTVIDQLAPPCTDIEVHCGLQKFYVNGALLADSISFNTPNSHLPIEEIERRMPGT
LTLLLRNPKLQLKNFLFYTVPGPEETLSDTETVINLINSFDRKLHVKNCSIGVDSEKELI
GILQCFKPGTLEQIELLIDLFPLSNEIVEIDQWKQAKHLRLEGFNLPSIDHLLHFSTIEA
SVDPISLEDLVMLCKNASKSINFESFSLKTVNDIDTEEIKRILNLQPTSSRYLYSIPNTN
LFIQFERGNSNWLKIYKN
>CRE11429
MADPSSPVDIRAHIRYDKYHGISAENSYSNYKKLCITFGKEAISYEEYESLFDQYFEEIN
YNARYERFKVNLISDIRGCILSDVINGKSVEISYKDLCETFGSDNIERQCSTEREYFIDV
MCRESKRHKIDKEDHGYWFKRFENGHLFSRVTFSDFPEDVISEIVERCDMKSYFNLRNVS
HGLRSVLDHLTPPCSDIKVDCGEDFIHVFLNDTLMANSHRFKTSSSYLPIEDTATLVPGT
LALLLRNPKLRVKTFTFFTYSRLSEASYTKIVINLLNSLNRKIHVGSCFIEGGSVNDSIG
ILQCFKPGTLEKIDIFKDFPFFIASQIVEMDQWKQAKHLRLYGDGLPPMEHFLHFSTIEY
IGSIPLTDFAKLCDSISKSSSFEQIKMQFEKGLDTEAIKRGLNLQPTSSPQIYSIPNSN
>CRE11430
MTNIPSNSPIDIRALVLYDIHQWKTTKNSYKNYEKMCEVMRNETISYEEYESFFNKFLEE
SYYSTRDKSSTDIPIPDIRGCILSNVINGKSAEKSIEDLCNAFKHHKIDKEDHDYWFKRF
ENGHLFNRVMFSDFPEDVFAEIVGKCDIKSYFNLRNVSFGLRTIIDQLAPPCTAIEVTCG
HTGIKFLVNRSVLADSHFLEKANRNQPMEAFEKRIPESLTLLLRNRKLRLKYFTFYSFYS
DQETHSYIKTVINLLNSSSRKIYVENCSIGVGSTEDLIGILQCLKPGTLEKIYLTGHFAR
IDINKIVEMVQWKQAKHLESEDLVLPSIEHLLHFSTVEASVVSSSLEDVIQLCEALSKSP
SKAINFESFTLETESETQMDTAVKSVLNLQPTASPQIYSIPNTNLVIQFECPYRWNWNLQ
VLKIYKN
>CRE11431
MTNIDPNSPANLRALMLYDISQRKTMRESIENHRVLCQTLGKKAILYDEYECRFNRCLNE
NYHSAIEKRDLPIPDFLVCILSNVINRKSAEKSIDDLCDAFKNHKIDKEDHEYWYKRFGS
GHLFSRATFSDLPDKVLGEIVEKCDLNSYLNLREVSNSLRAIVEEQTPPCSDIKVILGYD
HINIFVNDEPINDSYDFGKVFGPQKIEDMKKRMFEILTIWLRNPKLRLKSFTLYNYLGAP
LEWVYSKSKIEFTLLDYRGMFFDLLNSVDNKIHAEKFEICMPYEKEVVEILQCFKPRTLK
ELVIFTNGRERELMHEIVKMDQWKQAKHLKLHGFILPPIENFYHFTIFELGYQPISMENL
IKICDNASKSTNFVVFMLKTTKEMNTDEIKRVLILRPITPSQMYSIRNLNLVIQFQCARE
DGSIVHVVKINKVNLD
>CRE11432
MTDIDPSSLANLRALMLYDISQRKTMRESIENHRVLCKHLGKKAISNDEYELCFNRCLNE
NYHSVIEKRDLPIPDIPVCILSNVVNGKSAEKAINDLCEAIENYKIDKDDHDYWFKRFKD
GQSFTRVTFSDFPEDVVAEIVEKCDIQSYLNLRNVSHGLQTVIDHLAPPCTDIGVYCEYG
IKAYVDDTRIANSEHFDILELLLRIPKLRLKRFWFITSSSLRSKYPTTEIEIPPRYCKKH
FLDLLNSLNHKIHAKKCMMKVNSKNDVIEVLKCLKPGTLENLDIDTGFVNEINEAVNMNQ
WKLAKHLKITTSELPSIENFFHFSTFELGIESITMEDMVKLCEVILIISYGYFIVFLQNA
SKTNRFQYCEVQIQEKFELETIKRALNLQPTSSSKIYTIPNTNLFIQFISANIFESKQKF
GDSVD
>CRE11433
MTGLPSNSPFDFSKRFRMMTISIGSKSIPRRLEGEKYHRNKIFPIFTYSRDLPDIRGCIL
SDVINGKSAEKSMDDLCDAFNNHYIDKEDHAYWFKRFENGHLFTRVTFSDFPEDIVAEIV
GKCDIKSYLELRKVSHGLRTFIDQLKPPYRNIKIHIWPYQINLSFNDVLLEYSHSQEPEV
AFEELKFALRNPKLQLKTLRLVWYRSPFRDEIVRRYTKMFDNLLNSLNHKIHVEHCSISV
EEEEGVISVLKCLKPGTLEMVTLTGGLSHENNQISTLEQWKQAKHAKIGIVLRVPIKHLS
HFTTFEVDTASLFTVDLEEIVDALSKSTNFESCHINTAVALDTKRIERELKLQSTSLPRE
YSIPNSDLFIQFFLNRQSFQIHKKSHLDI
>CRE11434
MTDLPPNSPIDIRALTLYDIHQWKTTEKSYKNYEKLCKVLGNEAISYEEYEKWFNKYLEE
NYYSTRDGSSSLPIPDIRGCILSNVINGKSAKKSIDDLCDAFKYQKIDKEDHSFWYKRFR
SGHFSQVTFSDFPEDVVAEIVGKCDIKSYSNLRSVSHGLRTVIDHLKPPCTDIKVYCGDT
RINVSVDGALLADWDYYKPANRYLPMEQFVKRIPGPLKLFLSNPKLRLESFTFYTNSNYR
ATTYSFRKTVINLLNSLNHKIHVENCSIEMENTEDLIRILQCFKPRKLEKITLCDNLSLD
MNQIINMDQWKQAKHHGLSVYGTVSPPRSNIFFIFQLLKDILSVSKSKNFAHIEVGVDYM
FDTEEAKRVLNLQPTASPEVYSIPNSNVLIQLNDYGGLDSLKIYRK
>CRE11435
MCKTPVMRIYESTFAQSDKTDAILIVEGKKLHVSKAVLSFHSDYFDALFNADFMEKSMPE
ISIGDVDFEDFAAVLSLILKNPISPTEENAEKLLELSDRFLLPAAKRHVEFFLISTGFDA
FKKLEIASKYDSDTLLSHALKLFKTKEELVPKEEFSEFPEKVKAKILDRLIELNKLGLTG
PSEFGSSSFVGFRSVIGDRLNLQMSSISTRPLLKFPIDIRAFMLYDAYQRYSTKKSYKNY
EKLCEVLGEEAISFEEYESLFNQYLEEDERDHPIPDIRGCILSDVTNGKAAETSFDDLCD
AFKYYKIDKEDHDYWYNRFDSGLLFSLVTFSDFPEDVIAEIVGKCDIKSYLNLRSVSRAL
QTVIDHLAPPCSVIQVNYGETGLQIYVDGALVDSHYFEPPNSNHPTEAIEKRILPGMLSL
LLRNPKLRLKWFGVHMYFGLPENLLRARNRIETTPRQYGGLLFNLLESLKLKIHVKNCSI
RVVHEKELFEILQCFKPGTLESISLSKDFPCDIDNQIVEMDQWKEAKHLVLDLFDLPSIN
HLLHFSTIESRTIKAKFPLEEVVKICKSIPIWTNFEHIKIGTCDALDFETIKKELNLQPT
ASPRIFSIPNTNSVIQFDPAWYSYSLEITKK
>CRE11436
MNSLNSPGELRRLIVYDISQWKTIDKSFKIYEKLCKVLGNEAISYENYEYWFNRYLKENY
YSPYKSSAPWFLDSAVCILADVVDKKSLESSYRDLCDAFGNDKISKEDHANCYEHYGVEA
HRHALIMSERSVNTTLPDTYNDHDLTFSNFPFDVIAEIVDKCDLKSYLNLRNVSHSLRTI
VDKRPPPCTDIEIVCRYDCILVMADKEILVHSGLVELNHSRTCSLDYIEKRVFRELEFVL
KNPKLRLKSFRFDFQNHSMFFDMNASPRNYKENCWKLLNSLNHEILVERCIIKMEDEKAE
RRILRCLKPGTLEKLEIENWLRVKEINRIARMDQWKQAKHVKFHGLITLSVEHLFHFSTF
EVNFESISTSNLVRLCDNLSKSINFVSCTIETVHLLDNDAIKNALNLRPSDSPNKYYIPN
SNLTVQFSAGYDAKEISIRKL
>CRE11437
MCRMQRTLYYLKMIVYPPNSPTNLRRLIVYDISQWKTIDKSFKIYEKLCIVLGNEAISYD
IYEYWFNRYLKENYYSPYESSAPFVQDLEVCILADFIDGRSIENSYRDLCEAVGIHKIDK
EYHASCYGTYDSEEHRHALIMAERSKYSNEGLPDTYNDHGLKFSDFPEDVIAEIVDRCDL
KSYLNLRNVSHSLRAFVDKRPPPCTDIEIICNSDYIQINSNNDILVHSGLVELNHSRTCS
MDFIEKRVFRELEFVLKNPKLRLKSFRFDFQNHSMFFDMNPSPRKYKRNCCKLLNSLNHK
ILVERCVIMTEHSHSK
>CRE11439
MFDFPLNSATNLRRLIVYDISLWKTIDKSYKNYKKLCEVMKKEAISYDAYEYWFNRYLKE
SYYSAKNGRALRVTDIRICIYSDIINEKSLESSYRDLCDAFEYDKIDKNEQSDWHPIYGY
ERCPHVQLMAERSNYFNATRSDTCNDVGLTFSDLPEDVISEIVDRCDLKSYLNLRIVSHS
LRTIIDKRPPPCTDIEIIVRYDSIQIKANNEVLVDSRPIELIHSRHCSLNLIGKCVVQKL
EFLLKNPKLRVKSFRIDSFTRVETTNYETNFLNLLDQFSHKIHVERCSIKMKQKKHIWRV
LQCFKPGSLQKLVIGGSLSINEINRIAQMNQWKQAKHVKLICFAELLIEHFFHFSTFEVN
CESISTNDLVRLCDVNSTLFKSCYTFFFFQNLSKSINFESCIIKSMRSLNIETIKNALNL
QPSTSPNKYYVPNSNLVIQFPIGYVAYQISIRKL
>CRE11445
MTTPFPLLRLSKLALIPVLQQMEPIDIIALSLLSNRARLLTKTAGLSVTSISILAKNRIL
NIDIVQRDGKKILISLMSQNHTEFVVVFVDYYTPVWRILGFSTAELIHRILDVTNCESIQ
EVQFCEAVSFDALPILATLPHIEQIYISRDCNEVFVHKMFEMLSKVISNISMWQDRFANL
EQFQKVLMLNMNSITINVMNIRDPTRFRLSLDDLLISNAVHLHLFEVMISVKNLNRFFKL
WIRNKSNPRLEHFILITSEEVSPDVLLNGLNAIEMPQTTTRTFRASDYPNSRCQEKVVTG
GFDVMRSDGTRATLEIKAMPGISVVEFYVWM
>CRE11446
MVDPPSTPPTDLRALIIYDIYQWKTVEKSYDNYSNLCDSLRIENISFGDFEYWFNRYSKE
YYYSVKNGRSLPLLDISACVFSDFIKGKSAENSFNQISEALGESIVKKEDFERWRNSFSN
GNRRLSDEKRPLEFCDLSLDAVGQIVESLDFRTQSIFRKVSRGLRDLVDQRKPSISYMSV
SFERNQLVISSHENQVIYTNSTWRARWAGRKNVRIVRRYDEECAGDDDYWKRAFDDVALV
FRNPKLHFDRLCINFDPIFDESDVFRIPKHTLKSLLDSLKSKISVRTLQIEMRNDDDLMT
ILPYLKPRKIDNLILNDASISYSPPFSFERIVQLDQWKNAISVICRPIIPNNFIHFFYHF
THFIISIQSISIQELLDLRDSLSKSPIFESCTITAQNRPDYENVIEILQLKSVFKRNFHF
YPIANSKNILEFEWSGDSCFKITRK
>CRE11447
MVDPPSTPPTDLRALIIYDIYQWKTVEKSYDNYSNLCDSLRIDNISFGDFEYWFNRYSKE
YYYSVKNGRSLPLLDISACVFSDFINGKSAEYSFNQISEALGESIVKKEDFQKWRNSFSI
EKRESNDEESQKAHTMAELADRDPLAIRARILKEFGKVQAFITTHPKYWRSVTLRAHKRL
CEAMGYDYVDYPEFEFWVLRFLHGNFELEYNRSSDPKARSFTDLPLDVFNKIGEYLSLED
RFQLRDVCKDFRYQVDNWGLKVDEIYYKNADVWHLYQKSSAVCRFYVNNRSRLGFYRNPI
SFVMNMLKHPRYQLEKLAINKEDKYWKKLIKKLDESNRKLRVKKVNFESNGGSSKIDLHF
MVPGVLEEIKMYLLNPTRKELNEIIESEQCQSAKMVYIESLIGTPTYPLDVLYNCPRFTL
KLGGDSGTKANFLKKLMKYGKVQKCVLYISTYIGAPSQIMWYFNEPEAMVPNFPSLRRYP
IPETNEFYELEYQEELDYFEYREEFIHLERKQ
>CRE11449
MAEVSERDPVVIRRRILEEFEKVQAQIATNPDIWRILSFKAHKELCKVLGEDFVDYPEFE
FWFARFARGDFELDYDRRSDPKARSFTDLPLEIFEKVIECLWIYERMRLRDVCKDIRYQF
DNLNPKITEFHSLGCCPLRALKLPKLQLEKLTIWEEDKHWKELIEELDESNRKLHVKKVE
FTRYYPSSKIDLHFMIPGVLEEIKLFLKNPNRKDITKIIESEQCQAAKMVYIESDTIFPK
FPRNVFYNCPRFTLRLGIYRGGGGPADKLKAQFLKRLMKKAEVQKCVIYFTKNCDPRSQI
LKCFDEPEAMVPNFPSLRRYPIPGTNEFYEIEHQEKDGYQEEFVCLERKQ
>CRE11450
MVVAIRGRILEEFGKVETQIAANPELWRELSFEAHKELCKVLGANFIDYPEFEFWFSRFL
QGNFDLDYDRRSDPKTRSLIDLPQDVFKNVGENLELHDRFQLRNVCKDFRIQIDNWDLKV
TKIYYNHAKDWRVTQTSRPEPYCAADFGTNENNISSSGFYRNPISFVMNILKHPKLRLEK
LTIDLQSISCKKLIKRLDASNRKLHVKKVHFPYYCSSSNNDLHFMIPGVLEEIILSNLTG
REFYYIIKSEQYQAAKMVHIESRTATSYFPLTSLYDCPRFTLKLGGRPADALKAMFLKKL
MNKGNVQECAIYAEREIMKYFNEPEAMVPNFPTLRRYPIRKTNDFYEIEYQGEAVRLERK
P
>CRE11451
MGNVAERDPMETRSLILKEFGKVQTRIVTNPELWRKLSFDAHKELCKVLGDDFIDYPEFE
FWFSRFARGKLYLDYDRSSDSKPRSFTDLPQDVFKNVGEYLELHDRLLLRDVCKDIRYQV
DNWDLKVDEISFIDGSHWEVKVTNGSGSYRAKDFGKNEDNICYPAFYRNPISFVMNILML
PNLLLKKLTIDLHFMAPGVLEEIKMSPVYPKREKFSEIIESEQCQSAKTVYIESLLVTSR
FPLDVLYHCPRFTVLLDDSAEKLKAEFLKKLMKYGEVQKCVVYISICRSRLSQILSYFNE
PEAMVPNFPSLRRYPIPGSNEFYELEQVFLRNRTSVDRYGLQEEFVRLERKQ
>CRE11454
MAEVAERDQVVTRRRILEEFEKVQAQIAANPELRTKLSFEAHKNICETMGDDFIDYPEFE
FWFSRFARGNFGLDYDRSSDPKTRSFTDLPLDVFNKIGENLKLHDRFQLRNVCKDVRFQV
DNWDPKVTNIEYCKGHWAVFQTELSYFASSIEEYNIPYSFYRNPVYLVLNILRLPKLQLE
KLEIEEPDEYWKKLIEELDESNRKLHVKKVEFPSLSSSKIDLHFMIPGVLEEIEMFVENP
KREEIFEIIESEQCQKAKMLYIYSPTPTSRFPLEPLYNCPRFTLTLGGKPAGGLKAKFLK
KLMKYGDVQKCAVYAQREIMKYFNEPEAMVPNFPSLRRYPIPGTNEFYELEYRVEGNRYL
HQFVNLERTQ
>CRE11455
MAEVTDKDPLALRGRILKEFEKVQAEIATKPELWRKWSFEAHERLREAMGVDFLDYPELE
FWFSRFLQGNFELDYDRSSDPKARSIIDLPLDVFNKIGEYLQLKDRMHLRDVCKDFRYQV
DNWDLKLDEIFYNGANEWRVTPTLGQRSFWVCNYGQNEENIFSYCPYRNPTSFVMGALKL
PKLQVDKLTILDQDIYWNELIEELNKSNQKLHVKKVEFPFYSSKIDLHFMIPTVLEEITM
VLWNPTREEMSKIIESEQCQSAKMVYIESGACTSRFPLDALYNCPIFTLRLREKPADGLK
SKFLKVCFFLNPTKSVQFSSYFQALMKYGDVKKCVLYAEREILSYFNEPEVKVPNFPSLR
RYPISGTNDFYELEHVVEVNRYRHQEEFVSLERKH
>CRE11456
MDNVTERDPLATRIRVLEEFGKVITQIAINPELWRKLSFEAHKELCKVLGEDFIDYPEFE
FWFSRFLQGNFNLDYDRSSDPKARSFLDLPWDTFEKVGEYLRLYDRLELRNVCKDFRAHV
DKWDPKVAKICYYTVKVWSIDHKSRREGYFSQTMEIHDRFNNSNPMSFVMNVLKHPKLQL
EELTIYREDHDWKKLIKRLDKSNQKLHVKKVVFSNFYRSSKIDLHFMIPGVLEDITILLL
YPERNELSEIFESEQCQAAKMVYIDSPTVISKFPLDVLYNCPRFTLRVKGKHEDVYKPNF
LKTLMKKDVVQKCVIYMLEPSDIPFSPSEILKYFNEPEAMVQDIPSLRRYPIPGTNEFYE
LEYREEVESRKGPDFRENLVRLERKHKPHEMAERDTLVTRRRILNEFEKVQIQIAAKPEL
WRKLSFEAHKELCKVVKWWNFINYPEFEFWFLRFARGNFELDYDRSSDPKIRPLSDLPQD
VFEKIGETLELHDRFQLRNVCKDIRIQVDNWDPKVTKICYSSANDWRIWQTSRPAPYCAD
NFELNENNSLRPGFHRYPISFVMSVLKHPKLQLEKMTIDPQGIMWKKLVKRLDASNRKLH
VKNVEFQNRQRRAKIDLNYMIPGVLEEIKMFLVDPTREDITEIVKSEQCQAAKLVYIESP
IIFSQFPSDVLYNCPRFTLKLGGSPAYGLKAKFLKKLMKEGKVQKCVIYAHCQILKHFNE
PEAMVPNFPSLRRYPIPGTNDFYELEYQEKSVRLERKQ
>CRE11457
MWICDPFATRRRILKEYRKVQAHITIHPQCWRSETFRAHKRVCAAMGENYVNFPEFEFWF
ARFSRGDFNLDYDRRSDPKARSFTDLPLEIFNKIGENLHLDTKMQLRDVCKDIRFQVDNW
DLKLAEISYSSADVWKVKRTPGYGAAYVGKFHQDENNRYSSGYYQNLISFVMNILKLPKL
QVEKLTIHRQDEYWEKLIKRLDESNRKLPVKNVEFPDCYHSSKIDLHFLVPGVLEEIKMF
PVDPKRRELYDFVESEQCQSAKMVHIESWTAASRFPLDILYNCPRFTLYLYGPADGLKSR
FLKNLMKYGEVQKCVLYLSKYRAGQSQIMKYFNEPEAMVPDFPLLRRYPIPGTNEYYEIE
YREEFEIPEGIEIPEGIEIPEEYKVSFREEFVRFERKP
>CRE11459
MAEVTGRNPLAIRRRILEEFEKVQAQVATNPELWRILSFDAHKKLCKVLGADFIDYPEFE
FWFSRFARGDFDLNYDKCFDPKTRSLTDLPLEIFKKIGENLEIVDRFQLRDVCKDIRFHV
DNWDPKVTKIFYCKGNNWRVCQTSRPELYWMGNFERNRNNIFHPGFNRDPISFVMNILKL
PKLHLEELTIYEDDNWKKLIEELDESNRKLHVKKVIFPNCYHSSKIDLHFMIPGVLEEII
LRNQTGREIFEIIDSEQCQAAKMMHIDSTIATSSFPLQALYNCPRFTLRLGGKRADGLKA
KFLKNLMKYGEVQKCILYISKNRPAQSQILKYFNEPEAMVPNFPSLRRYPIPETNEFYEL
EYGVEVDHYRRREEFVRLEKKQ
>CRE11460
MTEIIKNDPEMLRSCILYEFIEGIPIFETFKKLCRKFGEDFMDYPEFEFWYMRFAQGKYD
LDYDRSLDPKTRLFTDLPVEIFEKVGEYLKLEDRFQLRDVCKDIRFQVDNWVLNMREFRY
RSANKWDIYLKSQHFGQNENNLLRRNARIPISSVMSVLKLPKLRLEKLTISDQYDCWKKL
IKRLDESNRKLYVMKVEFPYSHSSEIDLHYMIPGVLEEINLFIENPTREDFCEIIASEQC
QAAKMVYIESPTITSEFPLDALYNCPRFTLRLEGAADDLKANFLKKLMEYGEVQKCVLYM
LGPSDSRDIPCQIMKHFNEPEAMVPNRPSLRRYQIPGTNEFYELDYQENVDYREEVVRLE
RKQ
>CRE11470
MTTLFPLLRLPRLALISVLQQMEPIDLIAFSLLSNRARLLSKTSCLTATSINIVAKNHTL
DIDIVLRDGKTLFLLLCAENHTDFMGVLVDNKTAVWRTLGLSTAECIHRILDVANCESIQ
EVQFSVTESFDALPILATLPNIEQIYISRDCNEVFVHKMLEMLSKVTSNIDMYQDGFENL
EQFQKVLMLNMNSITINVMTARDPTRFRLSLDDLLICNAVHLHLHDTMVDVKTLNRFFKL
WKINKSSPRLEHLKFMTLEEVSTDVLLKGLNAIKMPQTTTRTFRISDYTNARCKEKVVTG
GLDVTRSDGTRATLKVEALAGTTTVEFYVWM
>CRE11471
MTTPLPLLRLPRLALIPVFNYMDPLDIISFSLLSERANKLSKSLRKISINSISAFVKSDY
PRITVALKNDMSVGLHLYTEILPDEVNVMFRNGMISWEKGSITVAKLVERILEVTSCESL
EYVILRGPLQLEVCDTLAQLSKLQKLVIVDTCSDSFAKKALEIILPVTTEISLYRIPFES
REEFQTFPKSNLSELYIQSQFSTFTLDDFLVTNALKVELRQVLFSATDICQFLTNWFHSK
HNSRLEHLSLLVNEDVNETRLLEVLNDVPFLGDRERTFSHSKQLGVLSISYCGGYDIKRT
DGKKATIQFGTFYGAKSFDFYVDRALFEM
>CRE11473
MTTPFPLLRLPRLALIPVFQQMESIDVIAFSLLSNRARFMSKTHGLTVTSIDIMTVNHSL
VLDIVLGDDKKLQLFLRLIPENVLDFIGVLVNNKIVKWRNLGFSRAECIQRIMDVTNCAS
IQELKFCETESFHALPILATLPNIEQILITQDCNEGFVHKMFEILSKVTSNIDVFQNRME
NLEQFQKVLMLNMNSITIKLMTPRDPTRLRLSLDDLLICNAVHLDLFGVMISVKDLNRFF
MSWMRNKSNPRLEHLKFITVEEVSTDVLLKGLNVIEMPRTTTRTFRVYENSRCREKVVTG
GMDVMRLDGTQATLEVRAMTRITFVEFYVRM
>CRE11474
MSTPFPLLRLPMLALIPVFKHMQPVEVIAFSLLSKRANNLSKILRKLSPRYIDLKGNSDH
LDISFCFATWYNVELSLYFYKENAPDLADARLRNRAFTHENIGLSASQWLERVLDVTNYE
KLTKLSVDGTPQFDVCDALATLTKLPSLLIMDNCDDSFAKKALEILSPVTAKVELFKIPY
KNREEFQTFLKTNLNYLFIKTHQFSRFNLDDLLVTNALKVELRGVRMTARDLNRFLTSWF
QSKCDSRLEHLTLRIEVFNEWSLPEILNAVPFPRDQKRRFFYSKPLDTPTKSFRGGHDIE
RADGRKATITFEIKFNMMYTNIYFLP
>CRE11476
MTTPFPLLHLPRLALILVFQHMGHRYSMHEILAFCHVSKRARSVAKCLKFIPPKYFVLNQ
HASSMEIILYFMRHPTVRLCYRKEKDSVTLQSEATATAWTNIGFTVVEWTKRMFDVSNCE
KFETVMLHKPPEFDDFFSIFSEHCRRIGKLILYPVSTDSFTKQVVETLLPITSNISFYIS
KDSFKDPKELRKILSQEIDSMEIHVRGSPFSLNLSDLITSNAVKFFLRGLTLTQKELNEF
FKMWKRNECNPRLEYLTVLLYEDVFEDAILSGLDAVKVLNGSSSRSSNIGYSDKIAGFDI
KRIDGKIGTIKFGLNFVNFYVRS
>CRE11477
MPFFPQPLSSHQKASIKEISVTLHADTICLWLNFFCLSSGPIKIQYQQEESNTSVMCKQK
NFQAFMEDTDFVTVLREDLTTILEESEPELQELHIGFQESEEQIDRVYTSIQNVIKTRKD
KLKVKNINLEIKNVEQLTSVLPYLDSETLKTVDLSLKGIVDLRNVLELDAWKEKNGLEMN
VALHSFSVIDLEALKENLIQQPTFDTVTIYYDHILQDVFESLHHQPLGVSHYPNSHKISF
SRVHLISPPNVVPQTSNSVSGVFGNYVIMRNILKYVGGVDIQSLRKVSRTIRNRVDFIRE
DPGIQKIKISLKEHGNILVAYDDSKQIIYEKYGFGCSIGQQYIPQDYRSVFLNDFEIILR
NQRDIIKTARLNFSKDLSVMEMIRDHLKSRDQFLKVEHLELEVLGQYEVISILQFINPPT
LNTLNIQASVSSGLQIGIDEVMKLEQWNNLETLIFDSLIVSTPIQEVSFGNLVNVEILVE
CISMDDLFFLKENILNSTRLNKFKIRFNFFSDSNNQNEQWPDFDQDETGTWAFRIPNMNR
YLSVLYLPFQSVTFCRTEMPPEIGIMEIEANPYSRNGILIVY
>CRE11569
MTSPFPLFHIPYLPLGRIIDFMEPKTLVSLSFCSQKSHSVIKTQRKAPFDGHLLVGESDK
NSTFLSFTNFAFGMVPKSNQVLSALKFVDNINYEGMESVKMGGRVVRVEMDHSDGYLISY
WKNTTEGSKVITDYVTNLFNIDVSDIWASKQSFHIIQHVISRQKTPLRYFPKIDCLDIND
GKWVSLDNLLTMDGIDIIMGLSTLTSSDVNVFLKHWLSGGCPRLKLFCAETGALDIFQVL
AGLLHNAVLVENSRDYTSPFGYSRTLSFGYDIQRADGVRATVHYQPPRTLVIAVWPETTY
NYN
>CRE11608
MEEVSKGMHSIIKMISNRKNNKFPILRLPYLAIQEIFKAMHPIEIINFSMISKRTRTLAK
FVSFYSKYSIRLSVENSMLKIRFFGTKNVVSCCFLMTRKILLNGKIEEGEWGNIRTVFKF
SKNAVDEWKQFCKYALEIFKIQTIDDLTLYMDAFVDQNVSIIDFLITNVKSVEECYLYHL
YKEKNVDWHTAYLLNNITVNAKLFSKVNIRNKNFNGKMSKNLKEIYIYNSRWIGYKMLLD
IDCKNVILEKNRISDEQWNLFLKKWIAMETHLNLEYLELDYRDIEEFRALVLHDIPHEVV
DRGVKRVLKTYCDEKRTISGGIDIRQIDGKTATFFSVYSFQTLKFAMSIH
>CRE11609
MDNPKPFPILRLPFLAIEEVIKAMDPIEIINFSMISKRTKAVTTKTTFYSKYVVYFCVDK
TLGIVIHRTNKVFYTYNMTSDKRRDGKTEKLAVFKYSKDPVQEWKHLCKHILEVFKRQTI
DVLIVTMDSLVDHNASITDFLATNVKSVDDCTLFQMHDKKNVDKHTAYLLDNLQINSVLC
SYVNTKNDDFNAKIPKNLKELFIENSQWIGYEKLLEINCKSVILRNDWISEEEWNMFFKK
WIALETHVNLEYLELDYRRIEELRAHVLHDIPHEMVDGGVKRTVKTYRDMTEQISGGIDI
KRIDGKTKPFPNNKFPILRLPFLAIEEIFKAMDPFEIINFSMTSKRAKAVTKNMSFCSKF
TICLYINKTMGISIEGINNLVACTYLMTSDKQMDGKTEKDESYGNILRSVVKYTNDPVEE
WKQLCIYVLEIFNRQTIDILTTTMDVFVDQNVPVIDFLKTSVKSVNSCSLSQKDKAINVE
KHTAYFLGNIQINSELYFDIYINNDDFNGQIPNNLKELYIFNSHWIGFERLVDIDCKNVI
LRNDRILNKEWNSFIKKWVTMEAQLNLECLQLDNRELVRFRNHVLHDIPHEVVDGGVKRT
LISSHGSPREISGGVDIRRIDEKTATFIEQSYGFSMSVH
>CRE11633
MDPPKSFPLFRLPFLAIEEVFKAMHPYEILIFSMISKRSKGISKQMTFYSKYSIELRINE
TLGIKIREPNIVVLCLYLRTSCKQKDGKTEENEGYSYNLRRIFKYSKDPVEEWKLLCEYV
LEIFKKQTIDVLTLYMDAFVDQNVSIIDFLKTNVKSVNECNLFQLEDENDVDEHAAYLLK
NIKVNNELSSFLHIKNKNFDGTMPKNLKQLLIQNAEWIGYDRLLEIDSRHVFLINDRITN
EEWNMFLKKWMATETHLNLELLEFELKSFKDFRELVFHDIPHEEVAEEVKRTLIT
>CRE11647
MNLLLPIFRLPFRAMEQVSKALHSIIKMISNRRNNTFPILRLPFLAIEEIFKTMHPIEII
NFSMTSKQAKAITKNMAFYSKYAICIYIDKTLGIAINGTNNRVSCVYEMTSDTQMNGKTE
EDKRDRFITRKVFKYSKDPVDEWKQLCKHVLEIFKKQTFDVLTLYMDEFVDHNVSIIDFL
RTNVKSVDVCYLFQWKEENDVDEHAAYLLNNLKVKNELNFCLHIKNDNFDVKIPKKMKEL
NIHNSQWFGFERLLEIDCKHVVLTNDRIWEEEWNLFIKKWIAMETNQNLEYMELDNRNLD
IFRIHVLYDIPHEVVDDGVKRILKT
>CRE11941
MDFNRSFTSNLGSATSAKSQQSMFKALRRLHGQNLESRGLHDMTEAFQSFVTRARFFSIG
KLRRTWSHSAAEFMKYRRLLPMLLADGEAFDGGETDDFDASIAFQHTSRDDRKIVVSNIS
SRVTQSQLQSFFSQYGKVSFSYKCALKRYFQITSCILPREEKKTSIFGTLPKHSKNCGTA
TITFKKAEHAERAKNASPEELKFYEQVMVVSAYVSKKRGGKGLVLSDDVGSREDTPLSRA
SSTQSLASGSEQNFNLGGVPDKVLKRVISFLPIHETIRVERVNKKFMEESIKSWELVNRL
ILARETVFSKQRPMRTNHLKAILTRAGVHLRSLDMSGIVHLLDDRRALKVIATCCPNLVE
LDISGTHAQAEALEELGESLAHLEQLSYRGMETTGDKAFYFLLKNCGHSLKFVDLRNSKR
LHGRSFRLFGSQLESLYLDGSSKIDEMAFEDLCTSCGGLKELRINECYKITDENLSMIAR
RMEDLSILTLCGDGFKNLTAAGLIHISHMKNITELALDYNTLVNDELLISVSAGLPLLAS
LSLANAGDDCSITAEGVSAIRNLKELTQLDVSSLAAVNSKVMTQLGALEKLEIIQLRNCT
YLGDEGVRAMLKIPNLRHVDLSGSILVSNESIQEFIKAFPSGPKLPPITLVVGGTAADAS
KLSVRGSRVVVDFSDYSTIVAMQTSQSSASKFAIGSSSDVEDCSDDEFEALTAQRSFYID
AVCGEEDSPITDNGKLAEWAEKEARSLGLIKD
>CRE12025
MYRSFGSQMLKWFKSPPEEVSSADNEVSIMDMPDLVMRKILGYVGFTSIMKLRKVCHAFR
NFIDDTKLNYGLTRVCFVVRPSLIRVVIFRSNPMVSSYIDHITLNYADAIILNYAKYAKS
SLVNWEVNGLDRVKFLIQEDFLDVFSRDLRAILRNQRLVLMKLEIEEDDFEIVGSLFYLF
YIAFSNKTFTSAINKKFGWRCCRRNGFKSFYEFVDHLCDVNGEPLLKPSVDQFFDCFKTV
LKSRASLIQIERLDIEVMESYHFMDLACFIDIKHMECLDIRRVYCDEDEDQFLDEIVELD
GWECIQELSIKNFHVTIPLERFLHKSHLNIRIPTISMEDVLLLKMRLCQFSRTSPVSQYY
TIFYDNLKDMDRLFSVLGRFEIDEDQEKHWYFRIPNTKQVIDIGHKHFYGYFNFSFVWPD
IRGVPKNAIIY
>CRE12039
MSIQFLKLPWLTQLEVLKQLKIEEVFVISLCSEKLKRKVQSLNLKPGIVKYYFMENAIVA
VVKDSEHDEVIHNVAMVTRVQEDPDDSFITIKLGGKKVTCK
>CRE12040
MSAGTHERWCTDVTRNPTISLDYSEAEENLIIDAFHRHMRDLFRFKSRVQLVLSSNYSEE
NLTLIEDVTDTLFMLEELSTPKLEYILDTHKNQDCILIQSELTGPQLKNDSRLWGIKTLG
FHFTCTRISQVIANFQGQHLLFDHVLWTLEHWIQMIWKWKRREAYHNLKTMSASAPRDIP
IVDPVDDLTEELDLKEWDGKRRPQKYIFDPKIINNPPVTIDCSNWKDIQQDESGKWASIG
VSQTAIMFLPIRSYLCVLMLFVLDTQTLKAHMTWQICGSRNESDLLTSNITIQTYKQRIK
LPPLAYPFPCFKMPFSLTKLPLVVQLEVLKLLELEEVFLMSLCSEKMKIVVQCLNMKPTN
LMYLFWENQVVAVAKNEYEENDICHPIAHLEFVPVIPSDEMKPMKLGGNTISCRCIKKAV
ENRFSHSLHYLALEENNVLESLQRHIKGLFRFKPRVQLEFTSLHYMNISRNINDVTDTTF
DVEELDTEQLENYLTIHPGQDSLVLGTKLTGPLLKGDSKLCSIKGLGVHGTRDRGVVDPI
ETHQNPRSQFSEIINNFDGEYLFFLHVVHNEKDWTQLIRRWKSKEAYQKLKHVALTTPRG
VSITFEHTMQQFDFVEWDGQRRPRTVKLDPKIINLQLNSSEDIDCSEWMDIQQDGGGKWA
SIITSETDIRCIETSPERKSSHALHYLASEEITVLQSLQRHVKDLFRFDTRVQLVLYSLH
YMNMSRIIDDVTNTTFDVEELDTEQLENYLTIHPGQDSLVLATKLTGPLLRSDSKLCSIK
TLALHGLQDTDGLINLFFWVESRRNPRLQFSEVINNFGGEYLFLTDVVYDIRDLAQLIRR
WKSKEAYHNLKFVSSTPPSGTSIGFEHAMQQFDFVEWDGQRRPRTFKLDPKSVGLRIRVE
RNAVFEMAKDG
>CRE12041
MSLSFPKFPLLVQLEVLKQLELQEVFLLSLCSEKTKRVVQRLNIKPTNLIYLFWENGVEV
FAGYDNNHNQMKHHVADVEFVPAIPIDEVKPMKLGGNTISYRCIETSLEEKCSHALHYLA
LEDLTVLESLQRHMKDLFRFDTRVQLVLLSLHYINMSCIINDVTYTYFNVEELDTEQLEN
YLTIHPGQDSLQLAAKLTGPLLKSESKLCSIKTLALHGLQHKDGLIDLFLFFESRQNPRQ
QFSEVISNFGGEYLFLTDFVYDVTDLAQLIRRWKSKEAYHNLKFVFSTPPRGISIFFEHA
MEQFNFLEWDGQRRPRTVKLDPKIINLELTSSEDIDCSEWMDIQQDGGGKWASIMLSQIE
IQFVVWD
>CRE12042
MSLSFPKLPSVVQLEVLKQLELQQVFMLSLCSEKMKRVVQYLIMKPTNLVYKFLDNGVSV
VAIYDNSHNRIDHYFANVEFVAAIPSDQMKPMKLGGNTISYRCIEEAPKKKCSHTLHYFA
PEEVTVLESLQRHMKDLFRFDTRVQLLFNSLNCINMSRIINDVRDTDFILEKLDTEQLEN
YLTIHPGQDSLVLETKLTGPLLRSDSKLCSIKGIAVQGTRDGDHRNPGLHFSELINNFGG
EYLFFIDVVYDVNDWAQLIRRWKSKEAYHNLKYVDTTAPTGVSIPFEHTMQQFDFVEWDG
QRRPRTFNLDPKIVFLKLDSSEEDCSEWMDIQQDGGGKWASVMLSQKSIYFAVWD
>CRE12044
MSILFPKLPLVVQLEILKQLELQEVFLLSLCSEKMKIVVQCLNMKPTNLMYLLGENQVLV
VATYDNNHNQIDHDVVNVEFVPAIPSDEIKPMKLGGNRISCRCIETSLKNMCSHSLQYLA
QKEITVLESLQRHMKGLFRFKPSVQLELSSLQYINNIHIIDDVTDTYFDVKELDTAQLEN
FLTIYSVQNSVHLKAKLTGPLLESNSKLCSIKGLAVQGTQDQNPRQQFSEVINNFCGEYL
IFIDVVYDVNDWAQLIRRWKSKEAYHKLKFAYATPPDEVSIPFEHTMRQFDFVEWDGQRR
PRTVKVDPKIIYLRLIYSEDIDCTEWMDIQQDGGGKWASVKVTQDFIRLVVWD
>CRE12086
MYRSICSQILCLKWFKSPPEEVSIMDMPDLVMRKIMGHVGFISIMKLRKVCHAFRNFIDD
TKLNYGLTRMCFVVRPSLIRVVIYRSDPMLSSNTDPITLNYADRIILNYAKYASSSLVNI
TGSDRVTFLKDEDFLDVFSRDLSVILRNQRLSSMRLEIKEKDYDLVGSMFYKEFLNRNFT
SISNKKYGWWSCCRNRFKSQWEFVNHLHAVNDVHFLKPSVDQFYDCFKTVLKSRSNTPIQ
IEKLVIQVMESYHFMDIARFIDIKHMKCLDIDRLRLDEDKEQFLDEIVELNGWECIQELT
IRNFNINIPLERFLHKSQLNIRIPAISMEDVLFLKMRLIASPVFKDYNIYYDDPKDNMDQ
LFSILGRSETERVKHWYFRLPDTKQVLNIGHRPYNDCFKFSFCGL
>CRE12087
MYRSICSQILCLKWFKSPPPEEVFTSDNKVSIMDMPDFVMRKILGNVGFTTIMKLRKVCH
AFRNFIDDSKLNYGLTQVNVWVQPSLIRVVMFRSSASTIILNYAKYATSTLVNITGSDRV
TFLKNEDLLDVFSRDLRAILRNQRLISMRVELERVNWKVLSSLLYTEFLNRNFTSISNKI
YGWWRCRRNRFKSVSEFVDHLRDVNRIPFMKPFVDQFYDCFKNVLKSRGSPIQIEELYIE
VMESYHFMNIACFIDIKHMKRLDIYPGYYYEGEDQFLNEIVELDGWECIQELSIRHFNIS
IPLERFLHKSKLNIQIPTISMENVLFLKMRLLTSPVFEDYTIYYDNLKDMDRLCSVLGRF
EIDDDQEKHWYYRIPDTNQVLDIGHGHFYGHLRFSFLRTEISDVPKNAIIY
>CRE12090
MYRSICSQMLCLKWFKSPPPEEVSIMDMPDLVMRKILGHAGFITILKLRKVCHAFRNFID
DTKLDYGLTRVYIVVRPSLIRVIIYRSSADRIILNYAKYETSSLVKVNGSDRVTFLKEED
FLDVFSRDLSVILRNQRLSSMKLEIMGNNFEIVGSLFYKEFLNRNFTSISNKKYGWWSCR
RNRFKSRWEFVDHLRDVNSVYVLKPSLDQFYDCFKNVLKSRGSPIQIEELDIEVMESYHF
MDIARFIDMKHMKCLDIVRVNQVGLKGEQQFLDEIVELDGWECIQELTIRNFKFTIPLER
FLHKSQFRIRIPTISMEDVLFLKMVRSEVVFKVLVLFCLFQRLLTSPVFEDYTIFYDNLK
DMDRLISVLGRFQVDDDQEKHWYYRIPDTKQVLDIGHQHYNNYTYFSFLRSEISDVSKNA
IIY
>CRE12101
MPIPFLKLPYLIQREVLKQLEFDDIFMMSLCSRKVKIMIQSVSINVDKLIYVLSDHAILV
SVGYHGRFQRPQDVIILERVEAIPRESRIRINCEIECRYTTRRITDVIKVYLGYLSWEED
MFLKAFQGHMNSLFQNQPDNTVVAGSTNALYNSTGISNVNNADIFIKESDVLNTSQLEDF
MNFHPTLNSIHLMFPFTGPPLTSESKIMKINGLSVHNSGQRTSELMANFCKQYLNLTIAT
YDLNDWKQSLRKWKRKEAYGNLKAVITCTLQPNFVLDFDVFAAEFNLQEWDGERKPKNYR
LDTTISHIQSEEFDCSKWFDMQQDGGGKWASILLGPNVIDFVVWD
>CRE12102
MSIPLLKFPYLIQIGIFKQLEFDEIFLMSLCSKKTKIMIQSARINVERLLYVLFDHAIQV
SVGYNGRFQRPHDAIMLERVEVIARDSRIRIKLGGTNIDCSYRKRFAMTENVYLGYPSSE
EDMFLKSFQRHMSSLFQNRPENTLITVFTNALYNSTGIKNINNAEIFIKEPDVLNTSQLK
DFMNFHPTLDTIQLIFPLTGPPLTRESKIMKIKGLSVYNPGQRTSELMANFNGQYLHLAN
ATYDFNDWKQLLKKWKRKESYGNLKAVITSPLQRNFVLDFDDLAAEFDLQEWDGERRPKN
YRLDTTISHIRSKEYNCSKWLDMQQDGGGKWASITLGPSEINFVVWD
>CRE12103
MSIPFLKFPYLIQLDVFKQLEFDGIFLMSLCSKKVKIMIQSVNLEAEKLVYGLVESMAQA
FVGHHEDLRLLRDVASFQCFESIPRNEMSQMNVGGNTIECSFIKQLRNGKEAYTVGYHAS
EEEIVLKSLHCHISSLFRNKPHIQLIAVSLRALTKSAVISNLNEASISIDEPQVLDTSQL
EDFVNFHSNLDNVQLVHSFTGPPLTRESKLLKINALTVHDAGQRTSELMANFDGEHLHLS
KPIYTTNDWYQLLRRWKRKEAYGNLKTLVTNPPEQQIILNLDVTEFDIKVWDGQRRPRKY
KYDSKQVDIRITLIFFQIDAAPIHGSGLFQLVGHATGRRRQVGISYAITGFEILCRLGLG
TDFLFSFWISLYYSFIVLWSIPASAA
>CRE12104
MYPIPFLKLPYLIQLDVLKQLEFDVIFLMSLCSKKVKIMIQGVNLEVPKLVYGLIDSLTQ
ACVGHHEDLQLRRDVTIFKCLESIPRDEMSQMNLAGNTIECSYKKQLMNGKEMFVVGYHA
ADEETVLKSLQFHVSSLFRNKPLIVLIAVLPSALTKSTIIADLSEAVIDNRSAIFNIEPG
MLHTSELEDFINALTVHDAGQRTSEIMANFDGKCLHLSKAIYTTNDWIQLLRKWKRKEAC
GNLKLLGTHPPEQLPIMNFDVTEFDLQVWDGLRRPKYYKFTHLRSMDVDCSNWLDMQQDG
GGKWASVMLEQDFKFFVVWD
>CRE12107
MSIPFLKLPSVVQLEVLKQMEFQEVFLLSLCSEKSKRVAQSLNMRPLKIIYIFSEKCVQA
DVAYDPYDRVDGVANLKFNSCIPTDQIRPVSLEKNAISYKFVKKDSESYKFGHVLLFLDG
HSALEFLQNHMNNLFRFQPLVQLHVWSLRSMYQSGIIKDVTDTFFNINELNTEQLEKYLA
IHPNQNSLQLTTKLVGPPFGNNSKLWDIKGLHFQKKEDAIFRREIDVKASEIMRNFRGQY
LFMVNVVYDNRDWTHVIRSWKTKEAYQNLKCLYTTAPRNTVIMYGNAMTEFNFVKWDGQR
RPRIAKFDTKIINIKTSFYGGRDCSDWLDVQQDGGGKWASIMRTRSSIHFVVWD
>CRE12108
MSIPFLKLPSVVQLEVLKQMEFQEVFLLSLCSEKSKRVAQSLNMRPLKIIYIFSEKCVQA
DVAYNQYDRVHGVANLKFVPSISQRTPMKLGGNAISYKYVEETSGGEFLHALHCLQEHSN
LESLQTHMNSWFRGQLQVQLYVYSLRSMYQSGIIKNVTATCFETDELNTEQLEKYLAIHP
NQNSLQLETKLVGPPFGNDSRLWDIKGLAFQNVEDAIFGDEIEVKVSGIMRNFRGQYLFL
FNVVYDIRDWTRHDCSDWLDIKQDGEGKWGSILMTNSEICFVVWD
>CRE12109
MSIPFLKLPSVVQLEVLRQLQLQEMFLLSLCSVKSKKVAQSLSMRPMKIIYTFHEKCVQV
LVAYDQYDRLIHGVANLKFVPSISQGIPMKLGGNAISYKYVEETSGGEFSHALHCLQEHS
TLESLQNHMNSWFRGQPQVQLYVYSLCSMYQSGIIKEVTDTSFKVDELNTEQLEKYLAIH
PNQNSLQLETKLVGPPFGNDSRLWDIKGLTFENVEDAVVGREIDKRGSEIMRKFGGEYLL
MVNVIYDIRDWTHVIRSWKTKEAYQNLKCLYTTAPRNTVIMFEHPMSEFNFAKWDGQRRP
RIAQFDPKLVLIKLWKVNVPIFRIINIKMGFSEGHDCSDWLDIQQDGEGKWASITMTDSA
ICFIVWD
>CRE12110
MYIPFLKLPYVVQLEVLKQLEFQEVFLLSLCSEKSKRVTQSLNMRPMKIIYTFFEKGVQV
FVAYDQYCRIMHGVANLKFVSSISQEIPMKLGGNAISCKYVEETSGGDILHALLCHQEHS
ALESLQSHMNYLFRDQPQVQLFVHSLCSMYQSGIIKDVTATCFKIDELNTEQLEKYLAIH
PNQNSLQLTTKLIGPPFGNDSRLWDIKGLAFQNVDDAFLVLDKRGSEIMRNFRGQYLFLF
NVVYDIDDWAHMIRNWKAKKEYQNLKCLYTMAPRNTSLFFEHAMSEFNFVKFDGQRRPRI
AKFDTKIINIKTNFSGGLDCSDYLDVQQDGGGKWASIDLTHTFIHFVVWD
>CRE12111
MSLSIIKLPYLAQIEVLKQLELQELFLMSLCSEKSKKLVQTVNLKVEALKFSLNGEGIQV
LVESNEHVHCVASMKLVQSVSRDDTSIKLGGSKFQYRCIEEPPTNYLSHTFQYIQSDEKI
VFESIQHHMRTLFRDTPQVQLELSSIAALSKADVIKDVTDTIFSMETLETSVLENYLSTR
QDQQSIQLKARLTWPLAGNSRLWHVKRLAVHGTFADLVNQILLGPSVVIPGIIRNFGGEH
LCFTDVMYNIDSWRQLIRRWRAKEAYHDLRWFSTTSPAALPIIAGTALDEFNLVRWDGIR
RPRTVKLDSKIVNFIMKGEIDCSSWMDIQQDGGGKWASIKMTDHSICFVVWD
>CRE12192
MKLLRIPFLPLKLILESFEDYELYFLGFCSKRSSRIVQEIRKNAWRVLINVTRHTGRCLQ
LQNMNGKTIGMMLWTSYDTKDTLDLLPIDSENQSINYSYNGIDIECRISMHPTKGIPVIW
CDNKHKNILPLAIHHSICQVFNLIDTIQIYVEFRELSDFPEINRVDNLREYGFFVDKAED
YEDFFEKVEITNYLQVSYPYKILNYYLRNTWDGCFWLTMNHLMNFNGKTVVNKRTRGINS
YGVIDFLNNWMKGGNPNLEMMLIVETLSSNAFDASIIQKNFNFKPWDPKKRGSRFTYTAL
YPHASKTDILDCTNAMDLERKTDNKLATVKIEKESFIFFVWNDPFPNSVLNESDVRLGKD
PRTGEEFHYYSYGKNQF
>CRE12194
MKLFEFPFVPLKQILNLFQNHEAYFLGLCSKRSRIIVQQTMKKVWRTVMSINGLNSKRML
LQKMNGITDELLMWTNYDHPFNHDLHPIEFRNQSIFYCYNGTNIECRISQNPTDGSPVIW
CDNKHKNILPLAIHYSVCQVFNLIDTIQIIFELSEREDFPETNRIDNLRLLGSPMEANEY
DEFFEKVQVSNHLKISSPLEKGVIKEDSMLLSTNHLICNQRDWITMRHLINFNGKTAIIT
GGLHVSTQEIIDFLNNWINGGNENLEMIIVTLISSVPSIDLSSIFKQSFNFKPWDPKKRG
ARFKYTAIHAYSHKTDLLDCTNATDLERKTDNKLATVKIEKESFIFFVWNDPFPDSMDTI
SEMQQIVNPFTGKKREYHAYGRSEF
>CRE12210
MESDEPPRALHFPRVAVKVDSRQKESINFMFGETPILIKCVNLSPSRGRLNPLVDYMMRN
GEIGDLQVKVEKPNKSLGKIMETILEKSEKSDLSNWKPFFDTNWNDLTEKLKKKCIELMH
FKTRLRLRKTSKTERLLVDSLKLDFDFLKIDTNARRCYEECTELSFRDSKFRQEVYLKFS
EMSEFHKTAVPLLTYILKIGNIITFACEMNDIWMYEMFSEIRCQQEGNVKFRIKKYLNST
SLELKQTLFVLENCENQLKTIVIDPKEYEEEELQRFVCLSTVANAQNVNIGHVSFTATAI
GLIEKWIENDVAIGTKFEFDAVRQETIDEFVTNFEERVISRNKYDDMTIRMDSLDRVICM
KCGPFYYTSLTFIVIPSDPLESALLFDKNLYSSMDSDDSSYEESVEFVKYRFDESEDDDE
IYHEPLAVTLLKN
>CRE12213
MGAVHPTFPLIKLPVVPRTLVFSLFESGDLFDISLCSKRMTRIIKETRTLANSHYLLFRT
CQSLIQVKFIKSRRMIWFDFTSGVPSDEMKEERTVGACHFKHVQKISQKDVEIDQFNIFH
LDVQKGMAELSKHLVYIFPGPIQTEFSVIFSQKFGELFAYEHMQQLETLRIVGGIMLKNL
LEQVFGNLKIQKKLVVEPDTDDEYVIEQAFQIDELFLANSRSWTQDHLLRMECRIAHLYD
HFFGYDEIRSFAENWLLSPNLKTERVRFGWRNRSTVLEFDDLRTKKWDRTQRERKYLYYE
KNELHRVDCTNGLDIQRHDGELATLVYWGRSIYFLVWNERFPEKKRLSQLPEKLASHYKK
LEELNREYTDSSSLERLLSNSSLRYDEFVDTYKVLRGMDAEVRLSSVGRSLRRRVFDQMY
EIIDYQDYLEIG
>CRE12214
MTEEKVEEKFKPFHLVLLPVLAREKALKFLDPIDLFEISLCSKRMTSYVRALRIQARHHS
LILAAGQFSVSVHFQRKRPLFWDFNSFFSRENMTDTRTIGGIKFDSCERSIRNTLSIDEF
YCEYPEKEIGVTTVSKHFQTIFHGPLDIVVAPYFHEKYHILFSEFKKCQELEICGTPVPS
LEAMHKIFGEMKVTNKLVLRPETVDEYIIETALDVEELNLRSATWMKREHLLRLNCKSVQ
IFRTNFTSEDLEAFAENWMRNKKSVIERIRFDWNSGRVFRFHMLNAESWDSKKREMNYMY
ENDRGVLVRIDCSEGFDMERDDGLIGTFVLETVDNTQYLYFLVWRERFPERKRIEELPAK
LAPFYKQLVTINKNHPDATSFERLLSNPDLTPTEFMETYRILRNMDAENTGDSLGKQSRR
YVFNQMKETIVA
>CRE12234
MTLENLLGNQTTRHLPSIASQPTPVDYSLPLSAHSSTRIDNLFRMESTFPLFRLPGNVIS
EVIKYWWINQLFEFSLISTKTKSIVASLGLEADDVRIVISRDIRITVSYRYIVLKLSFYK
YSVDARIHLDPNQPIPAYFANYYNWTIQSSSPFSFNNWLDHIKTVFCYHKPPNVAFLPGN
ERFEMESLKNTFKNVNQLVLTEHHNEFRNREFLEIFKNANELSLARNPFEEACEIQKIFI
QNSNDLGFFDDVSLDDMLLVNSERVAFSRPISQKQFNQFLKHWIRGSNPRLQYMVLSIAK
IDFVSGEVDLKGIECTEMIEESMEEIREKHKIPDFDMVQIRRKEGTTAVIATKDCSTSIR
VRFYVSY
>CRE12291
MTSSLPLLCVPYVPLKKIIDFMEFSSLVSMSLCSQKCQSVIKTYRRKSIDWRLYVSCFTH
FFLSFHKFCHHQFVVVASGLQKMTNRTRFVEMNGQNVALTVNEEKGFLETHWKDEVNGLK
ILTDYVTQLFNIDVLEITFNRKNIWMIDWVNSRQQSHVTSVYCEDWKDTLTEDELTHILR
DCPASFRTVIYPSPPPNFQFRENFRSIDYLSISDGSWVTIDNLLTMDGREIMLFKSSLTS
ININTLLKHWLAGGSPRLKLFSAKTVNLDLDALFADINVVLVESLRQYTSPSQIKCRFSF
GYDLRRKDGVTATVHYYRPDGGIIIAVWPEIVCYH
>CRE12464
MTVSFPLLRLPAVALREVLLNFGTMDLLEFSFTSTRVRDCVFRSARLRVIEHNVEFLKEY
PHIVTVFKNDDGLHEHKLEWEFVGGQLAGKSHQEERRIGCHRFEKCHKNGNIIQCHFHNP
EFGASVVFNHISKIFQGPVNLFLDLSHIRNLYSILLNQNISECQKLEVYEGYNNEQNDED
LYGILDMVNIGKELKAYVTNQDEIDFDQICHLESLTLENANWMTLPDLISLNCRYGNFIN
HKFGPFDVNSFAENWYNSTNRTLAKMQLGWDVDTELDLKKSKLEWKKWDPKIRSRCFYDP
SEPYHSNRIDCSEGYDITRSDGLTATILVRDGFECYALFLVWHDPYPEKTRLNQLRERMA
EEFKKFENVFESHRGNEKYVTVGKFVKSWIESKEIAHLSFEEWKYALDYITEDTCHLYNR
IVKNVNDIQKEIKLWESVDNTNNCIL
>CRE12614
MSDDALIRAFDGKMGSSHNRQKAINWMRLPRDEKLKKIKKYLILKEKNKPKNWCHLPPEI
KLEVIKVLDFPARLKLRMTARNERDLVDSLKINFKSVTLMNDGSQKWGEIEMTPAPGGSL
PERFVSFRFNKKLYSSAVHFLAYALKIGKIDSLIILEGYSPKRFNQFLKILEKSAPFNVK
SLKIKKLKKDAVMLFMKNLAPGLETIHLHAEGCESFAFDEFLTFPVFYNCETIKIESLAT
GDATSKLAKKWIENDAEIGTKLQCGLRANSDDFLLNFVEEFSDRIVYQNGKEARIWTNNS
SKHILLRIFSRDGAYSMEEYLTCSIIPSVLEKSEYDLNMDWTFFEMDAYYCMDDRNGTAL
SDLEELESLRDISISYGSDFY
>CRE12615
MLPDDVLLRIMEEKVRSWKNRQSAMNWMRLSRAEKLKKIKELLYFKKCKNWCHLPPEIKL
EVIKVLDFPGRLKLRMTARNERDLVDSLKINFESVTLTNDRSQRWGVIQMTPSPSGSLLE
RFVSIRIFNRKLYASAVHFLSYALKIGKIDSLEILEGYSPKRFNDFLKVLEKSAPFNVKN
LKIKNLKKDAVMLFVKNLAPGVETIHLDGEGCESFPFDEFLTFPVVGVEKCGTNVKKKSI
IFQFYNCETIKIESLAIFDAPSKLAKKWIDNDAEICTKLQCGLSARSDVYLLNFVEEFSD
RIVYQNENEARIWTNNDSKHILLRFFIQYEGLSGDEYLTCSIIPSNLEKSEYDLSTDWTV
GXXXXAASKVHGRLFLRSWRVRSVENR
>CRE12692
MKLFSLPYLAYSRIISSMCPMEVISLSFCSKKSKEKIKEIRFHIDYPGISTIVYKSKIPV
FRLRFVSLTHQISIPFKSDQSCVGSKGRRFTANIDGVEHIFRCVDNQNGSVLYSNILNSG
FKITNYIVDLVRGNLKYLVLDLNLIDDLKRFITETCLKSVSHIEIVSETVTSEKLSEFFS
NIENPTKNVRIFSKVQGRVDPNLNIFQSDLLISDEAEWVKREHLLGFKGKLLLLNHPIFD
IETIIEFINQWRNGNNTTLVALKMVELPQEALNRDRFISEFNAKPWDPTKREKYYIYEKE
FANRLHNAMDCSEGLDFERHDGLLATINVIPSCGFFHFYVWHKRFNIA
>CRE12941
MVSESYLMNIPELVMNIILDKLDFKSVQTLRKVCRDLRDFIDDQKPDPRIEEITVWALES
GDLKFSYKNLQAEVFLCYQTRDGGESVLVYEDVARILKGEENLLKIAFKDFETILKHQSS
TLKVLKLHSNHFDNVLDHLKTVLESRNHRLKVETLVTDQVMKILPFLDPDFLLELNLFGS
TDHPIRTLEILEIDELAELEIWCKIKELSIWDCYVPSVSLQSFTHFSKCSIDVELVHLED
VLLLKETLNFI
>CRE12944
MPENVMLKISEAVGFPSIFTLRKTCHDYRNFIDDKIPNINLTGIVIYVHPQRIYWCYEIS
GDKVFILYNNHPDGCVFEHKPHEIFLRDEDFISLFLRDFELFIKHQKSTLEQFHFNSGCL
TNEEEFHHFISPILDKTMKILKSRSCPLKVKGFTMSAFRQEHVMSILPFLDANLLKSISM
EHTDYEAFENNETVMKLNEIMELPQWRNATNLEIMHLYVTEPVENFFGFAKVAIWKKSVT
GNDFLSVKEKFLSPNNQTEEFIIFYEVFFDGQILGDCITDDCGDQHWYYRTENKEKLLTI
FKNNLHKKLIVSFIGRSDVPENAVVLA
>CRE12980
MPENVMLKITEAVGFPSIFTLRKVCRGYRNFIDDQIPSINLTDIIIHVHQQRMYLYYDIP
LNKKLILYKNHPAGCVVNHEGREYVMKNEEFLSVFLRDFELIMKHQNSALEQFHFDSGSM
TNDEEFRQYISSIFAKIKKILKSRPRPLKVKEFAMSIFRQEDVMSILPFLDANLLTSISM
FHPNYGAFVMKETAVELNEVVALAQWRNAKHLNISYLYVTEPVENLFGFTKIKICIKVVS
GNDLFLIKEKFMSPDNQIEEFLISYKELVDTQLLGECISTEHGDQIWYYRTYHYNKILTI
SKINWTKKITVSFIDRSAVSENVLIQ
>CRE12982
MPENVLLKITEAVGFPSIFTLRKTCHNYRNFIDDKTPNSNLTGIFIRVHPKRMYFYYEIS
GERLRQQIVYNKHSDGCVVNHNAHEMFLRNEDFISVFFRDFELTIKHQKSALEQFHFHSG
GMANEEEFQQYISSIFAKTMNILKSRSRPLKVKEFKIYDCEQEHVMSILPFLDANLLTNI
SMGFDYVDFVVDETIMKLNEVMSLPQWKNATNLDMSYLYVTESFQAFFGFTKVVICKQSV
TGNDLLSVKEKFLSPNNQTEEFSIFYLTFVDGQILGDSITDHCGDQHWYYRSKNNGKILK
ISKIIWTKTLTVSFIESSDVPENALVLA
>CRE12983
MPENVMLKITEAVGFPSIFTLRKTCHDYRNFIDDKTPNINLTGIFIHVHPKRMYLYYDIS
GKKRILILYNSHPDGCVINHKSHEMFLRNEDFISLFLKDFELFIKHQKSTLEQFHFYSGC
LTNEEEFHHFISPIFARTEKILKSRPRPLRVKEFKMSAFRQEHVMSILPILDANLLTNIS
MDHTDYGAFEKNDTVIKLNEITELPQWKNVTNLDISHLYVTEPVEKFLGFTKVTIWKKSV
SGNDLLSIKKKFLSPNNQTEEFTICYQVFVNSQILGDCITAECGNQDWYYQTDQYNKILA
ISKTNWCNTLAVSFIERSDVPENAVLLA
>CRE12984
MSSLLELPITFTDQLLKKLDRESLFVLRKVCSGLRNYIERVQPDYNIKTIRIVVHLRKVQ
VWFSADIDNSIFYEQGCLVRKGNKETLLANEDFIKICVDDMKVILSQQTQVLSRFSLYLK
FDCPEITGYSEQLQEGLHQILKSRKTPIKVRNLELSALGQEEILLFLPFFELSGFFELSI
SLYSSIGRTGNELLDLSEIEKLDQWKLARTVQISNVNSVYIPSFSHFQKVSVSFSSVSFN
DLAVLEEIFIHNPNMQKFLFYYQEFDENQLLEHLGEPQRGRLDHHSLNHWHIRIPRSQQV
IHILTSFCHRRFIFYRENLTKVPIGFDILN
>CRE12988
MPENVLLKITEAVGFPSIFTLRKTCHDYRKFIDDKTPNSNLTGIFIRVHPKRMYLYYEIS
GERQQIVYKKHPDGCVVNHNAHEMFLRNEDFIPLFFRDFELIIKHQKSALEHFHFHSGCL
TNEKELQQYISSIFAKTMNILKSRPRPLKVKEFKIDDCEHEHVMSILPFLDANLLTNISM
KFDYVTFVVDGTVMKLNEIMSLPQWKNATNLDMSYLYVTESFQAFFGFKRVVICKQSVTG
TNLLPVKEKFLSPNNQTEEFSIFYLTFVDGQILGDSITDHCGDQHWYYRSKNNGKILKIS
KIIWTKTLTVSFIESSDVPENALVLA
>CRE12989
MPENVMLKITEAVGFPSILTLRKTCHDYRNFIDDKTPNINLTGIFIHVHPKRMYLYYEIS
GKERILILYNNHPDGCVINHKSHEMFLRNEDFISLFFRDFELIIKHQKSTLEQFHFYSGC
LTNEEEFHQFISPIFSKTMKILKSRPRPLKVKDFKMSAFRQEHVMSILPFLDANLLTNIS
MDHTDYGAFENNETVMKLNEIMELPQWKNATNLVISHLYVTEPVENFLGFTKVTIWKKSV
SGNDLLFVKEKFMSPNNQTEEFTICYQVFVNSQILGDCITAECGNQDWYYQTDHYNKILT
ISKTNWCNTLIVSFIERSNVPENAVVLA
>CRE12990
MSSLLTLPIPFIDQLLKKLDLESLFVLRKVCSGLRNYIEQFQPDYNINSIRIVVHLRKIQ
VWYNDDVDNSIFYEQGCLVRRGNKKTCLENEDFIKICVDDTKVILSQRTHALRFFSLYLK
FDCPEITGYSEQLQEGLHQILKSRKTPIKVRSVELSALGHEEMLLFLPFFELSGISLHSS
IGRTGNEPLDLSEIEKLDQWKLARRVHISIVNSDSIPSFSHFQNVSVRFPSVSFNDLAVL
EQIFIHNPNMQVFKFYYHQFDKDQLLEHLGEPQRGRPYHHLFGHWHIRIPRSQQVIHILS
SFCHRRLTFSRKNLSEVPIGFDILN
>CRE13012
MSSEYSLVTIPDVTLDKILEYCHFRAIILLRKVCHRIRNYIDQTVPDIHLTSLETSVYNK
ECIINYGSYGKVRYKDHEKGCEVELEHEGEPILVENGNFLDLFLSDLKFALSHQKSTLNL
FNFVQGVEIEFDMIQFLERVSQILKEKPHGLPTQEFHMKARNQEEIMTILPYLKPKLLDT
IWLFDALHLDPVETLKIDKLTELEQWKEAKTVGIPTFFISPSELEHFVHLEMFLLFAETI
SQDDLEFLRKSLIKSPSFDNFNLSYKNLKPEDLLLGPPFVDDSQDVWFFKTSDFKRILAI
VHEKVDEPHFSFTPVDESKVPEAPDACTPRTNSTILYAYSNDLDAYDVNMLQSDIVFFNR
DIFYGYTTFANVRFDVKHEEEIQYHSDVYSFNASVTAHMPNSSLSYGDSATGSDVFNVLK
RYLENDQATLCGSIVYIVAKRYPNQVDLTSLITQLRANHVFVYVVAHAVPSGGNNPHALF
EVASKTNGFCVFNSGANFWISVNDLGGVNYRKYQFFSQNYAVTGSGRIELPLFTPNPTKY
SEQMLVVITVADHKIDNTFISLNYTIESVDGSFVWTGPDIGSGYPRFGTGILAQPQLNGS
TDYKLTIDYHYATDQQQVIETRLHSNFYHDFVPFAN
>CRE13038
MAIIIPVKLLHMPSIPLNKVLRHFSVLELFEFSQCSQKAAAAIKLIGTKNFKLELNFNLS
YVRINDDFKFEVKKLRADEVENVTGFRTFEKNQNMIYMDSRNKITCLWEDRFARLRTIFS
HLSKLFGCPTYSVRSDASVPTHAFLLVMHEIISRQSEINVLEIACKSLQENNVKWILEKL
TVTDELMLGEKLSEDFGKNNSIHFVAKSLFIFNAKWVTPQKLLSMRNCVAIELDGSLLTD
QDIINFFENWKSGQYPNLEFLSIKSEQLTRDLVLPGALRMERDFGWCQPKIICGKQRYIH
CDFQIFAHNGTIGSVQLDKLARDVQFMVS
>CRE13052
MAQKASLPQLPNVALEQIFRNLDFLEIQPVRKVCQNLRSYIDNHHRSDSNLKYVSITVER
GKFNVNYNFFDEQNKLSVVYENLPGGCFVQSQINGILRETYLEKQDSLEIFCHDFHNFWK
NQRRELSSFSVEFFGENENSEFLNQCSSLLNDHFPIDQFHLFVTTSNQIIPILKKVDPRC
IVINNKNENSENLEFQDFMELNQWRNAERLFIRSFAISAPIQKFDHFKKVSVFFRTASWD
DVSYLKESFLDISSYR
>CRE13147
MTFLFSLLLCWIISVFFQTIKSFLIPNIPLPSPHLPPPQLFSTRQPDVPVPSSPFRLFRI
PYLPLGRIIDFMDPDALISLSFCSRKSHSVIKTHRKAPFNGRLCVSGYDNNLSFRTFQNR
NCLLSVSSSYAYITSKERKEMEHVRMNWMYVGVYRSNGNLVLRWYGSTTGGLKETTHYVT
GLFNIDVSEVCVFKDAIKMIKWVNSSQKTPLKKMVYMDWGVISSEEMIYILRNCTTLSEI
CILSKSPPNFRFSKKFRNIDCLDICYGQWVTIKNLLTMDGIVINLKRSTLTNNDLNVFLK
HWLSGGCPRLKLFRARTGSVDIFRVLAGLLHKAVFVEDRRDYTSPFGHKWLLWDGYDIRR
ADGVTATVHHHPPDTVVIAVWPETTDNYN
>CRE13227
MTFLFSLFRFLSWIISVLFQTFKSFFISNIPLPPPHFPLLHVPYLPLRRIIDFMEPKTLV
SLSFCSQKSHSVIKTQRRAPFNGRLCVSEFHSNLSFCTFQNRDCVLSVCNSLFFPNSERS
NYIKMNGQYVPVEVHRSDGNLVSYWGNTSDGLKEITNYVTDLLNIDVSEIRASKESFHLI
EWVNRRQKTPLKKVVYMDWGVIPSKDEMIYILRDCTTLSEIDIRSDDPPNFRFSGNFRKI
DCLDICHGQWVTIDNLLTMDGIVINLKKSTLTNNDLNVFLKHWLSGGCPRLKLFCARIGS
VDIFRVLAGLLHNVVRVENRRDYNSPFGHKWTLWKGYDIKRADGVTATVSYQPPGGFVVA
VWPETIHNYN
>CRE13247
MAFLFALFLSWIISVFFEAIESFLIPNIPLLPPHFPPSQTVSIRQPDVPIPSSPFPLFLV
PYVPLRRIIDFMEPDSLVSLSFCSQKSHSVIKTQRRALFDGRLSVSEFDSNLSFHTFRNR
NCVFSVRDCSYFSTSERINYVKMNRRYVPVETQRSDGNLVSYWSDTTDGLKTITDYVTNL
FNIDVSEVCVFKDAIKMIKWVNWRQKEPLKKVVDMNWGVIPSEEMIYILKKCTTLSEISI
HSKAPPNFRISGSFRSIDYLDIWYGSWVTIENLLTMDGIDISLGHSNLSNSDLNVFLKHW
LAGGCPRLKFFYAAIHSVNILQVLAGLIHNAVFVENRRDFTSPFGHQWTFWDGYDIQRSD
GVTATVDYQPPRTLVIAVWPETTHNYN
>CRE13250
MEIQRELKTPCFSLLHLPFVAMKHVLQCMDSTDLLRTAFVSKRMGRYTKLATARIKLIEI
EFTNNRSTINLLDFGCLVESYKDKDIMREKKNENDRNYSLMPWINMRNGSILENTAKISN
LIRNTFECSNIDLVIAEDVLPKKTEEILEMFQQYRELTYKPRSITTTALNKIMDSANLQH
FLNIAAEIPKDFNHKNKFKFDNAQYQDATWIKLEDILNMENVRGVQLVRNNFTQSQVNTL
LKRWLASDIDMFYWFILELNDGIEITEVLDELLTFKFRRDAMTIDFTLAKTTSSFRERQI
LVICRFERYMVLTGWRTDKVITECGEDIYERDDIYDNAYNILKLLKRKQEIDTELEKNDL
ELATRRRLVEDVKKLVAELEEMHVIFENEQAFVI
>CRE13283
MEPEKEEHLEKKPEEKFNLMSLPFVAFRKVMYQAEFFTILNLSLVSKRSHAQVRSCALQV
TDVELNLKKSFSNELNVMFKGEKYSWGVIETVNANNAGVFVNPRNDMRFKPICSRILGIL
HKKSVDTFRFDRSITLEDINEYWDMIEEAKNIYIASDMLTRPEMDMVLEKFQKVNSLFVD
PALPLFYQGFTNRKFEILYLEGPNAITLPDFMKIDTDILLMQVSRFENWELNIFLKKWME
LPKTPGKLDPRVIRIFNSSGDISMLQDIKTYPWDPRHRSEYYVIYLDNGVMAIDCSKGFD
LVRGDGRIATVLIRETSFDFLVWEHQFHDVPRNAILC
>CRE13286
MAVPPNTKPIPILKLPFIPLNYIIQHFYPLTLLDLSLLSKKCRYIIKSTNLVKYDMGLSF
QVDEYLIRFQRKDTLKFFFSINILRERNKYLQTEMRPYSNNGNEVSIEFAKFWVNYVCDL
FRTKFNLLFLDSNASIDQMSAVGEWTKSLISECWFCHVAGDDANSESISRFFEITNFPIR
FLVFDLRHEYEIAPINCGVLNAQEVLIYSKTSKNPVNWFTVEQMMRTNCSKMILGACTFD
ETDLNHFIKGWINGSNSKMEVFITVVKTIDFGLVFDGIEVDVRDPMLVRPFYSSMLTHPL
EFLIIGGFDIRRNDGTVASIQPGAEFAGPRVMNYFTMVVWPQGSS
>CRE13299
MEPIFPLLRLPENVIIEVIKNLAVDPLFDFSLISTKTKNIVASLGIEASDVRIIICRVVV
VTVAGRYFSMDRTFYYDSVDRDALIHLDSNQLISAYSRGIYDRRTVRSSTPLFSFNNWLD
HIKTVFCYNKPPNVVFSAGSRQFEMESLKNVIKSVNELVVNGYNTEFRNRELLEHFKNVN
KLTLGRNLFEEACEVQKYFIQNFKSIRFCDDVSLDDMLLVNSERVDFSCTISQKQFNQFL
KHWIRGSNPRLQNMNLSTNLHDGKVYLKGIRCIEMSEELKKEIRQKHGIFDIDMVKIRRK
EGTTAVIATVDYGPLLFVRFYVLY
>CRE13326
MSSEFPLFRLPLIVLNHGLKLMTPFEILSLSLCSKRCKTVCQSLRNQLKCKEKAVKFQLK
CSKKREIQLEFNYYPNTRWIFESEKFMATKVNRETIIDKLYSIFQKKSSDNHKFSETTYG
VHIPNWIPIEHSLEAIRDHIAGEKKLRPIIQGYIEKGYIVIIGYIESKGTVNLRAHRGAI
IMGIPDGVLTIRSEETIEGPDGLSHRIKYSISREDGTIAEFLVENNKYLYIKMRDNTDIA
LSTFITKTKTMI
>CRE13337
MSAEVYRILWETKQYDIVHSLPPSLHRRLFSLTLCPLATTRIDNSFRMEPIFPLLRLPEN
VILEVIKNLCASRWLEFSLISTKTKNLVASLGIKADDVRINISHDVGITMFCRYFNTRLT
FYNDSVDQAALIHLDSNQPISAYSFSGRRTVQSSIPFSFNNWLDHIKTVFCYNKPPNVVF
WTGNERFEMDSLKNTIKSVNQLHVSGGNTEFRSREILEHFKNANELSLTTNPFEEACEVQ
KYFIRNCNSLIFRDFVSLDDMLLVNSKKVEFSRFMSQKQFNQYLKHWIRGSNPRLQCMTL
PINKIDSVNGEVYLKGINCIEMSEKSKKEIRQKHGISDIKMVKIRRKEGTTAVIATKNCA
NFFYVRFYVLY
>CRE13339
MSAEYSGKPNNTTFSIHCLLAYTVDYSLLTSAQSASRIDNSFRMEPTFPLLRLPENVILE
VIKNLCASRLLKFSLISTKTKNIVASLGIEADYVCINIYLDVDITMFCRYFNTRLTFYND
SVDQAALIHLDSNQPISAYSFSRRRTVQSSIPFSFKNWLDHINTVFCYNKPPNVVFFPGN
ERFEMGALKNAIKSLNQLVLAGERTEFRSREILKHFKNANELILRRNPFEEACEVQKYFI
QNCNNLVFRDFVSLDDMLLVNSKKVEFSRLMSQKQFNQFLKHWIRGSNPRLQYMNLSIDR
TNLDDGKVYLKGIRCIEMSEELKKEIRQKHGISDIEMVKIRRKEGTTAVIATKDYGTFLY
VRFYVLY
>CRE13340
MEPTFPLFRLPENVIIEVIKNWWINELFDFSLISTKTKNIVASLGIEADYVRIHISLDVD
ITVYYGLCITSLVFYNDLVDQDALIHLDSNQPISAYYHYKNRTIRSSAPFSFNNWVDHIR
TVFCYSKPPNVVFWTGNRKFEMESLKNTIKSVNQLYVSGDNTQSRSREILEHFKNANELS
LPTNPFEEACEVQKYFIQNCNSLIFRDFVSLDNMLLVNSEKVEFSRLMSQKQFNQFLKHW
IRGSNPRLQCMTLPINKIDSVNGEVYLKGINCIEMSEQSKKEIRQKHGISDIEMVQIRRN
DGTTAVITTKYWVASNHIRFNVL
>CRE13348
MSEHRGFSLFSLPQSVLKEVVLSFDVISRLNVSLCSKKSKSIAGSCKMPHLKVSMWLYES
SKITLKVTQVNQYPELETSHILNVIPTDNKEDIRKEIQTSEFAWEFYHDPSVNLTEIICN
RILEFYGLSSLKSVVFQKDVEQSDFDKFPVLLPDAGTISIQKKEITQKDLDTLFKNHDNV
QSFFLRHPYPQGYKTWKARNLWLNGGLPKIESLLEMDYEKLVCRRSFYKTSEINRFLKHW
LQSTNGGNHKYLKQEIRLCNVKNDSNMLEDLPVTPWNPKQRGQFVHFRNPYFDAAIDCSK
GFDLLRDDGVLATVMPSDDAFTFNIWNERFPDIPKEDFPPNSVFY
>CRE13350
MSEHRRFPLFSLPQLVLKEVVLSFDVISRLNASLCSKKSKSIAASCKMPHLEVSMCLYES
SKNTMKVTQVNRYPELETSHILNVIPTDSKEDIRKVTQTSEFAWEFYHDPSVNLTAIICN
RLLELYGLSSLKSVIFQKDVEQSDFDKFPVLLPNAERISIQKKEITQKDLDILFMNHDNV
QSFCLRHPYPQGYKTWKARNLWLKGGLPKIESLLEMDYEKLVCRQSFYKTSEINRFLKHW
LQSTNCGNHRYFKREIRLFRVENDSNMLEDLPVTPWNPKQRGQFFHFRNPYFNAAIDCSK
GFDLLRDDGVLATVMPSDDAFTFNIWNERFPDIPKKDFYSESCIFPNLVHY
>CRE13351
MTETRGFPLFSLPYVALKDVVLSLDIFSRLNLSSCSKKSKSIAGSYKMSTLEIESINFCE
NSEHIVKISEIYSSPEPKITHTLNIIPSNIEANYGKIIEISGFEWKLHHNSPMNLIAKFS
VFYKVPQSKSVGFNRDVEKSDINDETIVLFNTRKLGIQKEKLTTEELNLIFSKLHDIQVF
SIWSEIPEDYDNYEIWKAKEIRLRDPPRTSEDLLRMDCEKLICNGPKFKTSDLNLFLKKW
MQLTLKKEKTYLKREIAVFRVETDSNLYEDLPITPWNPNQRGQYFQGHCQYFHNFSIDCS
QGFDLFRDDGVLATVIFDHNAFKFYIWHERFPVVTDTRPCY
>CRE13378
MAVPPNTKPIPILKLPFIPLNYIIQHFNPLAILDFSLLSRKCRYIIKSTNLEKYDMGLSF
HSDQYLIRFQRKDIFLFYFSVDMLRARNKYLQTKISPFTNNGNEVSIEFAKFWVNYVCDL
FRTKFNWLFLNSNASIEHMSAVAEWTKSLISECWCCYFAGDDANSESITRFFEIANFPIR
FLVFDLKHEYEIAPINFGVLNAEEVRIFTKTSKNPVNWFTVEQMMRTNCSKMILGACTFD
ENDLNQFIKGWINGNNSKMEVFITVVKTIDFVLVFDGIEVDVRDPMLVRPFYSSMLTHPL
EFLIVGGLDIRRNDGTVASIQRGLEFAGPRIMHYFTMVVWPQGSS
>CRE13387
MPPPNLLEVPELPLQMIIDYLTPAATVNFALSNEKIREFIETINLNLETISLKITEKRCT
ITLVFFYSEKSLVWKFVSTPSNDRPRPNLKIKVCENPLDFCIKAVNWLTKLTRFPVTSVT
IEGPDFQGTRELLEWEAIRECERLTMSLIDEMSGNLDDFKDLEYIDLVGCDWMTPEILES
CQAKTISLFSVNWTLEQIIQIIRNWLENTENRKLEYLSVAFKDSRDDALTIIDAFNTKPW
DRMMRHPTYPRRNTGVPLDLSGARDIERSDGLLASILVDSDGVDFVVWHDRFPVQEEL
>CRE13397
MEPTFPLLRLPENVIIEVIKNLAIDSLFDFSLISTKTKNIVASLGIEASGVRIIISRVVL
VIVYGRYFSMNRSFYHGSVYQDALIHLDSNQLISAYSRSIYDRRTVRSSTPLFSFNNWLD
HIKTVFCYNKPPNVEFSAGNRQFEMESLKNVIKSVNELVVNGYNTEFRNRELLEHFKNVN
KLTLGRNLFGEACEVQKYLIQNFKSIRFCDDVSLDDMLLVNSRRVDFSCTISQKQFNQFL
KHWIRGSNPRLQYMNLSTNLVDGKVYLKGIRCIEMSEELKKEIRQKYESSDIEMVQIRRK
EGTTAVIATKHLGPFLCVRFYVLY
>CRE13405
MEPIFPLFRLPENVILEVIKNFGMNKLFEFSLISTKTKNIVASSGITAHAVRITISRDVD
VTVYYGPCIVRLSFYNDSVDALIHLDSNQPISAHFFYERRTVRPSTPFSFNNWLDQIKTV
FCYNEPPTVVFWTGNERFEMESLKNVIKSVNQLYVCEDNIEFRSREILEHFKNANKLILD
RNPFEEACEVQKFFIQNFISIGFHEDVSLDDMLLVNSKRVEFSRPISEKQFIRFLKHWIR
GSNPRLQYMNLFIDTTNLDNGKVYLKGIRCIEMSEESKKEIRQKHGISDIEMVKIRREEG
TTAVIATVDYGTFLYVRFYVLY
>CRE13407
MEPIFPLLRLPENVILKVIKNWSMVPLLEFSLISSKTKNIAASLGIEADDVCITISRVVD
VTVYCRYFAMSLTFYNDSVDQDALIHLDSNQPISAYSVYERRTVRSSTPFSFNNWLDHIK
TVFCYSKPPRLFFFPGNEQFEMKSLKNVIKSVNQLYVSGENTEFRGREFLEHFKNPNELT
LGRNLFGEACEVQKYLIRNYRSIRFEDDVSLDDMLLVNSERVDFSCTISQKQFNQFLKHW
IRGSNPRLQYMNLSIDTTDLVNGIVYLKGIRCIEMSEDIR
>CRE13539
MAKNVVSPLRLLKLPEKVIHEVLCNLEINEAISFSLCSQKTKNLFHSLKQYKVENLKMRI
CTEVRIHGIFNGMDCYFVFNKNPIPQIGRSYVKDMRQSEMLYLCMNITKFEWRNRGFDVG
DWIKHLLFIFNQASLIELYIASNSVVWSLDSLCRTIQGIETYKLFFAFLVPDYNFRSIMD
TVRNFRAIVLRRNPFENKLDLQKVLMQNLDSIKCHRLDLDDVLICNSLIIFCIVPNIKQK
GLNRLLKLFIFGAMPRLKHLRFVYMNRFSGPLQEETVMKGITYTVQEPNVIRTFRESPAS
EEINIRGGFDFQRADGTKATVILLDGDAKSFDIFVWD
>CRE13576
MPLLLEMPDLVMRRILEESDYVSIQSLRKTCHHLRNFIEDVKPESTMSKIDVRASTDFIR
SSVSFDGQQFTIDYRNHENGCLVQWSQTNKKVLENSDFLNVALRDIEFILESKNSTVMDF
IIVDRWQQDFQSAQKFLKGFRKILEQRTSLVRAKSFNMTSNTPDETLQILPFMDADYLKQ
ITIEHPDNDPKTDFKLAELMEFKQWKQAETLYLFNISLDIPVKNYIHFKKIFVDIWDVSI
DLVIELKESFSTLSHLDHFEIHFHRCDAQNPFVNKFGPPYQDENRAKEPRERWFFSIPGD
PDMIHSIIFYKKVIIFNRFEINRANEEEDDEYNDVDTLPNDAIIL
>CRE13622
MSAEYPTEKCLLTMPDVVMNKLLGKLDFPAVQCLRKTCLTLRNFIDDVKPNSALIILEIK
VEPNCITSLYYLEDFVEIDENLIRIKYCKTPEGCSVEWDKRDYRQQKKLLESENFVDAAS
KDIISVLANQKSVMESLNVEAVSPPDDILEEHKELLHQVTDQFLSNLESYLASKPKRLSV
KTFETNVGDETQILHLLPHIDVGDLTIWNPNRYSDEVLNIQELIKLEQWKKLDSLHISGF
SVDLRIEDLVHLKWCNVQYETVNSDMIEELKEAFRTSSHFESFRIICKPDIQQFMDPRYG
GPHIVSQRYNVTNSWFFSVSTPERVLKVSFSRSQVLFQFDVLGNVPEGATIN
>CRE13704
MSETPSISIYESLFAQSDETDAILVVEGKKMHVNKTVLSFHSDYFKTLFNGEFKEKSMPE
IPIEDVNFEDFAATLSLLFPSPIKPTDENVERLLEIADRFLIPSAKDSLKLFMKLCKMEK
MNKIRIQRPKRLHTHIPVRIADKNKFMDSPIDLAAFVLYNLRMWESAERTHYSGEIPDKT
SYEKYEKLCKAMGKEAISYEEYKYWFHMYYKQRERDDLPIPDIRGCILSDVINGKTAEKS
MNDLSEAFKNHKIDKEDHGYWYKRFENGHLFSQVTFSNLPENVVSEIAEKCDLMSYLQLR
KVSNGLRSILDHSKPPLTHFSFEFEENQISLNLNNEVPVIFTDLNDLDPPSHFPGHFYKF
KDNDYAKVAFNYLEMVLKNRKLQLNHFGVVFPKEKHNKSNQMLRDLLSSLSHKIHAKHFV
IRFQNDEDLITMLKCIKPGTLKSLSLGAYIEDDGELPELPSIASIDILVEMEQWKQAKYL
RILLFLDTSIEHFFHFKAFDIYIISLSIEDALNLAHALSNNSDFNSCRIEVERYDQEAVK
NALRIDQDNLTELFPNLYIQFDISEIVIRNVDSPLMFHFH
>CRE13774
MPPLPLLRLPQLVLCEIFKSFNIGEKIKLSFCSKKLSTQINNAQFYSQKVIVDLDILNQN
IRVHSENNKDSFEIYTYPGSWNSHNSNTHQYPIAGCSAPVITTPTGIKIFWKNYPEGFLS
VIQYLLKIFYCKISTTIDHHNSDIYQPVISELFHLQLEFKKITISLDGSEQRNLLWNKIA
SNLRLVEELRIISVENPHVRPVVTYWPEKISVTSFYWFQSLLASTCTRITLDWLHLDNTD
LDEILRKWKAGGFPNLEHLKIHGQGIKDIGATILEMHLWELAGMVIEADDGSKNATIRID
TGSVEMSVTSFQ
>CRE13775
MSSPFPLLRLPGVVLCDVFRSLSIGEKFKLSICSKKISTQINNCRLYSQKVIVDLSCLSH
KIRVHSENNRDTFEISIYSDSWKSHNSNTQQFSIACCSVKVIPIPKGITTLWKNHREGFL
SVIQLLLKVFQCKISINISYYNSDLYQPTIAMLFDLRMEFKTIIFELKGSEDRILLWNQI
SNKLELVEDLSIFSSFDPGFTPVFASWPQKISIESSVWFSLESLLACTCITITHRRSHMG
NKDLDVILKNWKAGGLPNLKCLRLDSLMITDDGGHILGTTFRELNGMVIQTDDGSKKATI
KTYAQSIEMSVTPIT
>CRE13776
MPPLPLLRLPQLVLFEVFKSLSIGEKIKLSFCSKKIFTQINNARLYSQKVIVDLDCLYHN
IRVYSENSKERLHIFNCSDTGTNIAPDWQPYRIEGRTVPVIFCFNSIQIFWKNHQEGFLS
VVRYLLKIFQCKISTDISDLYQPMISELFDLQLEFKTLTIRPNDQNLLWNQIFSKFGLVE
DLNILHIVGPDVRPVFTTWPQKIEIMSSDWFTLEYLLACTCTNITLRGSHLGNKDLDLIL
KNWKTEGFPNLKWTDGMVIQTDDGSKKATIEIGSSLNSHRIKISISASE
>CRE13777
MPPFPLLRLPRLVLFDVFKSLNIGEKIKLSICSKKLSTQINNARLYSQKVIVDLDCINYK
IRVHSENKKDTFEISIYSDSWRSHNSNDQQFSIAGCTIRVIPIPTRIKTFWKNYREGYLS
AIQHLLKMFQCKISTDIENRELLWNQISSSLESVEDLNISTTVNAGFKPVFTSWSQKIYI
SDSYWLTLESLLACTCTTIRLEESRLGNKDLDVILRNWKVGGFPNLEYLKIHGESITNNR
TKILGMNLEELNGSGIQTDDGSKKAIIITDYGSIEMSVISFGNPRHTLRGIYFTIRIY
>CRE13778
MSFPFPLLRLPRLVLCEVFKSLNIGEKIKLSICSKKVSTQINYCRLYSQKVHVHLDMYSN
KIEVSENGEDKFKIFNWSVSVIKTNRQQYQIEGRTVSVISYNKGINAFWENDQKGFLSVL
RYLSKIFQCKFLISDNYKYDSYEKTISELFDLQVEFKILTICLNGSKDENLLWNLISSNF
GLVEDLRISSSFNSGFRPVFTSWPQKIYIMSSAWFTPKYLLTCTTCTTISLEGSLLENND
LDETLWKWQTGGFPNLEFMKILSHNITNNGTTILGMKLRELNRLVIQTNDGSKKATIKTG
YGRIEMSVTPF
>CRE13779
MPPLPLLRLPQLILREVFKSFSIIEKIKLSLCSKKTSQINISRSHSQKVILVLDILKQNI
RVLSENNKDIFEIFTYPDSGIGQNSNISRGVQIFSKNHQEGFLSVTRNVLKMFQCKVTTN
VSCHNCDLYQPMVSILLDPHVEFKKLTISLKRSEDELLFNQISNKFELVEDLELSSILKP
DFIPVFNSWPQKIGIINSAWFTLDHLLACTCTTIKLGKSHLGNKDLEVILRKWKTGGFPN
LEYLHIDRDYISNNKTTIWRLNQLELGGKVIQTNDGRKKATINTGNGRIEVYITPVE
>CRE13780
MSSSFPLLRLPQLVLCEIFKSLSIEEKFKLSLCSKKISIQINNARLYSQKVIVGLDMLNH
GIRVCSENYRDSFEISIYPDFWKRHNSNTQQFSIACCAFLSAIEHLLKMFYCKISTTISH
HNSELYQPTISMLFDLQVEFKMLFIELNGSEDRILLWNQISKKLELIEDLVFSSGLDSGF
SPLFTSWPQNITIFSSVVFTLESLLECNCTRIILQWSHLGNKDLEVILKNWKTGKLPNLE
FLRVDSRNITSTGATILGMNLSELDGTDIQTDDGSKTATINTGHQMFFEMSI
>CRE13782
MSSSFSLLRLPRLVLCEIFKSLNIEEKINLFLCSWKISTQINNARLYSQKVIVDLDCLCH
NIRVCSENYRDSFEISIYPDFWKRHNSNTQQFSIECRGFLSVIEHLFNANFQLLLVTMIV
IYIDQQFQCCLIWNSRSSLLNLMNQKIESYCGTRYLKNLN
>CRE13783
MSSSFPLLRLPRLVLFNVFKSLSIGEKIQLSLCSKRTSAQFNNARLYSQKVHVHLDMTIE
RIQVYPEDFKDCFQIGIHVDREIDNPTIQFFGRRIVPMYKTIKTYWKNLGEGFLWVTRHL
LKMFHCEISTGKDCWRTDFFKPIISELFELQVKFKTLTIRLNGKRMNTCSGTKYPINLDC
PVFTSWPQKITIMNSDWFTLETLLTCPCSFINLENSTLKHKDLNEILRKWKSGGFPNLDL
LKIHTLRFRDYREDILGMDWMELSVMVIQTDDGSKKATFKTDHQSIEMSVSPFE
>CRE13784
MSSPMSSPFHLLRLPRLVLCEVFKSLSIGEKMKLSFCSKKISIQIYNARLYSQKVIVDLD
WPGHKIEVYSENYRDSFEIPVYPNFWKRHNSNTQQFSIACCAFLSAIEHLLKMFQCKFST
HIRLNNSDLYRPAISMLFDLQVEFKRISIRHNGSENENLLFNQISSNFRLVEYVSIYSVY
DHSFRPVFTSWPQNITIWSSDWFTLEYLLACTCSRITLWNSLLGNKDTDVILKNWKAGGF
SNLEYLCIESQNITNSGELILGMNLRELDGKAIQTDDGLKKATIKTYPESIEISVTPFE
>CRE13786
MPALPILKLPIIVLMKILKTIDIEDVIPISLCSRKMYHLVKNFRDKSIPLKLRLDGGNPN
VPVQVLRPDGFGLQVEVVEGTSGNLEQVNVNGHLVPIYRAGEELDWKTYWDDKEEGIHSV
VEYLSDLFGVKKTIKVTLNHYSEVWLLSYIEKRQGNDYELELQPDLSEEDCHFILQNYHP
KIVWILWLNPGNFPISQYLESVEFLYSVWKLSITLDDVLNTNCVELVLQHNEFTESEIKR
ILQHWTIGAFKRLKFLSLYVKDLNLEHVLGDLDGLTLTRMTGKREYK
>CRE13789
MPPVLFLQFPQVVLTEIFKFIEFEDLFPLALCSRKSFNIVKTYQDKKSSLQLHITQKYIK
IQMGYVDNFKFFVLSPASENSKNVNINGNRIRMELHKTYGFYITYWDDEIKGIKSIFEYL
SELFSIKNIKNPTEITVTGRDTVWLMDFIEERQDGGNYKLIIDNCNYQLTNYDYRFIIEH
AFPKIIETNEIPAGLQLIEFRKSIDILIIRGRSWIEVDNLISLNCTELVISPYGCEAYII
TGLIYHWMAGDLSKLKFFQAPTRNLNLARFFGENIGSAKLELMTEKREYR
>CRE13854
MAFIFALLFCWIISVFFEAIESFLIPNIPLPPLHFPPSQTVSIRQPDVSVPTPPFLLLHI
PYLPLGRIIDFMEPKTLVSLSFCSQKTHSVIKTQRRAPFAGRLCVSELDSNLSFRTFGNN
NCVLSVRDCSYFSSSERSDYVIIKGQYVPVEVYRSKGNLVSYWYNTTDGLKTITDYVTDL
FNIDVSEVCVSKDAINLIEWAIRRQKTPLDCLQRYIIRRRTDLYFEGLSLFSSNTNQLIC
STQFPFLGKLTKNRFLIYLAWTMGYN
>CRE13903
MEEDSWKPWKDEKTAMTQFFIISLNAFMGALGLLITLYNYYNDKKTAEKLLIETANPKSD
TQANDKPFKVMDLPLVAFRHVADFWDPNEQYQLSKLSKKSKEIIKSAIKKRPSQLILAVP
SRIVLAYSDTESFYFGVPHYQYPLTNEYIPVDHPRFSPEFPDRCFQMVNDLKDLFDSQFK
RFAFFPKSLSWEDLYRIVDWINLDESLPNIPAITMNKMKNNGMFLKILLENLEKNVQAFT
IRKMERSLKSMKIHHNFEIEDLYVESTQSLDINAFTSLKFSRAYLRGVDIQSEEINEILM
SWKMGRFGDKMELFYAEDLAVMDLRIILLGLEAELRDPRTTKRSTILADGTPGWLCGGID
VTGVNGKTATIWLYSYQSTNEDDPIPEECIQKYENAQRNWNRIAGDDGDPVRDAIFVDTH
LTITFE
>CRE13907
MEENSTKPTEASEMTMFDIIITCLGAILYVSCLACTLYTVCNEKKEKEEETPWDILCRLD
IGKPFKVMELPLVALRNVADFWNPNEQYQLSKVSKKSKTLIKSVIRKRPSHLILAPPLKV
ILVYPDIEKFNFNVPVYSNRVVVPGDHPRFSPGFPDNCFQMVDCLKDLFDSEFRRIHFFP
NYLSWEDLYRIVNWINRDENLPIIPVVTMDTIKDNGMFFKILMENLEKNVQSFTIWGMER
DQESMKIRHNFEIEDVIVETTESIDINAFTSLKFSRAYLYNVDIQSEEINEILMSWKMGR
FGEKMESITVDNMELIDLRIMLIGLEAELRDPRTTKRKKRLPDGTPGWLYGGIDVKGVNE
KTATIWLYSYQTANEDDPIPEGMIQKYERSQGNLNQIAWDDEDPVRDAIITITFE
>CRE13970
MSSSLSQFFPLFSLPCLAMEEVLRHLTPIELLCISMINKSYLRRTVRRITRRNPLDLRVY
FTPTKKLFCFFPNGLKPEAIDLSVPTPDYTDPSGGYRHFLNLVTDRFHIKSIFFHIDDSS
DFRVMGMMKEAVLRGLQLGGLLIRARELPFSVAYFLSKCTREATLQLYSPQSRSLLVHNF
STSPLQWIRVREGAGVRLSTLMSMMHCRRVEVSRVFIEGDKLNRVIRRWMRQPDYRLEEM
ELRFDLHRLDTNWKIMEGIEEAVRMDDNCYSIQRSDGVKATVFFTEQLFLMKVYGN
>CRE13977
MSPLPLLRLPFLPLKNIIQNWNIYEICEFAKVSKRTRNIAKVATRKSVKITLYSGESFVI
DTFFTEKGFIVPWNHRPETWRLELKDVSERDNTESEDLDEYDRHHTLNLFSDNPLLLFLE
TLEFLFNVFDCSIHSVYWNGWKSEDMRQVIDWMNGCDKLTTIRNVRFMLNVNNQMTLALF
LGTYQKKLGRLILCSDSGGEIFRGMIPVKYSNLLEIERIDDNSCVKWVNLPNLTSMNCKT
AFLGVSLLSNQDLNVFLKSWKEGRSNSILEALRVFIPGQEDWRTVLNGLGAVVRHPTQVA
RCYLEEFWFYGGVDIQRVDGTIGTVMWTHYQGRSDQEMIPKNIIEEFEKTKQEWVGTDSD
VVFEERGDMIQVSNEEEIIEQHIPENCFNFSFVVWK
>CRE13979
MSPLPLLRLPFLPLQHIIQTWNIYEICQFAKVSKRTKNLVKLAVKNTAYIILNNLENFQI
QTTISGSGGMSLWDTWLFKMKDPSERDNTESEAYNENNRTHTFTLTSDNPLLLFIETLKI
LFEVFDCSIHSVYWNSWNSEDMRQVIDWMNGCDKLAKVENVRFMLNVNNQMTLALFLGTF
QKKLGRLFLHGAVPPQGNTDLTPLNFSIEMERFSNFGSARWANLPILMSMNTCKSVDLGI
SLLTNQDINVFLRSWKEGRSNSILEDLNAAVPDQEDWKTILNGLGAVVRHPTQVTRCLKQ
YHWYYGGVDIQRVDGKIGTVMWTHYFGYNEKEEIPKNIIEAFEKTKQEWVGNDSDVVFEE
RGNEIEVSDEEKLLTNTIDDVYWHSKQRILIWRRVACGYGKQCHRLEGITRTLMSAMSPL
PLLRLPFLPLQNIIQNWNIYEIYHFAKVSKRTKSIARSAVRKPVDISLTNGECFLIKTSF
AGNSGIVPRGPETWLFELRDISERDKTESDVYNENHVYHTLNLFSDNPLLRFLETLQLLF
EVFDCSIHSVYWSSWKSEDMRQVIDWMNGCDKLTKIKNVNFSLNANNQWTLAFFLGRFQK
KIGRVIMHSDVSDIAPVRFSMPLEIERFDYFGSAKWVNLPILMSMNTCKRLYLGVSLLSN
QDLNAFLRSWKEGRSNPILEDLRVFIPGQEDWRTVLNGLGAVVRHPTRVARCCIEIFWFY
GGVDIQRVDGTIGTVMWTHYLGKKEHEKIPKNVIEAFEKTNEEWTGTDSDVVFEERGNVI
QVSDEEKIIKEYLPTQCFDFTFVVWK
>CRE13980
MSPLPLLRLPFLPLQNIIQNWNIYEIYHFAKVSKRTKSVARAAVRKPLDISLTNIECFLI
KTSFAGNSGIDHRGPETWLFELRDISKRDNTESDVYNENHVYHTLNLFSDNPLLLFLETL
QLLFEVFDCSIHMVYWNSWNSEDMREVIDWMNGNDKLTRIETIQFNLNTNNQWALALFLE
TFQKKLGRLILYSEVSDIAPVNFSIEMERFSDFGSARWVNLPILMSMNTCKKLYLGVSLL
SNQDLNVFLRSWKEGKSNSILETLRVFVPGQEDWKTVLNGLGAVVRHPTQVTRCYIEKVW
FYGGVDIQRVDGTIGTVMWTHYLERDKHEKIPKNLFEAFEKTKQEWVGTDSDVVFEEKGN
EIEVSDEEKVIKEYLPENCFDFTFVVWK
>CRE13981
MSPLPLLRLPFLPLQNIIQNWNIYEICEFAKVSKRTKNIAKVATRKVVNITLYSYESFVI
DTFFTEKGIIVPWNHCPQGWRFELKDISERDNTESEAYNENNRTHTFTLTSDNPLLLFLE
TLQLLFEVFDCSIHSVYWNSWKTEDMRQVIDWMNSFEKVSAIEKVQIVLNKDSLIKFSIF
LETFQKKLVRFIIFSDRRGETLIDEIPVKYSNLLEIERIDDHSRAKWVNLSNLLSMNCKT
PNLGVSLLSNQDLNVFLRSWKEGRSNSILEALRVYVPEPEDWKTVLNGLGAVVRHPTQVT
RRYIEKVWFYGGVDIQRVDGTIGTVMWTHYLGRDKHEKIPKNLLEAFEKTKQEWVGTDSD
VVFEERGNEIQVSDEEKVIEQYIPTQNCFNFSFVVWK
>CRE13982
MSPLHLLRLPLLPLQHIIQTWNIYEICQFAKVSKRTKNLVKLAVKKTAYIILNNLENFQI
ETTISESGSMSLWDTWLFKMKDVSESDNTESEAYNENNRTHTFTLVSENPLLRFLETLKF
LFEVFDCSIHSVYWNSWNSEDMRQVIDWMNGCDKLTKVENVRFCLNVNNQMTLALFLGTF
QKKLGRLFLHGDVPPQGNTDLTPLNFSIEMERFSNFGSARWVNLPILMSMNTCKSVDLGV
SLLTNQDLNVFLRSWKEGRSNSILEDLNAAVPGQEDWKTVLNGLRAVVRHPTQVTRCLKQ
YHWYYGGVDIQRVDGKIGTVMWTHYFGKNEHEEIPKNIIEVFEKTKQEWVGTDSDVVFEE
RGNEIEVSDEEEIIEQHLPENCFNFTFVVWK
>CRE13983
MSPLPLLRLPFLPLQNIIQNWNIYEIYHFAKVSKRTKGVIRSAVRKSLDISLTNGERFSI
YTLFKDNVIVPRRPETWVFELRDISERDNTEPDVYNEKNVYHILNLFSDNPLLLFLETLQ
LLFEVFDCSIHSVYWNSWKTEDMRQVIDWMNSFEKVSAIEKVQIVLNKDSLIKFSIFLET
FQKKLVRFTIFSDMTISTGKQRVEPMTSNVLMVVPTQRPFLILKLPLLIFDAITKIWNPF
ELYNFSKISKKTKSLAKSISKRPFSLSLIDWAPFEVWLEFGTKDSDRWMFRPTSIQSEDK
YLIENQIHRYFRFYSANPFEKSVEVLEQLMDIFNTPLYGLYLESKTGRNVVDYLLRYANE
LPQESYQTLHLSCSKLEDIHHLLETNKKKVDSLSVEIYNAEDPKLKQLSLSRQLYNELRI
SNLQMESSYLLTALDVIEVNLFNSELTNQYLNSFLKNLIAGKSNSRLKKAFIRTHDVINL
REILDGIPFVKRDPRTTKRCIEIEYFLGKELSWIFGGYDIQLNDGRTATLQWHKFLRESE
NSTVPLRWIQKYEDVNEMEDNVDPEADENEYHEVEDGEETGRFTCSSYLKSLTISVW
>CRE13984
MSPLPLLRLPFLPLQNIIQNWNIYEIYHFAKVSKRTKSVARSAVRKPLDISLTNGECFLI
KTSFAGNSGIVPRGPETWLFELRDISERDNTESDVYNENHVYHTLNLFSDNPLLLFLETL
ELLFEMFNCSITINWIGWKIEDMRQVIDWMNGCDKLTKVENVHFSLNINNQMTLALFLET
FQKKLGRLILYSKVSDIAPVKFSMEIERFSYFGSARWVNLPILMSMNTCKRLYLGVSLLT
NQDLNVFLRNWKEGKSNSILEVLHVYVPDQEDWKTILNGLGAVVRHPTQVTRCYINTLWY
YGGVDIQRVDGKIGTVMWTHYVGSNEHEKIPKNIIEEFERTKQEWVGTDNDVVFEKKGNE
IQVSNEEKIIKEYLPENCFNFSFVVWK
>CRE14026
MTGVFRLLRLPWIVRNIIFRQFEFYDLFNISLCSKKCKTYVSSLKLLKSLKMRIRRVDGL
GSPLWGIDLIDKPYNCIWRMDFEKRVESKTKNEYGHRTVDGINMRIRQDGNNFFVVEYGR
KMKSIISRRNCSPPLTVSSPQFLGLQLSSPPSSCLLSLSSPTLSRRHRHNDIPPPRGLFD
LALNRHGANLWIY
>CRE14090
MSLPLCQFPLLIHVEIFKHLELESIFMLSLCSENTKRLIQRIRLKSKKLRYTVEDDQVSV
LGGFTDDERDLKLIATMKCVTSISRKKTISVKLGGEPIKCRFERSSHTLKHLEPENKNVI
ELLKNHIDSLFHSKPIIQLKLHSPDSLSTSNSRPPASSVVLLPPQSSSCLLSRPPASSVV
LLPPQSSSCLLSRPPASSASGPIPSPLILIFFLPSLTL
>CRE14093
MTIPFNRFPLLVQIEILSQLGFQDIFLLSLTSEKMRNLIQFIKLKPKKVQYALSDNGIQV
SVGFTGDDKDFHHMANMRHVPQISVKERKQVNLGGVKIQSR
>CRE14111
MDDSKPFPLFRLPRIAIEEVISTMSPFEIINFSMTSMKIKYFIKCFLRTSRNSQYVLLMN
ANKEPTVSIEGSEKMYFEFKITLDEMKNGMREYKECLDEKFDTIWVYSENLIDEWMNLVK
TSIEIFKFMKHIVIFDIDKFPTRNKSIVDFMKSQTPSIECCEFHGKAGTDEDVEYFLNNI
NVTEFLGINLKLSDSFKIPQFNHLNSCSLDPANWLTFNQLLQFNGSELYIHGSPITNQEL
NLFLILWMTSQCHQNLRFLIININDPQSLATIFNLPFEIMDPNVERIGRLSNNATVSLRG
GIDIKRNDGMTGTIHSDWRLDKMLLTMVVSRIE
>CRE14180
MSDPFPFLDLPVVNVRGVLELLDVSDLLKISSCDKFIQNEAKSMNQIKSFSSLKISQKEQ
MSADEVFELLQLQLLNDFNKFHRMNRISFGLEFSNDIGLEIVLKDEKTLKWNIYVEFIGE
MDNYNGVQTTVEVEDRRVPGILISKKNLYTFWNDRISGLKTLVAWMIRTYRIRFDTFHLI
FGTQSEYSEELKSIVNFVNYRQNSYNNLIIDEKEGLIDDKDIKFVMYNVNAFRKYTHLGP
RSDRRLYYFPFRTESILISHAHWFTWEQLFFSHCATINIVDSPIRNEELKGFVSLWLDGY
FPRLKHLTVKTKNIMVLIILFGNGIRRGYIRNGVYMSSNNKLIPIPVGVIIENETATRAA
TIIFPPQNPPGSRKLMAFEMVVWPDYDGFSYDRNEVIPPGM
>CRE14250
MPLPFLLFPYVVQKEIFKSMEYCEMFLMSLCSKRVKQCVIQARLKIAKVWYGVYPDIKFI
AIQDWGIPVDMHIAFDDQPALSGMEPMEMKIGDDFKTRGIVKAKLTRLKQEYCLISVPKL
DAKVTKSLHEHVKQLFRYTAPCGIEIHTNSLTEELPIYENVSKILVKGKSILDLNDLDTF
LSQYYPNLTTLLICSPINGEATSKLLEIGNVHLSYPGQCGITLLSKFNGKKINLWGAVVT
EKMLNEFIRKWMKSEGYQNLEFVNIELSLESDLLNRDLITDQLEIEAFDEMKRPGRYQSE
FR
>CRE14265
MPIPVLLFPYIVQKEIFKSMEYCELFIMSLCSKRMKYCVIRAKRKVPELWYGVNPDLKFI
VLKKGESPVDVMIALDDKTDLIGIKPVELKMGEDFKTRGIVTTMQPTLEQYFCFIQLSKL
DAKVTKALYEHVKSLFWYTVPCGLQVDVNSLTEELPKYENVSKILVEGKSVLELNDLNTF
LSPYYPNLSTLMVNCPINGEVNDALKILEVSNIHLSKPGLVGASLLSKFTGRNIVFSHLV
ITEKELNLFIKKWMNSEGYQNLEMIFFNAPPDFDFDINLIIDQLETEEFDPTKRPQWYQI
DFKLFYFSSSPADFSGDDCFDVIRESDGKRASILCFSNVFFFLVWN
>CRE14266
MSIPLLHFPYVVQKEIFKSMEYCELFIMSLCSKRMKYCVIRAKRKVPELWYGVNPALKFI
ALQEGESPVDVIIAFDDQPELSGMKPMELEIGDNFKTRGIVKTVQSTLDQEFCSIRLPKL
DAKVTKALHEHVKQLFLYTVPCGIEIDNNSLTEELPVYENVNRIHVTGGSILELNDLDTF
LSQSYPNLGTLMINCPINGEVNDSSKILEVSNIYLSKPGLVGASLLSKFTGRNIVFSHLV
IAEKELNLFIRKWMNSEAYHHSEMVFFSAPPDYNLNTGLIIDELETEEFDPTKRPQWYQI
DFKLFNIPSSPADFSGDNCFDVIRESDGKRASILSFSNFFMFLVWN
>CRE14342
MTYFYWEFPTDLSIDRRALVLYDISQWKTVEKSYESFEKLCITLGIENISFSDFEWCVKL
RKVSQGLRIVVDRIKPPITEIEVKCMANDVFVCFNKESLMSTDSPWKRLLALSIIHNKKY
VRIDSADLVNALSHRKLRLNFFRFQTDFHYSQVNYFWTRENPWHIYWTRDENQPYFLDVF
QGLNILIHVKHCSIGVLKEEYILEILRILRPGSLEKLTIEPDLGLPLIDQRADILYRQSI
FEKVVKVDQWKEAKHVEIRKMLPLPIENFFHLTTFETHLSSISVKIFTKMIDAFSKSSNF
EYCVIITEETVNFGSIKRELNLQDADDWGIHHIPNTNFFVEIFDHLHGFKLIKNVEPLIM
LDPPSLSPIELHSLILYNIHQWKTAEKSYENYKKVCRWPVEKNMLSAEDFEYLVDQYSKE
YYYLSRNGRNLPKYCSEICIHSDFVEGISKKDSYEKIKDALGENMMYRDVFEYFYDKFEL
KAASKHLKFSDLPFDVIRIVVEYGDLKSKLTLRKVSRDLRMIVDQQKPAFKSISIENENY
ESIYVVFNDRSIVYTNNQYHPMKYKTKVIVNYHFEEIAFDDFAFAFRNPALQLSSLLIRL
TDLEYEQRLIDILNSLNHQIHVEYCLIEFGNEEYVINILKCLEPKTLNKLTVCYAPSDSN
DGDEISFMSLEEVSTMDLWKQVKHVKILDIPIISIDPFLHLTTFEVEVESISMEDLLKLR
DQAASESTNFVSCTINSEQFVIDEFIAISLQLESISDKFCIVDMYGRMKSEFCDAMEFSR
LVLFFQILFIIVFIRNNSYKDSLRKTRRNTIHAYIVFISAMILSEWTFHREMSVAGGNYY
ESAVNWGTFFSCISSIIGGKIVALVSNLILDWFSVDIEFGNCGKCKRRSMIRRYDGNWRL
FCDQCRDY
>CRE14348
MADSLIKNPIALRGCILYDVLRGKSIRNSYSNLCDVIGRNNINFSDFVYWFNRFSDGNFD
LSHTECITPKLFEFYDLPENIWRIIIEKLDLSERLILRSLSKRFRNIIDDEKISVNNSIE
IYCQNDYIYCEFNDSSFVYAPENWIKDDDGRCLKSKIIRRSDYVNIACNDLKFVLNNSNL
QLEYFNFGYIDDFDTSKTNYEAVKSTFDSLNHKISAKTCSMESSELDVFLDILPYLKPGT
LQQISIDRYIHDDTWEYDLWEEKIDIITNLEQWKQAEKFYIKYAIEFFKSEHFAHAKSVY
VHEFYINKESLLAVRDVSHSFMLSGQSDSICHFEMEYLYDIKEELEEYGSYLGLEVVISA
PKQNMDDVIYHYPIPNSKDYLEFYYRSEDGIFIITNKQDRSGSSRSSLESRVPEVSGLSE
NDNELVVENLNPKERSEPKILEFSDLADDVVGHILEKLDLKEQLTVRKVCKRLRNIVDGQ
ITPAYKSIDISCQDSRILCEFNNYDMVYASNEWNISKTFSDTGLHNVRTRRGNDFIETVC
NELKIAFSNPKLRLEYFRFQYVDTGSSEKEFKAIRRSYEALKSVFESFKHKINIKSCYLE
ATEIDVILEILPFFKPGTLERINIERHRHHDSWEHDEWAEKIDKLTKLEQWKQAIELHTA
YAFDYFKAEHFAHVMTVGVYDLGIFQPSLEKIRDVSDCFMFLAKSVTCCRFITKFGFEIE
GLESAARRCGLLFSNFEPIHDRNGFFYHYPIPDSTDYIEFKLIPGMEEVTVTKRSFIDIS
SNRRTPEFSDLGDDLLKYIVDRSELREQLTLRKVCKRLRCIVDEKSIPAYKSVVIICQDA
RIYCQFNDYKIVYASEKWTKSNDDVQCENAKIIRGNGYRNIAFNDLNYVLSNPNLQLESI
EFEYGKKKSSLSIISNIADVNYTIFKSLLESFSHKISVKKCKISTTDVNVILDILPLLQS
KTLKRIEICRSEGVGDTWNDGSFREKIDKIANLKQWKQAEELYAILSFSHFKSHHFAHFK
HLDVYENTIDHDSIYAVRDVSDLSFFFEILFEFQMFSTKSFEVAQCHYNVKTGIDIEKLE
SEGGIIGKKVGRRGRKGVFRHVSIPESPDYLEFRFRSYWGDMIVTRKIGVEKLPKPKKLE
FSDLTDDIVGKIVENLNLKERLVYRAKLLQTKIILNYRLTLRKVSKHLRNVVDEHIIDAY
NTITIGCHDDYIYCEFNNYKVVYAAKWDTPHNGCQCKHVTVVDRAYRRIACNDLKYVLSN
PNLHLDYFEFEYRKAAYGSNGVRTNYKPVRALLKSLKHSITAKSCLIQIAETEVALEVLP
RFESGTLEEVQIIILNTPGDIPLRVSEEEIDKLTNLDQWKQAKGLSISNIFYCLQPRHLS
HFERIMILEFCIHAEDVVKIRNMFRRKSSRLMHCHFESRTQLNTDGLKIDGKLIGIPAPK
NGRRGFFRHYHLPKSTDLLEFNFQLSYGEIIVERKAKD
>CRE14349
MADSLINNPIALRGCILYDVLRGKSMKESYSDLCDAIGDVKFANFKYWFNRFSDGNFDLD
FDRSSQESKTPEFSDFPENVIRIIGEKLDLKEQLILRKVCKRFRKIVDEQVTLTHHSLGV
ICQDGHIFCEFNHRSFVYAAEKWIQPGYDDRCRNSKIIRTNDYVNIACSDMKFILNNSKL
DLKLLEYGYIDTENTEEESEIVRTNYEAVKSTFDSLNRKISTKNCMMETTELDVILDILP
HLKPGTLERIEVDRADRYDNWDEDQWEEKIYIITSLEQWKQAVEIYTRCAFDYFEAEHFF
HVKTLEIFEYSEISREALQIVRDLASKHSLTSCEFLSDMGFEIEELEAAGNLSEFKLSES
GLKKHDEDVIYHYPIPNSTDYLEYHYTGDFIVTRRSRLDGRYIESVSKTFGFSNLSDDLI
AKIFEKLDLKKQLTLRKVCKRFRNVADEKCIHSIKSIVISCLNSRIYCRFNGHEVVYSAK
KWTKPNDDVQCQNAKIIRGNGYRNIACNDLNYVLSNPNLQLEYFEFEYKKLLFTEGSTTV
KTNYKAVKSFLESFSHKISVKKCKISTTDLIVILDVLPFLQSKTLKRIEICRAEGLHDTW
DDSPYRKKIDKLAELEQWKQAEELYAVHSFKYFQHRHLSHFKHLDVYENSIDIWSISAVF
QMFSTKSFRVSQCHYYVRNGINIAELNAEGAIIGDPAPRHGRDGMVRHCSIPNSTDYLEF
HYRPYWGDMIVTRKSDTDN
>CRE14350
MIEPPSLPPIELHSLILYNIHQWKTAEKSYENYKKVCRWPVERNILSAEDFRYLFDQYSK
EYYILSRNGRKLPKYCSEICIHSDFVEEISKKGSYEKIKDALGENMMYRDVFEYFYDKFE
LKAASKHLKFSDLPFDVIRIVVEYGDLKSKLTLRKVSRDLRMIVDQQKPAFKSISIENEN
YESIYVDFNDRSIVYTNNQYHPMKYKTKVIVNYHFEEIAFDDFAFAFRNPALQLSSLLIR
LTDLECEQRLIDILNSLNHQIHVEYCLIEFGNEEYVINILKCLEPKTLNKLTVCYAPSDS
NDGDEISFMSLEEVSTMDLWKQVKHVKVLDIPIISIDPFLHLTTFEVEVESISMEDLLKL
RYVSRQRRQLLHFSMAASESTNFVSCTINSELFVIDEFIAISLELESISDSYYTHFYSIP
LSNNVLYYRLSPFTIRMTK
>CRE14351
MTYFYWEFPTDLSIDRRALVLYDISQWKTVEKSYESLEKLCITLGIEKMSFSDFEWWFDH
FTKENYYRIIDGRSLSELNILRCVQSDVINGKSQEKSYNDLCEAFGDVDEKSHSYWYKEF
ERQKYQATFSKLPIDVVVKIVEKCDLRSYVKLRKVSQRLRIVVDRIKPPIREIEVKCMAN
DVFVCFNKESLMSTDSPPWNSLLALSIIHNKKYVRIDSADLVNALSHRKLRLNFFRFQTD
FHYSQVNYFWTRENPWDIYWERDENQPYFLDVFEGLNIQIQVKHCSIGVIKEEYILEILR
ILRPGSLEKLTIEPDLGLPLIDQREDILHRQSIIEKMVQMDQWKQAKHVEIRRILPLPIE
DFFHLTSFETHLPSISVEILTKMIDVPSLSTLSKSSNFEYCVISTKERMDSSSIKREFNL
QDADDWGMHHIPNTNFFVEIFDHLHGFKLIKNV
>CRE14432
MSSDFPLLRLPEKALNLVIQCMEYIEIVGFSLASNKTKETVKALNLQITTLYLTTEEIIK
VHVEGPSRMFWNFYPGEENAGPEPIPVYMPARVTAMPGNTREILEYLNPGYSIQKWIDTV
QYIFSHPVIDFLIFKRETCKFDMSSLMKTIGTATVKTFLFYDRCGVESAKMAVRQFPNTK
IMLAVCRDLEEPSRYKDILVQNWDGLILGHNDVIMHMEFDDLLLMNSKEISIRSRDIKDK
MINQFLKHWIRGSNPRMEVIQLDILDGRFLDINAILKGLNFHEIPLDQVRLFTKPATEET
IEIVGGYDIRRVNRSVGTFKIEQREEGGAFTFCVWN
>CRE14598
MTIPLKLLGLPILAIAEILKPMDPIELLNLSQTSRKVSRLIFLANTHRWEVSFDKYIIIH
TKKYSYNKIITQTAKWMSVMMTKNGNSEAKGWRTLYWKSADWISLVFHIIQVFKCSITKI
RTGYSMNFQDFQRVMEFIMARQSEMKLLELTPLELDENVLEGIFKRIKITDTLTIFHKFS
PKFCYRNDPKHIYIKHSGWFGLKNLLDSNCVSMELSWSSLSNRHLNMFLKKWMAGKYPNL
HYLKISGEKLNFKGKILGIELPIEEIEDPWVVEDTIGGTIRTCVGSVQIRRPDGVKAYIH
MDESGAFPFHVELTFFVWK
>CRE14633
MKFDKLPLLVFDCILPQFDGISLFSLMQTNRRYNAFVKSLFPALQMPEFQYDLLVQEKMI
TVTVTDDEDEDLRIPLLPASTDADLDIIQNHHIFESVVVKGYTQDDETWWNTVQLGNREA
TKARHLEFRGKIKTEVQAKILNGMDFQLMKTVEMPHLSPFLVLDDEKKTAPIKWIITQRK
EEKKLHEVTLGLFVLRAKQQLRPGLEVQFRAKDPLPLFNWSLGDEIIEEHSNEDVSIVHV
SGLLVSLTRDLMQPDVWLFEVEERRISRH
>CRE14641
MPLYNFFSCCIPSRPLKKEHAFLLDMPDVVTKEIFKNLDFGSIRMLRKVCHAFRDYIDCV
KPDSNLKSIEMYVLQDMIFGLLSSPSQSTEDIKFSYKKYNELCKGLWGPRYAKFKNNTFD
LYVDDSLWPALKHQKSLLDELCVMTFMDLVKNRQPVPQADGRLVAQNFEMLFDSLINALE
SRNRLLQVKSLIISVQGGDQLIQLLRHVDLKILKSLEVYRRLETESSYYYDEDNNEFVLD
LDLLKDCKNLEKLHVVRFAVCSPFRMFTHIPDLKVHMQTIYCEDVLRFMQTTENSKISVS
SQIRFGEFPDKSRFMEAIGLADDGSKPVHVFPSKLSLTYHPDLKCMDFSWEHNS
>CRE14731
MTCWNYLPAEIKQHVVKKLDFMSRVALRSTCRLNYHIVNSTKLELPRVRFGYKRGRSLIV
IYTGIEKFLRLEFGNCEQGPVVMKSENTCDPKETITKLLPSPVNSIVYSILTLISLLAHQ
SILIKVMEWEVSPEDFERFIGRLILIFLDGRKFRITEIAMRQQKWTQILHKFPFDMLYFD
ELENIRQMALTIHPQRLTLFMVYQFKQCINGKWLCSIHRTLGTEVKSDDIVSCCHKSECG
AFVYTVEKQFEYHLDYLKQFVREDLRGKYDRDEKIQKASKNKKMELSWGFGSDVSIGYDV
QPGNNFPTNPILDNFKDLEDVGDPENVTLEYFEDS
>CRE14762
MENQAKAFPILRLPIIVIQEVVSMMNPFEILHFSLMSRIAKLIGQMCWRNSRHIDYRFDV
QIRKEPLVAFTTGKRRWVYMITTDSDKSDKNGNREDLENIELLHKYYKNPIEGLKTWFQI
VQNTLNATLQCFTINTDDYPAQNKLLIDWIKTQTSTVEQCVFDGSNLADDDVMYCLATMT
IKWGLYLHAKLSDQFTYNFPCEFAYFTVQFGEWITVEQVISIPAISISIVYSSFTPLELK
GFFQVWRAKLVHQTLQYFEIVIKSRHHLEAIESLPHSEIHNEEPMHLENAFYKATLLGGI
EIRRCDGATAVLGLCESRHSEFGLLCFCLCSD
>CRE14763
MENQAKAFPILRLPIIVIQEVVSMMNPFEILHFSLISRIAKLIGQMCWRNSRHIDYRFDV
EISEEPFIAFTKGERRWVYEITTEMDKSDQRRNWTDIELQYKYYENPIGGLKTWIQVVQK
TLKATLQYIRINIDDYPTQNRVLIDWIKTQTSSVEKFVIDGSKLADDDVTYFLNTITAKW
GLCLDTKLSDQFTINFSRALAAFYVHHGEWITVVQLLLIPALSISIVHSSLTPQELKVFF
ELWMDSKYHEKLRYFDIVLKSEQHLEAIASLPHTPIDKEGSWYLDTWFYKDMVQAGVEIT
RNDGATAFLGWFESPHSEFGLIRFCLYSNELNNALTA
>CRE14787
MSSEFPLFRLPLIVLNHGLKLMTPFEIISLSLCSKRCKTVCQSLRNQLKCKEKAVKFQLK
FSKKREIRMEFNYYPNIRWILSIFQVSEKDEIGFSRNDLFVTNWIPTEEDTPQEQIRENN
SMVNRYLKVYISNDYDIFILRKYIDHLSYIFNITLTNLELHSQDFARDENEIIIDSYTAG
HKYGATLIFNFFGNILSFSKILQMSIRCFPGLKNGTLVEILKVIEFLKVLKEV
>CRE14872
MAEVTGRNPLAIRTRVLEEFEKVQAQIATNPELWRKLSFEAHKELCTVLGVNFIDYPEFE
FWFSRFARGDFDLNYDKSFDPKTRSLTDLPLEIFKKIGENLEILDRLQLRIVCKDIRFQV
DNWDPKVTKIFYCKGNNWRVCQTSRPELYWMGNFEQNRNNIFHPGFNRDPISFVMSVLKL
PKLRLEELTIYEDDNWKKLIEELDESNRKLHVKKVFYPNGYDSSKIDLHFMIPGVLEEIT
LSNQTGREIYEIIESEQCQAAKMMYIESTIATSSFPLQALYNCPRFTLKLGGRPADGLKS
KFLKRLMEYGKVQTCVLYVSKYRPEQSQILKYFNEPEATVPNFPSLRRYPIPETNEFYEL
EYVVEVDHYRRREEFVRLEKKQ
>CRE14945
MDMPDLVMRKIMENVDFITILKLRKVCHAFRNFIDDTTQDYRLTHIQFSVYPSMISVEMR
ASWGLIGLHYVRYKGGNCLRHVTTDCTNKTNLMKGEDFVEAVFDEIGVILKIHKAPLEDL
SIHACNSNDFRKISFDKNIMKKWLNTNWIFGWCSRQRDYNIEKHLSKMNKDFLLKPTADK
FYDGLEKILRSRDSLMRLKCMAAQVIIPQYFLKIAPFIDLKTIKYLELMKESDVANKELK
FDKIVELDNWECIQDLRIKGFGITVPVEKFLHKSSLKISISTISMEDVLLIQTNFLNSPS
FFEEYTIHYEHLTTDVDELDSILGYFTDAYEEKCWGYAIPETDKTLEIRHSSSHRYFTFT
WDEEEPFSRSEDIDF
>CRE14946
MFCLKWLNTPLIDKTEKLSVNEQPEGPIMDMPDLVMRKIMENVDFITMLKLRKVCHAFRD
FIDVIKLDNELTKVNIYVTPSTINVRIHFASASWKSVNFYYIRSDEENGKQLVLNEVEWN
MLTSPTAKSRRVYCDHIEDADTLHNTLGHANPDYHNIYWYFKLPESDQTLQMSKKNHDYG
NCFSFKWIKSSCIPKNAVVH
>CRE14947
MLCLKWFNTPLIDKTEKLTVNDQPEGPIMDMPDLVMRKIMENVDFITMLKLRKVCHAFRN
FIDVTKLDNELTEVNIKVTPSSIYATIYFTSASRKSVNSNYIAYGNNCLLKVKEGRNEKA
KFMKNQDFVEAFFNDFGFILRNQSKLLKTITIEESSYNWYLQDSYDRDLMNRVKITYSIH
GCCTCTRPLRNFIEAHEHLEKINKTYTLQQTADKFYGRFADILRSRKSPISIQILDVRIM
RLSYLLNVAQHIDREQLRGIVIRKTPEYSDREKGKQPTLNEIVELDVFDYIQVLSIRGFK
VTVPLETFLHIPDLRVAISTITIEDVLLIKENMMTSPTVKSRRVYYDRMKDSDTLYNTLG
HANSDHNKISWYFKLPGLDQILQISRECHETCFSFTWTKTSCIYNDAVVH
>CRE14948
MLCLKWFNTLLIGKTEKFTFDEEPEGPIMDMPDLVMRKIMENVDFITILKLRKVCHAFRN
FIDVIKLDNELIKVKIDVTPSAIYATIDFASASREYVYLDYIRYGNNCLLKVQEGRIEEA
KLIKNHDFVDAFFNDFGFIMRNQSKLLKNMNINEWEYDWYTPNHYDRDLLNSVETSYSIF
GCCTCTRPSKGFIETETLLHKKNKKNTLQPTADKFHDRFDFILKSRESRILIQNLKIRVL
QKSHFLNMTRLIDMKQLRGIVISKTCEDSDEEDKKQLILNEIVELDVFDCIQVLSIRNFK
VTVPLETFLHIPDLTVSVSTITIEDILLIKKNMLTSPTVKSRRVYYDQIKDADTLYSTLG
HANQDYGIVSWYFKLPGLDQILQISWIWQLTCFSFTWTKTSCIYNNAVVY
>CRE14950
MLCLKWFNTLLIGKTEKLPVNEQPEGPIMDMPDLVMRKIMENVDFITMLKLRKVCHAFRD
FIDDTKLDNELTKVKIDVTPSTIYAFIAFASESRKSVNLYYIRYGKNCLLKVQEGRIEEA
KLIKNQDFVDVFFNDFGVILRNQSKPLKKMNIETSSFDWYPKGHYDRDVLNSLKTTYSFY
GCCTCTRPSKGFIETETHLQKINKKFTLKPTADTFHDRFDCILKSRKSPISIQKLEMKVL
RPSYFLNMARLIDMKQLREILIRKTPGYSERKDGKQLVLNEIVELNGFKYIQELNIRDFK
VTVPLEIFLHIPDLTVSISTITIEDVLLIKKVSETYHTVYLYLFFQNMLTSPTAKFRCVF
YDHIKDADSLYDTLGYVNSNYIKLYAHFKIPESDQTLQISMQSYSYGNCFSFEWF
>CRE14951
MFCLKWFNTPFIGKTEKLPVNDQPEGPIMDMPDLVMRKIMKNVDFITMLKLRKVCHAFQN
FIDDTNLDNELTKVNIKVTPSTIYAYLNFASASRKSVNLYYIRYGKNCLLKVIEGRLEEA
KLMKNQDLVDAFFNDFGFILRNQSKPLKKMNIETSSFDWYPEDYYDRDLLNSLKTTYSFY
GCCTCTRPLKGFIEPVTHLKRINEMYTLKPTADTFHDRFDSILKSRKSPIPIQILDVTVL
RPSHFMNMARLIDVKQLKGIVIRKTPGYSERKDGKQLVLNEIVELNGFEYIQELIISGFK
VTAPLEKLLHIPHLTFSVSTITIEDVLLIRMVSETYHTVYLYLFFQNMLTSPTAKFRCVF
YDHIKDADSLYDTLGYVNSNYIKLYAHFKLPESDQTLQISMENYSYGNCFSFKWIKTS
>CRE14954
MFRLKWFNTPFIGKTEKLPVNDQPEGPIMDMPDLVMRKIMENVDFITMLRLRKVCHAFRN
FIDDTKLDNGLIKVKIDVTPSTIYAYLDFASESRKSVNLYYIRYENNCLLKVQEGRIEEA
KLIKNQDFVDVFFNDFGVILRNQSKPLKKMNIETSSFDWYPEDHDRDLLNSLKTTYSFYG
CCTSSRPFEYSFDATQHLHEINDKYTLQPTADKFHDRFDCILKLRKSPISIQNLEMKVLR
PSYFLNMARLIDMKQLREIVIWKTPGYSERKDGKQLVLNEIVELDVFKYIQKLNISHFKV
TMPLEIFLHIPDLTVSISTLTVEDVLLIKKNMMTSPTVKSRRVYYDSIKDADTLHNTLGH
ANSDYGKIWYFKLPGLDQILKISRELHETCFSFTWTKTSCIYNNAVVY
>CRE14964
MTDVTLLDMPDLVMDKILKKLKIAYIMRLRKVCHALRDYIDTKPEYTIRRIKIEVHPSQI
HTRLKFHSKTEITLIYQKQGNDCLYRVSNGLLVKYYLLKNKYFMNVFSGDIVDAVKNQNV
PLHRLDIYGTYIECLLPFDFEPHVIEVKPNDSETSWTCSILEFIGGFCKSNSSQNPVNSS
DFDSDPDAPCPLKPTAAEFYTTFTRILKLRDRPIQIEELIITIINKSDFLNMVPYIDIKN
LGRLDISKMNYKNLIYNKVRMYFDELAELDGWEGIRSLNLNSLYMTLPFERFFHMTGVYF
PRENVTIEEILYLKENRSKHFHALGNLLHQFQVMLTTPHISYFNFQYWTMEDADRVYSTL
GVFRAGIEEKCWYYRIPDTDEVLGLSIDIFHIVSFSRMSASEVPEGVVVMN
>CRE14971
MSEFIRNDPIATRYAILYEFAKGKPIFETYQELCKTLKDNSFDYEEFEFWFMKFARKEFD
VNYDRSFDPKCRSFSDLPVDIFNKLGDYLSLDDRYNLRTMSKNIQNNVDSWKPIVDDLFF
EEEMSDQERLKYAYLLKNPKLNLYALEVYVDDKRSAELVVSVLKQVNHPVRVQWFIIRTA
ISEAATIISKLDSKSLECVFIRINDDSVNNMNELLQLEQIERLRDFVISTDLDSSKFPLQ
SFYNCSVFDICFSEVKHIKPIVSFIKKLLKRSTNLEKCRFCFDYSQNRKKIFKKLFSKLG
SGHLETRRVSIPGTKDFYEVSYSDYDLNITRER
>CRE14979
MIAEPELIHLPNEILLQVFRRLPRHDIFFGVAHVNTRFRSLVHNNLKTVRLFDAHCHVNI
VDNRPLTKYREDGTDPIITYSFTLFDRRGPEFTQKRRLCLRGNDTRYKELHVSHFNDSTM
QAQFERAGNGHDITVSPTTAQTLLSYMNLQAIRIQVRKQCKPESIRIEDDFFADSLKFLE
ETCCRVEIKSLLLCSKNPLFSWQLGQKSLMKLSSLEGLQNLILENMTTFDPNFLKLPTKN
LASLQFRLDPRHRMEFDQMTSSPITGDILKTLSNSSVARLDFSAYAEVSQIVSLISAVDM
CCFIENWHFSPKPWLIKGISFNSTVTIDDFRVAVHQFLPKTFATPIPYCRFQTRHRKSMD
MVLEFACYGNGVSFRVIKMGKQVKFSDRHSMDHPYRSSHLLKSFFSPNKRVFFLTVFILR
GKCAPLNTVSMERVYNKIHRT
>CRE14984
MRDGDPPLRLLCLPNTSLQCIVQCMQYIDQFALSLVSQRCKDLVKSIDLKCLDVYVLVHS
EITIRVRITDSSWIKCLLDDDQATAAKVLTLRDGKGFAHSKPEYEVEHCLRHILEIYHQS
EINTIRLLTPLRDVQSFRNTFTSCSTIVFGARSESEAVELASTFCPLKKLEFGVGRIAEH
NENDENFPKIFIQNLEEIAVHLMCELNLDDLLLANSRIFRIYCQRISNFPKMLNRFIKHW
LAGSNPRTRYFEFHCAGEGYLFLDMNEVFKGIKHEIVSKMDPTARQAFRAFGAAYVKFHG
GYNIRKKDGTVATLSFPRYSHFEMLVWS
>CRE15005
MTSPFPLLHVPNLPLARIIDFMEPDALVSLSFCSQKSHSVIKTLRKTPHDERLHVGGSYI
LAPFLSLTNCDCVLSTSNSAYISSSEKEEYVKLGGQKVRVKMHRLVEYLITYWEDKLTGL
KAITDYVTDLFNIDVSEVRVCKDSFKMIEHVNSKQKTPLEKVVYVDWNVIPSEDEMNYIL
RDCPCSSQICIYSEAVPYFRFSNNFRRIDCLDISNSKWVTIDNLLTMDGIDIHLENASLT
NSDLNVFLRHCLSGGCPRLKLFCARTGSVDIFQVLSGLLDNAVLVEDRGDYTSPFGYSRT
LSFGYDIQRADGVTATVCEQMNGTLVIAVWPETTYNYI
>CRE15012
MTSPFPLFHIPYVPLGRIIDLMEPKTLVSLSFCSQKSHSVIKTQRKLSFDGHLLVGESHQ
NASFLSFTNFVCWIVPKSNNVLIARKFEENINYEGMESVKMGGQHVRVKMDQSHGYIISY
WKNTTEGSKVISEYITNLFNIDVSDIWASNQSFHMIEWVNRRQKTPLKNVSWSATTSSEE
DMIYFLKDYRPISQLRIYVKPPPNFRFFEKFRKIDCLDIWYGEWVTIDNLLTMDGIDIVL
ESSTLTSTNLNVFLKHWLSGGVLDGLLHNAVFVENSRNYTSPFGNSRTLSFGYDIQRADG
VTATVCKQENETLVIAVWPETTHNYN
>CRE15061
MSSTPFPLFSLPYVPLKQVFDNLGPHGIINFSLCSQKSRNMATSYRGPSKSIKIEIHFGR
DDCILYRINFKKHWLLSVSEIKKEDQGLDTVRIGNFEKRIPVEMDENGYLKTYWEDRMVG
MSILGDYIRQVFNRDIHQLLLGEEHKENDHRRAVGWLMASQNEQVKHLCCNFEPRADKDL
DNILETCNYTERLQLLVKPSENYRPTKIPNLNVSQISIYPSFWIHLDHLLTMNARTIVLT
DSKLSNEDINIFLKHWMNGGCFELKSFVIFMHSSMDPINYQVVMNGIQFINRNRELKRSY
VNHENRPYTVRGGVDIQRSIDGVTATVLDRSLELNRFHLVVWPDFAGNSHLP
>CRE15128
MIRLPFLAIEEVFKTMDPYEIINFSIISKRTKGIAKQMSFYPRYAIELFINETLEIRLHG
TKNVVSFFYVMTSDEKMNGKIEEKQWGRFITRREFKYDSVDEWKQLLKYVLEIFKKQTID
ILTMTLTTFVEQNVSIIDFLKANEISVDECNLYQRDKKINVDKHTAYLLDNIKINSVLCN
DVYINNDGFNPKIPKSLQELRIYNSHWIGYEKLLEIDCKSVILEKNRISDKEWNMFLKKW
IAMETNQNMEYLELDNIQLDRFRDRVLHDIPHEMVDRGVKRVLKTRYNQTQETRGAVDIR
RIDGKTATFFVYREFLTQRFAMSIH
>CRE15129
MDPPKSFPILRLPFLAIEEVFKTMNPFEIINFSIISKRTKGIAKQMSFYPRYAIELFINE
TLEIRLHGTKNVVSFFYVMTSDEKMNGKIEEKQWGRFITRREFKYDSVTIDLLSMTIDVF
IGQNVSIIDFLKANVKSVDRCILSQIDNDIHVDKHIAYFLNNMKINSELCSDVYIKSINF
NGKFPSILKELYINNSQWIGFEKSLNIDCKSVIFMKNQTRNVNLRNNHIFGEQWNSFLKK
WIAMETHVNLEYLELEYRDFVDFNADVLYDIPHEVVDKGVKRVLKTRRNKTKKIRGMIDI
KRIDGKTATIFVYRVLSEKRFAMSIH
>CRE15130
MDPPKPFPILRLPFLAIEEVFKTMHPFEIINFSMISKRTKGIAKKMGFHTKYSIYLFINE
TLGIRFLGTKSKVSCSYAITSNKEMDKKIEEFVSGRVIRRKVFKYSNNPIEEWKELCKYV
LDIFKKQTIDVLKMFMDAFVDQNVSIIDFLKTNWKSVDECYLYQSEEENDVDEHAAYLLD
NLTVKKELFFLLHHKNGDFDVKIPKNLSELYIYSSQCIGYKKLLEIDCKNVILKGNQITN
EEWNMFLKKWIARETNQNLKWLNFEFRSLEEFRALVLHDIPHEVVDGAIKRTFKT
>CRE15132
MDPPKPFPILRLPFLAIEEVFKAMHPFEIINFSLISNWTKQITKSMNFYPEYSVALDINK
ILKIAIRGTDHIVSCIYEMTSKKNLDGVIGKHVLDIFNKQTIDTLTVDMVEFVNYNVSMI
DFLKTNEISVNKCSLFHWDCNINVDEHAAYLLENIKINNEFNFYLHIKNVNLDLKIPKGL
TKLKMINTNWIGYKQLLEIDSVTVNVHKNRTSYNDWNLFFKKWISMETNLNLELLDFVFE
SMKEFKDGVLFDIPYEVVDKRVKRAIKT
>CRE15159
MSALPILELPILVLMKILRIIDVETVIPISLCSRKMYHLVKTFRDKSDTLRLKMDGIDLR
VQLATPDGNYHEVEVVAGTSETAERVKIDGHLVPIDRSRKHHGWNTYWDDKVKGMQSIME
YLSDLFGIKNVTTIIVTRGTMRLLDILKERQENDYELVIYHQLSEKESHFILENHPAKVL
RIEGFSHNFPIAKHLKSIDSLIVGSKLSITLDDLLDMDCVELVLMETISDWLEHRPYKPR
>CRE15168
MTVSFPLLCLPAVALREVLLNFGTMDLLEFSFTSTRVRDCVFRSARLRVIEHNVEFLKEY
PHIVTVFKNDDGLNEHKLEWEFVGGQMAGKSHQEERRIGCHWFEKCHKNGNIIQCHFHNP
EFGASVVFNHISKIFQGPVNLFLDLSHIRNLYSILLNQNISECQKLEVYEGYNNDQNDED
LYGILDMVNIGKELKAYVTNQDEIDFDQICHLESLTLENANWMTLPDLISLNCRYGSFIN
HKFGHLMLIHLLKIGTLYDRTLAKCMGWMSTLNWIEKAKKTRLNQLRERMAEEFKKFENV
FESHRGNEKYVTVGKFVKSWIESKEIAHLSFEEWKYALDYITEDTCHLYNRIVKNVNDIQ
KEIKLWESVDNTNNCIL
>CRE15470
MKISKFPWVVQKEILRRMNLIELVFMSFCSRKLREFVVNMIKWKSSQLETIFYHWHSPDY
TRVASTYKGEEFSFLKIKVKPEIGDRIPIKMNFIEMDLQCCMPTESEDFLICCGEGEIET
ILQTIHNFFLSWIGSNIKYELTSYKYIPRVPNITSSQLWLLDKKTAASQLTSFLSYSPVP
EFLCLIVISGYTNYEEIPGLAETLVLYCWTGGKADILLSNFKGRELYVYKAELNDSTVIK
FLNDWKSSNGYRNLKYVNVIVDESFELHPDMIMSQCSLKTFDSMEKFPVYHYKQRYQIHP
IMFHSFKFSSQYYIVRESDGYVASFKVQSNSMFFTAWNMNEKDFLEKHANNMFQ
>CRE15625
MSRRPSRKFSLLRLPRLALIEVVKCWNPIEIYLFSRVSRKTKEISKLVKIPYLELYLRVS
ECYKVSLGNPACCASKHWYFRLYPGLRNYERYKNERYLDIYSKNAGKSIGKLIDHCLEIF
DCEFGGMTVIIDPVMKSSNLKLFMNWINDNEKLSKIPYLSIYSGEEGDQFCLNWYMQNLK
KDIGVLHLHRGSYETERSMKVRESKRLLKVNGKVDNLILFSREKLIDLDLMIRMDCVYMD
VGGSLTNRDLNVFMKNWKEMKTNERVGFYFIGAKEILDWSIILEGLDGEIRDVRTVRREY
TSPETQMFKVNGGVDITRSDGKIATIGMTFHMIHQDEPLSREMIRDYQKLIQNMNGQEMD
MNFVHDPEYKLTAELRKEFFVMVK
>CRE15626
MSRRPSRKFPLLRLPRLALIEVIKCWNPIEIYLFSRVSRKTKKISKLVKKQYLTLGLTVS
KCYQVNLGASCSLSKHWYFRLYPGLRNYERYKNERYLDIYSKNAGKSVGKLIDHCLEIFY
CEFRRMRVTIDPIMKSSNLNVFMNWINQHEKLTKIPYLYVGSEEDGDEFYLNWFMQNLKK
DIGILDLGRCHYVWKVNRKVDNLTLNSREKLIDLHHLIRMDCVYMDVGGSLTNRDLNVFM
KNWKEMKTNERVGFYLIHVKEILDWSIILEGLDGEIRDVRTVRREYISPWNSTQIFKVNG
GVDITRSDGKVATIGMTFHMIFEDEPLSREVIRDYQRLIQNMEREEMDMNFVHDEEYKLT
AEHRKEFFVMVK
>CRE15627
MSRRPSRKFPLLRLPRLALIEVAKYWNPIEIYLFSRVSRKTKEISKLVKIPYLKLSLRVS
KYYEVNLGNPARCLSTHWFFQLYPGLRNYERYKSERYLDIYSKNAGKSVGKLIDHCLEIF
KCEFKGMSIIIDPVMKSSNFNVFLNWINHNEKLTKIPYLSIYSGEEGDAFYLNWFMHNLK
KDIGVLDLPQYYYETERSMKVRESERMLRVNGKVDDLRFPSKEKFVDLDHLMRMDCVYLR
GGETFLTNRDLNVFMKNWKEMKTNKRMGFYSFDAKEKLNWRVILEGLDGEIRDVRTVRRE
YNIYGISRTDGKIATIGMAFHMIFQDEPLSREMIRDYQRLIQNMEREEMDMNFVHDPEYK
LTAELRKAFFVMVK
>CRE15628
MSSINPFSLLRLPFIPLQNVIRMLNPHEVLKFAMISQKSKKIAKIFTIKKSCYMSIWFDT
FPEFDISFTKHTYRTGRNYTQKYIRRSDLWRFGSTSESETVRYKQPEWQYLGIKSENPIA
TCLRMVEYIQEIYDTTLYCLVFFEKRFNTNDLKTIITWMNTRDSLHPISTFYVELKNRYS
LDLVVNTLQASIDCFRPFLDDSTSMNSLKFPQTFKNTKYFTDHAPDCQKWVTVETLLTMN
PERVYVEFSHLTDQDINKFLRNWMAGKSNFNMNRYNLGINKKMDWRQVLRGLKATIWHPE
TRKISYQINEDDTVTLHGGVDIERIDGKIATIEILCYHNHSSRRIRDDAIEEYEEAFRSW
NEDKRDLESLEFRRGNDKGGEIAENEEEEEEEIGRYGYSLYRFSIHVW
>CRE15633
MSRRPPRRFSLFRLPRLALIEVIKCWNPIEIYLFSRVSRKTKEISKLVKIPYLRLHLALY
KYYEVSLGYPMSCMSKHWFFQLYPGLRNYERYKNERYLDIYSKNAGKSVGKLIDHCLEIF
DCEFRSMSVYIDPVMKSSNLKVFINWINHNEKMPKIPYLYVSSEEEGNQFYVNWFMHNLK
KDIGVLDLPHYYYETERSMKVRENEIMLKVNGKVDDLRFQSREKFVDLDHLSRMDCVYIS
GGEISLTNRDLNVFMKNWKEMKANERMGLYFFYAAEKLNWRVILDGLDGEIRDVRTVRRE
YTSPWNGTQIFKVNGGVDITRTDGKVATIGMTFHMIFQDEPLSREMIRDYQRLIQNMDEQ
EMDMNFVHDPEYKLTAEQRKAFFVMVD
>CRE15634
MSRRPSRKFPLFRLPRLALIEVVKCWNPIEIYLFSRVSRKTKEISKLVKIPYLELYLRVF
ECYQVNLGASCSSSKHWFFRLYPGLRNYERYRTERNLDIYSKNAGKSIGKLIDHCLEIFK
CEFGGMRVSIDPIMKSSNLNVFMNWINQHEKLTKIPYLYVGSEEDGDEFYLNWFMQNLKK
DIGILDLGRCHYVWKVNRKVDNLTLYSREKLIDLDHLIRMDCVYMDVGGSLTNRDLNVFM
KNWKEMKANERMGFYLIDAKDNLDWSIILEGLDGEIRDVRTVRREYTSPWEQVYKVNGGV
DITRTDGKVATIGMTFHVIFGNEPLSREMIRDYQRFVLGQNMDGQEMDMNFVHDPEYKLT
AELRKAFFVMVK
>CRE15635
MSRRPPRKFSLLCLPRLALIEVVKCWNPIEIYLFSRVSRKTKKISKLVKIPYLKLWLNVS
NCYYVNVGDPYCGLRSHWFFQLYPGLRNYERYRTERYLDIYSKNAGKSIGKLIDHCQEIF
DCEFGGMSIIIDPVMKSSNLNVFMNWINKHEKLTKIPYLIAYSEKESDEFYLNWFMNNFK
KDIGVLYLGRSHYVCKVNGKVDELSLYSREKLDLDHLIRMDCIYMRGGETSLTNRDLNVF
MKNWKEMKANERIGFYLIRVKENLDWSIILDGLDGEIRDVRTVRREYTSPWDEEQVYKVN
GGVDITRTDGKVATIGMTFHMIFQDEPLSREMIRDYQRLIQNMDEQEMDMNFVHDPEYKL
TAELRKSFFVMVK
>CRE15636
MYFSKLVRVYENVNIVITIMVYLSGINAPNLFKTPSEDDFQIGLPLTQSTLTYIRSFMRC
YSMIYVFDTLHLIYGLQGCLLFFFLITICINIIVHPMLVTILGEFFVFFKAYFVFCTEGD
FMRIFSTVWSRLTSFFMSSINPFSLLRLPFIPLELVVRMLNHHEVLKFSMVSQKSKKIAK
IFTIKKPCYISIWFDTFPEFDISFTKHKYRTGRNYTQKYIRRSDLWRFGSTSESETVRYK
QPEWQYLGIKSDNPIDTCLGMIEYIQEIYNSNLHSFIFFEKRFNTNDLKTIIVWMNTSDS
LHPISTFYVELKNRYSLDLVVNTLQTSIDCFRPFLDDNTSMNFLKFPQTFKNTKYFTDHA
PDCQKWFTVDTLLTMSPERIYVEFSHLTDQDINKFLENWMAGKSNLNMKWHELGIQKKMD
WRKVLRGLKATIWHPETRKISYQINDDDTVALHGGVNIERIDGKIATIEILCYHNHSSRR
IRDNAIEEYEEAFRSWNEDKRDLESLEFRRGNDKGGEISENEEEEEEEEIGGYGYSLYRF
SIRVW
>CRE15659
MSDSLCNNPIAIRACILNDVLRRKSIEKSFGDLCKVIGYQRMSFADFKYWFDRFSGGNYE
LEDEKSAPSKVLEFSNLPVDVIDIIVKNLKLKEQLILRKVCKQLRDIVDDQKTFPLKYIE
IGCADNYIFCQFDNKNVFYVDGTWEKPDPYYYSHFRDFKVIRSNDYVKTACTDLDFVLKN
SNLHLDRFDFVYTRFINTRKGDEKQERAKQNFESVKSILKSMDRKLVVKQFELRDSELEV
MLDILPFIKPGTLEYIEIFRSRNQMDWNVNGESYEIIKLVNMEQWKQATEVYCRYAFEYF
QQEHFAHFKRVGFYEWSIYPRLLVAFRNLFLIPLSNITRCHVDTKDGFMLDDIDIEYYGR
LVGQPAPPLDQYGITRHYDIPGTTDYLEFNLRDRMEDMTIKKKSRLTD
>CRE15660
MLDSPPEAKEFSDLPIDVIGDIVEKMKLKEQLILRKVCKQLRDVVDEQKTSPFEAIEISC
GDTEIFCRYNCEDVVYPLRIPRDHHNAKVVHGDDYIGVACNDLKMALGNPKFVLPRFRFF
YRSYKESVPSLEFETLVSFLESLGHKASVRSVDIDAPEIDVTIRILSCLNPKTLKSIETH
RFKMSSSWSTVSTKEKLDELAEIEQWKQAEELSCPHPTLLFKPEHFASFKRITFKEFGYD
SGALEKYKKIFLTPSSKTILLSIERRDEFQLDESIELPGTPAAPIEPMSVIRHFDIPNSG
DYLEYHFLIGQQGMTITRKSRE
>CRE15661
MHKIPKDSLKNCANYLKSCILYEVLSEKPISDCYRHFCDRNGEDAMGYGDFECYYYRFYN
GEVDFEHERRIDSKEKTLTGLPLEILGMITGYLEPEERVHLRLTSKKLKAIVDMEPVTFR
LIVVVWTPNVFHLQINEKGFKYQMHNDRFNRNGYADEGLETALDRFAQVMTHPKLRVDRL
DLMLPGDLFPEEREQLLKCLPHSLHVKTAVIHGNVDETLTIVSHLKPCVLKAIAVAGRPQ
ELASVFESEHWKQAEQTHVNSAQMTSKSFPLFYGFRCFHILVTSMEMNDLHLLIANVAKN
PSFQCCTIQAVTVTTHELEEPWPMEGRMENDGSITICYQIPDSSHYLEIHMRNDGVWTIS
NKI
>CRE15662
MNHISSLLRSNPNYLKTCILYEVLDNKPVFYSYKSFCNKVGPEVMSYKDFDYWYYRFYGG
KLDFEHDRSTDPKQRGFSDVPVEILKKIVKDLDPVDRAPLRCMSKLLKAVADSYLPIYNE
ISVELSKDFANFELNDKEFIAYKMADGCIMGKVGRPTGKLDMNYLEKSLKTLSYIWNQPD
FEVTTFSLSLSSCQPYEGLFNCLPNAMHVKHLKLDTNDAQVTRLLPHFKAGVLESIHLEP
FTTGRQREFVESEQWKQAKHVTINSLSLFNTSHLPHFYHFESFKIVMTMSRVEQIVALRD
ILLQNPNFQFCHLKSKTFQHHVMAIGEALGAEVQEGNNINHRHWIPESESESESKMLLVI
KLDKDGMSFQRRAPFLHINGEMF
>CRE15663
MPTIPDVLKSNEAYLKSCILYEMLDSKSASDCYQNFCKKLGPDAMSYYDFDYWYYRFYGG
EMDLNYDRSSDPTPISFSDMPVVVLKHIVKDLDPVERTPLRRISTVMNAVVDDVKSVYET
FDLKLSESQMIMKVNKNTGMTYQNTENGCTVQKSNGSGIRIEKSFLEKGFSDMTQALTIP
KLKIDSFTITFSNPETDHSLIYTLPIGLHVKSLKIHGNSVEVVHLLCHFKPGALETICIN
TQGMGDTGMYVMQLEQWKQAKQVDISYGKPFHADHLPLFYHFERFEINVYGVCPIPIVYL
LNALSLNPNFKICHLRSRIQQDNIIAIMLKLGVEIEDEDIVSITHHQPIPNSNAFLKMEI
RLDGIIIHRKTCCSKCYKVLVDGMTTS
>CRE15664
MVLTPAEICRNHAVRSCILAEVIARNPIEIAYRNLCTKLGESAIEYLEFDYWYYRFYEGN
HSLECDFNMKYVSWGKYSILIEKFRHNPKYRLLTTLPTDIILEISQCLDSEERLAFRQVS
LGMKHICNAVPVELALSSLLVYEDKLEF
>CRE15665
MAASWSDLSTELKQNVIERLDLMSRHSLRSTCRLNRFVVDFTDFFVPRVRVSVKDSGFLI
MIHVGIDEFLRIEMWMGPQGKTIIRKLQKSHNVKDAIEKVSSSTPRYHAAQILCGLLSRE
KTLIGVMEWEFEGGIDVEKQADAQASIQTTGAKIIVLMNFLQKFSGKSQIFRANKLMTSW
NVDIDMEKWLKKIFVEEDLKKIERVGVMTSTTSLTPAVSIDSYVPLSWAGIHCGANTVMH
EYDPIHWYFFVQLALQTQGFAVLRFANFNDTAKELWNSVEEPIEKISDKKYRKVCVAGSS
DGRVHMIHERSPCGYCVFGMMEKNVTVFNDYRRLAGFTSCDLGWLCKKCTAPFEYNYYQN
LGRRVFLEPKWSGIWQGGVNHETKALSDKKNVAWKCYKEDEKMKKDSGENSGEGTMVQKI
WGFGNRGEEDISEMMAESLKERKMTANWSDLSTELKQNVVGRLDLMSRHSLRSTSRLNRF
VVDFTEFFVPRVRVSVKNSEFLIMIHMGIDEFLRIEIGIGSGGKTIIRKLQNSYHAKDAI
EKVLPSTPRHHAAQILCGLLSREKTLIGVMEWEFEGGIDVEKQEEELSSIKRTFFKVIIL
RDFLQKYSQKLYIFRVNKLMTSWNLTFEMEAYLRDMLNPENLKKIERIDVRLSKSSVTPV
CSIDTYVPLSVLGRPAGTNTVFHDYIPNFYKDFLCLSKNSPGFGVLRFAKFDETAKKLWN
SVEAPVEKWKDGTDIYRRCYHVKTSDGKLFIVHERSACGYWVYAVMEANWEVFDEYDRLV
SSRLNYSNPQSFFFQNPSNSPCRLNWLCKRCTDSFEYNHYQNLGRRIVREPKWTVTLTSG
SELDSAKHEEVWEACRKRYEEDEESSEDVTIESDDFTNSMKLDRSFQKWAILITSLAFLT
SILYSIFFIKMSWSDLSTKLKQNVIEGLDLMSRHALRCTCRLNRFIVNDMDFFVPRVRVS
VKEDSAILIMIHTGIEKFLRIEMWIGPHRKTIIRKSQNSYDARESIEKVLPLIPRIYVAR
ILCSLLSHKKLLIGTMEWEIDRGLDVENKEDNEVRAMTREKARDLVDFLQKFSRKSEVFR
ANKLATTDRSTSVGYVLKDMFVLSDLKKVEQISVSLSRNSLTPLFSADTFSNVGGVLFST
ENHTHKYFHWILEKFACMSFISYAGIGVLRFAEFDVVARKIWDGVDEPVSMITDKLKMKM
ESANSVNGDLTLFHMRSSCGYWIYAVLDSRRKDFDAYNILNNSCGLGWLCKRCADPFEYD
YHQNLGRRCVWEPEWNNIASSALQRTSPEWKRMIERVTKRYAIDESKKKWKSSGGGIPKM
WGFKEGSKKMLDDNYKEPDNDKQLSESDESDPEKSYFLNDYRIDALITIKKRRQGFRTRK
SNEGKKDSEDLTTPESDEFTTEYQFQKLVICITSFAFLSCALWTIIHALRCTSRANRYLV
NDMDFFVPRVRISVKDSGILIMIHTGIDKFLRIEMWIGGEFDGKTIARKFQNSYDARHAI
EKVLSASPSYHAARILVSLLSHKKLLIGTMEWEIERGFDVKKEEETESRFQATIEETRDL
VGFFQKLSRKSKVFRANKLATSWKMTTEMEMILKRMFVASDLKQIERILGALSEQSLTPL
FTFDTYLPSSDGKGIRWGNANIAHERVSEFLNTFVAMVVMSAGFGALRFAKFDEFAKRIW
DDVSEPVTVLSDKLTTKLERSECSAGMITLFHQRSDCGYWIYAVLDSRSGGFNKSEFLNK
SCGLGWMCKKCADPFEYDYYQNLGRRCVLEPEWNDMVLGEILISDPGSNIIELATKRYEK
DEMMMKRKILGTQKMWGFGDETAFAEDSENTAIGYMKRRQDVLVGFVNKTKAKCGWETGF
DEQVLTQNDLSNCAPSNSLVPVERGFKKHDASMTNSSIFRHALRCTCRLNRYLVNDTDFF
VPRVRISIKEESRILIMIHTGIDKFLRIEMWIGPHRKTIIRKSQNVYDGKECVEKVVPSI
PRIHAARILCSLLSHEKLLIGTMEWEFDGDVIDTLKVLRDWEYNLRIIHFQPESKTAVKN
WIDKIHSFVDFLQKYSRKSHVFRANQLMTTNNMIFETAELLRKMYDPSDLKKIERINVLL
SKESLTPLYSFDTYIPLRVGQIRRCAGNICHEYDERSPGFLEKFVNLSLLSVGFGVLRFA
KFDDFARQIWDRVRVPVTIISDELHMKVELAGSFKGHLTLFHMRSPCGYWIYMVLDSLRK
DFDAYNILNNSCGLGWLCKRCAEPFEYNYYQNLGRRCVLEPEWNDMVAWGRTDRMMGMIE
EAKKRYEEDERKKKDSGDMTVIQKIWGFGDVVDRCGYEKKDSEGHEDSEHVAAPKSHERS
DSTFQKLTICITTFAFLSCAFYAIFF
>CRE15666
MSWSDLSTKLKQNVVGRLDLMSRHALRSTCRLNRYLVNDVDFFIPRVRVSVKDSAILIMI
HTGIEKFLRIEMWIGPHRKTIIRKSQNSYDGRESIEKVLPLIPRIYAARILCSLLSHKKL
LIGTMEWEFDGDAVEKFKVLRGLSASKIIFFQPESKTAIRNMIDKIHSLVDFLQKFSRKS
HIFRANQLVTTNNMIYETEELLRNMYVPSDLKKIERISVLLSGESLTPILSMDTYLPLRT
GGIARCSENISHEYDEKSPDFLEKFVYMSALTAGFGVLRFAKFDDIARRIWDRLRMPVTI
ISDELHMKVELAGSFKGHLTLFHMRSPCGYWIYMVLDSRRKDFDAYNILNNSCGLGWLCK
RCAEPFEYNYYQNLGRRCVLEPEWNDMVAWGQTVRMKNNVEEAKKRYREDERKKKSSGDM
TVIQKMWGFGKGVAEDSDDQGVEDISQKMAEDGVVVVKDSEDSEDVTAPESHESMKQSQG
LINKKSNGEQIKKNLYSKCSMNDSEGKQDSEDSEDLATPDSDEFTKQWQFQKLAICITSF
TFLSCAFYAVFFKII
>CRE15667
MSWSDLSTKLKKNVAGRLDLMSRHALRSTCRSNRYLVNDMDFFIPRVRVSVKDSAILIMI
HTGIDKFLRIEMWIGPHRKTIIRKSQNVYDANHAIQKVLPSIPRFYVARVLCSLLSHEKL
LIGTMEWEFDGDAIDTLKVLRDWEYNLRRIHFQPESKTAVKNWINKIHSFVDFLQKYFRK
SHVFRANQLMTTNNMIFETAELLRKMYDPSDLKKIERINVLLSKESLTPLYSFDTYLPLR
VGRIRRCAENICHEYDERSPGFLEKFVDLSLLSVGFGVLRFAKFDDFARQIWDRVRKPVT
VFTDNLHMKVELAGSFKGHLTLFHMRSPCGYWIYMVLDSRRKDFDAYNILKRQRRDMGRM
RGRSSEDIQKMWGFGDVVVVVRKDIKDSEDYEDVAAPDEFMKQKSDRTFQKLVICITSFA
FLSCALYAIFYH
>CRE15671
MPALVLNRILNDCDIRAIFSLRKVCRDLHDFIDEAIPCIHLTYIQVEVRIHEICLILSND
QEIITIRYQHNDGNGCTVKFNDTNHLLDEENFIEIFAKDLSLILKHQSPKTVLEVFSFQC
WDHEDWYERQRGQRSWDCLSVIDNDGAECLMKPLIEQIAEEIPEQRIAARALETYGIFPR
HTKAILKLFRAGTLKTIKIYDPHRIRIENNEGYTSDEDYLLGLDEIYDLEQWKQADELTT
RGFHVARGVPIDGFGGFSRGNVFIRDFSAEGIARLCEIFLQSPNFENFTVTMPLGPHSNF
FVSQPSETWKAKLIKQFGEPSNFLKFSKSDDFMTKSSIGRENDNQKNLRNFIDDVIPAIQ
LTRIKIEVDAKTVCLTIANRQENIKSTYEKSTAKTLANDLELFIKFQKSDPLNIVKLEWR
DTDFKLDGPLDDSAKEKMLEMECNERQSMMDPLVEALNEISAAPMMNVKILETVGVFPWE
VKPLLKLCRPGTLSCIRLSSPHRSKFVTFDCSDDPEDYSVDLDEIQELEQWKQAEVLNIL
GFCVPPQVSVASYAHFLKGVVFVRKLTVEDIFYLSQTFVESPNFDFFTITIPRCKNYSEL
REVDWITELNKKFGAAAEISQDPDHSNIYDWVVRSPERALQLRYYTPNTFNFTVKEE
>CRE15672
MPSLRDMPDLVMNHILDYCDVRSIFSLRKVSHKLLNHIDAVIPSLHLSGIKIEVREGSLL
LVLSDDIDIQYGSFSLICHAEPVEKKGCIVECNNVTRFLKGENFMDIFRNDLELLLKFQK
TDPETLEKVVLQWCDSGDWNEMGVGHSEEEIKCFEEMEKNSREAMMNPLTTIFEEIVAKQ
GVSLKARTFETRGVLPKEAKSLLKLLQPGTLKCIKIHDPHFSRVRGNDTRGYKDHIVNLS
GIEELDQWKQAEEFYTTRFYISKYDVQMYFQAFLKSSNFQNFNMLIPKKITDLNNRIQRI
QESNFWVTQLTEVFGEARITEQERDYDWTRKTKDSDRALRVVVTRLYGSMNEEISEVLFF
MIFLTSGSFLSVLTAYSPVHIDFYVSTMTYVYQLLPPSKLNHRITAIHIHWATRAIHLQL
SFSQAPNLYFLEYKEDENNPKCSQLVSEKYGETENEMTIEGKDFVTVFYEDIKYIVMNQK
LILGTFDINVQKEEEYRKYWNTRNESKQLVPLCQWIQETVEIKGEKIQVALFFMHGNVDQ
SIVMESCLDRKTVNNITLNVEDDLRKVVELDHWRSEEKKRFEVYVNFYGTIGSEEDVNLV
IEAFSRYPFLQDITVIADSLDPSKICEFLKIPFVWDDTRRIKHQIPGDEKIEIRLTEGVD
DLEFYRKWESGHRPLFTTFVDGFYPNISRVQGDRSNWMRVFTNTTILEVILDYAQGFGIN
NLRRTCHPIQDTIDYLKPSPMIDHLYIGLPESNMLTCVIKLGNGIERSVHYDQQENTCVV
FMRVNQMKFPGESYQNLFLKHLKENLKFQKAPMKEIHFDYFIMVEAAEFSEFLKLVEEYL
KTRNQPIRVKKFIMTTSTQDDLVSVLPYLCSWSLKTIEVKSRYEEKLESGVDKLVVLDQW
RQAEELLMREDTITTPLGEIGLEGFQKADVLLSTISSRDVFELKTKLLISSIFQKLKISF
NNSTIDGLIYDLLGRPSPYGYYLEYHQGEKNTKIICQRNGRTESELEVKDKGFMEIFYED
LKVILTEHHLFLDFFTINVELEEEYRKYWSTCGVSQNLCDWIRRVTNFKKIQAENLKFVG
NVDQAISILNCFQDTKTIKLDLKKKDVKLKILLDSDFWNRNFNKFKLDLVLEEVTEDNLS
AVKEAFFRSPAFTNISITTTVLDKTPIYKIFGTSFVVDPIFLNLTTQIPIPPGGDEQLHI
SVLKMFQMIDFSRVKNGNLVYIPYMPGLPEEESDFLMVADSKKDWLKVFANPLILEGILK
YANLFGIHLLRKLCHPIRLCVNLVKPDPQIKSIFISLEDSTTIDFKVTLKNLHVKLIRYE
QEGDGCAISVYLVYTQRIAGVDFKKAFLNHLVDNLKNQKSSLEEFRLDFEDYDGSDFLEV
FEDTVRNGSIKTEKLITTVQNQSDLLKLFPRLSSLKSISLESSTGKALMLDIDEVSKLEQ
WRQAEELKLDNIVVSTAVCNMEIVHFKKADIMKLLTIPTFKRLQISFKNSLIDGTFYQLM
GAPFTMTIHKSIFYYKIPNDPDFALHILYLSTRKSITFSRVEISVVPANGFEENRVEN
>CRE15683
MVVTRVMNWFFSRNHKPNEISDNLDANEQITAEEEEIQEPKPLTLYTLPVTAFEHILEQL
TVHERRRLREVSKTFKDEIGYQPMKGDLSIRQWDEKENEGYRIRLNQQRLTIMKRENCCF
KKTNLENGREEWVEMEGEDLVEILIVEMKLILVNPKLQLEELSIGIRNEVTEEKFLKQFH
SLLSSLPHQLHVERLDMPFCEDIEIQILSKMKPGILRELNPAIFCERVTMDMMNRIMETQ
QSKMLRKLDIEMKNLPDISKFVNLRDIILRVTTITKGDMIVIKHALLTSTSRIKSLSILN
KRTSLEYYDILEILGIPREEEKEEEEKIYQDRYIFEAEAYGPGSFCVLNSRPVLSFKRVK
GSSDDSDDSDDENS
>CRE15686
MHKIPLELLKANTNYLKSCIIHEVLREEPIFDCYCHFCEKNGEDAMSYSDFEYYYYRFYS
GDVDFEHERRIDAEEKTLTELPVEILRMVTAYLEPEERVDLSLTSKKFKAIVDTEPVTFK
QIVVVWTPDVFRLLINENSFEYKIDNDRFSRIYWDENLETALDRFAQVMKHPKLRVDRIN
LVLPGDLFREERELLLKCLPHSLHVKTAVIEGNVDETLTIVSHLKPCVLKNIALGGCPQK
LAPVFESAHWKQAEQTYVLSTQMTSKSFPLFYGFRYFHINVMSMEFNDLHLLIANIVKNP
SFQCCTVKAATITAHELEEPLPMERRIENDGNVIFYYRIPNSKHYLEIYKENDGVFTIRR
N
>CRE15687
MHKIPLELLKTNINYHKSCILYDVALDVPIFDAFKNFCEANGDDAMRYNDFEYWYYRFYG
GDVDFEHERRIDSREKTLTELPVEILGMMTGYLEPEERVPLRLTSKKFKAIVDMESVTFE
HIVVDWTPFVFILHINKKCFVYKSENGRFIRNGYDDEGLETAFDRFAHVLKHPKLRVDRL
DLILPGDVFPEERELLLKSLPHSLHVNTARVLGSVEETLTIVSHLKPGVLKELLVTGCPQ
QLAPIFESEHWKQADETNVVSFQTTSRSFPLFYNLRYFNIVVMSMEMNDLNLLIANVAKN
PSFQFCIVKAIIVASLEVVEHFPMEGRMENDGSLALRYQIPDSSHHLHIHEKDNVFTIRR
I
>CRE15688
MHKISTDLLKNNANYLKSCILYEVLSEKPIFDCFRHFCKRNGEDAMSYNDFEYYYYRFYS
GDVDFEHERRIDSTEKTLSELPLEMLGMITGYLEPVERAHLRSMSRKFRAADETEVLYHN
QVRVKYTPSSLVLHVDEKKFSYDIDEENGEFVGKSPIDPFNCFAQTLRHPKLQMEALILH
LSSQVPLEKREKLLECLPPSLHVKIVLIDASPNETFKIVSSLKQGALERIAVMGCPVKLA
DVFETEQFKQAKYTNVGCEKVRTKDIPNFYNLRNFHIQVTSLTLNQFKNLWDNLAKNPAF
QLCRVKATVFRRSELAAGLGLHGHENLNEKGNIIYRHPIPDSLGFLEIEIKNDGLLIRRN
N
>CRE15689
MHKIPRELLKTNVNYHKSCILYDVALGVPIFESYQNFCVANGDDSMEYNDYEYWYYRFYS
GDVDFEHERRIDSKVKTLTELPLEILGMITGYLEPEERVDLRLTSKKFKAIVDMEPVTFK
QIAVELRPNALILCINEKCFEYNIGNGRFIRNGYADEGSENGAEEGLETVLNRFAQVLKH
PKLRIDRLALILPADLFPEERELLLKSLPRSLDVKTALIQGSANETLTIVSHLKPGVLKE
LWITGCPQQLTPIFESEHWKQAELTKLSSCQIYSKSFPFFYNFERFEISVILMELVDVQL
LINNIAKNPSFKHCSLKALIFNLAVFVNGLNMEDTLENPGIITYRYPVPNSTGYLEIRLF
NNGISIDRRH
>CRE15690
MNEIPDLLKKNDTYLKTCILYEVLHKKPVFESYQNFCEKIGDDTMSYIDFEYWYYRFYNG
ELDFNCNRTHTQKTFLQLPPEMCDLIFKELSCRERMTMRCVSKVMKAIADGQVEMHESIY
MQIRDNVLCVVSFTNIQLETWKSVSYYQDSNKTVIYRETTRKNNAEGNYFEQAKFVYFSD
CDAFRFADLTHFYRFKGFSVVLDNLTVEEAIVLRDTLAGLPHFEGCNIYLDNVDLNFLKV
GLALEEMPSEGEEVIYRYRIPNSNEFLKFTFHDNLFEVEKMCS
>CRE15691
MAANWSDLSTELKQNVVGRLDLMSRHSLRSTCRLNRFVVDFTEFFVPRVRVSVKDSEFLI
MIHTGIDKFLRIEMRIGSGGKTIIRKLQNSYHAKDAIEKVLPSTPRYHAAQILCGLLSRE
KTLIGVMEWEFEGGIDVKNQADEQTSIQATIAKIVSLVNFFQKFSGKSQIFRANKLMTSW
NLNLDMEACLKQMFVQEDLRKIERVGLMTSTTSLTPAASCDSYVPLSGMGIPCGTNSVLH
EYDPMHWNMFMLVSCQTPGFGVLRFAQFNDTAKELWNSVKEPIEKISDKKYRKVCLVGTF
NGRILMMHERSPCGYWVYGILEKNQRVFEDYRRLNFNSCGLGWLCKKCTDPFEYNYYQNL
GRRVFLEPKWSGIWQSGVNHETKALSDKKNVAWKCYKEDEKMKKDSGENSGEGTMVQKMW
GFGNQGVEDISQRMAESVKIN
>CRE15692
MILTPAEICRNHAVRSCILAEVIARNPIEIAYRNLCTKLGESAIGYLEFDYWYYRFYEGN
HSLECDFNMKHNPKYRLLTTLPTDIILEISQYLDSEERLALRQVSLGMKHICNAVPVELA
LSSLLVYEDRLEFYYGENLILLKKPHFKKFEMLIKCEFDSNALEIVFGTETSSSFDYQVP
GTADEFFGSHSMPLTRHQSARNLEIRTFILDEVLSKKPVKEAYKNLCVNFREKTITYYEL
DFWFYRFYGGDKDLQCDRDFERDLGSKHRGLTNLPPELIQQIATSLHPRERFPLREVCQT
MKMVFNGIPIKIDNAELKCSAQKLVFNYGPNFMKCVKVDGGCNIIKDGRLKFIKNGNFLK
VAANHVKFVMDHSRLSIGTLLIHQLCLEGQEVWDSYWTVMKKLLKSLTHQLQIDHLRFNS
GDLKGLMDFVPFVKPGATIDLVCNGKPDGMWNTLQELVGGGAIFKVSSVKIRLDSFITTE
EVVEIRENIMELPAVNEFIVTFQDAMSGKMIEEIDDGLKYLPNFGKCRHQIKPFEIIFNQ
GPRRDNLPLTFRFEHFLNF
>CRE15696
MQTLTDLPFSFLDQLLAYSGFREIFCLRKVCRGLRDYIDTTKPDLKLTQLFITLREEKLY
LTLQFRDEQVVVEYRNGYGSNLFDFHCLVSDGEVVKTLKGERCMDLFFGDFRLVLNLQKT
KLKSLKLSQETKYNEILFEEQTSRNLFERLEECFKARSCRLQTTEINLQTFSILQVLSIL
PYLEPKTLKNIKLMLPTVPYNKETGSRTWRTEKLEELEQWQMAESLNISKDICIGFIINF
LHFTHVCVTFYSISGRDLLTIKNILLDDDRVHEFFFKYKHLYHGEQFFESLGRPYIEEQN
PRNLWYFRFPESEQILRVCHWSASLMMSFHRKDVESVPVNAVIQE
>CRE15698
MPSLPDMPELVMNHILDFCDVRSIFSLRKVSHNLRNHIDDVIPPLHLSEIKIEVREGCLL
LVLSDDIDIKYESFSRMCYENDDDDVERKPVERKGCKVECNNMKHFLEGENFMDIFRSDF
ELLLEFQKTGTLERIVLQWCDDEDSWAIRSNLRKESIKCLEEKEKLLREVVMNPLKAIFE
GFNAKQDVSLKARTFETRGVLPKEAKSLLKLFQAGTLKCIKIHDPYFSQVRGTHRYNANY
RNPNYILSLSDIEDLDQWKQADELDIKGFHVIAAKNLVESFGHFSRGKVELSGATGDEIF
NLMQVSLGDF
>CRE15741
MFIFLIIQKNVKFQNTWINSPLSNPCKNAFFSNFSAENRLLTYNSFCEVMGPETITLKEF
EIWYNRFSRGEFDLDYDIGSNTSDLELSNLPNDAIEKIIESCDLKEQLTLRKVSRSLRSL
VDKHKVAFKSIEIYPRHSCIFCAYNGKKVVYASENWDEKEEEGKSHYQKRRL
>CRE15821
MKPLKELPILRIPFRAMEEVSKGMHSIMKMISNRRDNKFPILRLPFLAMEEIFKAMDPFE
IMTFSKISKRAKAVTKNMGFFSKYDIHFCVDKILWIYIRGTNGLVSCNYIITWNEKLDGK
IEEEKCLGRISRRVYKYSTDPIEEWKQLCIYVLDIFKKQTIAVLQMRMDALVDQNVSIIN
FLKSNVKSVDGCYLLQWYQKNNVDENFTYFLNNITINNKLDSWLHIKNGDSDGKIPKNLK
ELIINNSQWIGYEILLEIDSKHVVLRNNRITNEEWNMFLKKWIAMETHLNLESLELGYSD
LEEFRDYVLHNIPHEVVGEEVSRIVACRHYQTQKIKGGIDIHRIDGKTATFFVRRRRGYE
ENVLMCIH
>CRE15822
MNPSKPFPILRLPFLAIEEVFKAMHPFEIINLSMISKRAKGIAKQMRFSQKYSIDLYINK
TLVIMIYGTKDLVSCTYVMTSDKKMNGKSDDEEHNGYIIRKVFKYSKDPVEEWKLLFKYV
REIFKKQSIDAVSMQMDAFPEQNVSIIDFFKANVKSVSECWLSQKDKSINVEKHTAYFLN
NITINSVLFSDVYINSVNFDGRIPKNLKELYIINSEWIGFKRLLEIDSKTVTLKKYKISN
EQWNLFFKKWIAMDTHLNLEYLELDYRNIEQFRALVLHDIPHEVVDLGVKRVLKM
>CRE15836
MKPLKELPIIRLPFRAVEKVSNGMHSIIKMISNRRKKKFPILRLPFLAIEEIFKTMDPIE
IINFSMTSKRAKAVTKNMTFYSKYAIQLCVDKTMGIAINGTDNLVSCLYLMTSDKQKLEK
TVEDERDGFIFRKVFKYSKDPVDEWKQLCKYVLEIFNRQAIDVLSVFIDVSVDHNVGIID
FLKTNVKSVNDCNVYQWEDENDVDEHAAYLLENITVANELNFHLHIKNDNFDGKIPKNLR
ELFIKHAEWIEYEKLLEIDSVQVIIGTHRISNKEWNSFFKKWMTMETHLNLELLAFDFKL
IEEFKELVLYDIPHEVVDERVKRTLITYRDEKTEINGGVDIRRIDGKTATFIAHSNSVLM
SVH
>CRE15837
MDPPKPFPILRLPFLAIQEVFKSLHPIEIINFSMISKRSKAITQQMSFYSKYALRLIIDK
TLEIEFIGTNHLVSCTYEMTSDKRMNGKTEKHERDDGYIWYIKVYKYSNDPLEEWKQLCK
YVLEIFKKQTIDVLSMTMDDFVDQNVSIIDFLKTNVKSIVDCCLCQTPGEKNVDEHAAYF
LENVTVNTQLSSFLNIKDKNFNGKIPKHLQNLYINCSKWIGYERLLEIDCKHVILANDEI
SNKEWNLFLKKWIAMETNQNLAYFKLDYREIEEFRALVLHDIPHEVVSKEVSRIVPCRYK
QKQQINGGIDIRRIDGKTATFFEQYSGWGNNFLMCIH
>CRE15838
MPLKFLNLPYLVQESILRSMNHGENFMMAQCSKRTKYCVIRARLKIPRVWYSLNENYRYV
GIQKDGETQLELVAALINWKIDRDFVEVENWDDYDDYGLTGWSQTSDGQKLACTSVLNFK
GTITKIFYDHIQLLFRYIEPIALEISVNLFSENMPIFENVSTVFLVGNVLEMKDLDIFFT
QYPDLSALMIEPSINGVLADTSSMFEIETVYLLTSRFLATDLLMKFVECSKKKSTHSISV
EATAMTLSERVTGEELQFFVILICLRL
>CRE15912
MTTAPRADPEFQRSSILYEFLRGKSEFKTYLSFCEVMGEDTMEYREFDYWFTRFSNGNFG
LVDEENAVRSIRYFMDLPVEIIGRIVDFVTWKDVVSLRQVCHDLRSLILNMQFSYKDASI
MIEKTSTTVTIGEHS
>CRE15952
MSNSLDFPNLVMRNVLQRIDMNSILTLRKVSHELRTFIDEENPEFHIEYLNVSVRKDVAY
LRIQFDGKSFMSIEYQKKEEFTIVICNKKERIVKLDYQKVLIKDLEILIRNQKSILEELG
ITIEDYFIGFKNLFTSRQIRAKYLKMSTTTSKVMEILPNLCPKTLQDVQLMNKNTASPHM
ELDELMKLGHWQNLKCFVTFGFCFNGSIREFSHFLFARVEIQSATPDDVLFLKEKLIQLP
SFKEIRFKSMEFKEGDRLKELLGPPSFEDDSVAKWEFSVAGENRKLCILKLDMNSILTLR
KVNHRLRSFIDTEKPDYSIHNIIVTVRKNEDCIELFVDKKEPLLIEYRGKGQNTLVVCNG
KELTINANSVKTCIKDLKIMVKNQKSMFEGLTISCPYGERFDQEMMNEFLGGFKNILTSR
EQNFRSRTLKMFVENQNQVMEVLPYLCPNTLQEVHLIDPQLSSIQLEIDEIIKLTHWKNL
TYFAISGFYVNESIRKFSHLLEAYIEIQSATAEDVLYLKEKLIMLPNFKEMRFKCHEFEG
RHRLKECFGPSNFETSETVKWEFVKQEENQQFCITIYEYETFSLNNFSW
>CRE15953
MPTLLDLPDLAMRHLMKKLNFDSICTLRKVNHGLRTFIDEEKRDFKFDKLHLLLENEMAV
LTLSAGWESLVITYFKGDKKTCLVSKGGRDRPARTSYLKACCIDLEMLLKNQKSIFKSVT
VLFRCTVFEDRIETKRGEKLLEKITKQFLTDIANVLQSRDVPIKTQHLEMHVMNHDQLMA
VLPYLCPETLTNLNLKRSQQRSQDLELDEVLKTKQFKRLTAFKVSGFRTTVSVDNFSNLV
FSDISLETVKVDDLLFLKEEFLKSKNVRDVSFSYKQLDDVNRFNELFGLPNVGGRHDDRI
WKFDVPGENQNQKLSMVMANLLDLPDLAMSNVLGYLDLNAILTLRKVNRALRAFVDEEKS
DFKINTLYISLKSDHVCLQVYIDEKDPIRVEYWGEGDTTSVSCRRKKIVNLDIMKTCAND
LEIILKNQKSISKEIGVFFNFPENQRKSDNDEYEAELKQRTEPFLTDFETILGSRNHKIQ
TRLLRMDVIEQFQVMAVLPYLCPETLRVVHLKASSHVPGQTLEMDEIVKLEQWKRIQRFI
SQGFFITESYDHFAHLSKLDIYMDTMKTDELLLMKEKFFEKLIEKFLETASRKHTGRLIF
LYLYFLRTPPVLYLFILQKFMASSTHKFVQIFYNEFVDEERLVEVFGPLMNGNERMTGRK
EWEFDAADGQGKVMINVWGFHKTIHIMHKRPVSVDKFFITSFISYSFSLTLRKVNRALRE
FVDEKKPDYKIKTLHILLRPDKVRVSFYIDENDPIRVEYYGKVGDPTSVSCRRRKIVNID
VMKACTNDLEIILKNQKSISKEIGVFFYLQHYKKKSWNDEYDARLKQRTEPFLADFKRIL
GSRIHKIQTKLLRMDVIDQCQVMAVLSYLCPKTLRDMTLRVLRNVPGQTLEMDQIVKLEQ
WKRIQRFLSEGFRITVPLHHFAHLSSLNTYMETVSTDELFMLKEVSDYFFCGTVDFFLQR
FVASSTPLCFNLKFEWFLNGQRLEEMFGRLLTREVKWEFDAADGQGKVKIIASGCESIKI
EHVRSVSDE
>CRE15955
MFSGSPLLLLPDLVMDEVLKNLDMNSLFTLKKVSRGLRVFIARKKLDFKISTLTISVKKD
VACLTLFIDGEQYACIEYGRKDENATLVSSLHKKNLVSMEYLDALCKDLEIILKHQKLII
EKFEVLISGGPEINNFDILEHQTKKFLIDLKNILKCRESLIKAKFLKMEILNQNQVMQVL
PFLNAKTLDAILLSNSRGSMNFLNLYHIANLDQWKNASAFQTERFIVSQAMVDFAHFSYT
GTIFETSYRN
>CRE16015
MSHILQNSPHVFRTLILYEAIDQLPAFHAYKNFARKVGEDAMSYQDFEFWYMRFLRGEYD
MDYDRSQDPKCRSLMNMPLEIIERITSDFTKNQRITFRKVCRSFRIIMDMKPPTPLKRIQ
VRFDADFSQLWLDDGTPRPARAIYLYGTPDEQAKREFDSYAICYMSKAYCWNQEDMQEGD
CKVSRGYRGKILKNTNHWELAMNDLTTALKEQKAVLDGIMIENKSLDSFGELEPKLKALS
GKVSVKKLKIVTNYSNEEAMILPYVSPEHIEEVEIEMRDRKFGQRSKGEKRKRIQKIVET
ELWKRAEIRTLHCHSKTAFPLDTLMDFTKFNLRLEHFNSSPNSLLRTVQTLLTSPVLEYV
RLGSSSYPSYPMRAKVLDAIGATEIDNITHRVRIPNNQEFFEIKFDYNDKLSFFNITRIN
VQN
>CRE16016
MSHILQNSPHVFRTLILYEAIDQLPAFHAYKNFARKVGEDAMSYQDFEFWYMRFLRGEYD
MDYDRSQDPKCRSLMNMPLEIIERITSDLTKNQRITFRKVCRSFRIIMDMKPPAPLKKIL
VRFEADYSQLWLDDGTRRPDRYINWHGTPDEQAKREFDSYAICYMSKAYCWNQEDMQEGD
CKVSRGYRGKILKNTNHWELAMNDLTTALKEQKAVLDEIMIENKSLDSFGELEPKLKALS
GKVLVKKLKIVTNYSNEEAMILPYVSPEHIEEVEIEMRDRKFGQRSKGEKRKRIQKIVET
ELWKRAEIRTLHCHSKTAFPLDTLMDFTKFNLRLEHFNSSPNSLLRTVQNLITSPVLECV
RLGSSSYPSHTNHAKLIAAIGATEINWMTHHVRIPNSQEFFEIKFDSNDKLSFFTITRIN
VQN
>CRE16027
MTTFPLLKLPALAINEVARRIEPSDIIQLTMISARFKRYFTQNKLFLDTLTWEMPASMSL
KFSKFSIAISVEQNCPDSRPRKVNNSIMQISVNRKRNEPLTRWHLKHDACHWDLLENLTI
HLLSILNVKHFDFTSEFLISSYNKLFVWKYAEKFKTIAILPWLKNPALLSQENMLHFLEV
VKTDELQFNAKCEHFQYTGSVKCSKLNLGELSWVTNEFLKNMECKEVLLRGDSGANLNYN
ELFRHWIDGEGNEILEEFDVSFGDKTQCDPKKFLEGIELEMSILR
>CRE16065
MTPFFLEIPDVPMEIIMNNLDYIAIQSLRKTCWDLRNFINDKKPGICMKHIDISEMGDAV
KLAISTRTLGLPENTFINLTYEKYEKNGCKISGGTSDGYKNKIVENLNFLDAALHDFKVA
LKTQKSIFERVTVAENTSFFEKFDEHMKSQKPFATESMEIHANSLEHARQIMQHSDPKYL
KFIHIFAHEPININETVKLESLKNIQNFSHFSLTTIQLENLDVETIRAIKKNFLQFHEYD
KYLFVLNGPIFNENLFIDAFGAVFTPPGETVKIRFFTVPGNKEKVLKVHNTHLYYRFQFI
GECEVPEGYVVLD
>CRE16167
MDNLITCLPLLFRKKKCKIKLSDMPLLVKLLIVKSMELRDLIMLSLCSKKFAKLVGSIPN
FPNKMHLRLDPFPTISLFNGDWNDRSSIVQFQFLMGSGYRMKHSYSWRFNGIHFEIEQPT
PYSQKGYPCITAKCGNKSDVAMASILTHLLSVFPNCIIEEIRLGKKKKGTKFNMEKVLSL
VPEVNVLDVEMDTDPKIFEFVMNNVKVMRNFTKDYYQGPVVPEPFSTQLHCTDSILSRGC
EWTLPDILLKLNCRHSVFEYHKFVTADLMAFLKKWMSSEGEEMKNIEYLMIAKGTKFDDM
AEIEYLKKELGVVRCDQSRGDRDTSKYPDVDFTTGFDIERSDGLLGTIVFEYWNFTFCFY
TWHNTGEFVINFYNLPD
>CRE16176
MPEMLKTNPTALLACIFSKFLQEKNVEKAHKNFCKTVGEDVIEYVDFEYWFYGFYHGNVD
YDHDRSADPEQLSLTDLPNEMLNEIFENLDIQDRINVRKVSRTFEKVVDRVKEEYADVSI
YIHGNQEMGIYLCNWSACYKKGKCDCVVGHGRKGINRFNIEPSALSSMLTNSKSPIKEFL
ISIDRPEITPYLIESLCKDVSPIFYAKRVELDIEDDDYLIKILSLFKPGVLERFFLDGTQ
LDDDMFAKLAETDQFKQLKHFSYSELFPLSQIKQLSHLSMFEITMDYLSAEDVVIIRDVL
LQFVNLKEGCINFSDMDLSGIRAVLRNDDDDSEKRSYLYPIPNSDRSLRFESYASVDGLS
YDYLRVFEVFH
>CRE16187
MTSSLQRPSHNFPLLKLPYLAMENVFSCMTHLELVDISLCSKKCKNLVKSGRKRPWTYMD
IELNWIQLQIYLYDANDEDIVSVWDFSKRVVRNRKSVQWWKLNELEGYTKKQRGNERHYQ
CTTKQPLEISTATVISYFFELFPDCYVKNMTLQFMYNDSQCLLPVLAAVKTVENLKTHNY
DRIDHIKNILPHVTITKAFQTNYNVCKNPLVLESLACTEIIYCDNARWLSPETFMTLNCK
LVGLMKARLTVEDIMRYFKKWKNSTGDEMNRLQHMYIISEDIEIGQGVFNALKELGATAW
DPVKRARYFKYPEGDFIDCQTGMDIERTDGLLASIMVPTKKKVSIIVWKDRFPEQHIRQ
>CRE16188
MATRNGFKLLKLPFLAIEQVFLYLEILEIIDISLCSKRCKNVVKRNRATPATYINIEFSR
EHGVDVCSVDNKKAVATWNFSNTNMGNRKKMWWSIDGAEGYTLKNINSQNIRNGFYQCCT
PSRQIAASMNTVISHLLEVLRNCYVKHVNINMHYERVAYKTLLDLLKTCESLEMISDGSS
DHTKHVLSSIKITKTFNDKSYLYSSANPFLGALECTDHINCDNASWMRAETLLTLNCEYV
ELKKARLTAEDIMEYLKKWKNSTGMGRVRKLNIMHTAVGIGPLDFEELGAMRWDPVKRAA
MYRLHDGLYIMCNNGMDIERADGLLATIVQHETRGFFFLVWADRFPDQTFPYGAILL
>CRE16252
MDLPKPLPILRLPFLAIEEIFKAMHPTEIINFSMISKRTRFVTKNKTFYSKYDIRLHINK
PLGIAIQGTNNLVVCLYLMASGEQMKEKIADMIGSDYIIRRVFKYSKDPIEDWKQLCKHV
LEIFKREAIDVLSMQMDTFVDQNISIIDFLKTNVKSVNKCSVRQSEEENDVDEHAAYLLD
NLKVNIEFNSYLHIKNANFYRKIPKDLKELYIRNSQWIRYERLLEIDCEHVSLENNQFTN
TGWNMFIKKWIAMETHLNLKCLKFDFKSLEDLTVFVLHDIPHEVVEERVKRTLITDRDKT
EEISGGVDIRRIDGKTATFFAEYDIFSMMIVH
>CRE16253
MDTTKPFPILRLPYLAIEEIFKAMHPFEIINFSLISKRSKQVTKRMTFYPKYTVVLSIDK
NLEIEIRGTNEKISYSYVMTSDEELGRVIKQWKKDDFFKLKIYKYSKNTIERFQILCKYV
LEVFKRQNIDILSMYMDESVDHNVSIIDFLKTNEISVDGCYLFHTDSDINVDEHAAYLLK
NIKTNDLMYFFLHINNENIDLKFPKGLKKLEMVKSQWIGYERLLEIDSAQVILGTNQFSN
KDWNAFFKKWIAMEAHLNLEFLDFEFKSMEEFKEFALHDIPYEEVDKAVKRIMKTSNDGP
IEINGGIDIRRIDGKTATFSVRHTSLWDDCLVFIH
>CRE16323
MSEPDPVFKLRKLPFVALRKVFQYLEPVELLQFSMVSAAYRRTIISLRSHCLNNGYIGIN
NSSRMFHFEIWPKLGGPFRDFGHLKFREFEYPKLKKMKQEASEIEKIVLYGDDYVTGVMI
LSMKAHEIDISDCLVTTEDIMAFITRDWTTMECEIGYDIKRADGLVGSVLQDERQFEFFV
WHKKFIDKKRL
>CRE16496
MTSPFLLFHVPTLPLGRIIDFMEPKTLVSLSFCSQKSHSVIKTHRKVSFDGHLLIGEYHQ
NASFLSFTYSVFGIVADRNRVLSAHKFVDNINYVDMESVKIGEQHVRVEMDHLHGHLISY
WSDWVNTRQQSHVTRVNCEGWKDTLTEDELTHILRDCPASLETAIYPSPPPNFQFRDNFR
QIDYLSISDGSWVTIDNLLTMNGREIMMFKSSLTNIDINTFLKH
>CRE16498
MTSPSPLFRLLFWIISVFIQTIKSLFISNIPLHPPPFPLFRLPYVPLRKIIDFMDPDALV
SLSFCSQKSHSVIKTQRRAPFAGRLCVSWANRDVLFHSVNNLTRVLRACYDWHHSYSNKI
NHVKMNGLYVPVRVHPSDGYLVSCWENETKGMKTITQYVTDLFNIDVSEVWASKQSFHMI
EWVNRRQKTPLKKVIYMACSIWPSENKKMIYLLRDCTILTEICICSDAPLDFRFSGNFRR
IDSLYISYGQWVTIDNLLTMDGIDIILKSSSLSNSDMNVFLKHWLSGGCPRLKLFGAKTG
SVDILQVLDGLLHNAVFVENRRNYTSPFGHQWILWDGYDIQRADGVTATVHYQPLGALVI
AVWPEASDNYT
>CRE16499
MTCPFPLFRLLFWIISVFFQTIKSFLIPNISLPPPHFPPKNTSPVIPDVPVLSPHFPLLL
VPYVPLRRIIDFMDPDALVSLSFCSQKTHSVIKTQRKAPFIGRLCVSEFDSNFSFCTFGN
NNCVLSVRDCSFFSSSERSNYVKMNGQDVPVHVHPLDGYLVSRWYNTTDGLKEITDYVTD
LFNIDVSKVCVSKDAINMIEWVNSRQKTPLKSVTVCGVTSSEEELIYILRDCKTSSQIEI
CSYAPPHFCFSENLRRIDFLEIWHGQWVTIDNLLTMDGIDIILGYSYLSNSDLNVFLRHW
LSGGCPRLKLFSAKIGFVNIFQVLAGLLHNAVLVEDSRYYTSPSGYSRTLSDGYDIQRAD
GVTATVCKQGNENVVIAVWPETTQNYN
>CRE16500
MTSPFSLFRLLSWIISIFFQAIKSFLVLNGLLPPPHFPLLHVPYVPLRRIIDFMESDSLV
LLSFCSRKSHSVIKTQRRAPFSGRLCVSEYRNYLSYITFQKRNCVLSVSSKDASITSKER
EEMEYVRINRLYVGVYRSNGNLVLHWHGNTGGLRNTTDYVTDLFNIDVSEVCVFKDAIKM
IEWVNRRQTTPLKKVVNIAWGVIPSEVLIYILRDCATLSEISIHAEAAPNFRFSGNFRQI
DCLDIWHGKWVTIDNLLTMDGIVISLEKSTLTNTDLNVFLRHWLSGGCPRLKLFWAETDS
VDILQVLHGLMHNTVLVENHRDYTSPFGHQWTFWDGYDIQRADGVMATVHYQPLGGLFIA
VWPEASDNDT
>CRE16501
MTSPFPLLRVPNLPLARIIDFMEPNELVPLSFCSQKSHSVIKTLRKASCDEHLLVGGSEK
NVLSILFKNFGCVLSTTDSAYISSFQKEEYVKLGGQKVRVKFHRLRNHLMTYWEDKLTGL
EAITDYVIDLFNIDVSEVCISKYSFKMIEWVNSRQTTPLKKIVYMAMAWSPCSSEDEMNY
ILRDCRCSSKILIYSEAPPNFRFLNNFRRIDCLDISNSKWVTIDNLLSMDGIDIILGSST
LTSTDLNVFLKHWLSGGCPRLKLFLARIDTVDVSQLLDGLVHNAVLMMNRRNYTSPFGYS
RTLTSGVDIRRADGVTATVCYQQTGKLVIAVWPETTYNYN
>CRE16560
YEYWFKEYSKKTGRELPDIRGCILSDVINGKSAKKSIDDLCDAFKHHKIDKEYHEYWFKR
FENGHLFSQVTFSDLPEDVLPGIVEKCDLMSYLQLRRVSNGLRRIVDYSKPPLTLLAVRF
GENSIIFHLNDDISLFFTHRKREDPPPYCSDYFFKFVGNDYTKMAFKYLEMFLKNPKLQL
STFHVAIYNYKPDKNNQMIRDLLNSLSHKIHVERTSCSVLQDEDIITVLKCLKPGTLKEM
RVYGNNDSERLLMNELVGMEQWKQAKFLQFDQLLDTSIEHFFHFNEFYINIVSLSIEDVM
NLSHVS
>CRE16603
MSTHESHCSYCTNINCSFKDCLLVKCSHCHIPLHPCKLEEHIEEVCRRAPTKCTNHLNGC
PIILIREKIAGHLPNCVASIVVCSRDRCRKLNTKACKLQLKHLGRKNEFLPVDEEDDLDI
QLACYDQNLIAESYHFSRSNRVQQRDPIHPAHPLIPLRNMPYDMTTSPYNLDDSSEDEQR
EKVELVFSTIHSNINFQREKLKKSRMVFANCYMCQIDPSVQHLHTLGNGADIEKLKKRRM
TPQVMDQFHEKLNLKVSIVIENAPESTLKSENIREIKKGGTFYTLKCLKTVRRSEYGDHC
LSQHTQSIDQMNEMILRCPNWTRGCQFSTHRVRPKTGKLKYHPRTATLSHQPVPDAQFVQ
DDGSPSDRTLENLPLWCYELLAMYLPSSSLYNLSLSSRKLREVVFIGCNKRCYIESVWHP
LKKGSWIQKDFAWKISSTEPPPALEWAVPVDLSHHISQCSHFDGVVYEEKLIPVFPRNLE
NDIWNGFSNELSEKSIRAEIQDILDE
>CRE16828
MPAPQPIWQHLPVHFKEDVVSKLDYNSRCKLRICSKKDKNLVDSRPVILDYLKYRITEVT
FHALEIPQKPAEVTMIDGDEETNRYLYENDAIDHLLLVFSNQKLIVNSFVFNVWGHDRTG
HQFKLFKKLLTKIKERNLKLKVRNAIISTTFRHKDQYIEFVKNLDVGSLISMKLRLSTRC
QLTQLSRTEQWKKVKELEFETRDQMDPKWVSHVEKLDAWVKSLNAVAISAMIQVSFYSVF
FLKTCLIQNFISKQFPRGSYFSITTMSPINNSRGSTLTNILKKFPIKAKNDAIKFRTITR
SPIKSHFHSPLHTQKIEMTDQNNVFLIILCETNFSGIVCGVNSFKDDLKKFILEIE
>CRE16871
MDELFYLTIKQQHQRYTFGLVSQRFTTLRNTCQQNGDALNSIKNGFEVLGDKEIKEKLKP
DLQKFDILMKSEQEKLHEFDKMIEMYQAITNALENDGLHLWRMDIQRNVDVLSRQLAKSK
CDYYQLMDSLYDGISYNSNLTQKLYTFKRSFILSTGSSISFPFLKLPLVVRDHVFRMMSF
IDLIQVSRCSKKTRFQIHATSFPNILGLDLIFRKRQNIFTPEWFEYKLRLKLKNDSNFDI
IVSDRHQQDGSSRSFDDSRLGGRRVEIQELKKSIDIVCESGPFSFAMYLVDFLLDVLRMK
INSVYFDLMTMNPSELHSFFGWKSSNQIKHLMFDYGTIRSETLSQIITELPHLKSLSFSC
GLEFADLVNPLNIDGFVRMFDGRWITSDALINIHCQEMLIYFNKLTCTDINLFIKNWMNS
NDTKLRVFQIAASFGNYQEKLFRGLEDSLRPWDKSKRGPLFETQAYALDCQNGLDIERSD
GLIATLCVDESVFSFVVWHDRFPQVTKQLPSVEESLRVQFLTAFLRSPEWYQAMKN
>CRE16886
MDKPFKLFSLPKLALDYVLKFLNPIELFELSQCSKKATDYVKQANTKNFRIQVNLSPDYV
DVNGYVFYVGSNAHELRTFRQEDRIFSGKKAKTSKTVPQQWFENRGFMTKDINAWMELYN
CRKDSLISVFDDQSVGIRRVVSHLKELFKRNIYSLTIPSDPNSKKDFDMIIDGQSEIEEL
VISRRSMTVENLTALFDKLKVTESLELCEDFSAVRNFPFTVKSIRIFVSSWITSNHLNLM
KDCVVIQLKGSTLTNQDVKSFLDKWKSGDYPNLQYLYIRSDNLSEDFTVFGLPTLHNFSG
SPFEKQ
>CRE16928
MNDFDYLVVKYLHQKHTCDLLSERFTTLRTICHQNESLMDYTNKGREVIGYQKELTLDFQ
NWSAFLKSEKDNLPNLEEKLKIYKENTNVIEKQYFNLMNGDIKNNIEVMKKCLAKGKYDY
YNLMDSLYDRISYNSNLSQMILSFKSCLTFPNTGYTNGKHSYGFSFLKLPLVARDHVIRM
MSFVELIQLSRCSEKTKSIIYSLSFPNILSLDLVFRKRQNIITPDWNEYKLCLKLKNSST
FNIIVSNRHQEDGSSRSFDDSRLGYRRVEILELKKSINIVCENGTFSFFIYLVDFLTDVL
RMTINNVYIDLRTLCSTQLHSFFCWKSAKLIKNLLIENGRVRSETLTYIFKSLSSLKSLH
FSCGLEAAKLSSPLIVAGCVKMFDGRWMTGDALLKIYCEELLIYFNKLTCTDINLFIKNW
INSNDTTLRVFQLAGSHGNDTETLFRGIEDLLKPWNKSERGPIFETQAYALDCQNGLDIQ
RSDGLIATLCVDESVFSFVVWHDRFPQVTKQLPSPEKSILVQFLAAFLRSTEWYQVVEN
>CRE16951
MTTGLPLLRLPYLVLMPVLEQMEFKERISLSILSKRARMFVKLLKMECEHINLKLEHDRI
EMKLFFDNCRGFEIRTVKVFMYIDKYQRHNYHYDMSFSCCPGRLPPMDYVLPIMDVTHCK
SIKQLTIAEVPQWDTLPLLAKLPKIDEVIVSSGWRFYTLSYEDSLEKEKQLLVILRTVLP
VSSAVNFSHRFQNPNHLQEILKWNLDSLVLKQHPYKRFKTFSLNDLLVTNANALELHDVT
LNVKDLNRFFKLWMKKMCNP
>CRE17008
MKISKFPWVVQKEILRSMQLIELILLSFCSRKLRDFVENMMKWKSSKFELIVYHCWSSDN
TGIAITYKEGEFFLRIRVKSRIGDRIPIQMNFMGMDVQCCMPTESEECTLYCDEGKGEAI
LQTVHNFLLSFIGLKTEYELITHCNYIPRLTNIRSSQQCILDYKTAASQLSSFLSYSPFP
EFLCLFATRGSNLENVPGLAETQVLNYWIDGSKGDEFLANFKGRELHVYKGELSDSTVIQ
FLNDWISNYGYQKLNVVRMTVDEECELHPEVIMSQCSFKQFHSMDTFPIYRRTQRLRILP
LVLNSCDFSSQFYIVRKSDGYVASVKVESKSLTFTAWNMNEKQFLEKHANKMLQ
>CRE17019
MTTPFPLLRLPLLPLMQVCRCMDTVEVFAFSLLSKRTNTTAKRLKITRSIDVNVHENHVQ
LCFRDVQDILIYLDLENDQARADVKLQNRWSSWNNLPISTSELLNRTLNVFNCGFIHKLE
FVDIPRYNVLPILATLPNIKEVTSYLDITNEIIYRTLKVISPNTSKVNLYPRAEYGNPEK
LQEILIENLDVLIIAPLGGDIRLHLDDILITNASKAVYNRLRLSEQDLNRFLKLWNSGKF
NTRMEVLQIVVKEDFNRDSVLNGLHAIELPETIERTFEFSRNQIFRKIIYGGHDIRRENG
DLVTVDIHGLHYYNIYFWP
>CRE17020
MAFPLLRLPLLPLLRVCRCMDLDEVFAFSLLSKRTYITAEFVGITRTVVVNAKENHFELC
FKDAQDILIYFDLENNQALTDVKLQNMWSWNNLPISTSELLNKTFDVFHCKLIDQVHLMD
TPQYNMSLIIATLPNIKKVSSFLDITNEINSRALKALLPKTSRVTLYPEAEYNNPEKLQE
TLIENLDYIEIIAFGRDFRLNLDDVLITNATEFYFYGVSLREQDLNRLLKLWITGKFNTR
MEHLRFALQEGFNRDNILNGLNAIELPRTTTRTFEFPTSQTISSKTIYGGHDIRRGDGDL
VTVDILRPGTLYVYDIYFWS
>CRE17029
MELKDLSADCLERIASKLNAVDLIALASCSQHWTDIVKSCRIPIQHLYVNVIGLSWFARE
SPGHSRILLGVKPIGRRFVHFFFYVRTEEELEVIREDENTIIKMIGRRKMICQLDETNIK
VYTTTPVESFFYVLEYMLELLSGGIHHMMFGHVYPTEDEIVLRVLRLQPVSECHRLTLPS
RGHISPNLYQYVLDSTTFYRVVIHCDVDDPFTRDTPTNIRHLDMVYAGWVTLPSLLNMNS
ETIEMIEPTLTLRDMNAFAKNWLQGDNNKLKRVTIRRCRGFEWTNNEKYELLDGLDSEEW
KEATERRERFYEDETSKIDCENGNDFTRSDGALATFQFNDSYLHFLVFKYR
>CRE17035
MERPARGRRGRGAAARQNPINPRNRKIANKRIKEEPQDDFGHTPQPYMTPAQFLRQTPNS
LQLLASQHGFRGVTIKQEPGVVGNQGLTLKDFALQFHQLQQNRSTIQGNYRIKTEPLEGV
QIKQEIAEHSFLNQVPREIVYRTCIQEPAMVGMMAGREYLIPEALREIHSPTWDGMPDSV
KSHLFGYLNLTDKCIIRQVSQNDARIIDSEPLCCTTLDIIVSATSCSVRVSEVLTPSYTI
PWRRLVFNTVSILMNPNVNIQQLNLSCARDGFGQLKKVIRGLQHFGVERLTIKVKHVNIF
SPSINEIRSVHDLVEFIDYLGLQSLEKITINAKMAHSRLQEISHSIHFKVCNSIEIYTKQ
LFAFNNIMEDWIGTELKIFNIQGSFMFTKECYSFINGFKLKPLNSYYEIRSGNQRGPSKS
RTADYTVTPTENMLQRVHVYAASDFVTGVVVRVDADSWEQAESHDSSSDIDMK
>CRE17181
MLLQLDQLVLDEIGKMLPAKDLIRLSITCKALREFYNKETYYQALMAKQFWIDRKFFRYQ
DDLRFVLNNVPSRLHSIEQFGQKKIRYVAFSHDGSMMALFANGCRIWVFREDEEILHSYL
SRKRGWDKVISMEFSPDDGHLLVTGSKEELVAMARGNEALIYKLGEDYATLRSFINLDQG
MFSTWFDNQNVMFTQNFGIRDRMRLFISTIDMAADILVYPVLTFDTRITGIMVAQHVSPR
TRKITQIADQAQEEGKTLTEKLIEIGLESGVDVTNMQELRAILDQESQCMPCYRLHSHHD
AVSQRECQCHCHHNTDRLLVFHGNDERVHVKVITERILERAKQAWRVRGENDEDIDQHRL
FFPIALCNVFDTVDHVFRTGLSLAHSSMCFSPDHRYLYITGTRKAPRPRDPIMEIKPSCL
DLETMVFKHVPDFTIRPWVEYEFCVRITANNDFVAIFTGQDVVIWSAFHRGNSAAVLPQF
GAPVSAVALHPLTNQLVVTSETRIHYFQSAEMFQEDKMNENTEEDSSSGE
>CRE17220
MISVTVAAQGKPKRLFGGNFRAYGSGRLSICELEKDPTALKTNETGLSTTTVKICMFVNK
LFELLTTFIHYCLPYLFNQKQTWYCPTTRKEVVVPDPVMQPDLDCPALVEVFKFLDIDDM
LNCKLVCWKWNTAISENACELATTKTDQIRILFDEGEVVLYPIDEKRCPIRHPLPPLQVL
RNRLRHLTTQSLFVRGLIPVESGPVLRLLLSLTLQPQQMYFIWSKFSADSIFLFEELVKQ
NSDTVTDFGLEECSPSHLLTDRLLSPIASHLTSLRLWNNGKGSHYGVTDDTLIRINQAIL
RGSPVETIDLGTCFVSSEVVSSIVKSWEQTSTSDLTIMLSHCYPVNKPEVIRLLQESNIT
LKKNQQLHSKNHMLTLVC
>CRE17322
MSIPLLHFPYVVQKEIFKSMEYCEMFVISLCSKRMKNCVIRARLKIAKIWYGVYPFIKFI
AIQDWGIPVDVHIAFDDQPALSGMKPMEMKIGDNFKTLGIVKTKLTTLNQEYCLISVPKL
DAKVTKALHEHVKQLYRYTVPCGIEIHINSLTEEIPKYENVNRILVNGESVLELNDLDTF
LSPYYPNLSTLMIDSPINGEVSDASKILEIGNVHLSYSGQLGISFLSKFNGQNINLLQAV
VTERMLNEFIRKWMKSEGYLNLEFVNIKMAPECVINRDHIINQLEIEAFDEMKRPGWYQS
ELPDSESSTSSESPTSSTQNPQCLLECPTGYLIGKTSCFQLLPPSQSLNSYQSALSTCMS
VPRQTLASLEKFREDVALIQSSASEKNVNWIYSNGIGSRKERFEKRADVYSIWDQGLVSA
PIVTTVGISEKFMNISTLCILPKFCQSPICDVEQFLLTYDYNLRFSSSSTKSLSPRQSAF
LTCIPKKQEFEITCGTLGNIYPEPSMIDCTQTSFEETLGDVLLQGGGIVSSCSQGFPRGV
QSCEPVNTPDGERFQLTCKPGWTMPTCWYTPDTCTPNYCGEHGRCVSVVGESRCECLHGW
SGDNCQWNLREKFSKVWTFPVFTGAILALGGFVVRFVKRAVAIERMEMENDEDDPQSTHQ
TLRSYCMFVAGILVLFSSNPSLTNINPTACRFNFIAVHFTFVYAMVQWLLEAWNVNQVLR
CVHLNEWERDWNGLRSWGVRIAPRMGVSVVMVSVGLLVTFHAGWNQLAQPWTCVGVIREE
TMTVWIPIFSIVICIFLLAGAVCESSLLIKFRRPLLGYRLDLRIERDLGHVEGRRVEKCR
RNEILCMTGLTLLIVLWLLTIYSADYKDDVVIGSLTVLMSLIYSLFSFYQEVETCPEDRA
MWITILQRYLPTRFAPSYNPESMWTTEEVREMYSIPKSQRDQKYQDYVSKNQYLYLHHRW
DLELNKVLTDNQMTVDEALVRVFCEEMNRLKENNGTIRQRIYVQDAYKDFLNSIPDIDPR
TEKGRVQARLELVTLAADAPIGVKLAKFFIVPGFDIFEPDTSEDVDDRNLNPDERQHRRL
LNERIRMEEYRIMREQAHAQAVFINSSIHFRYFGNEIVR
>CRE17512
MTTAFPLLRLPYLVLMPILEQMEFMERIVLSVLSKRARMFVKLLKMNCGYIILRIKYGTI
EMKVLLDRYKELKLEMYPSGHIEFRYEQDVFLCNTMGVPPMDYARCIMDVLHCDSIHMFR
IAEISPCNIFPLLVNLPKIDCVEVHSDLSAVSLVNSRLIKVLRIVLPVSSVVAIPDFFLN
LKYHREILQGNFDELKVENDWKKNVPNRKIKFSLNDLRITNAKTLELLYVSLNVKDLNLF
FKLWMKKKCNARLEYLSVRQKGNYDKDLLLKGLNAVPVPIERNRTFRILGKVQQLRLDEE
TSAEFDITRADGRTATIISNGDDTFHFYVWPESTNDTTNIEPNQSSVMRVFSWFSSFYNS
CVDRFK
>CRE17555
MTFLFSLLLFWIISVLFQTIKSLLKKTSPDIPDVPVSPPHFPLLRVPYVPLRRIIDFMDP
DSLVSLSFCSQKSNSVIKTHRKVSFDGRLLIGGSDKNASFLSFTNYTFGIVLKRNQVLRA
HKLVDNINYENMELVKMGGQHVRVEVDHLHGYIISYWDNTVNGLKVITDYVTNLFNIDVS
EIWASKQSLHMIEWVNSRQKTPLRNVSYADSSAIAASEEEMIYILKDCRPISRLGIHLKS
PKNFRFTEKFPKVDCLEISDGKWVTLDNLLTMDGIDIILKSSTLTNTDLINFLRHWLSGG
CPRLKLFSAATGSLDILHVLDGLLPNPVLVEDRRDYTSPFGYKRTLSFGIDVRRADGVTA
TVCKQGNGTLIIAVWPVTTYNSN
>CRE17556
MTSSLPLLSIPYVPLNKIIDFMESSSLVSMSLCSQKSRSVIKTHRRNSIDGRLHISYNDE
RFHISFNTFLEQFPVLGVFNLSKMPSSVKEDCIKLNGKQVPVRLNSQRGFLLTYWEDEVE
GLKTLTDYITSLFNIDVLEITFTKKSIWMIDWVNSRQQTPIATGICEHGKDILTEEEMLH
ILKECPASLETVIYPSPPPNFQFRENFRTIDCLILSHGLWVTVENLLTMDGIEILLKTSN
LSCIDINVFLKHWLSGGCPRLKYFMANIDDEDFDSMFTDLWDNVVIVEDFRQYRSPFGCV
NHLHYGYDLQRADGVTATVCHQENGHMIIVVWPESVYEHV
>CRE17557
MTSPFSLFRLLSWIISVFFQAIKSFLVLNGLLPPPHFPLLHVPYVPLRRIIDFMESDSLV
LLSFCSRKSHSVIKTQRRAPFDGRLCVSEYHNFLSYITFRKRSCVLSISSITSKESEEME
YVRINRQYVGVYRSNGNLVLHWHGKTGGLRDTTDYVTDLFNIDVSEVCVFKDAIKMIEWV
NRRQKTPLKKVVNIAWGVIPSEVLIYILRDCTTLSEISIHAEAAPNFRFSGNFRNIDCLE
VWHGKWVTIVVELTSHYFTTFNNQPNNSMASIRFTNI
>CRE17559
MTCPFPLFRLLFWIFSVFIQTIKSLLISNIPLPPPPFPFFRLPYLPLARIIDFMDPDALV
SLSFCSQKTHSVIKTQRRAPFTGRLCVSWANRDVLFHSVKNLTRVLRACYDWHHSYSNKI
NHVKMNGLYVPVRVHPSDGYLVSCWENETKGMKTITQYVTDLFNIDVSEVWASKESFHLI
EWVNRRQKTPLKKVIYMACSIWPSENKKMIYLLKDCTILSEICICSDAPLDFRFSGNFRR
IDCLDIWHGQWVTIDNLLTMDGIDIILGSSSLSNSDLNVFLRHWLSGGCPRLKLFCARTG
SVDIFQVLDGLMHNANFVEDRRDYTSPFGYRRTLTSGFDIQRADGVTATVCEQGNGSLAI
AVWPESTYNYN
>CRE17560
MTSPFSLFRFLSWMISVFFQAIKSFLVLNGLLPPPHFLQSQTVSIRQPDVSVPTSPFPLL
HIPYLPLGRIIDFMEPKTLVSLSFCSQKSHSVIKTQRRAPFDGRFCVSEFHRNVSFRTFR
NRDCVFSVCDCSCLSSSEKSNYVKMNGQYVPVHVHSVDGYLVSRWENTTDGLGIVTDYVS
DLFNIDVSEVCVSKDAINIIEWAIIRQKTPLEIVTVCGVTSSEEELIYILRDCKTSSQIE
IRSYAPPNFRFSEKFRKIDFLYILYGQWVTLDNLLTMDGIDIVLGYSDLSDSDLNLFLKH
WLAGGCPRLKYLNAGIHSVNILQVLAGLLHNAVYVENSRNYTSPSGYTSILSDGYDIQRS
DGVTATVHYQPPRTFVIAVWPEAAHNYN
>CRE17562
MTSPSPLFRLLCWIISGFFQTIKSLFIPNIPLPPPPFPLFHLPYLPLGRIIDFMEPDALV
SLSFCSRKSYSVIKTHRRAPFSGRLCVSEYDRKLSFSTFRKHNCVLRVSSSYAFMTSKES
EEMEYVKINWMYVGVYRSNGNLVLQWYGDTTKGLKDTTDYVTDLFNIDVSEVCVFKDAIK
MIKWVNRRQKTPLKKVVYMNWGVIPSEVLIYILRDCTTLPEISIHAEAAPNFRFSGNFRN
IDCLDIWHGKWVTIDNLLTMDGIVISLEKSTLTNTDLNVFLRHWLSGGCPRLKLFSATTG
DVDILQVLHGLMHNAVLVENRRDYTSLFGHQWILWDGYDIKRSDGVTATVHYQPLGATGA
LVIAVWPEASDN
>CRE17564
MTFLFALLLCWIISVFFEAIESILIPNIPLPTPHFPPSQTVSTRQPDVSVPTSPFPLLHI
PYLPLGRIIDFMKADALVSLSFCSQKSHSVIKTQRRAPFDGRFCVSEFHRNVSFRTFRNR
DCVFSVCDCSCLSSSERSNYVKMNGQYVPVHVHSVDGYLVSRWENTTDGLGIVTDYVTDL
FNIDVSEVCVSKDAINIIEWAIIRQKTPLEIVTVCGVTSSEEELIYYLRDCKTSSQIEIR
SYAPPNFRLSEKFRRIDFLYILYGQWVTLDNLLTMDGIAISLGYSNLSDSDLNLFLKHWL
AGGCPRLKYLNAGIHSVNILQVLAGLMHNAVYMENSRNYTSPFGYTSILSDGYDIQRSDG
VTATVNYQPPRTFVIAVWPEAAHNSN
>CRE17567
MTSPLSLFRLLFWIISVFFQTIKSLFIPNIPLPPPHFPLLRVPYVPLRRIIDFMDPDALV
SLSFCSRKSHSVIKTQRRAPFNGRLCVSAYDSNLSFFTFRNRDCVLSVCDCSFFPNSERI
NYVKMNGQDVPVEVDHLNGYIISYWHNTTDGLIETTNYVTDLFNIDVSEVRVSKDAINVI
ERMSRRQKKTIGKCHCIKRHYL
>CRE17570
MTSPLSLFRLLFWIISVFFQTIKSLFIPNIPLPPPHFPLLRVPYVPLRRIIDFMDPDALV
SLSFCSRKSHSVIKTQRRAPFNERLCVSGCDRNLSFRAFRNRDCVLSVCDCSFFPNSERI
NYVKMNGQDVPVRVHCSNG
>CRE17572
MTSPFPLLHVPYVPLARIIDFMEPKTLVSLSFCSQKSHFVIKTPRKVPIDERLLIGGFNK
NASFISFTNYTFGIIWKRNQVLSAQKFVDNINYEDMESVKIGGQHVRVEVDHLHGYIISY
WDNAVDGLKALTEYVTNLFNIDVSEVWASKQSLHMIEWVNSRQKTPLRNVSYADSSAIAA
SEEEMIYILKDCRPISRLGIHLKPPKNFRFTEKFPKVDCLEISDGKWVTLDNLLTMDGID
IVLRSSTLTNTDLINFLRHWLSGGCPRLKLFSAATGSLDILHVRDGLLPNPVLVEDRRDY
NSPFGYKRTLPFGIDVRRADGVTATVCKQVNGTLIIAVWPVTTYNSN
>CRE17573
MTFLFSLFRFLSWIISVLFQTFKSFFISNIPLPPPHFPLLHVPYLPLRRIIDFMEPKTLV
SLSFCSQKSHSVIKTQQRAPFNGRLCVSEFHSNLSFCTFQNRDCVLSVCNSLFFPNSERS
NYIKMNEQYVPVEVHRSDGNLVSYWGNTSDGLKEITNYVTDLLNIDVSEVRASKESFHLI
EWVNRRQKTPLKKVVYMDWGVIPSKDEMIYILRDCTTLSEIDIRSDDPPNFRIVGNFRKI
DCLDICHGQWVTIDNLLTMDGIVINLKKSTLTNNDLNVFLKHWLSGGCPRLKLFCARIGS
VDIFRVLAGLRHNVVRVENRRDYNSPFGHKWTLWKGYDIKRADGVTATVSYQPPGGFVVV
VWPETTHNYD
>CRE17577
MTFLFALLLCWIISVFFKAIESLLIPNIPLPPPHFPPSQTVSIRPPDVPIPSSPFPLFLV
PFVPLRRIIDFMKADALVSLSFCSRKSHSVIKTQRRAPFDGRLCVSGPNRNVMFYSVKNL
TRVLRAANYLHCSNSDKNNYVKMNGQYVPVEVHRYSGYLISYSDNTMNGLKAITEYVTDL
FNLDVAVLKINRESFHLIEWMNSRQKTPLKKVVHLGWRSRSTEDEMYYILRHCRCSSEIR
IHSEAPPNFRLSEKFRQIDCLVIWHGQWVTLDNLLTMDGINIILEKSTLTNTDLNVFLKH
WLTGGCPRLKLFWANTGSVDLFQVLADLLHNTVYMENRRNYTSPFGYTLTLSDGYDIQRS
DGVTATVHYHPPRTFVIAVWPETTHNFY
>CRE17580
MTSPFPLLHVPYVPLARIIDFMEPKTLVSLSFCSQKSHFVIKTPRKVPIDERLLIGGFNK
NASFISFTNYTFGIIWKRNQVLSAQKFVDNINYEDMESVKIGGQHVRVEVDHLHGYIISY
WDNAVDGLKALTEYVTNLFNIDVSEIWASKQSLHMIEWVNSRQKTPLRNVSYADSSATAA
SEEEMIYILKDCRPISRLSIHLKPPQNFRFTEKFPKVDCLEISDGKWVTLDNLLTMDGID
IVLQSSTLTNTDLIILIRHWLSGGCPRLKLFIAETGSLDILHVRDGLLPNPVLVEDRRDY
TSPFGYRRTLPFGIDVKRADGVTATVCKQVNGILIIAVWPLTTYNSN
>CRE17581
MTFLFSLFRFLSWIISVLFQTFKFFFISNIPLPPPPFSLLRVPYVPLRRIIDFMDPDTLV
SLSFCSQKSHSVIKTQRRARFDGRLCVSEYDSNLSFRTFRNRDCVLSVCDCSYFSSSERS
DYVKMNGRYVPVKTHRSDGNLVSHWYNTTDGLKTITEYVTDLFNIDVSIVCVSKDAINMI
EWAIKRQKTPLKSVTVCGVTSSEEELIYILRDCKTSSQIEIRSYAPPNFRFSEMFRKIDF
LVIWHGQWVTIDNLLTMDGIDIILAYSNLSNNDLNVFLKHWLSGGCPRLKLFCAITGSVD
ILQVLDGLMHNAVLVEDSRYYTRQYPFGYSRTLSFGYDIQRADGVKATVCEQENEMVIAV
WPETAQNYN
>CRE17582
MTSPFPLLHVPNLPLARIIDFMEPDALVSLSFCSQKSYSVIKTLRKTPRDERLLVEGSNI
PFLSLTNFDCVLNTGNSAYISSSEKEEYVKLGGQKVRVKMHRLVEYLIIYWEDKLNGLKA
ITDYVTDLFNIDLSKVCVSKDTFKLIEHVNSRQKTPLEKVVYVDRSASPTKDEMNYILRD
CRCSSQILIYSEALPDFRFSNNFRRIDCLDISNSKWVTIDNLLTMDGIDIHLENASLTNS
DLNVFLKHWLSGGCPRLKLFCARTGSVDIFQVLAGLLRNAVLVEDRRDYSSPFGYSRILS
FGYDIQRADGVTATVCEQGNGTLVIAVWPETTYNN
>CRE17583
MAFLFALLLCWIISVFFEAIESFLIPNIPLPPPHFPPSQTVSIRQPDVPIPSSPFPLFRV
PYVPLRRIIDFMKADALVSLSYCSQKSHSVIKTQRRARFDGRLCVSEYDSNLSFRTFRNR
DCVLSVCDCSCLSTSERSDYVKMNGRYVPVKTHRSDGNLVSHWYNTTDGLKTITEYVTDL
FNIDVSKVCVSKNAINMIEWVIRRQKTPLKSVTVCGVTSSEEELIYILRDCKTSSQIEIR
SYAPPNFRFSEMFRKIDFLVIWHGQWVTIDNLLTMDGIDISLAYSNLSNNDLNVFLKHWL
SGGCPRLKLFCATTGDVNILQVLDGLMHNAVLVEDSRYYTSPFGYRRTLSGGYDIQRADG
VTATVCEQGNENVIAVWSETTHNSN
>CRE17585
MTSPFSLFRLLSWIISVFFQALKSFLIHNKLLPPPHFPLLHVPYVPLRRIIDFMEPEALV
SLSFCSQKSHSVIKTQQRASFNGRLCVSAGYNNALSFRTFRNRDCVLRVRDCSYFPNSER
SNYVKMNGQDVPVEMQCSYGYLISYWHNKTDRLEIATDYVTNLFNIDVSEVCVFKDAIKM
IKWVNRRQKTPLKKVVYIAWGVIRSEELIYLLRDCTTLSEISIHSEAAPNFRFSGNFRRI
DCLDIWHGQWVTINNLLTMDGIVINLKKSTLTNNDLNVFLKHWLAGGCPRLKLFCARTGS
VHILQVLAGLLHNTVFVEGRRDYTSPFGHKWTLWNGYNIKRSDGVTATVNSQRQGGLVVS
VWPETTHNYN
>CRE17587
MTFLFALLLCWIISVFIQTIKSLFIPNIPLPPPSFPLLRVPYVPLRRIIDFMDPDALVSL
SFCSQKSHSVIKTQRRTPFNGRLCVSEVYENNLSFRAFRNRDCVLVVRDFLFFHNSERIN
YVKMNGQDVPVQVHCSDGNLISYWHNTTDGLIEATNYVTNLFNIDVSEVRVFDAINVIEQ
MSRRQKKPLESVTALRIIASEEELIYILRDCQCSSQISIRSDAPSNFRFSNNFRRIDFLY
ILHGQWVTIDNLLTMDGIVISLGYSNLSDRDLNVFLKHWLAGGCPRLKYFKAGIHSVNIL
QVLAGLLDNAVFVQKSRNYTSPSGYTSILSDGYDIQRSDGVTATVHYHPPLTFVIAVWPE
VSDNNN
>CRE17590
MTSSLPLLCIPYLPLKKIIDFMEPSSLVSVSLCSQKCQSVIKTYTRKSIDGHLHVSGFEH
FLLSFDKFCDYQIVMVASGLQKMTNRTRFVDMNGQNVALTVNEEKGYLVTHWEDEVNGVK
ILTDYVTQLFNIDVLGITFNRKNIWMIDWVNNRQQSHVRSVYCEDWKDTLTEDELTHILR
DCPASFETVIYPSPPSNFQFQENFRQIDYLSISDGSWVTIDNLLTMDGREIMMFKSSLTS
ININTFLKHWLAGGCPRLKLFSAKTINFDLDALFADINVVFVEGLRQYTSPFQIKYRFNF
GYDLRREDGVIATVFYRPDGEIIIAVWPEIICYH
>CRE17593
MTSPFPLLHVPYLPLGRVIDFMDPDALVSLSFCSQKSHSVIKTQRKLSFDGHLLVEESDK
NSSFLSFPRFVFGLLRKRNCVLSAHKFVDNINYESMENVKMGGRHVRVEMDHLDGYLMSY
WENTTDGLKVITEYVTNLFNIDVSDIWASKQSFHMIEWVNSRQKTPLRRVWYVDWNATSS
EEELIYILKYCRLTSKLSIRLKPPQNFRFTEKFPIIDCLDIIHGEWMTLDNLLTMDGIDI
VLETSILTSRDLNVFLKHWLAGGCPRLKLFCARLGSVDMFQVLDGLMRNAVFVENSRYYT
SPFGYSRVLSGGYDIQREDGVTATVHYQPPRTLIIAVWPETPYNYN
>CRE17596
MTSPFPLFHVPILPLRIIIDFMEPNELVPLSFCSQKSHSVIKSQRKVSCDERLQVWGSNM
NASFSPFTDFDCVLSTSNSVHTSSAEKEEYVKLGGQQIRVKYHRLRKYLITYWEDILTGL
EAITDYVTDLFNIDVSEVYISKDSFKMIEWVNRRQKTPLKKVVLDWRLNPSEDEINYILR
DCQCSSEILIYSKAPPNYRFSNNFRRIDFLDISNSNWVTIDNLLSMDGIDIVLEASSLSN
SDLNVFLRHWLSGGCPRLKLFSAETGSLRTTHLDTGELCHMESIYDVRMASVLQCADRRT
ELCPFGSEQYLINGFDLQREDGATATVCYDGYLRIVVWPEITCRYN
>CRE17597
MTSPFLLFHVPTLPLGRIINFMEPKTLVSLSFCSQKSHSVIKTHRKVSFDGHLLIGESHQ
NASFLSFTYSVFGIVADRNRVLSAQKFVDNINYEDMESVKIGGQHVRVEMDHLHGHLISY
WSNTVDGLKALTEYVINLFNIGVSDIWASKQSFHMIEWVNSRQKTPLRNIWYADWSATPS
SEEDMIYILKDCRTISQLRICLKLPPNFRFSEKFRKIDCLDIWYGEWVTIDNLLTMDGID
IILKSSTLTSSDVNVFLKHWLAGGCPRLKLFCLKTGYVNILQVLTDLLHNAVLVDDHRDY
VSPFGYSINLSSGYDIRGADGVTATVCKQENGTLVFAVWPETTHNN
>CRE17599
MTPPFPLFHVPYVPLGRIIDLMEPKTLVSLSFCSQKSHSVIETQRKLPFDGHLLVGGSDK
NASFLSFTKFDCLIVPKSNNVLIARKFVDNINYESMENVKMGGQHVRVKMDHSHGYIISY
WENTTDRSKVITDYVTNLFNIDVSDIWASKQSFHIIQHANSRQKTQLKNVSYSDSSATSS
EEMTYILKYCGSMSQLSMHLKPPQNFRFSEKFPKIDCLDISDGEWVTIDNLLTMDGIDIH
LDNAKLSNSDLNVFLKHWLSGGCPRLKLFCAETDAVDILQVLDGLMHNAVLVEDRRDYTS
PFGYSRTLSFGYDIQRADGVTATVCKQGNGTLVIAVWPEATYNYN
>CRE17600
MTFFSPLFRFLSWITSVLFQTFKSFLILNGLLPPPPFPLFRVPCLPLGRIIDFMDPDALV
SLSFCSRKSHSVIKTQRKAPFNGRLGVSGLNRSVLFYSVGNLTHVFRACSYSYFSNFERS
CHVKMNGLFGPVQVNRSNGNFVSYWDNTMDGLKAIIEYVTDLFNLDVVIFKLSKESLHLI
EWMNSRQKTPLKKVVYVGWRNRSSEEELIYILRDCTTLSEISIHSEAPINFQFLEKFRKI
DCLEIWHGQWVTIGNLLTMDGIVISLEKSTLTNIDFIIFLRHWLSGGWPRLKLFCAKTGY
INIFRVLAGLLHNAVYVENSRDYTSPYGHQWTLSNGYDIKRADGVTATVHYQPPGVLVMA
VWPEASDHYN
>CRE17867
MKFLRFPMLVMKDILRNMDPIVLINLSLLSKKMSILISFGDSSRFKISLGDYLTISCGLE
SYNIYLCRGKSNVVAVKCFGGMSSVNWNDTWPKLLFHILKVFKCPITTVTGFLLGPVKFK
EAMQQVIRGNFEIQDMDLKNSSMESDVLGRMFQEANVTGTLNLNREYGSTMQCPKNLKYL
LSENSDWFTIDKLLASRCVVIEVQKCSLTNFELDEYLKKWQNGDYPNLEYFFISGMYLND
WSPVLGMMPPINDIRNTQIIEKKIGSINRAVLYGVKTQRADGVVAWVRMVQYWEPSGLVI
MKFSMIVLN
>CRE18006
MQLLKFPSIVQQKIFGFLQFHPLLILSFCSKRTKNLIRCLERYRWIDIKYIRYLFTNEDN
VYITVRGDNIWWPFYISPVTLEQPVMIVMEVFGMRKETPICLHSKRSGFSFIYDKEQKQL
VVQGIHDFLFEFFGSSIDYEVESTEHELPPSLKNINRTCIKVPVNTTAEELEACFTASPN
QEYVEIDGYFDGNLCPNSAILGAQHLRVHFKGNHGDEILLRFRGTRLQLHATKFHDSTIS
QFLKEWKSNQGFQNLKSLVINSFNYKKYDAADLLKDMDVQQLDRPQDTLHVTWQMRVLYY
DNHLKGSTLQKSIRSGLTSRDYLIRDRNGVEASVLIEDYDVCFALWNENSCETDTNSVIY
GAKHLRVFFKGNHGDEILLRFKCTRLQFHSANFHDSIICQFLKEWKSNRGFQNLKSLSIN
SSEWKTYNGAELLKDIDVRQLDHPDYILHINWRMSISFPSLLMFLFSSSNSFPSGLMSRN
YLIRDGDGEKASVSIENRNVHFALWNGNSCEMENLNS
>CRE18008
MQLLRFPNLVQEKIFGSLELDELLVLSFCSNRTKYLIECLQKNRFRKIATISYTFDVNYF
SVCTQPYYSKQGCRLMFDMRKKVKPMQLFGIGSMISLCRWKNSQYDSSKYEYESSQEQTT
VAKAVHSYLYQFFGSHAVYQVFSCIRPPSLEKIDRTHIRVPENTTAEELEACFTASPNQE
FIQLNGYFNGNLCPNSAILGAEHLTVNSGGYGDEILLGFRGKRLECKGPFHDATIVQFLN
EWKSNRGFHNLESLIINSSDYKSYDRGDIIKNMDVKQLDRPEDILQITWEMSHSCSYSMF
SIVPPKSEPSDFRSRDYLIRDGDGEKVSISIENRNVRFALWKGNSCEIINR
>CRE18009
MDNPEASTPLPFQLLKLPAVALNQLVRMMHGSEIIKLAMCSHRLELSMRSWKYKLKKLEV
SLRHESLLFVLTEANNSSRIAFRDRDLKPHLEPVTKMSQLCDRFEEEVNKNVRVQGFSRE
IMFDLYNLVMSLYEPATIRWVLDVNVLSRETLLRYLDKGLSENCSEISIERGDLSIERLT
ELMDRIPVTKKLKVTSRIPADFKHPNTFKYRAIWYGMAQWVTLDHLKSIRNADSVVLEST
NFDSKDMNEFLRYWVDCDEEMMKRLKLRIREGALIDKNILTDQLLVLEATEEGSQHYYL
>CRE18034
MSSEFRILFLPLVALHHVLKLMSPFELISLSSCSQNIHGVCKSIRSKIQCENSCKMFQVC
FESSSKILLDVNYFPNVTWTIDFGKISTEISSEVPKKLSSLISTWVANYSHWVSLDQLLE
ADTSCICLSRSNFTTSDFKTLVDKWRAGWTPKWTSLMIEFKENLDIDMCVGGEPFHTVPR
NIKPLMKLVVKKESPIQLYKFDMFRRTPEGLTHKTGYYIYRSDDVVATITVEKNRMGWIE
IQPFDCDVEFRFHLHTRTLQLD
>CRE18054
MKLLKFPSLVQQNVFEFLGMHVLLILSFCSKRIRYSIQSLQKPRWKDIKSVQYFFKEKDK
INVSVKSENSSVGFSLSPTTLEETMITPMDVFGMGPTIPIRLHPNLSKRKYLFNREQKQL
VVQGIHDNLHQFLGSSTINYVVDSTGHELPQNLKNIKRTCIKVSENTTAEELEACFAASP
NQEYIQIDGHFNGNLCPNSAILGAEHLRIISNKGHGDEILLGFRGKRFDCDCSFHDATIV
QFLNEWKSNKGFHKLESLIINSIRSKNYDATDLLKDIDVKQLDRPQDTLHITWQTRYAYP
IVNAMGSTKPLKVGGFSSRDYSIRDGDGEKASVFIENHDVCFAVWKGNSCEMENING
>CRE18056
MKLLKLPSLVQQNVFEFLEFKQLLFLSSCSKRTRYLIQSLQKRRWKDIKFVKYSFDENDK
ICVSVRSEFLIGFFSLSPTTLEQSVITPMEVFGMGPEIPIRLHPKYFGIYLYNRKQKHLV
VQGIHDYLYEFFGSSSIDYEVESTENKLPPSLKNISRTCIKVPGNTTAEELEACFTASPN
QDYIEINGHFNGILSTNSVILGAEHLTVISNEGHGDEILLGFRGKRLNCDCPFHDATIVQ
FLNEWKSNKGFHNLESLEINSYTSKKYYDVMVLKDMDVKQLDRPQDTLRITWQMSRSYTF
PITSFVPVKSFKSGFSSRDYLIKDGDGEKASVLIEDHYVHFALWNGNSCEMENIND
>CRE18058
MKLLKLPSLVQQNVFEFLEFKQLLFLSSCSKRTRYSIQSLQKRRWKDIKFVQYSFDENDK
ICVSVRSEFLIGFFSLSPTTLEQSVITPMEAFGMGPEIPIRLHPKYFGIYLYNRKQKHLV
VQGIHDYLYEFFGSSSIDYEVESTENELPPSLKNIKRTCINVPENTTAEELEACFAASPN
QEYIQLDGDFNGNLCPNSAILGAEHLTVISNKGHGDEILLGFRGKRFNCDCPFHDATIVQ
FLNEWKSNKGFHNLESLEINSYTSKKYYDVMVLKDMDVKQLDRPQDTLRITWQMSRSYTF
PITSFVPVKSWKSGFSSRDYLIRDGDGEKASVSIENHFVSFALWNGNSCEMENIND
>CRE18083
MKLLRFPSLVQQKIFELMGFHSLLILSFCSKRIKHLIQSLQRYRWKDIKFVNYSFVELNE
IHITVGFDIKSERIYLFPYKGLVTNPMRVFGMDPEVSCSFDTRLCGSKYTYNTEEKQRVV
QGIHDYLYQFFGSSIDYEVESMETHLPPSLKNINSSRIKVPQNTTAEQLEACFTASPNQE
YIEIGGHFTGNLCPNSVILGTEYLRIYCSAMHGDDILLRFRGKRLDVGQASFHDSTIVRF
LNDWRTNKTFENLKSLLINSYDYKNYDAGKLLQDVGIKKMSQSEGILRLTWQMRLLYSTF
LNFPRPPHRKWIPSAFESRDYLIRDGDGEKASVFIEDHYVCFAVWNGSSCVTNHTSDKPN
Y
>CRE18138
MNIKRIIGRRYDDVLLQRDMPLWPFRVEKDTDGTPYLQIQNDTKKVKFSAVTVSSLILKC
LKENAERKLGLEVKSAVITVPAYFNATQRRATEEAAELAGLKVLRILNEPTAAAIAYSLK
GQRLSRRNILIYDLGGGTFDVAVVNVEGPRITVKAKGGDTHLGGQDIDNIIMIKMIEEFR
KRHGMDLKGNYRALKRIRKAAETAKITLSAGSVARIEVWQLDYEIPELECLHLGIDFIMK
IARSDFESWIENLLMATVIHVERAIREANLKKSQINEIVLVGGSTRIPLLKKIIKASFEE
STKICESIHPDEAVAYGAAVMAAVLSGVEEVQDMRLIDMIPMSIGVQCNRDYMSVLIKKG
TVFPCTKKKTFINSEDFQTVINVPVYEGERVLCSHNRQLGEISLPINPKKRGESVVDVTL
EVDHNGILQATALDLNTKKGITTTIVYDHCTFTQPEIDEITSQSEEDRLFDETFKIRYKQ
LQKSEDMAYDYKHRLEKIRGSVDREKFSHLMDAVEREICWLSGFPKVPPSDYLHRRRALR
LKVYPTFYYSTMSPSLPFLRLPYLPMKQLLDHMDFMDIVNLSMCSEKSRVVILSIKRFPS
TKDLIDENNRMKVNFIDFLFHLRLELPTSVFLEQVTFDIEPDCNMATIQLKLKNRKITIY
IFTKSSKPSFLDKPEEMTINQKKFEVYRGNEGFLHLISDTTVEDGLITLINYFKRTFGVG
VNRLSIYLTQKNFVVVKSVINYINSTCTSIKKFHFQSVSAEDYYLKSILSNIDAWDTFNI
DIKTSFHFECLRYFKSENFELKSGGWFTFYNLQLVDCAQIKIMDSLLTNCNMKEYLMQWI
EGNFDELRHLDVEMREVLDEVYLLDGMSPGSFTREENCIAFKRSDGKTAIIELSPEVKTN
WFKITVY
>CRE18172
MVGWSQLPPEIKQHVAKKLDFMSRHALKSTSYTNRLIVNSTSLYLPRIRFGYQRNRCLIV
IYTGVERFLRWEFVEDDDDGDGGITVYR
>CRE18192
MTTENLCFQLLKLPVVPRNHVLKLFTPVELISLSLTSRHTKSICKTIRGVYQCKKGMETF
DVRLNSNRDIRMSFKYFPKCEWVFHFEKEPNRKGLIELGLDRIPSFETLKQWFSRIWHMF
RGKRVNDQKTGSMGKSLEGLKFLSWIPVEKTASYGRGAIDSSPFKRHTMTIYSSDNVILP
IHKLVLYISDLFNIELTSLGLNYTKFNADENRMIMSLFVLSQKNLKLFQLTGITPTDPSK
NDILIQILKNQNTVNTRLLFNPSPKFFFDFNICCQSFKVMDIDYSHWISFKQILEMKTEL
LYLSRTTLLENDFKVIVQKWRNGWTPHWKIAMIELNEVLNIDSCAEGEDFFQLENQHFVH
KDVIRRNWPIELNKFEQPLITTWGTIIRTGYHILRADGMIASIGVESDRVGWIHIQSPKH
TRISLSNHLRSYEILWNM
>CRE18196
MKFLSFPTLVQREIFDTFDLSELLILSFCSKKLKYLIQAIQKHRLNKVGTVKYSLLSLVY
IIVNAISHDSDKMLNLFIISDDDSEILPMEVFGMHRDVPICLDGPSHIYAYEKEQTGVII
EGIHTFLYQFFGPSPDYRVCTNNSQPPPNLKNINSSAIILPENITAEELENCFTASPKQE
YIVINKETTYKLSPNSVIYDTDYLDLLRCDVDGEDVLFRFNGKSLTFSDSNLQNSTIIRF
LNTWKSDRGFQNLKLLWIDVSPELFNFAGIMESVDIKQSDESFTLKWKQRSTTDARYRWN
TADFSHHLMRSSDGVGASMTITQNHFYFVVWSEIENSEIMNHIK
>CRE18214
MQILRFPTLIQKEIFENLDFDELLVLSFLSKRCKQFIQTLQKNRFKKIKTIVYDFGWRDR
ISITVESVDSEYLLRLYFHRYDKSSLSPMKMFGITQDIR
>CRE18235
MKILNFPCLIQREIFKQLHPSELLFLSFCSARTKQLIRGARSQQCEIIFDVQRKNNIMFH
IHNGKPNSECSVLNILNEPFFPRKGDSNIIKLPNNLGIYCKGSWEFEHLTLEQRFNHLQI
NEFYTHLCDLFHSPTNYFVEFSDYDEIRIQMQTSLKPNMIKKSKLTGEIPPLFFTDHSDQ
ELCIAENLYRRNAMSGNDPILSINNIYVKNICCRVQRMLLFFKGEHAFLETDMYDPFMIN
MFLKFWAEKTDDKLQSMIVYMSNQKDWELNIFSNMEKVSLKRDSIYPYNSLIKEHYEFSA
DTFDCSTGFEVKRADGRIGTVKKTTNYFMFFVWNN
>CRE18246
MYDTRATTRYKTTESRDAKVNKKVEINKFHKWAKLPVEVKKLVFEKLENRDRCKVRLTAR
TEKTLVDMIPMKLDIIKFYYDRQANRWFLNTAIERLEGQQKAPRRQEANTAAHQFVNFFK
HRGFTLCLAKFDMFGFYENSWEAFVYLVEYAKQQRMKFRVTNLSIRTNDDCPIEKMVEFV
EMFDEDVLEQFEFFCHKPHVQKAFVNTPQWKKCLKLKLDMSRYGVRFNEDDIPDIRYNHA
LHCNNLAVYVDGMSVKVLQRIIKRFQSKTLPVGQCLYIHFRNYYPIKKHLKVLYNYRAPK
DTHWMTFKFTHRYPMEATEEQELVLEFGEFSIKGIVEKKKPIVM
>CRE18280
MTETLFALQRFIVYDALGKVPVFEAYKNLCESFGDGVMTYVDYEFWYYRALHGELDVNYD
RSVDPRQPALLELPMEMLWSIFEKASLIERLIVRKVCTRLQTCIDTMYNKIDEIRFGPYC
GYIEIKYEKDVVRYQGDTDCSVYRLFLQPLQRPAVVKNMNPAELAIRDLSILFHNPKLRL
KYLYICVDLDRIPRFQQVLESLNHQLHVEKLTFHTQNGTEDTMILPYLKSLKEIMIYVSI
SDEEMKERMSRLGQIIQCREAKMLKIYVNYRDNFPIQCFLNCRGLTLFDYNNFIKAETTI
RFIGILQTSTVLESFLVEKNDSDELLKAIRGGGRPLWNGVETGRESCIFKIPIASSDKFW
KLDLSGKMVHLKRQ
>CRE18281
MVSLIINDPKYIRVCVYYKVLGAVPVFEAYKNLCKRVGNIDYVEFEFWYMRFVRGEIDLD
YDRKNFSLEPATRGLLNMPSDIMLKIINSLTAMDRLVFRKTSRDILSIVDTCELNFNDIM
VLFRKDKAVLNLYDSNERQYFQFRGASCSNKKIEEGSCEISNRFVEKTMRNANPVDLAMS
TLMVILKNPEVELEDLKIKNDSDRFDELEEMLNGLTHRLRVKNFTILTQYSKEEIMVLPY
LKPGTLECLSIEMLDQHVELSLEARIERMDRVVATDQWKMAKYRNISTVKPVGFPIRSLL
NCEWFNLKLDCKECDANTVVEILKPLFTSTILQKFQLSTQFHMNPEEIFRKLGLKRRDSG
NDKSIRYISIPNSGDFYEFSVDLFVSKLSVCIHRRTARDGDRMQEIGEEEEESEVEDESE
SESEGENEEEEATAVTGGDDTENED
>CRE18283
MNQQVAQRAHQFLRENSNTVKIFIFFEAVRDVPPYEAYMNTCRMFGSSDFITYQEFEFWF
MRFSSGEFAMEHDMSEEDPKHRTLMQLPMKILDKIAKELDLMDRMVLQKVNRFFRDFIGT
WNPGFAYISLIIDEDCSTLWLDNYHIQYRDGQDGFGIACRVSTEGRRAKNVQDCSHVELA
VRDMLRIAEHPKTKLEKLLVEFRISNRQFVNRGVEALFLSQNYNQIHTKTVEIVTHSEMG
EMAILPKLKRDPLSVITLDMNGCIRDGYTNGEEQVARFTAISELDQCKQADLIELKTVKL
RSEDFPIERFADFKAVSLLFKNPSNPFQISDFLRWRRILLLPTTKLPWFEVKSSGDISRN
TFVRKLGKNAIEVEGREGVRHCKIPKTNDYLEVDFSRFGCRDARIVMAKKSYDDVSN
>CRE18284
MSETPSISIYESLFVQSDETDAILVVEGTKMHVNKTLLSFHSDYFNTLFNGEFKEKSMQE
IPIEDVNFEDFAATLSLLYPSPIKPTDENVERLLEIADRFLIPSVKYSLELFVKTCFMDE
IDKIRNADKFKFKDSPIDICALILYDSYLWKTTEKSYENYEKLCEAMGKPAFSFNDYKYW
FKKYSKQRGRDDLPIPDIRGCILLDFINGKPAGKSMDDLCKAFKHHKINREDHDYWYKRF
RNGHLFNPITFSDLPEDVITEIVERCDIKSYLQLRKVSSGLRSIVDHSKPPLTFIAVRFG
ENHVTFDLNCEVTVCYTDINGVNPSSYFGEHFYKFVDDDYAKVAFNYLEVVLKNPKLQLN
NFRVGISNDTHNKSNQMFRDLLSSLSHKIHVEHIFFDDQKDEDIIAVLKCVKPGTLERLI
VFGCKGGELSTIHELVEMEQWKQAKIFSSDQLLHTSIEHFFHFNEFHINIVSLSTEDVMN
LSHAVSNSPDFKICQVNVKRYDQEAVMNALRLDQYNCSELYPNLVFYLSPNCIEIYLNVT
DV
>CRE18285
MTDIPNIPASDVLTLIVYNVSRWKTVEKSFNDYKKLCEVMGKGEISYEDYEYWFNYCTKE
INQKNRDNSEVVGTSSDAINNENLYTNRPILHLEWEKEYNSQKWIFKYFREFYGWELNRR
HFLSPDIRTCVLSDVIDGKSAKNSYNELIEIFSIDEKEHGCWYERFVDKRFSFPTFTDLP
IDVISKIVEKCDLKTNLILRKVSRDLRSVVDRSKPAYTDIQVTCSANYIILDYNFRILVY
SNHYVLNYLHFPILKYPYEEYSRTGHNDLKFALGNSKLKLNSLRISASSDANYRFHYRFP
RFSQELMENQVNLFIALRSLGHKIHVENCSIYVDYEMDAMQILECLKPGALKYLSLEEDR
RIEMLDRGDHLWIIRDLAQTEQWKQAEYLRMAKRIRLMESEIHHFFHFKTFEISVDSISV
NDVVELVGALSKSPNFESCYIQSRLPLDFQFLQLALRPEVYRSYLPSSVKFSIPHSDLFI
EFFFILSAVKITNGF
>CRE18286
MAETLANNPIALRRFITYEALGKVPVFEAYKNLCKRFGHGVMTYVDYEFWYYRALRGELN
VNYDRSVDPRQPALLELPTEMLWSIFEKASPIERFIVRKVCSRLQTCIDTMYNKIDEIRF
ESRYDRVEIKYGNDVLVYRGDKDCSVFRYSLQPHQKPAVVKDVDHVEQAFRDLSILFRNP
KLLLKSLYMFVKLERMPPFQQVFESLSYQLHVEKLEFYTWNGREETMILPYLKSGTLKEI
TIHMWDSDEPIRERMSRLGQIVQCREAKRIKLYVNYRDNFPIECFLNCRGLTLVHWSFIN
AVTIIRFIGIIQTSTVLESFLVKNNDSDELLKAIRGGGRPLWNGVETGRESCIFKIPIAN
SNKFWKLDLSGKMVHLKRQ
>CRE18305
MSTFPLLSLPSLVIWNVIDNLNTEETLDLSMCSRKSRFLVRACSKNRYELKIEICYENKL
VLYSKQNPADKVTFAFENYSVRCDYLSVAFEPHVRYIPYHRQSGTFSLEKEFIEYLMGTF
RCVIDEIELSRLYNLPIYFRDIIDYFSSLQPSVREFYLEGRVKEDDLNYFLNTSTISEAL
QLEIVTDHKPGTDFYIDLYSIHLWGGGWVNLDHFLKMNFTACFYDADTSLITPTDWLFLM
NSWINGWNRRMNMFQFQSHEFDFELTETMLEQVPGQRIDQNVVRFFESPCVNFIEIEEGL
EIYGGYDIRRAEDGVVATVVRHPICPVRFVFLVWN
>CRE18306
MAPFCLLRLPLLPVLEVVKHMKTKEMYNFSRCSKKCQQTVRNAAGNHFELRLYFWTENEM
ILKSKKGIENKIHFSFENFPVIPWSWTRSDNSVRRFPYKKYSGLYIKEKELIKYLVETFN
CIIGELRFHCDATQNVFQPLLNFFLQSQFEFHLVAFDEGIVNDEDFKYLMDNCKMKELDL
LCSVAVLSIEDFKIDVFCLRTLYSDWVTQNHLLKMTFELGYIQINCNMKKWMEIVKAWMN
GWNKRMKFALFETTRFDLDLADQTIENVIPGKRIDKEVIRQYPMISSDLNFTRHSSVLRG
GYDFQRKEDGVLATITQDSGPQKRYVFAVWQ
>CRE18697
MMEKAQPIWQELPTHCKADVVSYLDFESRCLLRSCSKSDYDLVKSCPVYLGKVELFPPTR
FALSEQSYQIDEFKQVMVFLQVFQHPKSYAREVSINFDRFYESGDIQQFFILLLDSMKTK
TDFKIKSASLYINDHAKTVNGREFLELLQFFDSSKLKKINLSSQIAPEYFEMVSKTEQWK
NATELKAFGYYNYNIPIESLLHFDRLNVQHINRLSTEKAWKFIENFLRRNPALGSCFQVQ
TMFALDIDGILENFSVFPNNEPTEHEYSTYYKHTQLFELPNPNHICVVKISEHGIYAAVC
RITHLEPDFRWYLFGVRIE
>CRE18702
MSELTEFEWHKLNDDMKLEVIKRSSYLTRCRLRKCSKSDKSLVDRVPISEIEIGFAEDEY
RHTEDSKPYLMVHDAVNDENWSYNKGDDKDRIADFMRIFNNRNTLVRRVYFDFFSDDSNS
CPFFSKLLTELDAHPKCIIQSEHFDWRCHQASEQYLLQVLEKFDSHNLKKISLNGIISEE
KVKALSETDQWKNTSKFDIATSPSFGELDNDVKVKSEYIQHAENVHMKVGNMKGDEIWQL
IKNYRESDRNVASFFMLDVDQEYFEWKDVLLLFDVPVTNVSVASESSTTHTQRFEMSTRG
RVLVVELSNYGVKGCVCREEQIDEDFNRVFNEED
>CRE18743
MDFQPPDIPDVIRDHILHEVGLRTPELQAYGNVLRLYGENSITKNDFDYWYYRFLDDNDE
MDVEVAPQAIEINQNYDLFIRMLSSYYQLRQLLPLRQICRRFRDVIDSNYTPFTDIHVAI
GHDYVYVKFNDMRSLYSHKEVREYKYGHKYHDENKTFIEGEGYLTKAFDAVAVALRNQQN
ILRTFRLSWHPRAKQTNREQTAENVEFFYERVRLLLVNQPFQFAVRDFSIQDTNLPRVLA
ILQHLSPETIRKFEISDVNYGSWRLGVIGDAEQIMEQMVETPQWTSLSYIQIIHTPINIP
LHNFVYCIEFEIAVESVTIEEIVRLKNTLLERPRFRRCKVMTRTEFNFDEIIPFRNMGAL
LNGYRHPADNCPYTYRCTIPYTIFQLAVTLRDVSFEINRVQQKLSNMTDNSVKSFSDMPT
DVIEVIVEHSELKEQLILRKVSRSLRDLIDTQKLDYKQIIVDARPDHIFVQFNEHFVAYL
DHQKLDIDISQMSSIYKYTTIIRMPPGGDWIQTAFADLELALKNPKNRFQMIRIHSFDDD
AGKTVYKKLENILKPLGDRKIHVTRFCARVVEGPQLLSILPHLQPGILKSIEIEHNVDLA
ENIDFLIDSQQWKKAQDVEMYAIETPIPIECLVHLRRFDVWIESIEVQDLLKLRDNLIIS
PIFESCSIRSYSGSAFDIVEVQKILGLKQPSSEKPQSMLLYSIPNSDAILEIYVDNHYVY
IEKA
>CRE18744
MAEEILNNEQVLRGCILYEFTQGRPVFQSFVHFSRSLDTNSIDYREFEFWFYRFYHGETD
LTYDTSLESKKPTLFEIPVEIIEQIVDELDFRTQLVLRKVSTDLRHIVEKRVPSYKSITL
FIEDYGAMLYFDQHEVLYNRSREGCWVRYLYRGSRFLPGVDPVKQAMIDLKYALSHPKMM
LEELKIRVLLSSYREEDGKNEKELRVQHFQSIKDTLSSLNKPTINVSKLEMHVKNHEEVL
SVLPYLTPGILSEIDFHCANTAKIRLQMAQIIKLDQWKQAEKLKIDRFFTQFDLKHLAHF
KKFEVSLAKILIKSLAELKDTLIHCPEFDRCTLETSKPINVKSIDSNFGQEIPQDPPTEM
YHYYAVPDSEEIVLEMCVEPKRIRFKKTTRKSMTR
>CRE18745
MVSSLSIGSIEPQMNFEIKNFKIEQRVDELYLEKSVSPLSLTNMPDVVMSEILGKLDIRA
VQILRKVCHSLRSFIDDTRRNGEISSIKLISNPNSINVVYDGKYEVIYRKHEVGCLVEHQ
RRAKLFRKETCFEMLLGDLNLILGAQKTLLKMLGIYLREPSTPFLPFLKTFLESMPRPLS
VETLQIEMGKQSEVMDVLPYLEYKKLKNIRIYASSGRNEMMEINRIVELDQWKMAEKVTL
ERWIHRKHFVDFGHLKEVLLSTYKINSEELIELKEMFLNSSTLQQFLFPYLDLHDYQNFL
HKKNRYFRMKNSDSDVLNVRHIPTNKIINFNRLKISEVPKDKIIEF
>CRE18746
MPTLLDIPDLVMRRILKDADFKQIFRLRKVCSPLRTFLDLTLQPDIQLEWIQLSAITNGM
SCYMGTNVDDYKNKKYDKQRTASFVLVDTDMEQWQDLAMILRYQKSSLKFLKLMCSLEEN
MDGYDKFLEFFMTILSNNETQLRVSNLKMHAMNQTQVLRVLPYLDPKTLVSISIENSMVF
DTRGGDMEIDEIVQTEQYQKAKGLYILGCDTNASIFQMSHFNDLTVSLKSFSTSGVLHAK
EKLIDLSINFRYEIRYHEFEDIDGLTVSLGQPTESNDRQDIWIINLPNADQQILAINHCV
ESNYFVLNRRIKGPPNRLARFPLFYE
>CRE18747
MSTPASLLEMPDVVMKRILNYSDIKTLFTLRRVCHGFREYIDSKKPDVALTSICFHVTSN
GFSCEMGSNTFNHLKIRYMDSRLIYLGPPREPVENEYLLKSENPMELFLEDVGRILTHQK
SNLSFLSFTVQYMRYIPEYNQLLEFIKNILETRNTPLRAVSFRMSALEQDEVMHMLPLLD
ASHISNIQIVETIINSYVRTDKFLEIDRIIGLDHFKNAKAWESPVFTIRSNFGKIDDFLH
FESVVVRFESISARDLNLLKEVSLTAFLTTSTCNQFDLHYKHFTDGHQFIQTLGEPILEF
NIEEDLFVNKWYFGIPNSSDVILIAYTEPYRQIQFLRGQWIIPDDVVVVEGDRNEDADLE
Q
>CRE18748
MVSLTEMPELVMNNILEKLDLRSILSLRKVCHDLRNFIDDGKPDPHLTEIEMTVKYSSIT
LIMRINHLKWINHEIKYKKEDTKGCSVVYEKREKLLENENYISTFAKDLEAVLTVFESKM
KLEKFDLNWRYAQHQVFDEVSKKMESFLKPYKLKVKEVTIEAFEQSHVMSILPYLDPKPL
YQIDISEACLSDYSVYKNNPLKLDEVVELEQWKDANEILIGRQVELPDMKNLENARCVFV
TLDSIKLEDLIELKEVRFCRTVLISVHYFQQFLLSKTLGEYDMEYVSFDEQDQFFEPFGV
PYLEYRDNPDSKQWFFKTEHPDQILQIHHYNDGVWHIKFMIFNKRRIPSETIIQ
>CRE18749
MPEVVLNKIMNESDLKSILILRKVCHSLRTFVHTHHSGPNLIDLNIYIKPNEIEAWYYTR
NGLYVVHYRGRNQVNNCVLVHENKEKVLRDMNFVDAFLLDLEIFISLQNSVMRQFRVTRG
NADPFQTVKDVNLSLFNRILKALENVLKKRPRPLQTNEIYLGVEDQEQVLLILKSMDAKV
LKNLSIYSNLKEEEELEINEIIQMDHWKQAKSLMVEDFILDVPVECLIQFSFVRAVLKTI
STKDLMVLKKNILQSSIFKEFSLTYTQLKDESEISSVLGEPIITTDIFGRQDFKWIIDSP
VNCQKVEITHFQTHRQFKITNIELLEDKVKRMIQERS
>CRE18750
MLLTLTDMPEDVIRVILRHSDFRSVHSLRKVCYYLRNCIDYIIPEANLNTLEIYGQPEKI
YIFYEFGKDIETIEYRKHEKGCWVIQDDKEKFLDEQRFIDVFLNDLTLILKFQSTKLKKF
CLRLDDIGEEIKGEVVNNLSEMLKSRKNKLKVQELNFDSFDQSDLLKVLLLSDCESLKTI
EICATDPFSDPPEILKIDKLETLEHWKNLKKIIIGKYVVERTIQDFSGYSRVFVNVQLIK
FVDLMNVRKVSLCFDLIYIILNTLSTSPNFEILNFHYCQFNDQRQFLIEFGPPWIGDQDP
YGNCLKWFIRIPNALDVLEISHFSRKNIFRFKKIRAERVWWGTVQD
>CRE18915
MSTVFPLFSLPFLPLKEVFDHFEPQEILIISLCSQRSKNYAISYRGPSKNIRIALNSGAN
SFLSYYEDSMFFGLVDVTEISKLPKVSTLETVKIGNYPKIPVTMGSVRGLTCLKTYWENR
IIGMKEMINYARKIFNRDIYHVTLGKQRTENDHRRVVDLVMKIQNSISTIYCDFPLKNHA
DLDMILERCKYTQGLSLFVSNTKDYSPSKQPNFNVDSVHIYHSYWIKPIHFMAMNCKYII
LQESLLTNEDINTFLKHWMNGGCFPLKNLFIRNEEPENYEDVLNGWEYTEIDDEVKRDFV
NEGDDLQSIYGGSDIKRPIDDVIATIKNSSRQFRMIVWPDIDGNSHLQTGSEPQL
>CRE18956
MNLNDMPDDVLIRLLNTASPTDVTRAKRLNKRFNQIVETFNLGKPRVKEFCVESRVSSVL
PTKIGRLRLGSTPMASKRRIVVTMRRDKGVKRSERLEDPSCSNSTESANLFVQENLRRVE
LQEKIAFDGLTLDEDFYKMLTAKKDALRHVTTISLSLCHIRLSWTQFADLLSRMTVKHLF
IDFCTFDPSLISDKVLASLPHLETLQIQSRYPCFLNELTDQTLINWATNSAVPKVIQLRN
GCASRITVEGIKMMIMRALSTPTPPQPAPKVDWDFGLLLEPTQSDSSLLSLLFCPGIDVK
VTDDFRSRRITLTRDQFALQFFIPSPFPAEPISAAVPA
>CRE19072
MSQNYPRMKLNLMRPITSIGILYSEKTLKCELYYNKPYGKLSFEYKKSRKSRSQDDFLKS
FIEDVEEIINNQACPVYSLKIKYSGLEENYKKNKLDPVINQIFNCLKESIKSRNDLLQVK
RISIDAVDMSQAMSVVKLLDPSVLKKVEFCFENRDEDITIDDALALVEWNNGQRMKLAFK
LHTISSEHLESVKKCLLHVSTFTEIFVYYQNCVHDTASLKEMIDVPLQHETPGTTEKFIK
FRLSNRLLLSGGLAKLTLFNDVSAKVLENPLIMKRVIRSFGFWDIQRLRKTSRGIRNCVD
FLKPATNIKEYSVDFSIDIHPCAHIKDGSCNSRKWKYGKHETSDDRDVLCQKAQDQVLND
FEVNLANQNTCLEELNFIFSYLDILRKREKTEPNIKEFDRLNRLTNQFCGKLKEILSRRN
HILKVKKLKLECVTDDNVMQILPYLDPNCLKDIHLIDPGSIYGTCRVKYPESSLKPFVLD
EICQLEQWKNAKELEVHSQPISTSIQEMNITHFSNIRWRIDVDTISSEDVLYLKDHFLLS
TTFKNIVIRFKNRTIDYESLHGLIGPPYRIIGDDSRVWYFQMEVEPYQQFLKVSLHGMFL
EFCLVYYIR
>CRE19078
MCFWNIGTPTPSYPCTLCIIKSIVFPPKKKKPFPLIYLPTVALHNVIKMMNPHELAKLSM
CSYRLELHLRTFKRKIERLRIHFSPNGYILELFDANDRQFVVDFGDEHIVEPMDTVTKMK
QFSGSYKIEYDTSLFLFQPFPLSWFFEVSNLLLSLYTSPSIEWVFYMDQLEIETVRQFLD
TILSGRCEMLTFYGIEISCEFLTELMDKIPLDKRIIIDAHIPSDFRHPNALKFFGSQYKN
GRWITLDDLKSVRNVHYVYLNSTIFNCNDINQFLHYWTNCDENMFEDMELQLDDSVEIDV
DVLKNELITLQIVDETVETCFYLKVKNHHNRRFVLCCLQICKSKKAKFTVQQADDQQANI
FEILELLEKKKNLEEKNKDSEVSEKSRRKISMEIEEFMCLIIKKNKNRYNFEF
>CRE19088
MTEILKTNRTARRACILYEFMGGKPVFEAYRDLCHRIGDDVIEYREFDYCFYQFAKGNKV
LDQDISSELTNSPSLYDMPMEVAERIVENLDSMDRMVLRKVSESLRFHIDQTAPSISAIT
VEFLINYASILYDQNIVHYNNQKWYNNEMSEGDCLVEFCDWQKIIHDKFHYLAALDDLSI
IMSNPKLRLKYFQVSNVSKKFFAAFVSFFERLPAKIHVENLKIFCQNGEEEFLILPYVER
EGLDRIHLDIGNDETFIDVKIEKISKRIEKILKLEQTKGLEMLKIGLYFSNLEEFPLQTF
VDGRCQNFALHFKHKRVQMQVVLLYIEILLKSPDLQLFHLSADYGVDTMNIDFELLNNFN
FTRLSPDEYSNIFHFSIPNSKEFFYVDVDREEIHMQRVEF
>CRE19089
MTNFENMPQLVMNKILEKLDLPSILTLRNVCHDFRNFIDSIHLDCDLTRLEISLGPDKIY
ITYSTPYKQWVVSYTNLYSKGCLVAREEIRNRSVKRLQDNNFIEMFSKDSEIILNIFGTK
LNLNRFELRKKYAYEEDVERFLERLETILKTYKLKVKDEIIDVCFYSESSQQ
>CRE19090
MISSSSLVEMPDNILNEILAYCDFKDVLSIRKVCRSLQHFIDDVFPESTLKDLNISIHPK
KVCLDYFSVHNTPYIVEYHKTFGNHCMVKCQTTIKVIENSNLLDVFLRDLEIVLMHQKSL
IRLIRIVRYEDNSFEYFLENFKKLLHRPLKIEEFHMYVKDNQNEILAVLPHLDPQSIIGI
SLYQYGEDPKVLEIGEIVKLEHWKRSEQLHVDKCILKTNVRELANFSLVDTSLASVSAEE
MMVLKEKLLYHPLLAEIYIRCTRFDDKQQFLESLGIKEVSSELYGITRRIWHFEIPNSDD
VLRISYRSQNNSFAFNRVQRSEVTDHAEVLNL
>CRE19092
MPARISLCEIPEVAMKEIMNKVDFRSIHSLRRVCRSIRYFIDQHKSTIEIAKLCITIHPE
HVCFLYSSDGRSMETVDYWDTNFGCLVTINRKRKKIRNKNCFQTFMNDLELIIRQMSCIT
EELRVNVHSSSDDFFDLFKKILKSKKSQLRVNRFSIFAKDQDQIVSILSSLYPVFLKTIR
ICYHVGTQLETEKLETLDQWKGAEELDINDTHAITGNINNFTHFSYSKFRIQIISASDLN
VLKEAFLKYASFEYCFITYKDFNNAHEIPTFFGQPHHVDPNNTTVQRWSFKYPNSCKHNL
LIVEMTKQNDESKLITFNPSGNFTNCQFVVNIRPEASVPESLRRSSTFSKPIGREETKGE
KARGI
>CRE19093
MVSWSQIPPEIKRHVVQKLDFMSRISLKNTSHLDRQIVESTKLYIPRARFGYKDGKSLVV
IYTGIEKFLRLEMEKCGNGVVIQKSENSYDHSKFARKFMPSIDTFSLGLFVLKSLLIDIN
IEVIEWDLPEESEEGMVERIVKFLSPARFQVKEMACLWNSTESFQSFCFQIVVWEHLKSI
RRIGVFPTSGSLQPIFIHEDESEFNGRPCYKTSITMSYLAELFGMAFDFSFHHQNPICAN
YRLKNGTTPEKEKFQRKEEDDTVTRCYASECGTWEHKMLKENEDRLKQRLDSQKCGTSWL
CENHADPFDYWYHHNFPLRLAQEPDWNAVICIGSDFLLGLDDLFDPMIKAAEEAEEKRLE
NVILDTSTSSWGFRRLDEGEVQRIPHVMGHKSDDVKKTGGSKAGKPKGDLNGLNMRDIMK
CLEEVGIVEDIQWNSEDSEENSGDGEDPDVLKVSKDSEDSKNPEEFIAYSESSKQSLLQK
FKLFSFIFLTPIVVSFVFYFVSQLISFCL
>CRE19270
MEGPSGWNVMPVEVLEDIFKHLPAKNKGRCSQVCRQWNEGFKSDFSWRTFTFKDGVFVRR
KFTQHSGWQYHIDHWRLKNLITNKTKAWRVLNVEPVNNIFNLYEFFRVLANYSEHYEKFS
ATERPIGKIHTFNFKWHLHVDQNETGGLIEDKDVGTGGQILGSLNNVLKYLHGLKSLNLV
DLQLTHQEADEFLATLLEKFHEKLTYLSLLNVTLFPKPILQVGCFLKLRKLLVSPQMLCT
DTLSAIACLEHLENLSIVQDEKSSQSTDISRNAWNMFVKQNMDRTRVWLILRGKPKTSLI
IQPGAPVYGIRMENSAGQLTMELAEQIANYYSGSLHHFIQSGLERMKRGKKMEERVDSAL
IEIVSRCPLLERVACRERLSYGTAVILSVYAERNGFKVYLRKNALLKRICWCRFDMETHG
ILFNWLREMCRTEELVTEILQYSTNQPMVVYDDRSYKALNL
>CRE19297
MSNETFPLWKLPQVPRKLVFQLIDIIDLLEISMTSRPVRKFLTAFKPHLVDLTWKFDDSQ
AIRRYRVVGPPPYETYMYLQLYFPCSKQEITYYFVGKNKARSSQERAVNWKEDVVMKCMN
KKEMYERQGFMVGGRDDCRRADPGNPDLKIMEDLSTHLTQILRINSYNVKHLRLSEFDFF
GCFVWNITKKFKKFVAKNVEINKEATRFILKDLEIEDVEIMKNCKWITINDVMESESKKI
KIRFPNDMNVDELVKLVNLWKSGNILRDMKSLSLEGPFDVEKMLLQEHYRLKFFKKLGII
GKRPDRNVFENDIKRDTDGQMARLFFCGRQMTLDLKETTEKKVN
>CRE19327
MPYKKETFPLWKLPQIPRKLVFQLIDIIDLLEISMASRPVRKFLTAFKPHLVDLTWKFDD
TRAISRMSLGRTPPSETYMYLQLYFPRYYKKISYYFTSISWTRMMHERAVKWKEGVVMKD
MYRKEGFMVGGRKSWRRADPGNPDLKIMEELSIHLTQILRINSFNVKHLRLSEFDFFGCF
VWNMTRKFKKFVAKNVEIDEEATRFILNDLEIEDVEIKDCKWITIKDVMESESKKIKIIF
PNDMNIDELVNIANLWKSGNILREMKFLSLEGPFDVEKRYLRNEDMAEFIKKVGTIGKRT
DRLENYESEVKRDTDGKIAILFFCGRKLTIALKETADKKIN
>CRE19429
MENSKPFPLFRLPRLAIEEVISTMAPFEIINFSMTSLKIKYFIKCYLRTSRHSQYVLRVS
TSKEPTVIIRGSEVYFQLITTTDEAKHGKREFDDSMGTEKFDELWMYSENVLDGWMEVVE
TVIEIFKFIGHFVVFKIDEFPTRNKAIVDFIKSQTPSIDGCDIYGKTETDEDVEYFLNNI
NVTNCLGILLKLSNHFKFPQVNFLDTCTLDPANWVTFDQLLLLDGARFFIQGSPLTNQKL
NQFLILWMASQCHQNLCFLLINIDDPESLDTILDLPHEIMDPNLERIVTLPHNNTALLRG
GIDIKRNDGMTATLYFNWRGDEMLLTMVVSRIE
>CRE19466
MPPLKFMSFPSLVQENVLKHMEFVEVFMMSLCSKRTKNCAVRARIEIPQVYFTVKETEQK
IGIRLGEGKEVTKTIIRVLEYLEERIKSADKVRYGDFESVCAAIKPYKGGCVIKVKQTEE
PFMAGLYHYFKALFRLTEPSYLIMNVNRLSERMLFVEDVNKAYITGQTLEVKDLELFLTK
NPNLENLKIQSSINGEIDDISRILSVKNLRLSSAGHFGMRVLSKFTGRNICLFEPVLVET
ELNAIIKKWINGEEFQNLEAVLAQNIRPIVRGMNLDQICDGFAVERFNPANRPQYFQFDK
KLFGHRCKPYFFIGPPCYDVIRKSDGKRASVLATHMHFMFVVWN
>CRE19469
MSPLKFMSFPSLVQENVLKHMEFAEVFMMSLCSKRTKNCAVRARIEIPQVYFTVKETEQK
IGIRREEGKEKTKTIIRVLEYPEERIKSADKFLRFFSFFSVCAAIKPYKGACVIKIKQTE
ETFMAGLYHYFKALFRLTEPSYLVMNVNRLSERMLFVEDVNKAHITGQTLEVKDLDLFLT
KNPNLEILKIESSINGELDNISRILSVENVHLSNAGHFGMRLLSKFTGRNISLFEPVLVE
TELNAIIKKWMNGEEFQNLETVFAQIKTSLVRGMNLDQIFDGFAVERFNPANRPQDFQFD
KKLFGHSSQPYSFCGLGCYDVIRKNDGKRASVLAVHTHFMFVVWN
>CRE19505
MVFTLFKLPILCLECCLKNMDALDLLFLSFTSRKLLNLIRRTRTSVIRFGVECDSAGYRT
VVTIVRRGGVENGKWTFNLPFSVPGIKKWIKGWEFMFWRNPNNSIQSYTTVSHIHEELNL
GLAYLMYLFKCKTLRVSITGLTTIDNGKLKFLIENFRIAERFEISAPMHSTFQCDPEIFQ
SKELVMGGEWITRDILFGLKCSCIFLKNCHILQMKDFEAFIRRWYNSTDTEFRQLAMVVD
LPRNRFNLKRQKLMKWDPEMRSRYYPFNETEALDCENGKDCVRNDGLLATVLKKQKMFIF
VVWHERHPDVTGLQIV
>CRE19509
MNPLMQLPILRLPFRAMEEVSKGMRSIIKMISNRRNNKFPILRLPFLAIEEIFKTMHPNE
IINFSMISKRAKAVAKLMSFYSKYSIHLSVDKLMLDIELHGTKNVVSYIMKPSDEAKDGK
IWEKEKNGYIKREVYNYSKDPIEEWKQLCKFVLEIFKKQTIDVFSINMGSFVDQNDSIID
FLKTNVQSVNDCKIYQLDEEINVENFAYFLNNITIDNELASWLHIENYYFDGKIPKNLNE
LYIHNSRWVGYERLLEIDSKRVVLTSNQITNEEWNLFLKKWIAKETHLNLEYLQFNYREI
EEFRALVLHDIPHEVVDEAVKRVLKIYRDEKREVNGGIDIRRTDGKTATFFAHHAYEMQF
LAMSVQ
>CRE19510
MKMISNRRTNEFPILRLPFLAIEEIFKTMDRIKIINFSMISKRTKTVAKNMDFYSKYAIC
LYIDKTLGISINGTNYLVTCTYLMTSDKQMDGKIEQNEYNQCIIRSIFKYSMDPVEEWKQ
LCKHVLGIFKKQTINNLFMVLDAFADQNISIIDFLKTNVKSVNRCSLFQWDKENNVEENF
AYFLNNITIKNELGSSLHIKNNNFDGKIPKHLKELYIGNSQWIGYERLLEIDSKHVILRS
DRITNKEWNSFLKKWIAMETNQNLECLELSHKHLEEFRELVLHDIPHEMVDGGDKRVLKN
FLNRRVINGGIDIRRIDGRTATFFTRFDNFWMSVH
>CRE19511
MKPLKELPILRLPFRAMEEVSKGMHSIIKMISDRRKKKFPILCLPFLAIEEIFKTMDPIE
IINLSMTSKRAKAFTKNMTFYSKYSVQLCVDKTMGIAINGTDNLVSCLYLMTSYKQKLEK
TAEDERDGFILRKVFKYSKDPVDEWKQLCKYVMEIFNRQAIDVLTVFIDVFVDQYFAIID
FLKTNVKSVNDCNVYQWEDENDVDEQAAYLLENITVTNELNFHLRIKNDNFDGKIPKNLR
ELFIKHAEWIEYEKLLETDSVQVIIGTHRISNNEWNLFFKKWIAMETHLNLELLAFDFKL
IEEFKELVLYDIPHEVVDEGVKRTLITYREEKTEINGGIDIRRIDGKTATFIAHSNSFSM
SVH
>CRE19512
MINNRRDNKFPIIRLPFLAIEEIFKTMHPIEIINFLMTSKRAKATTKNMTFYSKYAIGLG
IDETMGIAILGTNNLEQMEEKTAENDGNILRSVFKYLKDPVEEWKHVCKYVLDIFKKQTI
DTLTLYMDEFVDQNVSIIDFLRTNVKSVNGCNVLQSEEENDVDEHGAYLLANITVANELN
SHLQYK
>CRE19513
MDPPKPFPILRLPFLAIEEVFKTMHPNEIINFSMITKRTKGIAKQMSFYSIYSIDLYIRN
TPEIRIDGGTKDVVSYVMTSNIEMEGEILEIDGLVRMIFKYSKDPVNEWKLLIKYVLEIF
KKQSIGVLKMSMNTFVGQNVSIIDFLKANVKSVDECGLYQWDKEIDVDNHTAFLLDNITI
ISELNLYLCNNNDDFNAKIPKNLEKLYVESSQWIGYEKLLDIDCKRVILEKNLILDEQWY
LFIKKWIAMETNQNLEYLELDYRDFEEFRHQVLHDIPHEVVDGGVKRTFKTRNETEEMSG
GIDIRRIDGKTATFFVHREFEVKYFGMSVH
>CRE19515
MTSSFSFFRLLFWIISVFFQTIKSLLIPNIPLPPPHFPLLHVPYLPLGRIIDFMDPDALV
SLSFCSRKTHSVIKTQRRAPFDGRLCVSGYDNNLSFRTLQNRNCVLSVSSSYAFITSKER
EEMEYVRMNRQCVGVYRSNGNLVLRWYGDAMGGLKETTDYVTNLFNIDVSEVCVFKDAIK
MIEWVNRRQKTPLKKVVYTNCVIPSEEELIYLLSDCTTLSEISIHSEAPPSFRILGSFRR
IDYLDIMYGSWVTIDNLLTMDGIEVALENSTLTNTDLNLFLKHWLSGGCPRLKLFWATTG
FINIFRVLAGLLHNAVFVEDHRDYTSPYGHKWTLWDGYDIRRADGVTATVCHQQTGILVI
AVWPDTAYNYN
>CRE19522
MTQCHYVFTVTALVLHDIPYEIVDEGVKRVLNIIFSNIPPPPATTHPDSFILICFPPFSF
FSSIDCSDRMKSLKELPILRLPFRAMEEVSKGMHSIIKMISNRRNNKFPILRLPFLAIEE
VLKAMDPIEIINFSMISKRTKTVTKNMTFYSKYTISLYIEKTFGISIKGTNYLVTCTYEM
TSDKQMDGKIEQSKYSRCITRRIFKYSKDPVDEWKQLCKYVLEIFKKQTINNLFMVLDAF
ADRNISIIDFLKTNVKSVNRCSLFQWDKENNVEENFAYLLNNITINNKLFSLLHIKNYYF
DGKIPKHLKEIYIGNSQWIGYERLLEIDSKHVTLRDNQITNEEWNSFLKKWIAMETNQNL
ECLELSRKHLETFRALVLHDIPHEVVDGGVKRVLKNIHDATEEISGGIDIRRTDGKTATF
FTQFDIFCMSVH
>CRE19523
MDSPKPFPILRLPFLAIEEVFKAMHPFEIINFSLITERTKAVTKNMTFRSKYTIRLCVHK
QLGIEIYGTNHLVSCTYLMTSYKQKLEKTVEDEHSGYITRRVFNYSNDPVDEWKQLCKYV
MEIFKRKSINMLSMTMDEFVDHNVSIIDFLKNYEILVDICMLYQTREENNVDEHVAYLLE
NVTVNVELLSGLNIKDKNFYGKIPKNLNDLFIYYSEWIGYERLLEIDSKHVTLENDEISD
KEWNLFLKKWMAMETNLNLAYLRLSRKELGTFREHVLYDIPYEVVSEDVSRILPCRYKLT
QKVNGGIDIRRIDGKTATFFVPRPGWNGSFLMCIH
>CRE19527
MDYPFPILRLPFVPLQEIFKAMDTFEIINFSLITKRTKTVTQNMIIYSGCSIQLDINKEL
EVWVVGPKNMTSCYYSFTLNEEMNGKIVENDWNDWNELQIWKYSNNPIEEWKLLCKHVLE
IFKIQTIDYLSMTMDSFVDHNVSIIDFLKTNVKSVTECCLSQINKNINVDEHTAYLLDNI
IINAELCFALSINNVNFNWKIPKNLKELCIHNSHWIGYERLFDIDCKSVILEKNRISNKV
WNLFFKKWIAMETNQNLEYLQLDYREIEEFRALVLDDIPHEVVDEGVQRVLKTRHNETKE
VKGGIDIRRIDGKTATFFMLGWNGSFLMCIH
>CRE19601
MVPPKLFPIHRLPFLAIEETFKAMDPIEIINFSVISKRTRTVAKLMNFYSKYSIHLSVKN
STLKVGLYRTNEMVSCIYGITSNEKKIGKIKEKEKDGCIERKVYNYSKNPLEEWKQLCKH
VLDIFKKQTIDDLSMQMDALVDQNVSLIDFLKANVKSVDECCLYQLDKKNNVDENFAYLL
DNLKINKELCSHLHVKNDNFDKKIPKSLRELRIYNSHWIGYEKLMEFVLQEMDRNGKSFE
FKYLELDRRELDRFRELVLYDIPHEVVDGGVERNLKIFQNINIEISGGIDIRRIDGKTAT
FFLKYSVFMMSVH
>CRE19602
MDPPKPFPILRLPFLAIEEVFKAMHPFEIINFSIISKRTKGIAKQMGFYPKYAIEFYIHE
TLEIRLHGTKNVVSFFYVMTPDEKMDGKIEEKQWGRFITRREFKYDPVDEWKQWFKYVLE
IFKKQSIDILAMTLTTFVEQNVSIIDFLKANEISVDECNLYQRDKKINVDKHTAYLLDNI
KINSVLCYDVYINNDDFNPKIPKSLQELRIYNSKWIGYERLLEIDCKSVILEKNRISDKE
WNIFLKKWIAMETNKNMEYLELDNIQLDRFRDLVLHDIPHEVVDRGVKRVLKTRRNATQV
ISGGIDIKRNDGKTATFFVYREFLTQLFAMSIH
>CRE19603
MKPLKQLPILRLPFRAMEELSKGMHSIIKMISNRKNNEFPILRLPFLAIEEIFKAMDPIE
IINFSMISKRTRTVAKLMRFYSKYLVHLYVRKFTLQIRLYGTKEMVSCTYIMTSDKKMNG
KSEEKEQNGCIERNVYNYSKNPLKNWKQLSTHVLDIFKKQTINFLAMQMDAFVDHISIIN
FLKTNEISVNDCYLFQLELNNVDKNVAYLLNNITIKDNLKTYLHINEYFFDGKIPKNLKG
LYITDSRWIGYERLLEIDSKNVILENDEISNKEWNLFLKKWIAMETNVNLEYLQLSRKEL
ETFRALVLYDIPHEVVDGGVKRLLKT
>CRE19617
MTFLFSLLLFWIISVLFQTIKSLLKKTSPDIPDVPVPPPHFPLLRVPYVPLRRIIDFMDP
DSLVSLSFCSQKSHSVIKTHRKVSFDGRLLIGGSDKNASFLSFTNYTFGIVLKRNQVLRA
HKFVDNINYEDMELVKMGGQHVRVEVDHLHGYIISYWDNTVNGLKVITNYVTNLFNIDVS
EIWASKQSLHIIEWVNRRQKTPLKNVLYSSAIAASEEEMIYILKDCRPISRLSIHLKPPQ
NFRFAEKFPKIDCLEISNSKWVTIDDLLSMDGIDIHLDNASLTNRCPRLKLFSAETGSVN
ILHVLDGLLHNAVLVENRRDYTSPFGYSINLSFGIDIQRAEGVTATVCKHENGILFIAVW
PETAHNYN
>CRE19627
MLPIYVCRFFFKMDPPKPFPIMDPPKPFPIIRLPFLAIEEIFKAMDPIEIINFSMISKRT
KGIAKQMSFYPKYKIELYINETLEIRFHGTNDVVSCFYVMASNKYMDGKIVEEAFGQNIT
RRVFKYDPFDEWKHLFKYCHLFHAEERNDVDRHTAYLLDNITIISELGLDVYNNDDFNGN
IPKNLQELRINNSKWVGYEKLLEIDCKSVILEKNRILNKQWNLFVKKWMAMETNQNLEHL
KLDYRDLEEFRALVLYDIPHEVVDGAVERILKT
>CRE19721
MSVTPATNIYESVFAQTDKTDAILVVQGKKLHVNKTLLSCHFDYFNTLFNGDFNEKSMQE
IPIHDVKFEDFVTLLSLVHPYPINPTGNKFKFLKLKNLIFSEQNAEKLLELADRFLLPAA
KYHVEFFIISTNLNANKKLELAGKHELENLLSHALKLYNTKEELVPMKQFLGFSANVKAK
ILDRQIELNTINNNDNNLPARGTEDVRRVYTVPRFHKMNRPPPESPIDLRTLILYDFHQR
RGAKKSYESYEKMCEIMEKGPIAFKDYKYWFKQYSKEKDRDLPIPDIRGCILSDVIEGKS
AEKSLDDLCNAFKNHNIDKGDHGYWYKRFGNGGLFTRITFSDLPNDIIAEIVGKCDNLKA
YLSLRSVSHRLRAIVDSSKPAFSSITVKVVDDAIQFMVNDKESLGYVEEEEFEAEDTVMT
LNHLKFILSNPKLQLDSLHIVHWPEADMEMFEMILDVFNSLNHQLHVKHFSFQTVHAACI
PLVVKYMKPGVLEKLTLVWRDDERNIDPLFGMEQWKQAKHVVVDDMFISIEHLSHFTSFN
VLIHLFSTEEVVELINAVSTFINFKSCRLEILDAETVKRVLNLQQTESPKVFSIPNSDLL
VEFLLFDTIQINKI
>CRE19723
MARTSDSPIDIRALVLYDNSQWKTAEKSYLSYAKLCETMGKEAISYEEYESLFNRYLKEA
YFSAKMESELPVTDIRCCILSDVIHGKPAEKSLNDLCEAFGFVKIYKKDHGYWCKRYKYT
RHPLTPLQFSDLPIDVVSEIVGKCDLETHLKLRNVSYGLRTVVDQKRPACTKLYTVFVDY
GSRISHDFLHLLDPRGMNEQQMFRELEFLLRNPKLRLKQLCIKTKIVIRDGIRRHCINRI
VRMDQWQQAEHLELYGFNLPSIEHLFHFTTIEMEYQKFSVEDLVQLCNGLSESINFESYT
MKTRERLDTDAIKEALNLQQTISPGIYSIPNSNLVIEFSWGSRVLKLSKCSV
>CRE19724
MATSLSDHPIDIRALILYDNSQWKTDDESYSNYKKLCEAFGTQSVSYEDYKNWFNIYSKE
AYYSKDRKRDLPILDIRGCILSDVINGKTDRKSMNNLYEAFHYLRIDMEDHDYWYNRFES
GHLFTRVTFSDLPEDVIAEVVGKCELKTYYDLRNVSYGLRTIVDQRAPPYTEILLYFGKY
GINISIKHKRSLCQREVFRELKILLRNPRLRLKKFQIETVIIDDPVLGIGPISLSRRDNT
RFFDLLSSLDHKLQVEECSILTEIEEELVGFLQCLKPGTLQKIVIRGGQLRRDSINRIVI
EDLGLSKSINFESYTMKASERLDTEAIKEALNLQQTTSPGIYSIPNSNLVVEFSWGSRVL
KLSKCSV
>CRE19725
MADSPLNTPADLRDLIIYDIHQWKTIDKSYKIYEKLCEVLEKEAISYVAYEYWFNRYLRE
SYYSSNNGRTYRVGNLKVCILADVIDGRSTENSYRDLCEAFGNDKVVKGVHHNRYERYHF
EAHRHSLIMAERSVNTAHPDTYNDVGLTFSNLPEDVITEIVDRCDLKSYLNLRIVSHSLR
TIVDKRPPPCTDIDIIVRDDYIQIKANNEILVDSCPIELTNFRHCSLWLIEKRVFRDLEA
LLKNPKLRLKSFRFDSNSSFHHTHWNHVMDVNAATRNYYMLFLKMLDSLNSKIHAEQCTI
KPALEKHVKRILQCFKPGTLKKLELNHSCMMSEMNRIAKTDQWKLAKHLKLRGFITLSIE
HFIHFSTFDVQTISMNDRLCENLSKSINFESCKIETTDYLDIEGIKNALTLRPSAAPKSY
YIPNSNLVIQFSIGHSVNKISIWKL
>CRE19726
MSAEEQSAVIETCVLYDILNWKTAESSYETMRQMLGNEMISFDDYQSIFVKKVQTNWDET
INRINLRDFLMTNKFSMRTCILNDVINGVSIDRSYRKVLEVVGNIRISYPTFDFWYYWFY
NGKRDLFYDISKHPRPTTFSQLPVDTLNKILNYTELRDHICLEKVSRGLRSVISERTPLY
ESIEMICDDNWISVSFNDLNICYRNTAIVSTCLYEPLRGALRDIMVALRNPKLHLESLEI
SYHWEKDREMRWFAEQIKNEIKSLNHQLSVRKITLKVSNEAQVHAILPFLKAGILEEIDI
YGIDMFWMQNFGTYNIIQMDQYNKAKLVRIMFSTGFFLFDRISDAVLCGFKFYCLTMDTL
FSLRNVSVRWSVFIFSRSPTFKHCNIECVYLPLIEELAVELGLRLEPGNYLPVFYQYLIP
DSTDVLIYEFWMDHIEIRRVSYMEML
>CRE19727
MSTTSTLEFSNLPTDAIGKIIEKCELKEQLTLRKVSKDLRSLVDEQKLAYKSFEIDLTDS
LMICVYNGKDVVYASGNWNSYMTNGVSVIRNDDYVKIALNDVSIALNNPKLRLDELGLRI
YDSPDIMNRFRLLLNSLNHQIHVETLIGNPEFLLSILPFLKPKMLSNIEVLAKGDTEIWA
SKEGAESIRKISCLEQWKQAEQLTTGFDVGFFPAEFLMHFKRFVISKWRVDKDFLMNLRD
LFSTSTNFESCTVESNEGENGSEYLESFCEKVESEGEVIYRFKIPDESNKILEFKVDFNR
IVIEKKNF
>CRE19729
MEQLTHPRSLRSCILFQFLRGKPFTETYHNFCEVMGYEAIKFKEFEIWYYRFSRGEFELD
YDDRSEPKTVDFCQLPTCVIEKVLKKLCYKEQLTVRKVCRDLKSVVDSMRFSLKSIKMVW
HSDHIECRFDNQLVVYSRRNSSAQSASIGTSLRESIKIDDDDIIRVVDNDYKKLALQDWK
FPMNNQKLRLDGLGIQCKEPNNEMNEDTKVEKLGEFFTELREALDSIHIRIHARVLQIYS
FHPNFNHIECILSHLEPGFLFAIQIPDFKLKHDELNVTLPIDSSDEAYETAVSNFLKACS
IKRKISKITSLEQWKRAEWLWLYFNWDYISDKDLIHFKRFYLERCNIERERLLHLKEIFS
KSINFEECIMHKSPDLRNASHHLESFCEKEESENPNILFYHYKIPNSNKYLVFKVDYNEG
GLIIKKR
>CRE19730
MDQLTSPKSLRKCILFEFFRGKSVFETYNSFCEVMGYDAITLKEFEIWYYRFSRGEFDLD
YDIRSEPKTRDFCQLPTCVIEKVLGKLCYKEQLTVRKVCRDLKSVVDSMRSSLKSMEMTW
HSDYIECRFDNQLVVFSRKKYIRYDVDNVIRVFDKDYGKLALQDWKFPMRNRKLRLDFLK
IECKEPNNRMKKEKKVKKLIEIFMELSEALESIGSRIHVQKLQIDTFRPDFNDVEYILQH
FQPGYLKSIVMPGFDLKREELNVERPTSPAPGVEPSEAYKRAKSNYRRACFLKDDIYEIT
ELEQWKKAEELHLKYNWDYFYDEDLIHFKRFHFTDCDLDRERLIHLREVSSCFRQSINNF
LPDLL
>CRE19732
MSTTSALEFSNLPTDTIGKIIEKCDLKEQLTLRKVSKDLRSLVDKQKIAYKSITIYLTDS
YISCVYNDKDVVYASENWDKNEMPIETSIISNDDYVKIALNDLSIALKNPKLRLDDLYLT
VYNSPDEEETLKIGHQKKERKESEKYRVWSNGSKQLTAGYYFGFFPSEFLMHFKRFVIYK
WRVDKDFLMNLRALFSTSINFDSCTVESNEGENGSEYLESFCEKVGSGRDVIYCYKIPDD
SNKMLEFKLYGCQMIIEKKNF
>CRE19733
MSTTSTLEFSNLPTDTIGKIIEKCDLKEQLTLRKVSKDLRSLVDKQKIAYKSIEIYLTES
YILCAYNGKNVVYAGKNCDEKNAFGFDYKGCFIRSDDHEKIALNDVSIALNNPKLRLDVL
TVSYYSNDRMRLFRLNSLLQHLNHQIHVKTLIFHTGSSEYLLSTLRYLKPKALVNIEIDG
VYDGDYSALEKVRQVASLNQWKQAEQLTARFSFHYFPSEFLMHFKRFVILDWDVDEVFLV
NLRGLFSTSTNFESCTVETLGLEDCSDYLESFCEKVDTGDADVLLYHYKIPDDSNQMLEF
KLDYDQQKIIILKENL
>CRE19735
MSEILKNNPTALRACIFYECRRTKNVEEAFKNFCEAIGDDLIDYVGFEYWFDRFYQGNLD
FDHDRSTDRQALILTDLTLEMLNEIIGNLDIRNSDSRQIMEILKNNPTALRACIFYEFLR
NNNVEKAYKNFCKTVGVDVIDYVDFEYWFYRFYNGNLDFYQDRSTDPKPLILTDLPMEML
NEIVGYLDLPNRFNVRKVSRKFEKVVDRFKSEYDDITIYIETQEVKFNLDDYFVHYENGQ
NDCYVQFDEADENQLNIELSALPTVLTTSKSLINCFWITTYDPEAIDVMPKLIDALSKEV
SPVFYAKTVVLYAQHNDYVIPILLLFKTGVLEELQLEDIKPDDDTFAKLVEIDQFKRLKA
FIMFRKPIPFSQFKKLSHLATIAVYLDRVSAEDIVILRDILLQFVNLKSAHISLINPMNL
SEFSTAFGIDYDNSGQIICSHPIPNSDKMLILDIVNCSIEVTIEND
>CRE19736
MSEILKNNPTALRACIYYEFLREKNVEEAYKNFCKTVGVDVIDYVDFEYWFYRFYHGNLD
LDHERSADPKSLILTDLPMELLNEIVGKLDIQDRFNVRNVSRKFEKVVDKFKSKYDDITI
YIGDEEVHFHLDDYYANYEKGENDWFVQFFFECVAFHSNISLSALSAVLTNSKSPIECFC
ISTGLPETIDIMPKLINTLSKDVSPLFYAKRVELDSLHKDFIIPILSLFKSGVLEHLQLN
DVGIDDDTINQLVEMDQFKQLKSFNMSEPLSLSQFKRLSHLSTFEVRMDHVSTEEIIILR
DILSQFVNLRSGHISLCSFMKLSEIGTSLGIDYDNSALITYRHRILNSDKSLILNIDRCR
VEVSIENN
>CRE19752
MPFVHDHIQRVDKNHATGINFSFNDREAHGRIFRFPNWTEPHYKHVGGSAGVSTVVTFSS
LEYLVDDYFISVVCEDVEAFVIHQLKNLTHFSLNTLETDGDQKMLETIINRMCRCLDNSL
QSRTQKLKVEKFSLSVLEINQAVSAVNLLDREILRMVTVHLPFEDQVFTAYDFIPLIEGQ
GRQRLDLKINLHKFSVEVLEEVRKLLTSTSKQLNSITINYKTIKCIELIVEAEHSSDRNT
VKFSIDHADDPIEEMTMLNLSDNKCHLNILEVPSIMQSISSHLECPEIESLRKVSRGIRQ
CVDYIKPDPHILVYFMLLKNSSSVVIEMMNGKIEAHYKGSLEQEAVRIVNDFDLNTRHQK
SRMNWLYIGMDEEIWKLKEKDDSVRTKVFKLLRDVLASRTSPLKAKTLTFVFHWQCLMMD
VLPYFDAEILENIHIHRIEGIDEKCVIELDEISKTEQWSKAIRLRIYDLTVRMSIQDLNI
VNFKRIDIILKTMTPEDITYCRKSLPQSPIFLEFKIRIKNCSTADFLATLGEPYRIVNNI
KYIWYFRIENTQHYLHVVFEQVPLQIEGRLQFAKIHQNKTPFF
>CRE19771
MTDIDPNSPTNLRALMLYDISQRKTMQESIESHRVLCEHLGKQGISYDEYELCFNRCLNE
NYHSTIAKRDLTIPDIYVCILSDVINGKLAEKSIDDLCNAFKYHKIDKEDHLYWFKRFEN
GHLFSPVLLFPNDVLFEIAERCDLKTYLKLRKVSSGLRNIVDRLKPPYKNIEIRIYPYLI
TLRLNDVSLEYSHQQGPEVAFEELKFALMNPKLQLETLRVAWYSSSPFCNKVVGKYTTMF
DDLLNSLNHKIHVEHCSINAERDERMMSVSRSITVTMRKQQY
>CRE19826
MSEILSTNPLAIRYLILYEVLLKRSVEEGYQNLCEALGNNQYDYVDYQFWYYRFYHGNVD
LEYDRSADPKQLVLFDLPSEILGLIVGELDIKDRMRTRKVCHLLRDTVDRQPIVINDCAV
RLPFDRTSGLELNEYINQYSQKDQNCVIYCNHPKRSKQIQINEAYHMDIVLNDLAILFKS
SNVRIDDLELVFKREAKYGVDSCLRLIRKVSNLYVDGLVLKVENTKLALSALSSFKPGSF
RCLTIDFCVPKKEVGILYDSRIIGTEQFRQAEEIDIVKYGIIDPIHLESFYHCNRFTITL
SSLSAENILQLRDALASSDNFEECFIYLSRPLNLSNIGKSLEANVSDGAPFFNCEYPCPD
TDSYLDIKVRPSKVFIFCYSTLESDDENSN
>CRE19827
MPLTIFDLPVEMINKIVEELDTFSRFNLQKVSKAFRIVVDRLKPSFKTLDFYINTDNSIN
LIFDKFSVVTYKKEVNSCSVAYENHKKSIIGVDHIEIALGDLARALKNPKLQLERFGLFS
DTEYSNVFKKCLNSQVHVKKLVLNTHKIDEISRILTIFQPGKLEYIEFRNEPKTRKNLLK
IVNSEQIKRARNLKFLELGVKIRVSNGNRFKIYQNEFDVEDIVRMRDFLLTTAHFKSCLL
TARQFNFTFPQIERILRFDKCFIFTINRTQLIIEKV
>CRE19828
MDQLTSPKSTSALKFSNLPTDAFGEIMEKCDLKEQLTLRKVSKTLRSLVDKHKLAYKSIE
INPRDSYIFCAYNGKKVVYASENLDEKEEKGFDKENRIIRNDDYVKIALNDLSIALKNPK
LRLDELHLKVGCRMNQFRLEGLMKQLNHQIHVKTLRVRAELPEYFLKNLLSILPCLKPKK
LVNIEVFEVICDNELPSEQASKRLRKIANLEQWKQAEQLYAKFSFDYFPFEFLMHFKRFT
IFRLYFDKDFLKNLTDLFSTSTKFESCTVKAFGLDDCPEFLESFCRKLDTGVPDVLLKEL
LYHYKIPDGSNKMLEFKVDKVQRKMFIEKKNL
>CRE19829
MLHKPYDYFPLQFVLIKNSEYSFCAWLHSFPMSLNETDTLLDYEYLVKYPNLMFSIFGLV
TDLIHLYFCHQTIQKHHIFVFLTVATIADLLQLTIVMIVEIATVVTYIDHKNCIGYVNIA
DVVFMFFSEGLWALGVSVGGWMIVLAGLLQIFNFKKHVTTVSLVTVAVISIVTVIEFISV
LLIFLELPYSECDREDLFMKYIMENQALFFSIMIIIDMFLELFKNLVLVLLGLFMLFKLI
RKMENIQKKIMIKLMFWLIILNLLLEFLSLGTKHLLEKRLEDVLTPTQKSAQLPAEISRL
FKVVGACIRPFLILTLSAEYQNTVKSFFQLTPAVTKQELSSSSISDIWICEDAPCLSSWW
RVYKEPEYSVLYPFSLVTMDPLSYPFPTYNVDYSSTPTYSGYYPNTDYWNWVNYYYQNGL
SYDQPTSSGYSFMTSPSTYTMSTPSTSSESDSTATSSPMLSMTPPFYPMPTATSAITSDS
HAAPLLTMTPPTTTTPHRSQGSPKKCFNCFATETCQWRNVRSENGILCNACFIYQRKYKK
TRPVTAVEKYRYKKVHKQSNKAHRQTDTCSTRLNSMYRPYYSDSLWRNESSYNTNSQLTT
TTRCPDDVKDREPMYQMMAPYPVFYGIPYPMLPDTTPQYGEMAPYPTPQEDDLESIDIEK
RVVVMTPDPTMAPYPDSYDMPYPTPQYAEMAPYPMVPQKPTRFPKKTAEPDMTPYPETQE
DDLETFDIESEEKVVVPKKPKAQDGSKTTVPTPYDPSGPLDPSVHLNAPTPDYIDTKRLC
DTVCSLLKKHSISQTLFAHVVAHRRQGTMSDLLRNPRCWFKMKSGRDVYRRMYNWVRMKE
HERLEILDRDTPPSPPKKKEGEPKARHTFKPEEKAMLQGIFAKNEKPSEAKIKQIADHLG
VKYHNIRIYFTNARRRKSHRKLAIFALKNHFRLDEPVFHMATVVRKIRNVFASNPNLMAE
TQKPDPIALRGFILCEYLQNRPIFNAFNNLCAKFGDDSMDYVEFEFWFMRFVKRDFNLHY
DRSKDPKQLTFSELPTDMLGEVVKFLDPKERKIARKVSKTLCNVVDRQKIYYKEIEVFIG
STEKITVAYNKNTVAYKGCPTGSIIELGGYKKSIDKFNYVDLAFNDLAISLKPSRILVKS
LRVSIEEKSDVGVINQFLSLIRSIHNGFLVKETLIETANTTLALSILSVFKPGTLETIEM
FTAEGKAENHERIVEMEQFKQAKTVLLRRFGIFDPSYLQRFNGFRRFQLVLNTVEPRDIY
LLREVLLQSPHFLHGSIITSSVPLDYIKIGEALGSRIVDSVATLYDKIPGTTDTLKITIS
VYDVLFCRYSQ
>CRE19864
MPDVVTKEILKNLDFASIRKLRKVCRAFRDFIDCVKPDSNLESINLEVRADIIFTSFSTL
SQSTEDIEFFYKEEDMFNGKNICLMERGFFCCATFENNCADLCVDDFLRPALKHQKSLLD
ELCVIKHLEFDENRQPVPQNPGKLFVPTFEKLFDGLINVLESRDRLLQVESLLISVHGQD
QLMQLLRHVDLKVLQCLKVYRLLETEQFWEYGEDNSEFVLDLDILKDCENLEILIVRRFS
VCSQLRMLTHIPNMKLSMQTIYYADVLRVIQTMEKSDIYARSEIRFEQFPDKSRFLEAIG
LVEDDSVELVHVFPSKLILAYYPALKCIGLKWKHSS
>CRE19865
MIHAFQVFNCEQQGKIDFLSISIQENSIVITLESGDYPQVNIEYSQVERCCLIKCKETGN
EKLVENMDFLTVFCDDLSGILIEQNAMMYVFEIHLNVQSIGSQVFACLEMSLNLRNQKIQ
IREFTLDFYSLEQINSLLALIDPESLAGVSLKLQPSRFVKSLDEIILLEQWKEFKNVQFS
STTNTLPRNELIVIKKTLLTSQVFKLIGIYYEEIDISLLDEIFGHPTQLTNQYGTIRAIR
VPDTKRDVLTVTVYPNNCIVFAREKCRPEFKSEQLRKKMFELALNCEGPFLKVLMNPLIM
NNLSSYLGFVDIQALRKTSSGIRKCIDYIKPDPEISKLMIKSKNFVRVDVQMSFQDKASP
LYIQYEEVDPGCLVNEKLVKQGIFLTLLNDIEANFRHQEAPLEELNLDLYSMRYFHGDGR
SQPKDHFLDKIGDFLKPKTRLLRVKKLNVIADGEDDLLKTMKWLEPMALETIEVHSLVSD
SWKEKIVVDHKFYELNQWIYAKELVMKDFVVPVPFKFQYFIHFVKLDVLVENVSSGDVYE
LKEELLYSPSFIKFKIEFQTCSIDNDDLFNLLGPSYNMENDRLASKRKTWYFQMPERDRV
LHIVYHVDQKIIIFKKVGLEEIPEDVFFGFEEE
>CRE19866
MVRAHELVNRKTNGSRGQLIFIVAYKIIYTLETNDAREILQYQQEGDNCNVVYGNEISKF
QNSNFVSVFCEDFYKILLEQIITMYDLSIAPMGDFACPDSISSQILDTVKTSLSLRSVKL
DIERLQLEIFGFEQVMDILSFVNPKQLYSLILRFPASGAEEDFEQLLALERWSEFENLEL
EVHWHTVSAKEIMCIKKTLTTSRIFGSIKIWYEEIDEEKVKEMLGHSRRELDHYVERYIR
VPISTIQVLRTTIECYCHSLRVDRVSDKDIYDSLPASDEDLIPFEVNSDWSKTLENKTII
ELLLDHLGFIEIQTLRKVCSNIRTCIDHFKPNPNLKILRIWITSGYVSIKMGFKNGSCLE
TGYGQVESGCKVGKALVKKDVYQTCLDDLKSILPRKQMNLEEFEFAFHSFRNLFNGEFFK
GAIEFIERVKEVLTPNNVLMKVRRFIHLENCVQHNVILEPIKWLEPISLECIQTYMEKDI
WHTADGSEANIKMSEVVKLKMDTNQWQYAKEYVNKEFALLGEVNPIHFVHFSKIDITVKN
WSNEDFFNWQEEILYSPSFLRYKISFRDCSIDNDIYNLLGLPFRTVNGRTTWYFKMPEKN
QVLHVLYYTSQSIVFTRVDIEDVPEVVVMNFDVQLVD
>CRE19867
MVRAFELINHKPSGHLIHRGILIGKNKIVFVLHGYTDDWKFVEYQQEGDNCRSKSMIGVA
DLLIENSNFVSIFCEDLSEILVEQSIAVFSFNIILEDKSCYSSDTKSQILSAIKTSLSLK
NEKLRLYCFRCEIFEIEEVMDVLSYVMPEFRFLNIKFPDYCVPETMERVFVPGRWNKFVD
VQISFNFHTLSRKEMTVLKEIITTSPNFERIGIYFENIDEEVLDELFGARDEKLNVSWSS
EINFPCGGPQLDYEALADFPLGRDRTVVYRYSRVRDRQDHVLVTTRINENFVDFHRFKHN
DLYALIVDCREGDTTPLATNPERLATLDNKTIIELLIDHLGFIDIQRLRKVCSNIRTTID
HFKPIPNLTKLFVFFGCPGIINLKVDFENDSHQGIMYEEQQESVCRVNQSIVKQDLCITC
IDDLKTCISRRDFSLDKFRLCINCDFDKHSEGVCMKKKWFLTQLENVLTPRSAPLKVRKF
EFGTQCWEEILMYEPIKWLEPITLEFIALETAEESNGRKMNEMLNVVADTNQWKFAKEFA
MKKWIIENPFDVMKFIHFEKIDITVENWTNEAFFNWTEVSTPNSEFNSIFNFQEILYSPS
FIKYKISFRNCSIDNDIYNLLGLPYRTANGRTTWYFKMPEKNQVLHVIYYASKSIIFTRV
DTEDVPEVVVMNFDVQLID
>CRE19868
MFIKKILTTSRIFESISINFEQLDKEKVKEIFGQIFNGNEFKYRYVRVPNSKNQVFCTTV
DENCIEVARKQDKYIYDYLPSTDEPLIPFEDCNDWSKTLANKTIMELLLNHLGFIEIQTL
RKVCSNIRTCIDHFKPNRSLTKLGIDMKELWNGEIDIKMEFLDGSYRKTTYAISLPRSTN
YFELSESSVFDGRTPDKLPGCTVGGIFLPNRDMFETCLDDLKTIVPRKNFYLEEFEFAFM
YNRRAIYRFPQSFAKKKKVLVKLEKLLNPNNVLMKARKFKLFAFEGDLFEMPEPILWLEP
ISLELIEIHSQKGSNAEMNKLMKLIMDTNQWKYAKEYVMKELAFLEKVNIIHFVHFSKIG
QTKIFSIGKRVPTGGDNCDLVCFQFDTKSKLENSNFVSVFCDDLGEILLQQTFAIYHFSI
IPEENYICPDSISSQILSTIMTSLSLKSVKVGIAFLRPAIFGFEQVMNLLSHINPKSLRR
LILKFSADSCVQEDIENVFSLERWSAFKNLHFDVNLHTVSEKELLVVKKILTTSRIFKCI
RIHYEQLDKEKINEILGPPRREHFDASYRYTRVPNSKNLVLHTTLCENILMTYWKPDKEV
YNALRTSDEDLIPLKVCNNWSKTLENKTIIELLLDHLGFIEIQTHRKVCSNIRTCIDHFK
PNPNLTKLGLSIKRRITYIQMGFKNGSCLETRYSKVQLGCRVGNTLVKQDMYKTCLDDLK
TSLSRKKINLEEFEFAFHCNRSDHNEESFSERRWFIAGVRELLTPNNVLMKVRKFIYFAN
CLKQDRMVEPIQWLEPISLELIETHSDKESDAEMNKVMKLIMDTNQWQYAKEYLMKGFVF
LKKVNPIHFVHFSKIDITVENWTNEDFFNWQEVRKLSPTEILYSPSFLRYKISFRNCSID
NDIYNLLGLPYRTVNGRTTWYFKMPEKNLALHVLYYASKSVIFTRVDIEDVPEVIVMNFD
VELID
>CRE19933
MRKKVKPTQLFGMGRMLSIRLLPSLKNINRSRICVPKSWRHVSPLLQTRNTLKLTGISMM
EFRVRTLSSGDQFLLGFKGKSLHFWDRTIDESTVIRFLNEWKTNQGFQNLETVDFFIHHN
NFDTYEILESVGLQQFDSPKQFSWDQKGNHETIEVFFTCQQKIFKFIEFDNLLVLSFCSK
RTRYLIQSLQKSRWKNIKFVRYSFDEKGTIYVRVRSETSIGFFSLLPITLGELVVTPTEV
FGMGPEIPICFHSKRNYIYDREQKHLVVHGIHDYLYQFFGSSSIDYEIKTENELPPSLEH
ISKTSIKVPENTTAEELEAFFTVSPNQEYIEIDGNFNGILSTNSVIYGAKHLRVIFKGNR
GDEILLRFRGNRLQFYTTKFHDSTISQFLKDWKSNRGFQNLKSLSIGSYECKNYDAAELF
KDLDVKHLDRPEDILHITWSMSLSYRSLLMFLFSPLNSFPSEVTMKLLKFPSLVQQKIIK
FIEFDHLLVLSFCSKQTRYLIQSLQRYQWMNIKFVKYSFEWEDKIWVWVRLGNTIEGFSL
SPTTLEQSVITPMEVFGMGPEISICFHSEGNYIYDKEQKHLVVHGIHDYLYQFFGSSSID
YEIKTENELPPSLKNINKTSIKVPENTTAEELEACFTASPNQEYIQVDGDFNGILSTISV
IYGAKHLRVILKGDHGDEILLRFKGNRLQFHSTNFNDSTIS
>CRE20190
MELQRKRSFNSSTVSHDFRKEYKGSFLEKKGRKEGKKNGLKSIAEWIMTKASSTKKTNSS
GTSATSTNSASHKSVVGAKIVTVQEKSSYFDCVPNEILFQILENCKSSESSTTLSARRVS
RRFNACMDHISEVKVNVNFVESESNIGHHTCFKQFVFQNVPLSDELIDFLRRLFQFADIS
KLIQLSLSQVDFSSCNSLSLHRFLAPLIKSLEIFEITQCNGMRADSVTDEHLAQLNASTI
RRICIDGVKFASGATRNLDIGDGALRRFAKLAAFPTMILDRCAVTTNTVCDYTKEWFEQC
NESEKQLRSQVCTVKRCPKVKGSQFESECRRRGLRCKNRRGSGSLTLYNVQEENTKREFT
IALAALEDKELAEKLKITPPDDPISCNLLTVPSL
>CRE20291
MYHYPVPVAQLIFEMMDSIELFELSRLSRKLEGKIKEAGVRCIKHSVSFSKIPSMRLDFR
SENQLEFIFNQPFPRDVKIRTGEIKGLKFFYSAISEKTINVCLEDKSLFGGLYRFYDHFA
DIFRTTMIGQLDIDVNTIKNVIGLLGIPEFKRCQTLQLIGDKMADEDAKYIQDNCQIYET
LSLNGKVGRRDQHYKLYEIKNLIIRQNDWININDLFLMKCENIYIDGANISDLDLINFVK
MWKNGESNSHLKTLHVNFTGSSVFDRSQLQYFVPVLPVFHYNPAAPNVPVEREEGSDDSD
SSDDEDELAQDQAIKEQRRIAYDNQLHQMEQTLPWKEIGRSLIDYSSHSNIFRRGERNYS
QLIGESDIIELDCFYRDVVKFDGTFASIRIHQKSFKMIVWHNFELPP
>CRE20297
MAENEDETIVPDDQCNLAASTPMKSSDLDNVESPKERKTSVAKCDGEGNPPPGSPGGSPP
QLTPCSIPPRRRRSPRRPEVSASRLPLKVLNKIFQYLSLKGKNFFNEHFLPYFIDLRSAM
LTCHSWNNALAMEDSDIWQQLLSLKLPEAAVVDPFLFAELGSARKKLRAWYYAWNTDDIS
RNNYVRTNGFTVHRQPVAQSTDGVRGKRGVSQGVHAFDITWDGPLGTVAVVGFATKHAAL
QCAGYIALLGSDDQSWGWNLVDNVLMHNGTQLGVYPKMNNPPKYEVGEKIRLVVDCEKHV
AYFERNSEFLGIAFSHIPPLRLYPAVCAVYGNTEVTMVYVGSPQMG
>CRE20324.2
MLSNNFGQVGQPYPRPYFPLQELRDDEFVQNSPLLRLNDNVLDAIVEYVPLKDRLLQLRS
VCHRLSDSVKRSVKSVEFLRDELDYCDDAKISFFLAVYGKNVEHMNYDLYRSCSLREYTQ
WSWRQSVISSVTRCAQLKHLDILICCRHRLRDGDLHVIFKQCQQLEVLRMDASYINGHCF
AKSPNTLRKIELECCRSFTKQGVLGMFGRLPKLHTLHVSLLPCIDEQVIKRIGDMKCLRN
LSIVADPEQKMNQFRLAEIRRLPKLSTLCLDGVNNVTDKFLGDLCEAATSPASDSIEHLS
FSFCKNIGPNGIAKLKNLPKLKSLNLDGVSKRDISTGLEAIGNVGKLERLMVSEETFVSP
RTIVDFVTKCETLRTLDISANHRLKDKGFAEQVYSARVFSFGKPMVILTDFKSMWRNLPP
FSYQSRVEIVNVNDRYPEEFVESISTNTPQQLPRGHLIPDLRRGNRYKMLDFSLDTSGEQ
MIDPANFDSQDQENQPPSEIGPLSVLSEQEQAELARVLMEIQQPFNAADWINFNECAFAR
STVSNFEDSITVGSAGAPGPPREKGSDKILKHSRPSRPKRQAQKERAQQRRSGATNNQKV
PVPTGPSFTEDDFPPLG
>CRE20395
MVVLTELEKKYLVFEHLNLSQYLDIKDRISLRNVSKRIRSIVDSWDPKLTEVYYQQCNSW
RFISESFNSVIKAEDLSASVLSILKHPKLRLEKLKLYRQDNQWEAVSTELNRTDSKLSIR
KFEILNNNSKYIITSNFLNLEVLEEVSLCITNETKTEIHKILHSDQCKALQMLTVNSYMN
PNTFPFKCFNICPRLNLQFHGVSADNKIAYVIKNIVRRALIEIWYISNDVNPFNITFMQQ
SFRREDTLIKGYPNFRHYLIPETEEYYEIELEKECIRVEWMR
>CRE20449
MPLPFLKFPCVVRRKILSNLNYCDIFRLSMCSARTLKSIENRTRTPKKVIYVCRDNQLEV
EIYDKHDCENVHSIISMHRVEPSLFYGEEIKINIGGKSIQCREWSDILSWRLRKMSYSLK
YINPRQGKVLQALQAHINSLWPNLPLIKFEIDFYRGFCPSLIDSKVKDIRFAFSNMNKSM
LESILTSHSNLERVSIAGQFNGTLGADSKLMRVPSVRCNVVNNSSLTEDLLEHFKGNRLT
LSLASNCQKAVSQLIKDWMFDAKYPNLKTLIVHLKIGAHPFKNITKNLNGVKWDKYRWPT
EEELGTNHDILGLFDWEKSYDIRQKDTGKMATVNCKHDAVIFFVRDCQNQ
>CRE20472
MSLPFLKFPCLVRREILSHFDYCDIFRLSVCSARTRKSIENITRTPKKVRYICRDNELEI
GIYHKLYCENFYSVISIHRVEPILFYGEEMKINIGGKSIQCGEWDDSFICHHYKFSYSLK
YINPRQGKVLQALQAHINSLWPNLPLIQFEICFYRGFCPSLIDSKVKDIIFDFDDMNTYM
LESILTSHSNIESVCISKELHGKLRARSKLMRVPSVRCNVGNQSSLTENLLENFKGNRLI
LDMASNCEQTVSHLIKDWMFDAKYPNLKALIVHLAYSARSFGDITKDLNGVKWDEYRMPT
EEELDRSSIIFEPRHWNSCDWHMSYDIKQKDTGKMATVNCQYKAVIFFVWDCQNQ
>CRE20503
MPALPILKLPIIVLMKILRTIDIDTVFLISLCSRKMYHLFKNFRDKSVTLRIKIYGESSS
VRVVTPNNYYHEVGVISREKEKSGNLERVNISGHLVPIDRSRKHRVWETYWDDKVEGFKS
VMEYLLDLFGLKKVTTIIVSPDTMRFLNVLKERQGNDYELYLSHRLKLLLSRNRFTGTEI
KRLLQHWAIGGFRRLKYFQLDVEDLNIEDVFRELTHTRMTEKREYKSNAVSPTTFSDRDR
LITRNDDVVASFKYDQQYGRVEFGVWPDSEGNQY
>CRE20523
MPALPILKLPIIVLMKILRTIDIDTIFPISLCSRKMYYLVKNFRDKTIPLKLRIDGEDSR
VEVVTPEYYCHQVKVLEGKSRNIERVNINSHLVPIYRSRKHLGWKTYWNDRVKGLQSIME
YILDLFGIKNVTTIIVTPDTMRLLDVLKERQGNDYELVSCTHLSMKQSHFILENHPAKIL
RICGLSSNFPIGKYLQTVHSLSVGSTLSITLDDLLNMNCVELVLVSNHFTGAEIKRLLQH
WAIGGLRRLKYLSLWVSDLNMEDVLGELTHTRMTEKREYQCKIGRSVSFSDRLITRNDGV
VASFKYDQQYRRVEFGVWPDSEGNQY
>CRE20621
MSAIPLLKLPVLCINEILINTDIISLVSLSLISRRSKRLVRTTKTSLTGFNIKFYKDVTE
VQFVTSEKKEVRSWFFKIEEKESSGGQVMEMSFIDDVIHSYHSADDIQQSVKLGVEYLRD
FFAKPILEVFLFPDDIPYPFYIGFKECNNLYMKGEKAMRNEDLKNVLENVLIKRVCIIQL
PINADFKCNKNALKFTEFSSLSNACGHWITREVLLSLKCSRIHLHHTLLEAHDFMAFFER
WYYSNDKHFEVMILRTDKTFNGLRLDGFHQIPWDTQLRGQHFLYAHKLAFDCSEGTNIMR
EDGTLCTVHFRETIVFFCVWHNRFPDISRATIFI
>CRE20622
MSTLPLLKLPVLCINEILINTDIISLVSLSLISRRSKRLVRTTKTSLTGFNIKFYKDVTE
VQFVTSEKKEVRSWFFKIEEKESSGGQVMEMSFKDDVIHSYHSAMDIQQSVKLGVEYLRD
LFAKPILEVFLFPDDIPYPFYIGFKECNNLYMKGEKPIRNEDLKNVLENVLIKSVCIIQL
PVNADFKCNNNALKFNEFSSLAKEAHWITREVFLNLKCSRIYLQHTLLDAHDFMAYFERW
YYSNDKHFEVMLLETDKTFNGLNLERFNPIPWNTQLRGQHFL
>CRE20624
MPVIPLFKLPVLCINNVLINMDTISLVSLSLTSRRSKRLVRTSKTSLAGFNIEIKNDVTQ
VQFVIPENVEVGNWFFKIEEKESSGGQVMEMRYAHFVSSSGCPFFSFKDDVIHSYHSAND
IQQSVKLGVEYLRDLFKKPVIKVYLFPNVFKASKRPFHIGFNECNNLFIEGEKEIKNEDL
KSILETLTIKTRLILNIPVNSSFECNTNLLEFKRLTCSYKVVSCRWITREVLMSLKCTHM
QFHHTLLTAEDIMPFFERWYHSDDTEFTILLVKTDESFAGMNLDRFNPTQWNPEQRGPKF
LYSPDIAFECTAGVDIMRRDGLLCTVDNRINVLIFAVWHNRFHDVSGVSRMM
>CRE20628
MSSPFPLLRLPRVVLFEVFKSLKIREKIRLSRCSKKISIQIDCARLYSQKVKVHLDCLKR
KITVCSENDKDVYRAIKNRKGFLSFIQHILKMFPCKILTSDRCYQSDLFQPTISYLLDQQ
VEFSALTIRLAQILLFEQISNNFGLIENLKIISVANFGFRPVSSSWPQQISIKSSYWFTL
ESLLACTCTSITLEESRLENKDLDEIYRKWRAGELPNLKYLKIHSLSFTDNGDHVLGRNL
MELDGMIIQTDDGSKKATIKLQLFWMIEMNVTPLE
>CRE20645
MSRFPLLRLPTLPLLNCIQYLKVFEIIDFSLLSKRTKALVSLVNWNHPDIHANFYENSKL
CLKFPNDPGLQWILDFRVELDDELDHFIREIDGNQFPSYIDSALHGPKAFHYLTFPNDDN
FETMRKMVEHISVVFRTPIASLSTHRLNDQLTMSIVKWLSTLQSSVVDLDIDTTDDITAP
TLLFILDNIKVTDHFCLDLKMNTPDFEYHKGIDIPSVILSHSHCITLNSILNSSYRVLVL
DESNLTLHDINTLLKCWLKGSNPQLEYCSIRRSMKGKAIEDDIDEAFQIITKDLEIREHV
ENEKRPMQIVTNRKLTYSLPNDLCYDIVRDDGTIGTIPQTYFSRSDEPDLVLHYFYLHVW
D
>CRE20646
MSRFPLLRLPTLPLLNCIQYLKVFEIIDFSLLSKRTKTLVSLVNWNQPDIHANFYENSKL
CLKFPNDPGLQWILDFRVELDDELDHNTRVIDGNQFPSYIDSALHGPKAFHYLTFPNDDN
FETMRKMAEHISVVFRTPIASLSTHRLNDQLTMSIVKWLSTLQSSVVDLNIDTTDDITAT
TLLFILDNIKVSDHFDLDLKMNTPDFEYHKGIDIPSVILSHTHWITLKSILNSSYRVLVL
DESNSTLHVVNTL
>CRE20647
MPRFPLLRLPTLPLLNCIQYLKVFEIIDFSLLSKRTKTLVSLVNWNQPDIHLNFIEDSQI
CLKFPNDPGLEWILDFESEFDDELNHTLEHRWKSNCKMGVCTLQPSVVDVHIKIDYITAP
TLLFILDNIKMTDNFSLNLEVNTPDFEYNQAIDIPTLILSHSHWITLKSILNSSSRVLIL
DESNLNLHDINTLLKCWLNGSNPQLEYISIRRSIKKMEENVEEAFQIITKDLEVRKHEED
GRKPMKIVLHKKATYQLSNVVCYDIVRDDGTIGTFHQTYFNRSDVPDFKLHYFNFHVWNK
KI
>CRE20648
MSRFPLLRLPTLPLLNCIQYLKVFEIIDFSLLSKRTKALVSLVNWNQPDIHLNFSEDSKL
CLKFPNDPGLEWILDFESELYDELYTTRAIDGNQFPSYIDSVLHGPKAFHHLVFPNDEHF
ETMRKMAEHVSAIFRTPIASFEINQQSDPSTMSIVKWLSTLQPSVVDLDVTIDDITAPTL
LCILDNIKVTDHFSLDSKVISSEFEYHKAIDIPSVILSHSQWITLKSILNSSYRVLVLEE
SNSTFWDINSFLMHWLNGSNPQLEYISIRRSMKGKAIEEDIEEAFQIITKDLEVREHEEN
EKRPMRISISLHRPSSYSPPNDWCYDIVRNDGTIGTFHQTYFHRSDVPDFKFHYFYFHVW
NKNI
>CRE20653
MDPPKPFPILRLPFLAMEEVFKTMHPIEIIYFSMISKRAKTITKKKTFYLEYAIHFCVQK
PLEIKIHGTNNLVSSHYLMTSDKQKDGKTLEDECDGFITRMVFKYSKDPVDEWKQLCKYV
LEIFNKQTIDVLTVCMDVFVDQNVSIIDFLKANVKSVNECNLFQLGENNNVDEHAKYLLE
NIKITNKVISWLHIKNGDFAGKFPKNLKELYLLHSEWMGYEKLLEIDSVQVILGGNGISN
MGWNSFIKKWIAMETHLNLELLDIDFKSLEQFRALVLYDIPHDVVDGSVKRVLKT
>CRE20674
MDSPKPFPILRLPFLAIEKVFKAMDPFEIINFSMISKRTKGIAKQISVCPRYKIDFHIKK
TLEIWFFGTRNMAAYVMTSDKEMDGKIEEKECCGSILPVPLIFRKVFKYSKDPVDEWKQL
CKYVLEIFKKHTINDLLMTMDAFVDYNVSIIDFLKANLKSVDRCTVSQWNRERYINVDEH
TAYLLDNIQINSDLCTDVYIKNINFNGKFPKNLEDLHIKNSEWIGYERLLEIDCKSVIFD
NNRISDEQWNLFIKKWIAMETHLNLVYLQLIYRNVEHFRALVLHDIPHEVVDEAVKRTFK
TRRNCIRELNGGIDIRRHDGKTATLFVFGIGLHGSFLMCVH
>CRE20729
MSHRFPLLFVPQLVLTEIIKFLKPAELVTLSLCSKRCRILVKIHRKKSTRVSIQLFNGHV
PRVGVCINTNNNSYNVLGSFGGYRFHFESANKEKYKKIENLVISGHMITCAIDQRTGYSV
TFWDDNTQGLKIITDYVCNLFRSTVRTVSIDQYSSWIVDWINKKQKSPINRMIINDHMDD
LKKPNLLQVLRSFRGTEKLLIVASPPKLFKFPYKFEKVSTLIIKNGFWLTVDNLIDLDCV
SMKIKNTNLSSLEINMFLLNWMTGSSRLRCFQIEVTRGNFNEVIKDVEHLIELFEGTRVY
KWDNIADIHFHGGYNIRRDDGITATISVGPKLIIFAVWPDWQRK
>CRE20872
MSRQTNQKRTIPLLKAPFLVLRKVVGQMEIDEIIELSLTSKRMARVLGQTQTMVGVPPPQ
MTVEIKDSDSHVLITDGKGPNELLVFTWYIGKNYFGKLLTTNIEGIKNTTRNQRTKAMNL
EYCTRAVGKAVNSPMKTILERLLIVFPKMITHSVKFDTSFTFFDAKKALSAIKTVEHLEI
NGEMMTGNVRDMLENITVTKRLEMYCKVSIVRGPFDVASLPSEHIVCNYTTWMSTETFQQ
LKCQHTRIGKTKLTVKDVEEFLLKWKNSTEENHIKSLMMSTVDSETKLDYNLLGAEESEP
SKKIHNEGGSASRIPFDNSIKRADGLVGLVRQNGETIHFRVD
>CRE20875
MEHTFPLLKLPKNVIVQVLLNTDPTELLIFSLLSSKIKSLVKSLGLRDLNINIRITHELS
LTLAIGRFWSYLNLHNDSTDGNGEFDISRPLAASYQIQNSTFQLSARFNFSDWLNHIRTV
FWYRTTLDVDFVPGSERFDMESLMNAIRNVNWLYIDRDIADIRTKEILQSFKVFEKLILC
KNPFEDFCQIQEVFIRNFKMITFYDTFSLDNLLLVNSEIVQFDRPTTYKQFNQFLKHWIR
GSNPRLQYMCLKINDSKSREVLLKGIHCVDVAEEEKQEISDKGSFPFRTFGSNMVRIRQK
DGTPALIATRNSVNLLWVCLIAFH
>CRE20931
MSEILKINPSALHACIYYEFRRTKNVEKAFKNFCNTLGDDVIEYVDFEYWFYRFYHGNLD
FDHDRSTDPKPLILTDLPTEMLCEIVGNLDIRNRKSPQKMSETLKINPSALHACVYYEFC
RTKNVEKAFKNFCNTLGDDVIEYVDFEYWFYRFHNGYLDFDHDRSANPKPLILTDLPTEM
LCEIVGNLDIRNRFNVRNVSRKFEPVVDKFKQGFANVSIQYIYIRREVEEVQFDLDNYSV
YYEKGKQRPKRLHRHIPEGKNDYCFQSEFDEDDPRDLNIGLSALSAVLTNSKSPINHFRI
STHHAETIDIIPNLIEALSEDVCPLFYAKRVDLSTRYSDHIIKLVSLFKLGVLEEIYLRE
FVPGDDTFAKLVETDQFKQLKSIEYSAGTPLSLQQIKRLSLLSTFHVHMNRVSAQDIVTL
RDILSKFVNLESANISIRGFVNRSGIERALGIDHVDYGLISYRHEIPNSDKSLILNIDYS
NVYLKRPTSSPPAMASSTSSNTDSSHDTFDLIRILQQMLREEFLDNPAIFDQNATHTNPT
TNINYLLGETLMNEFANPYIGENRFGIIGQRNGGHGPQPNRPPQAIVKRGRENAKEIRMF
LDGREPQPMLSPPPSEYPRLQTTPRRPHLPLNPRLQPFVFPPLNGVPIRVETSPLTPPPP
PPVVILNHRDRKTSSTTPPSPRNNCCCFCYGTAKKRAEARNLPIPSKDDIGPWSTHRSIT
NDDVTCPTLQQVTCGLCGATGRRAHTTSHHRKSLAFRVN
>CRE20943
MSSPFPLLRLPRLVLFDVFKSLDIGEKIKLSLCSKKISTEINNARLYSQKVIVDLDILRR
KIRVRSEYNEDIFDIVNCYYIGISRDTQHYQIGGRTVPVISFTKGINKYWRSQREGFLSA
IRHLLKMFQCKILTDSSIYNTDSQLEFNMLTIRPNGSKNQNLVWNQIFRELELVEDFSIS
SILPLDFKPVFTSWPQNITIMNSDWFTLEHLLACTCTRIRLLQSHLENNCLDEVLRKWKA
GGFPNLEYLNIHSENIAFTGTTILGMHLMELDGMVIQTDDGSKKATVKAEFGNIGMSVTP
SQ
>CRE20952
MTTAYFPLFSLPYLAIQEVFDHFGPQGIINISLCSQRAKKLAISYRGPSKNVQLDLGFGA
MDCLKHSDDMTIELLLKVEQISTLSKNRALSTVKIGEFSNIPVEMGVVCEQPCLKTYWED
RIVGLTEIGNYAREIFNQNIYKVLLWKEFAENDNRRALNWVMRTQQSLEFLHCEFTSKTD
QDLDQVLESYKLTKNLTVFVKPSRDYRPAAMPHINIDSIYIFPSFWISQDHLLMMNCKYV
ILQDSVLTHQDMNVFLKHWKSGRCFELKEVYVTCEELIDYDSLLDDVDFIEMGKDVKRSY
VK
>CRE21165
MSTSPNFPLLYLPIIVLNQVLKLMTPFELIAVSLCSKTSKRLCKSIRSEIQCENAKDMFI
MRYSTSTTVWLRFKYFPKIEWMFDVRKIPEEFELRKPKKNFLHKILSLFRKIEMKNEVTP
TNIMNMFATDWTSGTEILPKENVTIESLNMYCSEEPLASTINPGILYLSDIFNISMDHVE
LHFQDFNREQNERLIDFYKQQNLRTLTLVGKRLNTPEDDKVLDYILCRQNPKLILKLALE
PTSEFRFKNEYFRNQTETLEINNSQWIGMDDVLQMESLHINLYKSKIESLAMRSLIQKWV
DGWIPKWRTLMIEHPENVNIDLYVDEIVSGENSNADVKSLREEAGTVNYVQHVLLRKDGH
AAVVAVKDDNIGWFHVVEKVFQKDFLIDKISEDDIG
>CRE21181
MTEPSTQTFHLWNQLPPEIKVVVMEKMDGIDKLKIRQCSKTEKELVDKLPIITIQQLKFK
FDENGRTMMGVEQLKLKDTEVSLLNIFSNPKIIVKNFDFFRTLNYTNCVYNELNKLSEAA
SARNIRLRAECVHFTFFEAFPESASKTLQIFDESCIKSIKILAPTEETVAAISQTAQWKG
CQEVVICDQKGIRFVADSCSYKMTNFLHFQRVNLMIKMLTVNEACILIKNMQSKARGHFK
IITSLNIRSEAIFRSFQPEIIKKQKILDGELYQLSMTDPNLILCVETSIFSMKGVICRRE
RILEDFAAGNKILDDSEVIQEEE
>CRE21182
MVTTRKSAKLSKWERLPVELQQQVLGSLDNLDRLQIRQVSKEILSVSENIPIVTHSIHFL
TTPKNKYFWLNWTDKEGQRSITNRKECKKEKNGSLAVKSLLNFFACRFSKVTQLEIENIF
EIQNGIDTVEKIIAEAHARNIRIRAEEVRLNLLNAVSAPLVIQFFELFDADVLKTLKLID
PPGNVVDAISETEQFRSCSKLSISSAHYDSTPSQHYSLRNMLHLVDFRIRRDQYTAQELF
DLVQSYRLKPLKKGDRLQIYHTTKSSTEEEISNVLDAFPTEPNPRPPSYARNDIRVIYMA
DPELQLIVDTFDRNVCMCVAERRPIPASFLDLY
>CRE21186
MLPILKLPILVLNKVLTQLNVFELVSLSVCSSRCKSRCMQFRSSIKMKKQIEKFHVEFLS
DSSKVDINFYPSLEQRLNFELKKLDKHLDDLYMCIANGLYISRNWSPNVKHIGHDMWWPF
SATWLWKFRPIVYYSTDLAASTLTWVRFLSELFSAQPTSLSLTFNCFNTEEIDRIMDCHC
LVTSFEIDSDSNQEVDQKLALSILERQNATKELKISLKPTNETFQFDLNSLRNIPEFLEI
GYSFWVKWEQVLDLRSDANYLLRSNFSNFHFKDLIEKWKGGWTPKWNRIMIEANEILDID
SWINDPVINLGPEDLGRIRSLIRQNQIMHAYKFQFKVRFPYGAIIKNGYHITRQDKSIAT
VTVENNKIGWFILQSAEPDDVFMVYSHLRTYQCNDPPGVPSVSYYPARETPLM
>CRE21252
MSFAGIRMFLNILWMICWKFEKNFGGRCTKRFLWSLAKRSLTAKKPLLIRIFILVGVIRG
QGIPAVYNTLKKAFKKDEIDYPDLDFWYYRFSSGDYDLDYDRSRDPKPLVFLDLNLEAAY
LIFKELQPQDRIPVRRVSKNICVLIDSMRTFIDNVWLIVSLLNETETRFHWVSVKHVHDG
PESARNDIKKAFDYLSFHLNLPGYGIEDFMLSFPLGVKCEDIFEEFINSLRQPLHVRKLR
FKLCTLTEIYLLLLNVKPIILKEIQISYQEGENDMEIFDKIKLLEQWKLANELILPGHLI
GPVEHYCYFKKITIELRVLRLEDRHPIRQLLYESRKIEHLRIIFHRRFTYKELQELFDAE
EHGSRQMFIRIPATQEHYLITFLHSLLKTDINIIRVKGWEPMRAHRGQRLP
>CRE21272
MVTTRQSTQQKTTDAIKKNPRRKLLPRAYFRKWVELPVELQRLVLTKLDGPYRHRARQCS
KSMNNIIATIPTIIPFIEFGVLENTISDILFMKWLDEEPEDNTPRPKEWNNKKECEKDRK
LAIKTFFNFFSANPASIVEVIDFNEVFFGMDGVNWMKDFVIAADKRDIKIRAKSIIINLY
GPQSPLRYFVELFDENVLEEMRMTVGLAATIKAIRNTVQFKSCESFSLVHRGSIYYPEIF
RIGDFFHFAKLDTKHVSWTPTDIHRLIQVGLLAGKILTYTNLLQNIRSKEEAKESDKFSM
EPGLDEEEVWKLFDFVPAKKVNGTGTGITRRFTMQHPELVLEVKITMDAICGEVFKL
>CRE21354
MNQGEVDDWELRLLIAEIDKKSINKVYNYKNLLSKLQEVRKEINKDNFILDEHMLDEIES
GRDELIEYEDILVSSDYLESDFNFSDLPEELKRKCLNYLEERPVMNETDHEIVLSTIQKI
QIEINQCHSVIDEDMLDLIDSGRDEIENQSTDYEFDLNFERTLPVELRSRCMNYLGSSEG
RYVLRFPKIDTDNEIALSTIQKIQMEINQNDFVIEEDLLDLIDSGRDEIENSENEVKFDT
NWNDLSPTLKMRCMEYLDFEDSLCLRATSRTEKSLIDSYRMKLDVVQLFPEEDVFMSVMR
NFKYSELKIPKINTFGSDRNLIYLERFTHSLSYILNHFNITKLEVFEISGMHTHVLKRLH
QLVAPQSIHVKYLYSNLLHSTSSFFLHCCWNRMESIIFENFRIFHVKELKKIPSVKTAKR
VHFVDSDGSMKQWREAMERSRAGEAARR
>CRE21362
MTENSAAILEELRSIREENQESFKKLTEEMEEMKKKQSLQVEMMEKIIEKLEKMAVKTEA
VDLKIMEKWNEFPPEIKMECISRMDFETRLNLRRTARAERSLVDSRLYPMDTVNMCNDGI
EVESETNYFLHETDKCAHNKRASSCGSKLLSYILKTGNIERLYVFLPKEKVNKWVEDLKN
SQIDTIRVKRLIFQSTSKQLTEFFLNKVNKETLESIEVLCRNDITGYTDTEAFLKSPTVI
NVRRLLILRQFYTVLVFDFIMRWIEYDVQIGQKLFCHTLYPTTFLDFGTNFGDRLVKSED
NYIRIRTDNESKHILIRLLPCKKHAQSLSCHVIPAEQETVEKEDDYYTSYDLSHFDESME
DDDDNDTDYFDDDSDEEDSDVEDYDFDDEELDDEEDEELVYVQ
>CRE21410
MNSIPLQYERLKAVLLYMDHNVRMSIPLLLFPYVVQKEIFKSMEYCEVFIMSLCSKRMKQ
CVIRAKRKISS
>CRE21547
MTSKPHRPVEFNFSKLPLLALEQIIDGMHLTEIVNLSLCSKRSKKTVATARTIPKTHMDI
DIDRNHFRICVYTAGNKETVSIWTMVDKNADQGDNREFSVDGIEGLIRTNPSSTDTYCEA
FNFTSTPQRIAASMAPIISHLLQTLPNCQVKFLNVDFLRLFHFNFETALATVKSAEIVTL
TNQFMRYQSKYILTNIRITKIYENRYQNKSPCSSEFPDKLECSDKIECLDASFIRGDFLL
RLNCKDVLLRNPRFSVDDVMEFLKKWKNSTGDEMRRIQCIKLELTGVVLAAEHLEELGAV
KWDTKKYPTYYRKNEQWINCADGVYIQQSNGLKMVIKPFHRGLYFLVWRE
>CRE21729
MKFLRFPMLVIKDVLQNLDPIDLINLSLSSKKMSHLISLADTHRFRVDLEHFLIISINEK
QYNIQLPKNVSSRVTVMITIDNAWPAREWLHIYWNKKWTELLVHILRVFKCPLTTVNSKS
MPNSKLIEAIQIMSAEQCEIKQMYIHQDLQKKKSLRNIIENLNITERLIITRMGKITRTV
IGGVPSQRRDAESGQPDSNFSRN
>CRE21730
MKFLRFPMLVIRDVLKNLDPIALINLSLASKKIGHLIPLAGTHRFRVELEHFLIISINEK
QYNIQLPKNVSNRITVMITIDNAWPAREWLHIYWNKKWTELLVYILRVFKCPLTTVNSKS
MPNGKLIEAIQIMSAEQCEIKQMYIHQDLQKKKSLRNIIENLNITKRLIITRLIEVTEWE
RSFEQSLEESQFNGGMQRVVGWIRFFSQEIDLIVIN
>CRE21747
MPSPFPLLRLPRLVLCEIFKSLSIGEKIKLSLCSKKISIQINNARLYSQNVSVVLGSFYQ
KIEVSSENSRNTFRIFIYFNTGISKESNIQQCKIEGVTVPVSSCSLKISTFWDDYREGVL
SVIQHLLKMFKCKISTDSVYYNEVQLLPTISDLFDLKLEFETLTIHLKRTKYQQLFWNKI
SSNFGQVEDLRIVSFIKPDFIPVFNSWPQKISITSSYWFTLKPLLTCTSTTITLGGSFLG
NKDLDVLLRKWKTGEFPNLKYLRIHSKNMTNDGSTILGMNLWDLAGEVIQTDDRSKNSTF
KIGIRRIEMSVTPFE
>CRE21896
MLGKLSRILPSIQRACKNLPFRNKNSKKGKKSFPLLSLPSLILEKVFNQTEAIDLLNLTA
CSKNAGRAVKITSKRNSAKTCLLHLRYPRPSITISFYGFRKNLVWMFDKEEKLTKKHVQE
EKTLSGYLFNTYREKKKTRHVMCRNENVREGFIKILDHFLQVFTVPIQIVVEPNLGDLMT
LFNHPLLLRCSELELTRGYKQYHFGREELNAICKKIHVKDRFRVDVDTGSTNLRQIFFVE
NFSICNANWMCSHDLLNLDCRTAKFKRHAFKIDEIEDYALKWLSKPHKPKLERMEFAWDP
LEEVWFDKLKTMEWDKTRRSKCCMKSELLTSGTYDCSAAFDFIRKDGLLASIGVVDDVGG
SILLFHVWHDRFPTKTQQDLLQKKLADLYTELPEINELYGVGSVAEQALQNPKLSIERFQ
ELLNETYTHRIALFNSSPELEYWYGFHNQILNVMKDIRFLV
>CRE21962
MSSPFPLLRLPGVVLCEVFKSLSIGEKIMLSFCSKKVSIQINIAQFYSQKVQMCLDMSNQ
RIDISSEDSRDLFQIAIDFNRKINNPRIQSFSIGRYTVPTSKNINTYWKNHQEGFLTVTQ
HLLKMFHCTISADISYNNFDLYPSTISKLFDLQAKFKTLSILLNGSTHQTLLLNQISNKF
GLFEDLRIVSVANPLFIQVFNSWPHEINIFSSAWFPLNYLLACTSSIITLGWSQLENKDL
DVILRKWKTGGFPNLEYLYVESQSIKNNGTTILGMNSRELSGKVIQTDDGSKKATIKLGT
RSIEMSVTPH
>CRE21963
MPPLPLLRLPELVLCEVFKSLSIREKILLSLCSKKISTQINNAQFYSQKVIVDLDMLYQG
IRVHTENNRDSFEIYICPDSMIRRNLNTRQFFVECCIVRTIFIPTGISTFWKNHQEGFPS
MIRHLSKMFQCKISTKSSCNESDLFQETISNSCDLQLEFKKLATRLNGSKDQNLFWYQIS
SNLELVESLCISSVPDPGFSPVFTSWPQNIFIGNFDWFTVEYLLACTCTTITLEDSSLEN
KDLEEILKIWKAGGFPNLERLKIHSRNITSTGTTILGMNSEELYKKDIETEDGSKKAFIR
IRHQVLEMSVTPLE
>CRE21964
MPPLPLLRLPRLVLCEVFKSLSIGEKIKLSFCSKKVSIQINNAQFYSQKVIVDLDILNQN
IRVHSENNKDTFEIYTYPGSWNSHNSNTHQYPIAGCSAPVITTPTGIKIFWKNYPEGFLS
VIQYLLKIFQCKFSTHIRLYNSDIYQPVISELFHLQLEFKKITISLNGSEQRNLLWSKIA
SNLGLVEELRIISVENPHVRPVVTYWPEKISVTSFYWFQSLLACTCTRITLDWLHLDNKD
LDEILRKWKAGGFPNLEHLKIDGQGIKIIGTTILEMHLWELAGMVIQTDDGSKNGTIRID
TGSIEMSVTSFH
>CRE21971
MPPLPLLRLPGVVLSEVFKSLSIGEKIKLSLCSKKISSQINNARLYSHKVIVNLSTLYHN
IEVYAENKKDTFDIFNCSDSGTINNPYIQLHRIEGRAVPVISIGEAITTFWKDCREGYLS
VIRYLLKIFQCKIAISNNCNSDLYQPTVSELFDLQVAFKKLTIHFKGSNDENLFWKHISN
KLGQVEDLTILCTCDPDFRPVFTSWPQNIDVLSSAWFTLENLLECPCTTITLWNSTLGNK
DLDMILNNWKTGGFPNLKYLKIHSWEIRYNEATILDMKFRELDGMVIQTDDGSKKATFKL
GYQRIEMSVTLLQ
>CRE21973
MPPLPLFRLPGLVLFEVFKSLSIGEKINLSLCSKKISTQINNARLCSQKVIVNLDMLDHG
MRVRTENNRDTFDIFISLYSRRRNDPDMQQCQIDGHTVPLFSFTREIDTFWKNYYSTSIK
DVSMQDFN
>CRE21975
MSSQFPLLRLPGVVLSEVFKSLNIEEKVKLSLCSKKIFTQINNAQFYSQKVIVGLDVLNQ
SIEVYSENIKDAFEIFNCSYTGTINNLDIQQCQIEGRVVPVISFAKGISIFWENHQEGFL
SVIRYLLKIFRCKFSMYNNYNSDSYKNTISELFNLQVEFKKLTIYLRGSEDEHLFWNRIS
NKFGFVEDLIILCPHDPDFRPVFRPVFTSWPQKIYILNSDWFTLNSFLKCPCTTITLWNS
TLGNKELDLILKNWKTGGFPNIEFMKITSHNISNNGTTILGMNLMQLNGKVIQTDDGSKK
ATFKPGNQRIEISVTLFQ
>CRE21976
MSSAFPLLRLPRLVLFDVFKSLSIGEKIKLSLCSMKISAQINNCRLYSQKVHVHLDMDSH
KIEVSETGKDKFNIFNWSDSGINTNRQPYQIEGRTVTVISYPEDITAFWKNDREGFLSAI
RHLSKMFQCKFSTDISHYHRNSYKLKISELFNLQLEFKRLTIHLNVSKDQNWLWNQISSN
FGLVEYLRIFPIVNPTFTPVFTSWPQKISITSSAWFTQEHLLACTSTTITLLQSHLENKD
FDEILQKWKAGGFPTLKCLTIFSQNITSFGATILGMNLRELNEMIIQTDDGSKKATIKTY
AQSLEMYVTPFE
>CRE21977
MAWSQHETKALLQSPDYIYTSHYSVSFLLILPHPSLPMPPFPLLRLPRLVLFEVFKSLSV
GEKIKLSICSKKISIQINNARLHSQEVIIDLDIYNRKIRVRSENNSNTFDIFNCVYIGIS
NDPDIQHFQIGGRTVPVVPFIKGSRKHWKSQREGFLSAIRHLLKMFYCKISTDSSIYNSD
LFQPIISELFDLQLEFKMLTIRPNGLKNQNFLWNQTFSKYGLVEDLCISSIVDPDFTPVF
TS
>CRE21983
MSPFPLLRLPRLVLREVFKLLSISGKIKLSFCSKKVFALINNDRLYSPEVIVGLDILYQN
IEVYSGNDEDSFKVLTCCEREMSSASDIQQYRIEGRTVRVTSSSTRIKTFWKNYSEGFLS
VIRFILKIFRCKISTGFNCHFSDLPVGSRRLTATKPPSQHHPSSESSFLLAVTSSGFSDR
MAAAREEIVELLYQLP
>CRE21984
MPPIPLLRLPRLVLFDVFKSLNIGEKIKLSLCSKKVSTQINNARLYSQKVIVVLDILYQE
IRVYCEDNKDAFKIFNYPDSEKILNSNIQQFSIACCTVNVNSISKGVRIFWKNH
>CRE21986
MSSPFPLLRLPGVVLCEVFKSLSIGEKIKLSLCSKRISSQINNARLYSQKVIVDLDILRK
KIRVHSKNDEDSFEIFAITDSGNTLNSKSDQFLVTCDVVRDTSISIGTTFLSVIRHLLKM
FQCKFSTSIDFNYMRFYQSTTSELFDSQLTFKTLTIPINGSTDQKMVFNQISNKFGLVEN
LRILFFPDPGFRPVFPSWPQNISIWSSSWFTWNIF
>CRE21987
MPPFPLLRLPGVVLGEVFKSLNIGEKFNLSFCSKKVSTQINSARLYSQKVNVELNCLSHK
IEVHSENRKDTFEIFNYPDSEKILNSNIQQFSIACSTARSTSISIGIEIFWKNHREGFLS
VIQHLLKIFQCKISTSIIDCFWCVSLQPALFDLFDLQLKFKTFTIALNGSRDKNLFNQIS
DKFGLVENLRILSHANPNVTPGFVSWPQNIDIFSSAWFTLEYLLTCTCTAITLKGSSLDN
KDLDEVLRKWKAGGFPNLERLKIYSHNITNNETTILGMNLSELNGKIIRTDDGSKKATIN
TDYGSIEMSVTPFQ
>CRE21989
MSSPFPLLRLPGVVLCEIFKSLSIGEKIMLSFCSKKVSIQINIARLYSQKVIVDLDLLYQ
RIIVYSENDQDFFKVSIYPDSGKTFNSNTQQFSIACRTTGITTFWKNDQKGFLFITHHLW
KMFPCKMSIDSSFYSSDLFQPTISMLFDLQVEFEELNIVLQVLKDHNLFWDQTSSKFGLV
EYLRISSIPNPGFKPVFISWPQKIDIWKSYWFTLEHLLECTCTRIILRKSHQNEDLNVII
ENWKAGGFPNLEYLYVESHYIRNNGTTILGMYLLELDGKVIQTDDESSRATFELGYQSNE
MSVTPLQLPLHYILK
>CRE21990
MLSFCSKKVSIQIKYCLSFYSQKVQVCLDMSNQMNRYFPLRISGRXLFQNCYLIFYRKIN
NPRIPVLFSSSDGCTVPTSKNINTYWKNLQEGFLTVTQHLLKMFHCTISADISYNNFDLY
PSTISKLFDLQAKFKTLSILLLGSTHQTLLLNQISNKFGLFEDLRIVSVANPQFRPVFNS
WPQEINIFSSAWFSLDYLLACTSSIITLGWSHLENKDLDEILRKWKTGGFPNLKCLKINS
QSIETTGTTILGMYLLELDGKVIQNNGGSKKATINIANEFYNKHLHSIFIAFFKKSQKSQ
KKKKFPLLRLPKLVLLDVFKLLNIEEKIKLSLCSKKVSIQINNARLYSQKVIVVLNCLSY
KIRVHSENINNTFDIFNYYNGGTINNPYIHQYQIEGHTVPVFSFSEGITIFWKNYREGYL
SVIRYLLKIFQCKFSIGNNYNSDLYKTTSSELFDRQVEFKRLAIRPNGSKDENLLWNQIA
SNLGLVEDLIILSVNQPDVTPVFTSWPQKINIGSAAWFTLESLLACPCTSILLEGSHFEN
KDLEVILRKWKTGGFPNLEYLYVNSQGITNNRTTILGMSLLELVGKVIQTDDGLKKATID
TGHCRIEMSVTSF
>CRE21992
MSSPFPLLRLPELVLCEVFKSLNIGEKIKLSICSKKISTQINNTRLYSQKVIIVLDMLHQ
GIRVHTENNKNSFEIFTYPDSEKTGNSDIKQFSIACCSVPALTIPTGIKIFWKNHREGFL
TVIHHLLKIFPCKISTKSSCCDSDLFQPTISMLFDLQLEFKMLTISLNGSKDENLFWNQI
SNKLGLVKSLSISSIPDPGFRPVFTSWPLEINIGSSAWFTLESLLACTCTRIILEESLLK
NKWLDLILRKWKAGGYPNLTYLRIQGQNISINGTRILGINLWELDYNVIETEDESKEATI
RMIGQSMEIYVIHFHRYYILK
>CRE21993
MSSPFSLLRLPRVVLCEVLKSLSIGEKILLSLCSKRISTQINNAQFYSQKVIVNLDMLCQ
GIRVHSENNKDTFEIFPYLISSSSHNSDIHQFPIAGCSTPGFSIPTGIKIFWNNHREGFL
YLIRHLLKMFKCNISADISYYNCDILQPVIFELFDLQVEFKKLTISLNGSEDEHLFWNQI
SNKLGLVEDLIIYYWVRYLFRPDFISWPQNITIMNSTGVTLRFLFACTSPTITLFKSLLD
NNDLDVILRRWKTGGLLNLEHLQIQSELLKNNGTTILGMKLWDLDGMVIQNDDGSKKATI
RVGVQCIEMSVTSSD
>CRE21994
MPSPFPLLRLPRLVLFDVFKSLRIDEKIKLSLCSKKISTQINNARLYSQKVIMCLDLGHE
IRVYSENYNDSFEISICPDSWKRYNSNAQQFSMASCTVSAIFVSIGVKTFWKNLQEGCLS
VIRHLLNMFQCKISSNISYYNSDLYQPTILMLFDLQVEFKTLTIQINGSEDENLLNQIFS
NFKLIEDLIISHRCLSDFTPVFTSWPQKITITNSAWFTLEHLLACTCTRITLGWSPLENT
DLDVILRKWKAGGFPNLEYLWVNKYYISNDRMTILTLNPLEVRGNVIQTDDGSKKATFKR
YPHCIEMCVTPF
>CRE21995
MPPLPLLRLPRLILCEVFKSLSISEKIKLSFCSKKTSAEINNARLYSQKVIVDLDILHQE
IRVLAENSNETFEIFNCYDNGESNKPYIKQYRIAGCTVPVICFTDEIEIFWKNHREGFLS
VTQQLFEMFQCKISTYIECYLSVSLQPALFDLFDLQLEFKTLIIFLNGKKGQNVLFNQIS
SNFGLVKYLSISCVPDPGFQPVFTSWPQKIIIWNSAWFTLQYLLACTCTTITLEESHLGN
KDLNEILKNWKAGEFPNLERLKIISHNITNNGTTILGMNLMELVGMVIQTNDGSKKATLR
VRGLGIEMSVTPFD
>CRE21996
MSSPFPLLRLPRLVLCEVFKSLSIGEKIKLSLCSKKVSTQINNARLYSQKVIVDLDIDNQ
NIIIYSESNKDKFEIVTYPDSGISHNSNTRQFLIPRNAFLPVIQRILKMFQCKCSAHISD
YNDDSFQLFDLQSQFKNLIVDLKRIKDQHLFLNQISTKFGLVEDLKITSVHDLDFSPVFT
SWPQKIEIMQSAWFTMKHMLACTCSTIKLGWSNLEIKDLDVILRKWKSGGFPNLERLTLH
SQRFTNSGITILGRNLRELNEMIIQTDDGSKKATIRIRFGCVELSVTPFE
>CRE21997
MPLFPLLRLPGVVLCEIFKCLSIGEKIKLSFCSKKISTQINNAQFYSQKVIVDLSRLYQK
LEVFSENNKDAFEIVNCSYSGAISDPKMQLCRIEGLTVPVISFDEGITTFWKNHQKGFLT
VIRHLLKIFQCKFSIYNAYNSNSLQPMISELFNLQVEFKKLTIYLKGSKDEIIFWNQISN
KLGLVEHLEFSSLVDPGFKPVFNSWPQKISIRNSDWFTLEHLLACTCTIIKLGWSYLRNK
DLDEVLKNWQAGRFPHLEYLYVKGQNIKNDGTTRTMVIQTNDGSKKASIDIRYNRIEISV
TPFD
>CRE21999
MPPFLLLHLPQLVLFKVFKSLSINEKIKLSICSKRISTQINNARLYSQKVVVVLDILRKK
ISVFSKNGQDKCEIFTYPDSGKSQDSNAQQFSIACCSVSAVSIPIGIKIFCKNHEEGFLS
VIRHLLEMFRCKISTGQYCWRQELFQPILTELFDLQQEFGTINVGLHEKKSLNSSSVWFI
CTKWVCADGSSSGNPRVYVFITTMLVSSCFDGFGPWVFTILLPYMNNDYYQIRIPPTMFA
PSIESASNRSARVFFRPELYFRSRDRDHPKHNARSDCGGWASILPGRYPTPPYRPNGEHR
NDTLPQDETWVYLGMVLKRAWQFSSSTMYQRARLLNPEAPVPGPKKGASRGKRGIVAAVI
TEEGVLKGSEQVWVSSGKLEDQTADYHSEMNSDLYEEYIKTRVLPELIKTAASANRPPVL
VIDNAPYHNRYIDKAPTKSCRKDVIIDWLSTRGVSTPKKAKKPQVVKMLENYINSKGGRD
VFKRYVVDEYAKSLGVTVIRLPPYHCFLNPIELMWSQLKHEVMKAGTTSTQLAEVRQNTL
QFLQNFSAESSMKLFQHVSQIEEEVRIKIKERASSTTTPSTP
>CRE22000
MSPLPLLRLPLLPLQHIIKTWNIYEICQFAKVSKRTKNLVKLAIRKQVNISLKKGESFLI
HTSFKNDIRNTRGPETWRFVLKHVSERDNTETYVYNENHVYHTLNLFSDNPLLLFLETLE
FLFKVFNCFIHMVHWNGWKSEDMRQVIDWMNGNDKLTKIRNVHFNLNVNNQMTLSLFLET
FQKKLGRLVVYSDVSDIIPVKFSMEIERFSYFGSARWVNLPILMSMNTCKRLDLGVSLLT
SQDLKVLLRNWKEGKSNSILEVLHVYVPDQEDWKTVLNGLGAVVRHPTQVTRCYINNLWY
YGGVDIHRVDGKIGTVMWTHYLGRNEHEKIPKNFIEEFEKTKQEWVGIDSDVVFEEKGNQ
IQVSDKEKIIKEYLPTQNCFNFSFVVWK
>CRE22001
MSPLHLLRLPFLPLQNIIQNWNIYEMYHFAKVSKRTKIVIRSAVRKRLDISLTNGECFLI
KTSFAGNSGIVPRRPETWLFELRDISERDNAESDVYNEKHVYHTLSLFSDNPLLLFLETL
KFLFEVFDCSIHMVYWTSWKSEDMREVIDWMNGNDKLTRIETVHFSLNVNNRMTLALFLE
TWFQLNGKTKSQFKLMMNQRLLRFTFWETIS
>CRE22002
MPPFPLLHLPQLVLFEVFKSLSIGEKFKLSLCSKKISTQINNARLYSQKAVVALDILRKK
ISVLCKNGQDNCEIFTYPNSGKSRDSNAQQFSIACCSVSAVSIPIGIKIFCKNHEEGFLS
VIRHLLKMFQCKMSTGRYCWRQELFQPILTELFDLQQEFGTITVGLHETVDHNVLNRIFS
YLGLVEGLEIPSVNFLPPSFFIPIFPPWPRRRIIIESNSSWLTLDILFTCTCSYIDIANT
NLENKKLDEILTHWKAGGFPNLEYLQIGSTKFKRDGDPILGMVPNEWEDQITIRTDDGSK
TAEVHIRRNNLVMDTLLIGLNF
>CRE22003
MPPLPLLRLPRLVLGEVFKSLNIGEKIQLSFCSKKVSTQINNARFYSQKVIVVLDCLNEK
INVHSENNKETFEITTFWKNHRGGFLSVIRNLLKMFQCKISISNNYNSDLFQPTISMLFD
LQVEFKKLTILLTGSKDHNLLWNQISKKLELVDDLKISSVPDPGFRPVFISWPQTINIWR
SYWFNLEYVLTCTCSRITLELSNLGNKDLDEILKNWKAGGLPNLKHLRVESQRITNNGMA
ILGMAPMELREKEIQTDDGSKKATINTGYQIFEMFFQMLIYQSVHVA
>CRE22004
MPPFPLLRLPRLVLGEVFKSLSIGEKIQLSFCSKKVSTQINNWRLYSQKVRVYLDMYSHK
IEVSQNGEDKFKIFNRCDSTDPDMQQLQIEGCTVPVICFTNEIEIFWKNHQEGFLSVIRH
LLKMFKCKFSTTISYYNSDLSQPTISMLFDLQQEFKILNIHPYGSEDYNFLWNKISRSFE
LVDDFRILSCFDDFRPVFNSWPQKITIHSSYWFTLDYLFACPCTNITIFNSLLNNKDLDE
ILRKWKAGGFPNLEYLEIHSDLITNNETTILGMNIRELDRKVIQTDDGSKKATIDTGIGR
IDIAVTPFE
>CRE22005
MPPFPLLRFPGVVLCEVFKSLSIGEKFKLSFCSKKISTQINNARLYSQKVIVVLDSLHQG
IKFRSENNKEPFEISIRQDPRKTFNSKAQQFFIACYTNGITIYWKNYREGYLSVIRHMSK
MFHCKISISNDSPSVLYQPVVSELYDLQQEFKTFTIEFDGSEDQKLLWNQISSKFELVEN
LRILSIPYFDFRHFRPVFTSWPQNITIMNSDWFTLESLLTCTCTRITLDRSRVENKDLDG
ALKKWKSGGFPNLERLTINDLWSTKNGEQILGMNWRDLNGVVLLTDDGSKKATINFRHGS
FEMSVIPFK
>CRE22006
MSPSFPLLRLPGVVLSDVFKSLDIEEKFKLSLCSKRISTQINNARLYSQNVIVDLCGLYQ
KIEVSSENNKDTFYILNFYECGARNNPDIHQYRIEERTVPVFSSGIGITLFWKNLREGFL
FVLRYLLKIFQCKFSIKNICNTYLFENTISELLDLQLEFKKLSICFNLLKNQHLLWNQVS
NKLGLVEDLEILSGSGFRPVFTSWPQEISITGSDWFTLEYLLECTCTTISLGGSLLENKD
LDETLRKWKTGGFPNLKCLKINSQSIETTGTTILGMRLLELSGKVIQTDDGSKKATIDIG
NGRIEMYVTSF
>CRE22008
MSSPFPLLRLPRLVLFEVFKSLSIEEKIKLSFCSEKISTQINSARLYSQKVRVDLDISRK
KIRVCSEHNTNIFGCVYIGISNDPDSQQYQIGGLPVPVIPYTKGINACWKNHPKGFISAI
RHLLKMFKCKISTDISYYNSDVYQPMISELFDLQLEFKTLTIRPKGSKDQNLLFNQISSK
FGLVEDLTISASFDRGFRPVFTSWPQKICIMRSDWFTLESLLTCTCTTITLKYSLLENKD
WEVILMKWKTGGFPSLKRLTIDSLRFTNNGEEILGMNLMELNGEVIKTDDGSKKATIRII
GRNIEMSVTLSQ
>CRE22009
MSSSFLLLRLPRLVLCEVFRSLSIGEKIQLSLCSKKISTQIINCRLYSQRVLVDLDCFSY
KIRVHSENNRDTFEISIYSDSCKSHNSNTHQFSIACCTVKVISIPKGIKTLWKNNREGFL
SVIQHLLKMFKCKFSTNISCYNSDLYQPTIAMLFDLRMKFKTIIIELNGSKDRILLWNQI
SNKLELVEDLVFFSGLDPGFSPVFASWPQKISIMDSVVFTLESLLACTCTTITHRQSHMK
NKDLDVILKNWKAGGLPNLNCLRLDSLMITDDGGHILGTTFRELNGMVIQTDDGSKKATI
NTYAEIYAQSIEMSVTSFK
>CRE22011
MSSPLPLLRLPGVVLCEVFKSLSIGEKVKLSLCSKKVSIQINIARLYSQKVIVDLDWSGH
NIRVSSENYRDSFIISIYHDIWKHHNFLSAIEHLLKMFQCKISITIDHHNSDLYRPTISM
LFDLQVEFKMLSIVLNGSEDRILLWNQISKKLELVEDLVIFSGRNPFTPVFASWPRNINI
FSFVVFTLESIFECNCTRITLYWSHLGNKDLEVILNNWKTGKLPNLTFLRVDSEITDNGA
TILGMSLSELNGTDIQTDDRTKKATINTRYNRFKMSVTPFD
>CRE22012
MASPFPLLRLPRLALFDVFKSLSIGEKIKLSICSKKISNQINNARLYSQKVIVDLDMLNH
GIRVCSENNEDKFDIFTKPGSAKSRHNSSTKHLSISCCRLRGTAILTKIRFVSVIQHLLK
MFQCKFSIRISCDCGSSYHPTIFELFDLQLEVKTLIVNLDGSKDENLLWNQMFSKFGMVE
DVYISTIFDSDSSPVCTSWPQKIVILNSEWFTLDTLLACTCTSITLEGPSLDLEVMFMKW
KAGGFPNLKYLKIHGENIESIATTILGMKLSEMNLLELDGMVIQTDDGSKKATIRIGFCL
NFHRIEMSVTPFE
>CRE22013
MPPLPLLRLPQLVLCEIFKSLSIGEKIKLSLCSKKISTQINNAQFYSQKVLVDLDILNQN
IRVHSENDEDIFEIFTYPESEISRNSNTEQCSIACCLLKIFQCKISTNISQYNSDLYQPT
ISMLFDLQVEFKKLTISLDGSEDQNLFNQISNKLGLVEDLQISPGWLPGFKPIFISWPQK
ITIWSSYWFTLEHILACTCTTIILEMSHLGNKDADVILRKWKAGGFPYLEYLSVEGESIS
NGRILGMYWMELQGMVIHTDDGL
>CRE22014
MSSPFPLLRLPRLVLFDVFKSLSIGEKIKLSFCSKKVSTQINNARLYSQKVNVQLNCLRQ
KISVYTENYKNSFEISIYSDSWRSHNSNTDQFSIACCTARVISISKGVQICWKNHQEGFL
YVTQHLLKMFQCTISTKSHCYGSDFFHPTISMLFDRQVEFKRLTICLNGSKDQSLFWNQI
SSNFGLVEYFRIESVADPAFIPVFNSWPQKIYIIRSDWFTLESLLACTCTTITLWDSLLG
TKDLDVILRKWKAGGFANLEWMKIQSRNIENNETTILGMNLMELRGMVIQTDDGSKKATI
NTDYGRIEMSVISI
>CRE22016
MPTFPLLRLPGLILFDVFKSLNIEEKIKLSLCSKKVSIQINNARLYSQKVIVDLDMKYQD
IEGYSENIKNAFVIINRSTGTINNPDIPRCQIEEHTVPVISFAKGITAFWENDQEGFLSV
IRYILKIFRCKISISEHYKSGSFVNTISELLNLQVEFKKLHFYFYGSKDENLFWNQISNK
FGLVEDLSILTDEDPNVRPVLTSWPHKYTIMNSDWFTLESLLERTWTTITLWNPPLGNKD
LDVILRKWKTGGFPNLERLEIHGHRFTNGTTILGMNLEDLDGKTVQTDDESKKATIQLGF
RRIDISVTPF
>CRE22018
MSSPFPLLRLPGVILCEVFKSLSIEEKIKLSLCSTKISTQINNAQFYSHNVIVNQDFLSH
KIRIHSENNKDVFEILICPDIGKNHNSNTQRCPIACCTVPVIFIPTGIKIFWKIYSEGFL
SVIQHLLKVFQCKISININCYCSNLFQQTISKLFDLQLEFRTLTIKTQHLTIYNNLGRVE
DLRIFSLPDPEFIPVFTSWPQKITIMNSAWFTLEYLLTCTCTRIFLEDSSLGNEDLDVVL
KNWKSGGFPNLEYLYIESQRISDNGSTILGVNLLKLRGKHIKNNDRSKKLVAKLSTKFGF
ERIEMSVTVV
>CRE22019
MFSAFPLLRLPRLVLFDVFKSLNIAEKIKLSICSKKVSTQINNCRLYSQKVHVHLDMYSH
KIEVFENGEDKFKIFNRSDSGTNTDPYKQQYQIGGCTVPVISYPEKISAFWKNHREGFLF
VIRHLLKIFQCKFSTTINYYNNDLSQLIISKLFDLQLEFKMLNIYPDGSNHQNWLWKQKS
SNFGLVEYLTIFSIVNPAFTPVFTSWPQNVTIMDSNWFTLKYLLACTSTTITLKGSRLGN
KDVDEVLRKWKTGGFPNLQLLEIESRNITSFGATILGMNLRELNKLVIHSDDGSKKATIR
HFYDRIEISVTPSE
>CRE22020
MPPLPLLRLPQLILCEVFKSLSIGEKINLSLCSKKVSIQINNARLYSQKVYVHLDMYTHK
IEVHSENGEDSFEIFTYPDSRISQNSDTQQFYIAGCSVPVISIPTGIKIFWKNRQEGCLS
VIRHLLKIFQCKFSIDNVCNSESYSCFKTTSELFNLQVEFKKLTIYLRGSEDEHLWWNQI
SNKFGLVETLEILTSDLGFNPVFTSWPQHIDITNSAWFTLEHFLACTCTSIILFQSHLES
MDLDAILKTWKAGKLPNLNFLWLHSLTMTDNGATILGMNSRELNGMVIQTDDGSKKARIN
AGVCCIEMSVTPSE
>CRE22022
MSPFPLLRLPRLVLFDVFKSLNIGEKIKLSICSKKLSTQINNARLYSQKVIIDLDCINYK
IRVHSENKKDTFEISIYSDSWRSHNSNTQQFSIACCTVKVVSIPTRIKTFWKNYREGYLS
AIQHLLKMFHCKISTDIGYYNSDFYQPIITMLFDLQLEFKTLTINLHRLKNRELLWNQIS
SNLELVEDLNISFTVIPRFKPVFTSWPQTIYISNSYCLTLESLLACTCTTITLAESQLEN
KDLDVILRNWKVGGFPNLKYLKIHGQSITNNRTKILGMNLKELNGTGIQTDDGSKKAIII
TDYGSIEMSVTSFENPRHTLRGIYFRID
>CRE22023
MSSPFPLLRLPGVILCEVFKSLSIGEKIQLSLCSTKISTQINNAQFYSHNVIVNQDFLSH
KIRIHSENNKDVFEIFICPDIGKNHNSNTQRCPIACCTVPVIFIPTGIKIFWKIYSEGFL
SVIQHLLKVFQCKISININCYCSNLFQQTISKLFDLQLEFRTLTIKIQHLTIYNNLGRVE
DLRIFSLPDPEFIPVFTSWPQKITIMNSAWFTLEYLLTCTCTRIFLEDSLLGNEDLDEIL
KNWKAGGFPNLEYLYIESQRISDNGSTILGVNLLKLRGKHIKNNDRSKKLVTKLSTKFGF
ERIEMSVTVV
>CRE22024
MSSAFPLLRLPRLVLFDVFKSLSIGEKIKLSFCSKKVSTQINNCRLYSQKVHVHLDMYSH
KIEVFENGENKFKIFNLSDRGTNTDPYKQQYQIGGNFGLVEYLTIFSIVNPAFTPVFTSW
PQNISIMDSNWFTLKYLLACTSTTITLKESRLENKDMDEVLRKWKTGGFPNLQRLEIQSR
NITSFGATIFGMNLRELNELVIHSDDGSKKATIKTYHGHIEISVTSF
>CRE22025
MPPLPLLRLPGVVLCEVFKLLSIGEKIKLSFCSKKTSAQINSARLYSQRVIVVLIMTQKV
IRVYSDYQPVGFYIAICTEKIDDSNIQHARIEGCSVPVTTTDSEPIKINTFWKDLKEGFL
SITRHLLKIFHCKISTGRDCWRHELFEPILTELFNQQQVFEKIFIGLHESVDHNWLNRIF
TYSELVEGIEIPYLYSLTPSTFIPTFPPWPRQEITIKPNFSWLTLDTLFTCTCSHIYIAN
TNLENKDLDEILTYWKAGGLPNLEYLTIGSTKIKFDGDPILGMVPSEWEDETTIQTNDGL
KTAVVQICQNYLEMLTLPQP
>CRE22026
MSSPFRLLRIPRLVLFDKSLITPCRFASSIPHSSLSMPPFPLLRLPRVVLCDVFKSLSIE
EKIKLSLCSKKVSIQINNARLYSQKVIVVLDCSSYKIRVHSENIKDTFDIFNFYNGGTIN
NPYIHQYQIEGHTVPVFSFSEGITIFWKNYREGYLSVIRYLLKIFQCKFSIGNNFDSDLY
KTTSSALFDRQVEFKTLAIRPNGSKDENLLWNQISSNLGLVEDLRILSVNKPDVTPVFTS
WPQKINIGSAAWFTLKSLLACPCTSIFLEGSHFENNDLEVILRKWKTGGFPNLEYLFVNS
QGITNYGTTILEMRLLELRGKEIQTDDGLKKATIDTGHCRIEMSVTPSEQT
>CRE22028
MSSTFPLLRLPGVVLCDVFKSLSIGEKIKLSFCSKKVSVQINNARLYSQKVIVDLDILSR
KIRVLSENNIWAFDIFNYFNGGTSNDLYIHQHQIEGHTVPVFFFSEWITILWKNLREGYL
SVIWYLLKIFQCKFSIGNNYDSDLYKTTISELLDRQVEFKTLTIRLNGSKDENLLWNQIS
CNLGLVEDLRIESVDNPDVTPVFTSWPQKINISSSAWFTLESLLTCPCTSILLEGSHFEN
KDLEVIFRKWKTGGFPNLEYLYVNSSSIANNGTTILGMNLMELDGNVIQTEDGSKKATIR
IRGRSIEMSVTLCI
>CRE22029
MFSPFPLLRLPRLVLCEVFKSLNIGEKIKLSLCSKKVSSQINNARLYSQKVIIDVDCLNH
KIRVHSENNKVIFEISTYSDPCKSQNSNVQQFSIAGCSVRVIHIPTRIKTFWKNYREGFL
SVIRHLLKMFQCKISISISCYDNDLYQPTMSMLFDLQQEFKRLGIKLEGSEDRQLLWNQI
SNNLGLVENLSISSVSDPGFSAVFTSWPQKIGIRSSAWITLEHLLECTSTRIILKRSQLE
NKDLDVILKNWKAGGLPNLEYLEIHSHNITNNGATILGMAPLELRGKVIQSDDGSKRAFI
RMSNQSIEMSVTPIE
>CRE22030
MSSPFPLLRLPGVILCEVFKSLNIGEKIKLSLCSKKTSAQINSARLYSQKVIVDLGRLYQ
KLEVSSEINKDAFEVINCSYSGAISDPKMQLCRIAGFTVPVIFFDEGITTFWKNHQEGFL
TVIKHLLKMFQCKFSIYNAYNSDLLQPIIFELFDLQVEFQKLTIYLKGSKDELIFWNQIS
NKLELVEDLELSSILKPDFIPVFNSWPQKIGIIRSDWFSLEYLFACTCTTIELGWSHLGM
KDLNTVLKNWKAGGFPNLEYLYVEGQNIENNGTVNWSRMVIQTDDGSKKATIDIRYNRIK
IINLSFCSKKISTQIYNARLYSQKVIIDVDCLNCKIRVHSKNEKDIFEISTYSDSGKCLN
TNVQQFSIAGCTVRVIPIPTRIKTLWKNYREGFLTVIHYLLKMFQCKISISIGYYDSALY
QPTIAMLFDLQQEFKTFDIKLEESEDRQLLWNQISNNLGLVENLSISSVTEPGFCPVFAS
WPQKISIINSVAFTLEHLLECTCTTIELGWSHLEMKDLNTVLKNWKAGGFPNLKYLYVEG
QNIQNNGTMNWSRMVIQTDDGSKKATIDIRFNRIKMYVTPFD
>CRE22031
MSSPFPLLRLPRVVLCEVFKSLSIGEKIKLSLCSKKISAQINIARLYSQKVIVGLDVLNE
NIKVYSENIKNAFKIINCTYNGRTSDLIIQQYRIEGHTVPVIPCPKGIITLWKNNREGFL
SVIRYLLKIFRCKFSVNCDHNSGSLQPIISKLFDLQVEFKTLFIYLYGLKDDNLFWNQIS
NKLGLVKDLSIYSLVNPGFIPVFASWPQSIFIMSSAWFTLEYLLACTCTKISLDWSYLDN
KDMDAILRKWKAGGFPNLEYLYVGSHNITKNGELILGMNPLKLRGKVIQTDDGSKKASIR
IDTGFMEMSVSSV
>CRE22032
MSSPFPLLRLPRLVLFDVFKLLSIGEKIKLSLCSKKISTQINNCRLYSQKVMVSLDMLYQ
GIRVYSENNNDRFGIFNRYNSATINNPDMQQYQIEGRTVLVISFPRRIETFWKNHQEGFL
SVIQHLLKMFQCKISTSYKNEFIIEYLYVKTQNYTNDGAMILGMNLMELRGQVIQTDNGS
KKATFRTDSRSIEMSVTSFV
>CRE22034
MSSPFPLLRLPRLVLSDVFKLLNIEEKFKLSLCSKKISTQIINARLYSENVTIDLNMLYQ
RIEVSSENNKDTLNIFNYYDCEASNNPDIHQYRIEERTVPVFSAGLGITLYWKNLGEGFL
SVIRYLLKIFRCKFSISNDYNSDLYGKAISELFDLQVEFKKLVICFNLLKNQHLLWNKMS
RNLGLVEDLNLSSIPGPLFRPVFTSWPQKISITSSYWFTLESLLTCTCNTITLGWSLLEN
KDLDKILKNWKTGGFPNLKCLKIHGESITNNGTMILGMNFRELDGKVIQTDDGSKKATIK
LYLYNIKMSVTPSE
>CRE22036
MSSPFPFLRLPGVVLCEVFKSMSIGEKIKLSFCSKKISTQINIARLYSQKVIVSLDMLYL
GIRVHSENNKDTFGILIRFNNGTINNLNIQQYRIEGYTVPVIFCTKGINLFWKNHREGFL
SVIRCLLKIFRCKFSINNDYNGDSYQPIISKLFDLQLEFKMFTIRPNGSTDQNSSWNQIS
SNFGLVEDLRISSSFKPSFRPVFTSWPQKITIMNSYWFTVEYLLTCNCTTITLGGSHLEN
KNLDVIFLKWKAGGFPNLEYLYVESQSIENNGTTVLGMNLPELDGKVIQTDDGSKKATIH
TDYGRYGRIELSVTPF
>CRE22038
MSSPFPLLRLPRLVLFDVFKSLDVDEKIKLSLCSKKISTQINNAQFYSQKVIVDLDILDQ
NIKVHSENDQDIFEIFTYPDSGVSQNSDKQQFYIAGCSVTVNSTPTGIKIFWKNHQERTL
ESYLVPGFKPVFISWPQKITNWSSYFFTLEHLLACTCTTITLWNSHLGDKDVDEILRKWK
AGRFPYLEYLSIEGESISNRWILGMYQVQLQGMVIQTDDGSKKATINTGCERIEICVTPF
D
>CRE22039
MSFLFPLLRLPGVVLFKVFKSLSIGEKIKLSFCSKKVSIQINIARFYSQKVVIDLDCLSY
KIRVHSENTKDAFEIFNCSNSGTINNHMPQYRIEGRTVPVYSSIKGMITLWKNHRKGFLY
VIRYLLKMFRCKFSINNDYNSDMYEKTISELFDLQVEFKKLTIDFEELKNQYLLWNQIST
NLELVEDLRIFSVVNPDFTPVFTSWPQNINISSADWFTLEYLLACTCTTIQLWNAPLRNK
DLDMILKNWQAGGFPNLKYLKFYSQRIKENESTILGMKLRELAGMVIRTDDGSKKPTINT
GYCRILKLHVEMRIL
>CRE22040
MSSPFPLLRLPRLVLFDVFKSLRIGEKIKLSLCSKRISTQIYNARLYSQKVIVDLDCLTH
KIRVCSEDHRDAFKVFTYPDPYLESHNSDIQQLPIACRAVRHTSIYIGITFLSAIRHLLK
MFQCKFSTSIRSYIGGSYQPTLPKLFDLQMEFKTLTIEFYEFKDLNFLWNKMFSKFGLVE
DLSLSSSFYPDFRPVFTSWPQTINILNSDWFTVEHLLKCTCSRITLFNSTLGNKDLDVVL
RKWKTGGFPNLKCMKISSQNITNKGTTILGMHLRELSKKVIQTDDETKKAIIKNGFSRIE
VYVIQF
>CRE22042
MSSPFPLLRLPRLALCEIFKSLRIGEKIKLSLCSKRISAQINNARLYSQKVIVDLAWSSQ
KIRVLSENHEDIFKISVRFNYEIVNKPNSIKIVKGRAVSVISYNKGVKEYWRNHQEGFLT
AVRYLLKMFRCKISIDNSYYNIVQLQPVISELFDLQLEYKKLTIRLNRSEDHILLFNQIS
SSFEQVEDLTISSVSNPGFRPVFTSWPQKITIRNSYWFTVEYLLTCTCTTITLEKSYLRN
KDLKVILKKWKAGGFPNLKCLTVSSPYFRDNGEQILGVIQTDDGSKKATLRTRGRGFEMS
SHLGNNGLDVVLKNWKAGGFPSLKYMFVESQRITNNGVTILGMNLLELRGNVIQTDDGLK
QAKIKTDHGRIEMFVTPL
>CRE22043
MPPLPLLRLPQLILREVFKSLSIIEKIKLSLCSKKMSRINISRLHSQKVIVVLDILKQSI
RVLSENNKDIFEIFTYPDSGIGQNSNISRGVQMFSKNHQEGFLSVTRNLLKMFRCKVTTN
ISCYNGDLYQPMVSMLLNLQVEFKKLTISLKRSEDELLLNHISNKPGLVEDLRILLSWLP
GFRPVFTSWPKKITIMNSAWFTLEHLLACPCTTIRLCQSYLRNKDLNEILGWCISTNQLY
FSLCEQLAFKKFHDENCPKKERNLCTSLILRKWKAGGFQNLEYLRVDKYSIKNSKTRSNL
LALRGIVIQSDDRRKKATIDTRCERIEISVTPF
>CRE22044
MSSPFPLLRLPGVVLCEVFQSLSIGEKIKLSLCSKKISTLINNDRLYSQKVIVDLDLSNQ
NIEVYSENDDKNDAFEINNCSYSGTISDSNMQQYRIQEGTVPVIPFAKGIITLWKNNREG
FLSVIRYLLKIFRCKFSIINDSNRGSLQPIISDLLNLQVEFKKLTIYLNGLKDENLFWNQ
ISNKFGLVEDLEIFSVDNPGFRPVFTSWPKKITIINSAWFTLEHLLACTCTAITLGWSPL
GNTDMDEILRTWKAGGFPNLNYLFVYGHRITIFESTILGMNWRELSTMIIQTDDGSKKAT
IKLGDQDMEMSVTPFD
>CRE22045
MSSPFPLFRLPQLVLCEVFKSLSVGEKIKLSFCSKKIFTQIKNDRLYSQKVIVDLDLSNQ
NIEVYSENDDKKDAFEIINCSFRSKAISKLQQYRIEEGNIPVIPYSIGINTFWNNYPKGF
LSVIRYLLKIFRCKFSVINEKDSGSLPPIISELLNLQVEFKKLTIYFNGVKDENLFNQIS
NKFGLVEDLIISSSFSPSFRPVFISWPQKINIINSSWFPLEYLLACTSSTITVRRSPLRN
EDLDEVLRKWKAGEFPNLNYLIVFGLGITIYEPILGMNLRELAPMIIQTDDGSKKATIKL
RDQGMEMSVTAFD
>CRE22046
MPPLPLLRLPQLVLCEVFKSFSIVEKIKLSLCSKKMSRINISRLHSQKVIVVLDILNRNI
RVHSENDEHIFDIFTYPHSGKSCISNTQQSFIACSAFISRGVQVFSKNHQERFRSIARNL
LKMFQCKVTTNLSWYNSDLHQPMVSMLLDLQVKYKKLTISLHGSKDEILFNQISNKLELV
EDLRISPTWLPGFSPVFTSWPKKITIMNSSWFTLEHLVSCTCTTITLGCSHLGNKDLDEI
LRKWKAGGFPNLEYLHVDRNYIKNNKTRLNPLELRGKVVQSDDGTKKATINTGNGRIEMS
VTPF
>CRE22047
MYSPFPLLRLPGVVLCEIFKSLKIGEKIKLSLCSKKVSIQINNARLYSQKVIVDLDRLCH
KIKVYSENNKDSFEIFVHFNYGICDPNSIKVEGRTLSVISVLHGIKTFWKNHQEGFLSVI
RHLLKIFRCKFSIYNDFYSDLYEKTISELFNLQVEFKTLTIHFKRAGDQHLFWNQISNKL
GLVEDLLISSTFDSDFIPVFTSWPQNINILNSDWFTLESLLTCPCTTITLWNSSLGNKDL
DEILKNWKSGGFPNLERLIIHSHRIRNNGTTILGMNLEEMVIQTDDGSKKATFKLGYQSI
EMSVTVSQ
>CRE22048
MFPFPLLRLPGVVLCEVFKSLNIEEKIKLSLCSKKISIQINNAQLYSQKVIVGLDIRNQH
IEVTSENIKDAFKIINCSYTGTIENPDMQQCQIEGHTVPVFSFAKRITTFWKNDKEGFLS
VIRHLMKIFQCRFSINNDYNSVSYEKTISELFNLQVEFMKLTIYLRGSEDEHSFWNQISN
KFGLVEDLRITCVFDPDFTPVFTSWPQKIYILNSDWFTVESLLTCTCSTITLWNSTLGNK
DLDVVLRKWKTGGFQNLEGMKIIGRNITNKGTAVLEMRLMELDGMVIQTDDGSKKATFKL
GYQSIEMSVTVSQ
>CRE22049
MSSSFPLLRLPEVVLCEVFKSLSIDEKISLSFCSRKTAIQINISRFCSQKVLLYLDMAHL
VIRVAHSEDYNYTYTYRKNSQEGFMSFIQHLLKIFHCKISTDINHYNSDLYQSAILMLFD
RQMEFKTVTINLKGSEDDNLLLNRISSSLGLIEDLIISSSFNPSFIPVFTSWPQKINIMN
SFWCTLESLLTCTSTTIKLDWSLLENKDMDVILRNWKAGGFPYLDRLTIESLRFTNGEQI
LGMTLMELDGKVIQSEDESKKATLKIRGRSIELSVIPSD
>CRE22051
MSSPFHLLRLPRLVLCEIFKSLNIGEKVNLSLCSKKTSAQINNDRLYSQKVNVHLDMANE
KIDMISEDFKDWFQIGIHLDKEIDSLTIQSFSIGRCSLPMSKTIKTYWKNLVEGFLCLTR
QLLKMFYCNISTDRDCWRSDLFQPIIFELVDLQVEFKRLTIRLKGGLNSTLIFS
>CRE22052
MNPFPLLRLPGVVMCNVFKSLSIGEKIKLSFCSKKTLAQINNARLYSQKVDVELNCLRQK
IRVYSENNKEPFEISIYQDSWKRHNSKTHQCSIAYCSVGVIFFSKGVQTLWKNHQEGYIS
IIKHLSKMFQCNISTKSSCYASDLFQPTISKLFDRQLEFKTITIKLDGSENQKLLWNQIS
NKFGLVEDLRISFVTDLGFRPVFTSWPQKIYIWRSYWFNLESVLTCTCSRITLELSNLGN
KDLDEILKNWKAGRFPNLELLDIYSDNIKTTGTTILGMNLEELNRKVIRTDDESKKANIR
IGTGFMGMSVTPFQ
>CRE22053
MPSPFPLLRLPRLVLFEVFKSLNIEEKIKLSLCSKKTVTQINIARLYSQKVIVVLDILSR
KIEVQSTNGKERIHIFNSSGTRTNIDRNVRQYQIGGRTVPVVFSFKSIQIFWKNNREGFL
NVTQHLLKIFQCKISTESNCYYSDLYRPIIFELFDQKLEFETITIPLNGSEDETLWNQLS
SNLGLVENLKIVSVDNLGFRPVFTSWPQNIIIFGSAWFTLEYLLACTCTIIILGASHLEN
KDLEETLKKWKTGGFPNLEYLSVYSRGITNNGTTILGMNPSELQGMVIRTDDGSKKATIN
TDYGRLEIFVTPF
>CRE22054
MPPFPLLRLPRLVLFEVFKSLNIEEKIKLSLCSKKTSIQINNAQFYSQKVIVDLDMLSHT
IRVFSKNNKDIFEIFTYQDSGISHNSNTHQLPIECCTTGIKTFWKNHREGYLSVIRHLLK
MFQCKISADTKIDDIVQSQPIISELFDLQVEFKTLTIILDESKYQNFLWNQISNNLGLVK
DLNIISFLDSEFIPVFTSWPQEISIICSEWVTLESLLTCTCATIRLDWSYLRNKDLGVIL
RNWILSIYTKYLYLMSFTPLIMFIPLLPTFSP
>CRE22055
MSSPFPLLRLPRLVLFEVFKSLSIREKIKLSLCSKKVSTQINNARLYSQKVIVDLDLLYK
EISVHSENNKDTLEIFIRPDPRNTLNSSTRHFFTACYAKRITIFWKNNRDGYLSVIRNIL
KMFQCKISISDNYHNNGTTILGMNLSDLAGMVIQTDDESKKATINTSFRYGRIEMSVTPF
>CRE22056
MSSSFPLLRLPGLVLFDVFKSLRIGEKIKLSLCSKKTSTQINNAQFYSQKVIVDLDMLSH
KIRVCSKNNQDIFEIFTYQDSGKILNNTHQLPIECCTTGIKTFWKNDQEGFLSVIQHLLK
IFRCKISISDNYDSDLYQPTISMLFDRQVEFKKLTICLDGSEDGKLLWNQISSNFELVEY
LTIVSLSNPGFNPVFTSWPRNISFISSEWVTLESLLACTCTTIKLDWSDFGNKDLDEILK
KWKTGGFSNLKRLVISSQNIKNNGELILGMNLMELNGKIIQADDVLKKSTIRIDSHIQTT
LYMHIK
>CRE22057
MSSPFPLLRLPRLVLFDVFKSLSIGEKIKLSICSKKIYTQFNNARLYSQKVIVALDMHYQ
NIKVYSEDYKDRFEISIRFIIGMSNDPDVQQYQIEGRTVLVTFYLERITTFWKDYQEGFL
SVIPYLLMIFRGKIQTNTYYHSYQSIISELLDLQLEFRKLVIEFKGLKHQNLRFNQIFNK
LELVEFLSISSIPGPGFRPVFTSWPQKIIIRSSDWFTLKSLLTCTCNTITLTGSHLGNED
LDEIIKKWKAGGFPNLERLEIDKLRFTNNGEHILGVNWRRELDRKVIQTEDGSKKATIRI
SDRSIEMSITPFE
>CRE22058
MSSPFPLLRLPRLVLFDVFKSLSIGEKIKLSLCSKKISIQINNARLYSQKVIVDLDILSR
KIEVCSENSKERFYIFNSPDIGTYIDPDMQQCQIEGRTVSVISSPKRIKTFWKTNREGYL
SVIRHLLKMFQCKISTNISYFNSDLSQQTISMLFDLQVEFKKLTVSLKESEYQNLLFNQI
SNKLGLVEDLIITSIFNTDFIPVFTSWPQNITITRSHWFTLEYLLACTCTTIILEWSHLE
NEDLDEILKNWKAGGFLNLKNLRVESQRITNNGATILGMSLSELDGKDIQTNDGSKKAAI
NTGYQMFQMFLQKLIYSR
>CRE22255
MTCPFPLFRLLFWIISVLFQTIKSLFIPNIPLPHFPPKNTSPVIPDVPVPSLPFPLLLVP
YVPLRRIIDFMDPDALVSLSFCSQKTHSVIKTQRRALFAGRLCVSEFDSNLSFHTFRNRD
CVLSVRDCSCLSSSERSNYVKMNGQYIPVHVHSVDGYLVSRWENTTDGLEIVTDYVTDLF
NINVSEVCVSKDAINIIEWAIIRQKTPLESVTVCGVTSSEEELIYILRDCRCSAQTQIYS
YAPPHFRFLENLRRIDFLEIWHGQWVTIDNLLTMDGIDIILGYSYLSNSDLNVFLRHWLS
GGCPRLKLFSAEIGSVNIFQVLAGLLHNAVLVEDSRYYTSPFGYSRTLSFGYDIQRADGV
TATVCKQRNENVVIAVWPETTHNYN
>CRE22369
MLDKLPLEIFCMINEKVDIIGRASLRKVSKTLRKNMLHSRAHYEDVQLDLTKKRITLTVD
SLKISWGCLPRVTVLEVHGRKWKTRPMNFIESAQMDMGILFSSRNTTIKNLTIYGFSPVE
LDYQFWEFFPVPMKVQKLFVAATGICHVQRAMEAVQPGVLKQLNVHFFVGHMRVPKLDVS
IDPLFKLQQWKQLEEFVMEQGSIESSCFPFLAHLKISEVSGDPAAVDLVRLRDVSFCFKI
VFFTIAFLQAVLTSETFQILKIDAHYNGLYQDYCAFDVLGGKNLVSDSETKKFINQIPNG
GELLVKCSKKMCEFYRKC
>CRE22370
MPQNLPNEILEMVTNRLNIFDKIRLRRVSKRLRSVVVLDKNSYCNVDVLVADSQIILKLH
GRLGGIVLTYRKCEDGTLIERSLGGGDKLIRGTNFIDVAQADIKSLISSKTTIHHLEVDQ
SMDDPEKIAHFWRSFCNWNVSKLKTFANNGFQVNAVLKVVQPTVLTDMKLEFVRSSTHTN
AFSISQFVKSEQWKQLKMFKGRPRIRKSNLQHLLHLKKIDVISEVEREDVVRFCLGLSNS
NVLESTVLRFTERLPVPGLVAAFRKTNTNIGRPSWKKILRIPIGEHLATLIKLTNNAAIV
MRKLATDQDEKVIIEKIEKLSSI
>CRE22492
MLYFPFLKLPFLAVQNIVHNLSCTEIIELSLCSRRSKRLMQSIRHPEPTHIEIIIDQYRM
YVALRNGIKKCSFWSIETDEERPLKYNRVDTIENDRVRVLKLTEPNFMIDGTPEPETVMK
ALVDHLKDVFKLPLEVNFKPYKMENFFRFLPVFPICKRFYFHATQGVSEEELKYVKDNVV
VEQWAYYYTADN
>CRE22493
MLYFPFLKLPFLPIQNIVHNLSCTEIIELSLCSRRSKRLMQSIRHPEPTHIEITIDRYRM
YVALRNGIKQCLFWSIRTESHIKYNRVDTIENVRVRVLKLSGPNFMIDGTHDPETVLKAL
VDHLKDVFKVPLVVNFKPYKMENFFRFLPVFPVCKRFYFHATQGVSEEELKYVKDNVVVE
QQAYYYTADN
>CRE22502
MCFWNIGSPTPSYPCILCIIKSILFPPIKKKPFPLLHLPFVALHNVIKMMNPHELAKLSI
CSYRLELHLRSYKRKIDRIHIHLSNTFYLLDMFYLENRFGVWFEEEDKNKNLPRPMNTVT
KLRQFSGSFEAEHDCLLILFQPFPPSLCFDVSHLLLSLYSCPLIDWAFYLNQLEIETVRR
YLDIILQGRCEQITFFRSEMSCEFLTELMDKIPLDKKLKIDSGIPADFRHPNALKFYGSQ
YKNGRWITLDDLKTIRNVLYVYLDSTIFNCHDINQFLHYWINCDEKMFVQMNLQLDESVE
IDEDAVKDGLITVQPKQLEEPDEVLCLYLKMKNPNNEQCDMCCLTILKDHNARFDSWKSD
ETSIKSEVLELLEKKKNLELENEDSETSETRKQEIAEEIEQLILLAFEKNENYYVFEV
>CRE22534
MPDSNSFPFLKLPFLVIQNVVHHMSCTEITELSLCSRRSKRVVQSVRCPEPTYIKIYLHR
KNMSIYVMNRNRAQCSFWTVAMRRENDPFKYRVDTIGGVDVRIAKINEWGFQIEAVENPE
KPLKLVVDHLKDVFKLPLEVVLMPNKINDFLRFIPIFPVCKHFLLNGGEAITKEELKYIK
DNVVVEKVFDCSIPIN
>CRE22535
MSESTSFPFLKLPFLAIQNIVHNLSCTEITELSLCSRRSKRLMQSIRHPGLTRIEITIDR
LRMYIALLKGLEICSIWSVTKELFSTTDYREDVIDKVSIRILRLGNSNFQIDAPTQPENA
IKVLVDHMKDVFKLPLTVMFEPFGLENYRRFLPIFPVCYRLYVYSSDKISEEELQFIKDN
VVVEWQAEFYKSKK
>CRE22536
MSDSPSFPFLRLPFLAIQNIVHNLSCTEITELSLCSRRSKRLMQSIRHPGLTDIEITIDR
LRMYVALMNGFEVCSIWSIIKTGLNDENFRKLLRDGAIGSVHIKVLKFEGSHFTIDAQQQ
PENAIKVLVDHLKDVFKLPLTVLFEPFGLENYRRFLPIFPVCYRLYVYSSDKISEEELQF
IKDNVVVEWQAEFYKSQK
>CRE22537
MPDSNSFPFLKLPFLAIQNIVHNFSCTEITELSLCSRRSKRVVQSVRCPEPTYIEIYLHR
KNMSIFIMNRDRAQCSFWTVARRRENDLFKYRVYTIGGVDVRIAKIQEWGFQIEAVENPE
KPLKLVVDHLKDVFKLPLEVVLMPDKINDFLRFIPIFPVCKTLFLNGAEAITKEELKYIK
NNVVVEKVFVCSIPIN
>CRE22538
MSYSPSFSFLKLPFLAIQNIVHNLSCTEITELSLCSRRSKRLMQSIRHPEPTHIEITIYR
RLMYVSLVKRSFVCSLWAIEAKNGRCQHLYRDDVIEGVAVRVLKLGQTRFRIDAPQQPEN
AMKALVDHMKDVFKFPLTVLFEPFGLENYRRFLPIFPVCYRLYVYSSDKISEEELQFIKD
NVVVEWQAEFYKSQK
>CRE22541
MSDSPSFPFLKLPFLIIQNIVYHMSCTEITELSLCSRRSKRVVQNVRCPEPSYIQIYLHR
KNMSIFIMNRDRVQCSFWTVARRRENDLFKYRVYTIGGVNVRIA
>CRE22543
MSDSNSFPFLKLPFLIIQNVVHHMSCTEITELSLCSRRSKRIVQSVRCPEPAYIKIYLHR
KNMSIYIMNKDRAQCSFWTVAMRRENDPFKYRVYTIGGVDVRIAKIHECGFQIEAVENPE
KPMKLVVDHLKDVFKLPLEVVLMPDKIKDFLRFIPIFPVCKTLLLNGAEAITKEELQYIK
DNVVVEYLFDCSIPIN
>CRE22602
MTENSAAILEELRSIREENQESFNKLTEEMEEMKKKQNLQVEMMERIIGKLEKMAVKTES
VDLKIMEKWNEFPPEIKMECISRMDFETRLNLRRTARAERSLVDSRHYPMNTVNMCIDGI
EVESKTNYFLHETDKCAHNKRTSSCGSKLLSYILKNGIIERLRVYLPKDKVNKWVEELKN
SQIDTISVKRLIFQSTSKQLTEFFLNKVNKEMLESIEVLCRNDAIGYTDTEAFLKSPTVI
NVKRLLILRQFNTVLVFDFIMSPAEQETVEKEDDYYTSYDLSHFDESMEDDDDTDYFDDD
SDKEDSDDEDYDFDDEELDDEEDEEVDYVQ
>CRE22604
MTENSAAILEELRSIREENQESFKKLTEEMEEMKKKQSLQVEMMERIIGKLEKMAVKTEP
VDLKIMEKWNEFPPEIKMECISRMDFETRLNLRRTARAERSLVDSRHYPMDSVYMCIDGI
EVESKTNYFLHENDKCAHNKRTSSCGSKLLTYILKTGIIERLHVFLPKDKVNKWVEELKN
SQIDTIRVKRLIFQSTSKQLTEFFLNKVNKEMLESIEVLCRNDVTGYTDTEAFLKSPTVI
NVKRLLILRQFNTVLVFDFIMRWIKHDVQIGQKLFCHTLYPTVSLDFDTNFGDRLVKSED
NYIRIRTDNESKHILIRLLPCKKHAQSLSCYVIPAEQETVEKEDDYYTSYDLSYFDESME
DDDDTDYFDDDSDEEDSDDEDYDFDDEELDDEEDEEVDYVQ
>CRE22781
MSQSFPVLKLPRLALDEILITMRPFELIQFSMTSSKARVILKYLLRASVNFKYRLIVNIS
NKPNITVMGSDTYFGCILTSDKSESEKTEYFEGPDGLKADRIWMYSDNVIMDWMKLFKIV
TELFNFQRHAVTLCLDAFPDQNKTFIDLIRSQLSFAHFFEFDGKIVADQDVEYALKNIIV
TEYLDFKCELSNNFQLKVTNNLEKITVTNGNWLNYNQLIQLKASGLEIKGSKITNVELNA
FLISWMQSECHQDLSHLEIQVNDPETRDVILDLPHEIIDNDVIREGRTVKNEIIRMRGGI
DIKRNDGATGTIYLIMNGDQLMFNMIVFAFFI
>CRE22782
MYSDNVIMEWMKLFKIVTELFNFQRHAVTLCLDTFPDQNKTIIDLIRSQLSFAHFFEFDG
KIVADQDVEYVLKKINVTEYLDFKCELSNNFQLKLTNNLVKITVADGNWLNYNQLIQLKA
LELEIKGSEITNRELNAFLISWMSSDIHQDLVHLEIPVSDPDRLDSIFDLPHERIDDDVI
RHGKTVKNEVFRMRGGIDIKRNDGATGTIYFTMDGDQLMLNMIVFALFMNKSFPVLKLPR
LVLDEILITMRPFELIQFSMTSSKSRIILKYFLRTRVNLKYTLLVNTFNEPKITLFGSDT
YFDCQLSSDKLRTGKTEYFEGQNGLKCNRIWAYSENVIMDWMRLFKTVMELFNFQRHVVI
LCLDTFPDQKKTIIDFMRSQLPSVNYCGFHGKIVTDQDVEYALKNINVTKYLDFKCKLSN
NFQLKISNTLEKITVTDGNWLNYNQLIQLKAYELEIKGSKITNVELNAFLISWMLSECHQ
NLVRLEIQVNDPETRGVILDLPHEIMDNDVIRKGRTVKNKMFRLRGGFDIKRNDGATGTI
YFKMDGDQLMFNMIVFVSFV
>CRE22783
MSQSFPVLKLPRLALDEILITMRPFELIQFSMTSSKARVILKYLLRARVNFKYRLIVNTS
NKPNITVMGSDTYFGYGLKADRIWMYSDNVIMEWMKLFKIVTELFNFQRHAVTLCLDTFP
DQNKTIIDLIRSQLSFAHFFEFDGKIVADQDVEYVLKKINVTEYLDFKCELSNNFQLKLT
NNLVKITVADGNWLNYNQLIQLKALELEIKGSEITNRELNAFLISWMMSECHQDLVRLKI
PVSDPDRLDVIFDLPYEAIDNDVIRQGRTVKNETFRLRGGFDIKRIDGATGTIYFKMDGD
QLMFNMIVFALFV
>CRE22784
MSKPFPLLKLPRLALDEILITMRPFELIQFSMTSSKSRIILKYLLRARVNSKYILLVNTF
NEPKITFFGSDTYFDCQFTSNKLRSEKSEYFEAQNGLKYDRIWMYSDNVIMDWMRLFKIV
MELFNFQRHAVILCLDTFPDQKKTIIDLMRSQLPSVNYCGFHGKIVADQDVEYFLKNINV
TEYLDFKCKLSDNFQLKLTNNLEKISVTEGNWLNYSQLIQLKALDVEIKGSKITNVEMNA
FLISWMMSKCHQDIVRLEIQVNDPETRDVILDLPHEIIDNDVIREGRTFKNEIIRMRGGI
DIKRNDGATGTIYFKIDGDQLMLNMIVFCLYE
>CRE22837
MDNISKPFPLLRLPRLVLDEVFIMMRPFELINFSMVSSKSKIIIKCFLRTKRNLEYSLEV
NTREEPKVAIVMSKSNFDYRMTSVKEKHNKKEYVETRDNFKYDRIWIYSENMISDWMKLI
KIVMELFTFKRHLVVFRPDSFLDQNKSIIDFIKFQVPTVDACLIVGETPADREVEHFLKN
VNVTGSLVMDSRLTDQFQLKTVKAFETLSIYYGNWVNYNQFINLKGYEIEIKNSKITCAE
LNLFLRSWMSFSAHRNLESLMIRINEPVSIDVIFNLPHEIIHFDSNRQGRTARNEIVHLR
GGIDIRRNDGTTATIYFERDNNQIMLRMTVSYLIV
>CRE22838
MSLFVGGLLSLLHYILPVLPSVTSIQSSWLLIGYKMDNIPKPFPLLRLPRLVLDEVFIMM
RPFELINFSMASLKSKIVMKCFLRTKGNLKYSIEVNTHEEPKVSIVISKAFFDQRMTSER
EKHKKEEYIVTRDGFTADRVWIYSENLISDWMKLFKTVSELFNFKRRVVFFRPDTFPDQN
KSIIDFIKCQMPIINTCSVNGEKELDDDVEYFLENVDVTESVELHSRLTNKFQAKIDRPL
ENISINFGDWLNYNQFIQFKSCKIALKKSIISNLELNTFLLSWMSMDSHQHLERLRIPVN
DPESYNVILNLPHEVNNVDVIRHGRTARNEVFRMRGGNNIKRNDGVTGTIYFKMDGNQLM
FNMIVFVSFV
>CRE22839
MDNIPKPFPLLHLPRLPLKEVFSMMTPFELINISMASSKSKVIMKCFLKNDKNMKYRLVV
STSKEPKVSLFGSDTCFDYILTSDQSIHNKMDYAIFQDSLKYDILWVYSENLILDWMKLF
KTVKELFSCRCSGVLFLPDSFPEQNKAVVDFMKLETAEIDGCLIRGETENYEDIEYFLNN
INVTEHLEIYTKLSDRFQIKRNTPLKGIVIHFGNCLTFNQLLQLDGLDIDIRKSNFTNIE
LNAFLLSWMASSSHRNLKRIKIPINDFESFETIFDLPHQVIDPKLIRQGKTSDNEIIQLQ
GGADIKRIDGAIGTIYFVLENDQMMLIMIVSYLFT
>CRE22840
MSKSFPILKLPRLALDEILLTMRPFELFQFSMTSSKSKIILKYLLRTRVNLKYKLEVSTD
NEPKITMIGPDYTFFDCRITSDKLRSEKTEYLENIGGKSDRIWMYSENVIMDWMRLFQIV
MELFNFERHAVILCLDTFSDQNKSIIDFIGSQLTSVNACHFYGKIVADQDVEYVLKNIKV
PKYLKFQCKLSDQFQLKLPNNIVRISVSDGNWLNYSQLIQLKAYELEIKGSEITNVELNA
FLISWMQSECHQDLVHIGISVNDTETVNAIFDLPHERIDNDVIRQGRTVRNTIIRMRGGI
DIKRNDGATGTIYFRMDGDQLMLKMIVFECIV
>CRE22841
MDNIPKPFPILRLPRLVLDEVFIMMRPFELINFSMASLKSKIVMKCFLRTRRKLEPKVSI
VISKAFFDQRMTSEREKHKKEEYIVIQDGFTADRLWIYSENLISDWMKLFQTVSELFNFK
RRVVFFRPDTFPDQNKSIIDFIKCQMPIINACSVNGEKELDDDVEYFLENVDVTDSVGLH
SRLTNKFQVKIDKPLKNISIDFGDWLNYNQFIKLKSCKIALKKSIITNLELNTFLLSWMS
MDSHQHLERLRIPVNDPESYNVILNLPHEVNNVDVIRHGRTARNEVFRMRGGINIKRIDG
VTGTIYFKMDGDQLMLNMIVFVLLF
>CRE22842
MDNIPKPFPLLHLPRLPLKEVFSMMTPFELINISMASSKSKVIMKCFFLNDKNMKYRLVV
KTSKEPKVSLFGSDTCFDYILTSDQSIHNKMDYAIFQDSLKYDILWVYSENLILDWMKLF
KTVKELFSCRCSGVLFLPDSFPEQNKAVVDFMKLETAEIDGCLIRGETENYEDIEYFLNN
INVTEHLEIYTKLSDRFQIKRNTPLKGIVIHFGNCLTFNQLLQLDGLDIDIRKSNFTNIE
LNAFLLSWMASSSHRNLKRIKIPINDFESFETIFDLPHQVIGPKLIRQGKTSDNEIIQLQ
GGADIKRIDGAIGTIYFVLENDQMMLIMIVSYLFT
>CRE22843
MSKSFPLLKLPRLALDEILLTMRPFELIQFSLTSSKLRIILKYLLRTRVNLKYKLEVSTD
NEPKITMIGPDYTFFDCRFTSDKLRSEKTEYLENIGGKADRIWMYSKNVTIDWMRLFQIV
MELFNFERHNIYFFPETFPDQNKSIIDFIGSQLTSVHYCGFHGKILANQDVEYFLKNIKV
PKYLELKCTLSDNFRLKLTNNLERICISDGNWLNYNQLIQLKAFELKIKGSKITNREMNA
FLISWMQSECHQDLVYIGIPVNDTETVNAIFDLPHERIDNDVIREGRTVRNTIIRMRGGI
DIKRNDGATGTIYFRMDGDQLMFNMIVFECIV
>CRE22844
MSLFVGGLLSLLFYILPVLPSVTSIQSSWLLIGYKMDNIPKPFPLLRLPRLVLDEVFIMM
RPFELINFSMASLKSKIVMKCFLRTKGNLKYSIEVNTHEEPKVSIVISKAFFDQRMTSER
EKHKKEEYIVTRDGFTADRVWIYSENLISDWMKLFQTVSELFNFKRRVVFFRPDTFPDQN
KSIIDFIKCQMPIINTCSVNGEKELDDDVEYFLENVDVTESVELHSRLTNKFQLKIDKPL
ENISIDFGDWLNYNQFIQFKSCKIALKKSIISNLELNTFLLSWMSMDSHQQLERLRIPVN
DPESLDVILNLPHEVNNVDVIRHGRTARNEVFRRRGGIDIKRNDGLTGTIYFKTDGDQLM
LNMIVFVSFV
>CRE22845
MDNIPKPFPLLHLPRLPLKEVFSMMTPFELINISMASSKSKVIMKCFLKNDKNMKYRLVV
KTSKEPKVSLFGSDTCFDYILTSDQSIHNKMDYAIFQDSLKYDILWVYSENLILDWMKLF
KTVKELFSCRCSGVIFLPDSFPEQNKAVVDFMKLETAEIDGCLIRGETEDYEDIEYFLNN
INVTEHLEIYTKLSDRFQIKRNTPLKGIVIHFGNCLTFNQLLQLDGLDIDIRKSNFTNIE
LNAFLLSWMASSSHRNLKRIKIPINDFESFETIFDLPHQVIDPKLIRQGKTSDNEIIQLQ
GGADIKRIDGATGTIYFELENDQMMLIMIVSYLFT
>CRE22846
MDNIPKPFPLLHLPYLALEEVLSIMRPFDLINFSMASSKSKIITKCVLRTKGNKKYELEV
DTFEEPKISIRGSNTFFEYRLTSEKSRSEKKEHVDLTSRIKCDRVWIYSENVIIDWMELL
RTVMEYYTFKRFVVSFGQDTFPAEKKSIVDFLRSHMTSVDDCVIRGKTEADEDVSYFLKN
IDVTETLIILSKLSDQFQLKIENSPNNLLILNGNWISYDQFINFNANRIEIQKSKITNVE
LNMFLISWMTSRSNQNLEYLKIQVTELDTLDTILNLPHEVMGADVIRHGKTVKHGIIELR
GGTDIKRNDGATGTVFIEMVDDQMMLYMCVSYLL
>CRE22847
MNKSFPVLKLPRLALDEILIMMRPFELIQFSLTSSKSKIILKYLLRTRVNLKYKLEVGTD
AEPKITMIGPEITFFDCRITSDKLRSEKTEYIENIGGKSDRIWMYSENVIMDWMRLFKIV
MELFNFERHNVYFFPETFPDQNKSIIDFIGSQLPSVHYCGFHGKILANQDVEYVLKNIKV
PKYLEFTCKLIDNFQLKLTNNLERICISEGNWFNYNHLIQLKAYEVEISKSEITNVELNA
FLISWMQSECHQDLAHIGISVNDPETVGAIFDLPHEVIDNDVIREGRTARYKVFRIRGGF
DIKRIDGTTGTIYFSMFGDQLMFNMIVFTLCV
>CRE22901
MAQQQPFKLLHLPNLTLRNVLQFLNPIELFELSQCSRRALSIIPLSGSKHFKLHMNQSFH
CISVNDHVFRIYNNRSQLEYPLHGTRTFMESTVKICHESEHELVSFWDNGYVGWKTVFFH
VSNVFKCTIEYARFSNTIPAEIFISIIDFISSRRQSEIKELTIWGDDLTDENVTEIFNKL
RVTDRLDMCYHFSMPPSIPFNFLTKSIYILNSSWITSEHLKSMKNCIVIHLDRSTLTDRD
MTSLLNDWRSGKFPKLQYLSIKTNFLSSNFTAFGLPSLQDTVNPEFYARTILGSPRVTYG
AIDFQRDDGVVAKVCFDNQDGDLQILLL
>CRE22902
MTPQPFKLLHLPIVALRKVLQLLNPIELFELSQCSRRAFSVIPLSGSKKFKLRINQFSNS
IHANSYTFHMYHNDLQPAYILHGNRTFMQSTVKMRHHSEREIISFWDDRLVGLKAVLFHL
LTVFNCTIECAMFSQRVPAVVYMSMIDFISSRQSEIKELTIWGNGLTDKHVTEIFDKLRV
TDHLEMSHQFSITPSIPFNSKSISIWNSAWITTEHLNLMKHCIVIELHRSTLTDHDITLF
LNDWKSGQFPNLQYSSIKSSFLGKNFTAFGLPSLQNTVNPQYYARTILGSPRVIFGAIDF
QRDDGVVAKVRFDDQDGDLQILLF
>CRE22903
MTPQPFKLLRLPTLALRIVLQFFNPIELFELSQCSKRAFSIIPLSGSKKFNLRINERSTI
SVNGHYFGTYNNSPLSENNLHGTRTFMESTVKAYLHSKHELVSFWDNRNVGLKAVFFHLS
KVFDCAIEYARFTDKIPAAIYMSIIDLITSRQSEIKDLTIWGDGLTDEHVTEIFDNLKVT
DHLEMNYQYSVPRPIPFNTKSIVIWNSSWITMEHLKSMNKCTVIQLYRSTITDHDMTSLL
RDWRSGQFSNLQYLLIKSSFLSKTFTAFGLPSLTGDQSHKKTVLGIEREIYRGVDVRRND
GTAANVRFNDKEGVLQILVL
>CRE22905
MNSQPFKLLGLPTLVLRNVLQFFNPIELFELSQCSKRAFSIIPLSGSKKFNLRINERSTI
SVNGHYFGTYNNSPLSENNLHGTRTFMESTVKAYLHSEHELVSFWDNRNVGLKAVFFHLS
KVFDCAIEYARFTDKIPAAIYMSIIDLITSRQSEIKDLTIWGDGLTDEHVTEIFDNLKVT
DHLEMNYQYSVPRPIPFNTKSIDIWNSSWITMEHLKSMNKCTVIQLYRSTLTDQDITLFL
NNWKSGKFPNLQYLFIKSSFISKTFTAFGLPSLTGNQSHEKTILGIEREIYRGVDVRRDD
GIAAKVRFDDKEGVLQILVL
>CRE22906
MAQKPLKLLHLPTLVLRSVLQFLNPIELFELSQCSQRALSIISLSGSRKFKLHMNEFTNS
IHVNGHSFLIHSNDSPSKYPLHGTRTFNESTVKICHQSDQKSKQKLISFWENKLVGLKTV
FFHVSAVFNCPTENARFSYTIPAAFFMPIIDFIISRQSEINELCVGGENLPDEYVIEIFN
KLRVTEHLVLCHQFSRPPSISFNSKSISIWNSSCITTEHLNLMKHCTTIHLGRSSLTDRD
MTSLLNDWKSGQFPNLQYLSIKSNFLSKNFTAFGLPSLQDTVNPQFYARTGFSILGSPRV
TYGAIDFQRDDGVVAKVCFDNQHGDLQILLLE
>CRE22907
MTPQPFKLLHLPIVALRKVLQLLNPIELFELSQCSRRAFSVIPLSGSKKFKLRINQFSNS
IHANSYTFHMYHNDLQPAYILHGNRTFMQSTVKMRHHSEREIISFWDDRLVGLKAVLFHL
LTVFNCTIECAMFSQRVPAVIYMSMIDFISSRQSEIKELTIWGDGLTDKHVTEIFDKLRV
TDHLEMSHRFSRAPSIPLNSKSISIWNSAWITTQHLNLMKHCIVIELHRSTLTDHDITLF
LNDWKSGQFPNLQYSSIKSSFLGKNFTAFGLPSLQNTVNPQYYARTIFGSPRVIFGAIDF
QRDNGVVAKFRFDDQDGDLQILLF
>CRE22908
MSQPLKLLHLPTLVLRSVLQLFNPIELFELSQCSRRALSIISLSGSRKFKLHMNEFTNSI
HVNGHSFLIHSNGSPSEYPLHGTRTFNGSTVKICHQSDQKSKQKLISFWDNKLVGLKTVF
FHLSAVFKCPIECGRFDPTIPAAIYMSIIDFISSRQSEINELCVGGENLPDEYVIDIFNK
LRVTEHLVLCHQFCRPPSIPLNNSKSISIWNSSWITTEHLNLMKHCKKIHLGRSSLTDRD
MTSLLNDWKSGQFPNLQYLCIQSNFLSKNFTAFGLPSLRDTVNPQPHIKTILGFIIWIYG
SVDVQRNDGVGATVLFDKEEGVLQILVL
>CRE22909
MNQPFTIFLLPTVALRHLFQFLNPIELFEISQCSRKATNIISGTTRFEMSVESSSGSIVF
NNYSFMVIGRHCQAEYPPTGIRVFDGNTVSADVCYLSENELLIYWDCPYIGFKTVLSHLV
HLFNSTTSHLGLKNVSMPPHICLSTVELIRNRQTEIDSLAISSTTMSVEDVSRIVNQFKV
TESLEIYQYFPSDPNIPFTSKSVYISSSSWITLKHLNSMKHCTVIRLRESTLTDDDMTSF
LESWNSGECPNLQYLSIRSNTLGKNFTVFGLPSLQDEVNKQWFEKRICGISPIIYCPVEY
KRDDGVVAKIHFDKNDGDIQLMVM
>CRE22910
MAQPFEILRLPTLALQNVLQFLNPIELFELSQCSQKTTSIIPLAGTKKFKCRINVSSEYI
AINNYVFRVERNSCKTGSELRGDRKFIGTIVDVAHISEHEIMSFWDNIYIGLKNVLFQVT
KVFKCPIDSFESSRTMSGKIYNSIIDFISTRQSEIKKLEIAADSLTDEDVMRIFGDLKIT
EDLEMWYRFSRSQTIPFNTQSVLIWHSYWITPTHLSGMKNCIIIDLKQSTLTDDDMKWFL
ESWKSGEYPNLEYLSIKSFELSRSFTVFGLPSLEDTVNPHFFKKFVLGEQRIVYGAIDIQ
RDDGVAAKIHFDIKDSIVDLLVL
>CRE22911
MTEQPFKLFRLPTVALRNVLQLLNPIELFELSQCSRRALSIIPLSGSRKFRLIVNKSSHS
IHILAPSDINSFRMYSNSRQSKYILHGTRTFMESTVKICHESEGELLSFWDDYFVGFKTV
FLHLSKIFNCVIESARFHPAFPAVINMATIDFIISRQSEIKELIVDGENLPDEYVIEIFN
KLRVTDRLLIRHEFSMPPPLIPFNSKSIDIWKSYWITTEHLNSMRNSTVIKLNWTTLTDR
DMIPFLNNWKSGQFPNLQYLSIKSNFLSKNFTVFGLPSLQDTLDPQEQKRYILGLPRTIH
GGVNVQRDDGVVATVRFDNGEGVLQMMLLE
>CRE22912
MNQPFTIFFLSSVALRHVFQFLNPIELFEISQCSRKATNIISGTKRFEMSVESSSGSIVF
NNYSFMALGRNRQAEYPPTGIRVFDGNTESADVCYLSENELLIYWDCPYIGFKTVLSHLV
HLFNSTTSHLGLKNVSMPPHICLSIVELIRNRQTEIDSLAISSTTMSVEDISRIVNQFKV
SESLEIYQYFPSDPNIPFTSKSVYISSSSWITLKHLNSMKHCTVIRLRESTLTDEDMTSF
LESWNSGECPNLQYLLIRSNVLSKNFKVFGLPSLQDEVNKQWFEKRICGISPIIYCPVEY
KRDDGVVAKIHFDKNDGDIQLMVM
>CRE22913
MAQPFEILRLPTLALQNVLQFLNPIELFELSQCSQKTTSIIPLAGTKKFKCRINVSSEYI
AINNYVFRVERNSCKTGSELRGDRKFIGTIVDVAHISEHEIMSFWDNIYIGLKHVLFQVT
KVFGCPIDSFESSRTMSGEIYNLIIDFISTRQSEIKKLEIAADSLTDEDVMRIFGDLKFT
EDLEMWYRFSRSQTIPFNTQSVLIWHSYWITPTHLSAMKNCIIIDLKQSTLTDDDMKWFL
ESWKSGEYPNLEYLSIKSFKLSRSFTVFGLPSLEDNVNPHFFKKFVLGEHRIVYGAIDIQ
RDDGVAAKIHFDIKDSIVDLLVL
>CRE22914
MTEQPFKLFRLPTVALRNVLQLMNPIELFELSQCSRRALSIIPLSGSRKFRLIVNKSSHS
IHILAPSDVNSFRMYSNSRQSKYILHGTRTFMESTVKICHESEGELLSFWDDYFVGFKTV
FLHLSKIFNCVIESARFHPAFPAVINMAIIDFIISRQSEIKELIVDGENLPDEYVIEIFN
KLRVTDRLLIRHEFSMPPPLIPFNSKSIDIWKSYWMTTEHLNSMRNSTVIQLNWSTLTDR
DMIPFLNNWKSGQFLNLQYLSIKSNFLSKNFTVFGLPSLQDTLDPQEQKRYILGLPRTIH
GGVNVQRDDGVVATVHFDNGEGVLQMMVL
>CRE22915
MTEQPFKLLHLPAVALRNVLQFLNPFDLFELSQCSQKATYIIPLSGSRKFKLVVNASPLS
ISVNDHVFHIGYNRSPPPSWFLKRTWKFMDSTVRVVYLSRQQLISYWDDRFVGLKTVFFH
LSKIFNCAIESAKFYSIPAVIYMSIIDFISSRQSEIKELFVGGENLTDTNVTEIFERLRV
TDHLSMCHRFSMPPPSISLNSKSMFIWNSGWITTEHLNSMKNGIVIHLDHSTLTDDKMTL
FLNDWKSGQFPNLQYLYIQSTFLSKTFTPLGLPPLQDTVNPQFHMKTILGVEKFIY
>CRE22916
MTEQPFKLFRLPTVALRNVLQLMNPIELFELSQCSKRVLSLIPLSGSRKFKLLMNQNSCS
IHILAPSNVNSFRMYENSYQSKYILHGTRTFMDSTVKISYYSEDELYSFWNNWYVGLKTV
FFHLSKIFNCAIESAKFYSIPAVIYMPIIDLIISRQSEIKELYVDGENLSDKYVIEIFDK
LRVTDRLVICHQFSMPPSLIPFNSKFIVIWKSYWITTEHLNSMRNSTVIKLNWSTLTDRD
MTSFLNNWKSGQFPNLQYLFIKSNFLSKNFTAFGLPSLQDTVNPRDHKRIIFGYQISIYG
GVDVQRDDGVVAKVRFDKENGLLQILVL
>CRE22918
MDQRPFKLLHLPTLPLKNVLQFLNPIDLFELSQCSQKTRFNIPLAGTKKFHCRINVASYC
IVINNYVFCVKRQHCKTGSKLRGNRNFMGIIADVAHELEHEIISFWNNIDIGLKNVLFHV
TKVFDCTIKSFESLWTIPAAIFNSIIDSIITRQSEIGKLAIEAHSLTDEDVMKIFSSLRI
TEDLELRYRFSRSQAIPYNTKSVLIWHSYWITPTHLSVMKKCTVITLKQSTLTDNDMKWL
LECWKLGEYPNLEYLSIHSNALSSNFTAFGLPSLQDNVDPRVFSKKILGENRAIYRTVDI
QRGDGAPAKIHFDGKDGTVKLLVL
>CRE22921
MPPTSSCLNEDYLEGYLYCLHSQGVVVTDAHAQLLAFTRTEIFDLLKVLTLFRSVQRGRY
KMRHVEKLVLAEGSQVSENALMEMIALQTVDDFTSYEKIYEDVATCYNWQHIFDRQDVDG
HLSRAENREYQLEEVERDYNPQALRGFLICLKSQDVSAKEAFDQLNKAAPEQQIFELKDV
KKLFERVDRGEFFERKWPRETWLDKLPDVVNSRIVQKLDLMSRQALKQTCKRFNEFVDRE
KCVIDSLVITQTQDSVEISTYPRDIFYKKFVQTEKGYAYEDTERMVYNDGRIVLKEKVKG
NLKCIFGIPNLRINNLYILDPRYCNFDVYRNLAVENLYLRKVNLVRIHSILEALTPGVLK
KVVYLPADYLLTETVYDMDQWRLADSFVTYRTRKEGVVERLGHFCFGKIEITNAIDLHTV
LQLRQRFLQNPHFREFKITIPPLGGQKFAVFNMNLGVYDTRRSDPWAHFHYPAPNQHKRV
SIRIFDELIWFKGPEYIEGESDRVEKVPKVQRVYSMNGLEYRDRAQYLANKLCHYTAHVE
YEGYIGFRDVHRLVEILLENPKFKEMRINCRLTQYNLDRIYKLGIAMPFTVGCEIMPFKQ
YLYPPPIEKKSLLLFVKKDFIWFVGPTGCLEAVGGAHDMGGYVLAKVRNFKQIENRDLFV
>CRE22927
MSLVFNQGAINRILFTLHFQKELPIVAHQKLMEMTGEEVMNLEQVTEFFKKIDNGEFRLE
EEVKEKPQVTLVQVLNVPDFVEQYLDIDTRLCLRKTCTTIRKIVNEKRLHIGCLNREIFW
N
>CRE22937
MPPKYKPNILDGVLYTLHFQKVPSPLAHQKLLEITGEEAMSLEQVTHFYKKIDNGSFDLR
EKVKTLEEVIGVMKEQILKYVDVKTRLTLRRTCRSIRATVDTCSQNIQKLKYFYGDDFIE
LFVDDFSVRYEFIKGGILVRHEENLKLVRVTDDEEKLEMMRMELMTILGNEKLRIATWRI
EEKDPELQTLGMRVLRHILDQLPPQKLKVTRLEYILLDLSEDFTKTLESLDSAYLESLFL
SHDPNHRDCVNFDDAIYDLEQWKQLKTLEMDHHLSDMRELTRSWTHFERARVNFEICVDS
ETRMWESVHDEVMELKEVLLKHPALNQYQILFKNMRPADFNKLNETLGTNGPAWTTFKDP
GSDKNVLKMLVTEKMIWFKGPCYAEEEEVEMAKKNLDSENDSEDEDDDEDDT
>CRE22956
MFSLLILSYPFLFKTSQPFKLLRLPTVALRNVLQFLNPIELFELSQCSRRVLSIIPLSGS
RKFKLRMNQFSSSIHINGYSFRIYKNSSQSEYTLHGNRIFMESTVKICHHSERELCSFWE
DRLVGLKAVLFHLSKVFNCHIECGRFTDTIPASFYMSIIDFISSRQSEIKKLHVNGQNLT
DKNMTEIFDKLRVTDRLVIGHKFSVPPSIPLNHSKSIDIWNSCWITTEHLDSMRNCTVIQ
LDCSKLSDQDMTLFLNNWKSGKFPNLQYSSIQSNFLSKTFTAFGLPSLRDTVNPKFHIKT
>CRE22957
MSQPLKLFHLPTLVLRNVLQLLNPIELFELSQCSRRALSIIPLSNSKYFKLRMNNNYSSI
LVNDHAFRVRRNYQWAYILHGTRTFMGSTVKVSYHSEQELGSFWDDRIAGLKAVLFHLSN
IFHCPIDCTRLPPGLRESIIDFISGRQTEIKELDVGGRNLIEEHRTNIFDKIRANSKSMI
IFFSYWVTLEHLNLMKSCIVITLFQTTLTENDMTEFLKSWQRGEFPNLEYFDIRSKQLNK
NFTAFGLPSLQDSVNPQKYAKT
>CRE22958
MSLQPLKLFHLPTLVLRNVLQLLNPIELFELSQCSRRALSIIPLSGSRNFELQIDQFSSS
IHVNGHIFRIYSTRAQSIYIPHGTRTFMESTLVGLRTVFFHVSKVFNCPTECARFFYAIP
AVIYMSFIDFISSRQSEIKELTIWGDGLTDKHVTEIFDKLRVTDHLEMSHRFSRAPSIPL
NLESIIIWNSAWITIQHLNSMNNCRVIHLDQSTLTDSDMTLFLNDWKSGKFPNLQYLSID
SDFLSERFTAFGLPALRDTVNPQMYERTILGYSRFIYGGVDVQRDDGVAAKVYYDNNGEL
KILLL
>CRE22959
MSLQPFKLLHLPTLVLRNVLQLLNPIELFELSQCSRRALSIIPLSGSRKFKLQINQFSSS
IHVNGHIFRIYCTSAQSIYIPHGTRTFMESTVKIYHRIEHELASFWDNKLVGLRTVFFHV
SKVFNCPTECARFFYAIPAVIYMSFIDFISSRQSEIKELTIWGDGLTDKHVTEIFDKLRV
TDHLEMSHRFSRAPSIPLNLESIVIWNSAWITTQHLNSMNNCIVIHLDQSTLTDSDMTSF
LNDWKSGKFPNLQYLSIDSDFLSERFTAFGLPSLRVTVNSQMYERTILGYSRFIYGGVDV
QRDDGVAAKVYYDNNGELKILLL
>CRE22960
MFSLLILSYPFLFKTSQPFKLLRLPTVALRNVLQFLNPIELFELSQCSRRVLSIIPLSGS
RKFKLRMNQFSSSIHVNGYSFRIYKNSSQSEYTLHGTRIFMESTVKICRHTERELCSFWE
DRHVGLKAVLFHLSKVFNCHIECGRFTNTIPAAFYMSIIDFISSRQSDIKKLHVCGRNLT
DKNVTAIFNKLRVTDRLVIGHQFSVPPPIPLNHSKSIDIWNSCWITTEHLNSMKHCIVIQ
LDCSCLTDQDMTLFLNDWKSGQFPNLQYLSIKSSFLSKTFTAFGLPSLQDTVNPQFHLKT
>CRE22961
MSQPLKLFHLPTLVLRNVLQLLNPIELFELSQCSRRALSIIPLSNSKYFKLRMNNNYSSI
LVNDHAFRVRRNYQWAYILHGTRTFKGSAVKVSYHSEQELGSFWDDRIAGLKAVLFHLSN
IFHCPIDCTRLPPGLRESIIDFISGRQTEIKELDVGGRNLIEEHRTNIFDKIRANSKSMI
IFFSYWVTLEHLNLMKSCIVITLFQTTLTENDMTEFLKSWQRGEFPNLEYFYIRSKQLNK
NFTAFGLPSLQDSVNPQKYAKTILGSEREIYGGVDVQRDDGVVAKVCFNNENGDLQILVL
>CRE22962
MTEQPFKLFRLPTVALRNVLQLMNPIELAELSQCSKRALSLIPLSGSRKFRLLINQFSSS
IHVLTLSNINSFRMYSNSTQSKYILHGTRTFMDSTVKISHYSEDQLYSFWDDQYVGFKTV
FLHLSKIFNCAIESARFRPTTPAVINMATIDFIISRQSEIKELYVGGENLPDEYVIEIFN
KLRVTDHLLICHEFSMPPPSIPFNSKSIDIWSSYWITTEHLNSMRNSTVIKLNWTTLTDR
DMIPFLNNWKSGEFPNLQYLFIKSNFLSKNFTAFGLPLLRDALNPQEHNRHILGLPRTIH
GGVNVQRDDGVVATVRFDNGEGVLQMMLL
>CRE22963
MDQPFTVFLLPSVALRHVFQFLNPIELFEISQCSQKATNIISRTIRFEMSIESSSGSIVF
NNYSFMVLGRNRQAEYPPTGIRVFDGNTADICYLSENEVLIYWDCPYIGFKTVLSHLTHL
FNCTTSHLGLTNMSMPPAICLSIVELIRSRQTVIDSLVICSSTMSDENVSRIVNRLKVIE
YLEIYQDPPRDLNISFTSKSVSISSSSWITLKHLNSMKHCTVIRLRESTLTDENMTSFLE
SWNSGECPNLQYLSIKSNVLSKNFTVFGLPSLQDEVNKQWFEKRICGISPIIYCPVEYKR
DDGVVAKIHFDKNDGDIQLMVM
>CRE22964
MTEQPFKLFRLPTVALRNVLQLMNPIELAELSQCSKRALSLIPLSGSRKFRLLINQFSSS
IHILAPSNINSFRMYSNSTQSKYILHGTRTFMDSTVKISHCSEDQLYSFWDDQYVGFKTV
FLHLSKIFNCAIESARFRPTTPAVINMPIIDLIISRQSEIKELYVGGENLPDEYVIEIFN
KLRVTDHLLICHEFSMPPPSSIPFYSKSIDIWSSYWITTEHLNSMRNSTVIKLNWTTLTD
RDMMPFLNNWKSGEFPNLQYLSIKSNFLSKNFTAFGLPLLRDTLNPQEHNRHILGLPRTI
HGGVDVQRDDGVVATVHFDNGEGVLQMMLLE
>CRE22965
MNQHRPFTIFFLPAVALRHVFQFLNPIELFEISQCSRKATNIISRTIRFEMSIESSSGSM
VFNNYSFMAIGRKNRQAEYPPTGIRVFDGNTESADVCYLSENELLIYWDCPYIGFKTVLS
HLTHLFNSTTSHLGLTNMSMPPAICLSIVESIRSRQTVIDSLVICSTTMSVEDISRIVNR
LKVIEYLEIYQDPPRDLNISFTSKSVYITFSSWITLKHLNSMKHCTVIRLRESTLTDEDM
TSFLESWNSGECPNLQYLSIKSNTLSKNFTVFGLPSLQDEVNKQWFEKRICGISPIIYCP
VEYKRDDGVVAKIHFDKKDRDIQLMVM
>CRE22966
MPLVFNQEAINGILFTLHFQKELPIVAHQKLMQMTGKEVMDVKQVTEFFEKIDNEEFGLK
KMEEITLAQVLNVPDFGARYLDIDTRLRLRKTCTTIREIINQKPLHIDCLHYECEGENIE
ISTNEGFKVTYKINEEGLKVTSRDRVKSINAESEEKKIKLIQQDLMSILCSEKLRINTLR
IESDQMSLGPRIGMKALRNTLNQIPNKLKINNLEYFVLESRDVVLKAALKKIDPEHLRFL
QRKNESFYWASILNIYTAASIKEWKRLKSLKISCPKLLIPDIINSYTHFEYAHLEICRFY
GRSDIMLSKYIIVLIDKLLQNPNLKQLKICAENEMGAVEFQDINGILQQYNNNAPYSCWI
SIPYPDSDKKLEMLVEKNMIWFKGPCYVKGELEEERSDEEDDMPPI
>CRE22967
MNQRPFKLLHLPTVALRNVLQFLNPIELFELSQCSQKATSIIPLAGTKKYSCRIDVSYGY
ILINDYMFCVEHNGLKTGYKLRGERKFKGIIADIEYESEHEIISFWDVINIGLKHVLFYI
SNIFGCPINSFESSWTMPAEIYNSIIDYIITRQSEIGKLAIDADSLTDADVMKIFRSLRI
TEELELSVMKKCTVIILSRSTLTDNDMKWFLESWKLGKDPNLEYLSIHSNSFSSNFTVFD
LPSLQDTVNPHLFSKDILGETRKVYGAIDIQRDDGVAAKIHFDVKDSIVDLLVL
>CRE22968
MCTLSSALDPLPQPFKLLHLLTLALQNVLQFLNPIELLELSQCSHKMTSIIPLAGTKKLN
CRFNVPYGCIVINDYVFRVEHNRYKTEYKFRGNRTFLGTIVDVSYESEHEIISFWDNIHT
GLKHVFFQVTKVFNCPIDSFESSRTIRTEIYNSIINYISTRQSAIEKLTIDAISLTDEDV
MKTFSSLQITEDLEFRYRFSRSQTIPFNTKSILIWHSYWITPTHLSAMKKCIIIDLKQST
LSEDDMKWFLESWKLGEYPNLEYLLIHSNSLSSNFTAFGLPSLQDNVNPGVFSKE
>CRE22969
MTEQPFKLFRLPAVALRNVLQLMNPIELFDLSQCSRRALSIIPLSGSRKFKLLLNQRSCS
IHILAPSNIKSFRMYENSYQSEHILHGTRTFMDSTVKISHYSEDELYSFWDDQFVGFKTV
FFHLSKIFNCAIESARFDSTPAVINMPIIDLIISRQSEIKELYVDSKNLSDKYVIEIFNK
LRVTDHLVICHQFSMPPPLIPFNSKSIDIWKSYWVTTEHLNSMRNSTVIQLNWSTLTDRD
MIPFLNNWKSGQFPNLQYLFIKSNFLSKSFTAFGLPSLQDTVNPQDHRRIIFNYQRSIHG
GVDVQRDDGVVAKVRFDNGEGVLQILVL
>CRE22978
MSSPEPNAALQENSVQEFGTPPPEEQSPLVRIPITCKDKLMKYLNFREKMKLRKVCKDLR
THVDTTEFAFHDFHIHIRFHEVHLDSNNGRFEAFYKQIEEMKFAVSNNIKDGKNDRIFDF
DELSNILENDLNIIFANSKRTVHSLTVTVDVNEEPKEELALLDHTAVFQCLNEFLSENGR
RLKVRTLNIQFYEYEQVWSILLHLEPGTLKSMILEYSYSGCIASLDYFDEVFQTEQWKAM
KEFESYSILFRWEYVKDFAHFDRVDMFQVEQFCVDHVERLTEVLLRNPSLDQFSLNTGSW
RSDPRRPVDVINHRHNVYNYTKPSEPGWIYFPYPESDKKLALKIDYEWMIFRGPCYVARA
GDDKIIEEDEEDEEEEAGENNGDNNAEENPPV
>CRE23013
MDPVNVNPETNDTSIRTLMELPADFLPKIAPYLGYVDRVNLSKVNRALQDEVKSWKPEVK
NIEVQCNQNRSIMTLDGIQVHYENVVHPGGRPTTTCKVTHVGRRSKMLQNANQLDLILSD
VETVLRNPRAQLENFDVFSTTGFEQKIIEKLGSLVPQIEAKSVNLTMHCSTGQETILSSF
QSGVLESLVLNDMNCPGIECGSHINLVTGLEQCQRAKRVTIFTHSLRPANFQLENLTGVE
ILDLKFQREHLTMSIATAENWLNILRQETSDLPVFKVEVPFDFQLQDFVRHMGNVTGLAV
QHHGNMCGLNIAAKPHDYLEMILQLTPHALYGTLRITRKLRVRA
>CRE23047
MEPAFPLFRLPKNVIIEVIKNLPLKQLFKFSLVSSETKNLVSSLGLEASDVDIRIWRTII
VTVNIGRNSLSLTFYNDSNDPNVLLPVDINIPVAASCDYEGTRLQSFTPFNFSNWLNHIN
TVFSCTLPPDVFFARPGARFEIESLRNTIRNVNCLIVFADVTNTCSKKVLKSFNAPSELF
LHRSPFEDTCQIQQIFIQNFEKISFDDVYTLDDMLSINTEIVSFTHTISQKQFNQFLKHW
IRGSNPRLQDMSLSIHKTDVVSGKVYLNGIGFMEMSEETKREIRENYYRPIYVDMIQIRR
NDGTPAVIATEDSANFLRIHFVVLH
>CRE23048
MEPTLQLLQLPETAIFKVIKNFPLRQLFEFSLVSSKTKKLVSSLGLEASDVDIYIWGSIR
AAVYIGENYLDLDFYTDLNNLIATADMTLPVDAHFDFEGTRIQSSTPFNFSNWLDHIQSV
FCCKKPLDVYFCQGSERFELRSLKEAIGNVNAFHVSSELTDAYTKEVLKFLNAPSNMSLV
RNPFEEVCQIQQVFIQNFEIIKFDDVFSLDDMLLINSQKVRFGRPTTHKQFNKFVKHWIR
GSNPRLQRMSVSIDITDSVSREMLLKGIQCVDVAEEEQQEICQTHGIVSDDMVEIRRKDG
TPAVIATKDFQNVLYICFIAVH
>CRE23052
MEPTFPLLRLPENVIIKVLENLSLRQLFEFSLISTKTKNLMASFRLRADYVDIQICRMIR
LDVYFGGYLFNLTIYNDVQSIQN
>CRE23054
MEPIFPLLRIPKNVIIEVIKNFPLNQLFVFSLVSTKTKDLVTSLGLEASDVGICFWSGIR
VIVYIGENHLVLDFYKDSNDLNAAVDITLPVAAYVVYEGPRTQSTTPLFNFSDWLNHIQL
VICCNQPPSIKFDRGCERLGIDSLKEIVGNVNKLVLMTSLTDDESRKVLKCFNAASELYV
YKNPFEDIGQIQQIFIQNFEIVEFFGFYSLEDMLTVNSEQVDFCSSTTQKQFNQFIKHWI
RGSNPRLQRMYLPIDKTDFVNGKIYLKGIKCMKMSEEEKREIRRRHDLPSYADVIQIRRK
DGTFAVIEIVELNDILAINFIVLD
>CRE23058
MSSFPLLRLPFVVQREVIRIMHPYELVPLSVVSKRSRRLVESAHLKATRVIVRIESYITA
KITISFNDYQKYTWEVHIPEAYSISYNNRRNKKKKKEKQECRKPGYELGDWIDLLLTVTH
HQNLIDVLSITGILLPENPNFIQRIRNDFNGCKVNNLRVSGFDENQSFEICKAFLPNKRL
YLQTGIFKREEEFVNVLNQNYDVLLFEGVFRRWEITPENFMNSRYIRIMFSREYNRGFNE
FLLKWKYSEAGLLEHVNFNWRYGVEIVKDEVLSGLGAKEVEEERVYKKKFQFWKTEPTEV
VIKEGFDIERIDGTIGTVLFHINQFLLQRVKIEFFVWPRVVV
>CRE23059
MEPPFPLLRLPKNVVIKVLENLYLTQL
>CRE23063
MEPTFPLLRLPENAIIKVFRNICLDELFFISLVSSKTKNLVKLLRLEACVVKIKIDRSIE
IVVYTQPPHLYLTLRPFTLLEFSEWMNHIRTVFCYTPPPSVRFDQGCEKYKMELLKDAIG
NVNNLFLSRQLTDVNSRKVLKYFNTPNKFVLRRNPFEESQEIQRFFIQNLQFMEYHDVYS
LDDMLLVNSERISLYHPTTQKQFNRFLKHWIRGSNPRLQYMSLSINNTGVVSGKIYLKGI
RCMEMSEETKGGIHRKHKLSVNIDMIQIRRKDGTPAVIGTNKSENVLYVHFIVLH
>CRE23065
MKPRFPLFRLPNSAIIEVIKNFPLRQLFAFSLVSTKTKDLVSSLGIKTSKLDICVYNLLH
VSMISGESYLGLNFYDESKYRNGLSPIDITLPVDVCFEYKGSRMQALIPFNFSDWMNYIR
TIFCFTKPPNISFYGSCEKYGIELLKDTIGNVNVLFVSHLVTDVMSRTILKHFNTPNKLF
LCKNPFEEACQIQQTFVQNFETIEFDDVHSLDDMLLVNGKKVYFYHATTQKQFNQFLQHW
IRGSNPRLQFMFLLINKIDVASEAMYLNGIRCMEMSEDAKTEIRQKHKLPIEVDMIKIKR
KDGTSAVIGTNKSDNIIYFHFIVLH
>CRE23066
MEPLLPLFRLPNSVIIEVIKNFHLKQLFAFSLVSTKTKDLVTSLGIKTSNIYIGVSNVLR
VSVISGENYLCLNFYDESKYVNGLSPVDITLPVDVCFEYKGKRMQASTPFNFSAWINYIR
SIFCFTLPLNIRFYGGCGKYGIELLKDTTGNVNDLFVSPLVTDVMSRTILKHFNTPSRLF
LLKNPFEDGCEVQKFFIQNFQFMEYHDVYSLDDMLLVNSEIVRFTHRTTHKQFNQFLQHW
IRGSNPRLQFMFLIIKKINVASREVNGIRCMEMSEDAKREIRQKHNLPIEVDMVKIKRKD
GTSAVIAIEDIEHIFFFRFIVLH
>CRE23075
MVATFHLFRLPENAIVHVLQNIDINQLLIYSLVSSKTKRLVTSLAIEARDFEVRISDFLR
ISVLVHTTKCQLSLNFYNDSNDLPVDITLPVAASFEYRGTRIQSSTPLLSFSNWLNHIRT
VFCCTRPPNIRFYRGCEKNEIGLLKETIGTVNVLFVCSLLTDVMSREVLKQFNTPNELFL
ERNPFEEACQTQQILIQNFEFIEFNDPFSLDDMLLINSERAESYHQISQTQFNRFVKHWI
RGSNPRLQYMSLLIDMADFVNGEVYLKGIRCMEMSEDAKTEIREKYDLSTYVDMIQIRRK
DGTTAAIGTLEDDVLYVHFIVLH
>CRE23076
MKPTFPLFRLPENVIVQVLQNLHSSQLLIFSLVSSKTKSLVTSLGFRAFTVFINISHEIG
VMVHIGTLEHLSSWNLIFRNDSNDQNAEFDITCPISASFQFENKTFQPSTPFNFSNWLDH
IRAVFCYNKPLHVFFWPGSERFEMVSLKNAMKNVNCLDISEGITDIQSRKILQNFKDLNE
LTLRSNPLKDTCEVQKFFIQNFEFIKFHGIYLLDDILLTNSEGVIITRPISQKQFNRFVK
HWIRGSNPRLQNMSLSIDITNSVSGDLLLKGIPCDELEEEEQQEICQELSIQSDYMVVVR
RNDGTSAVIASNKYENNIHIYFFTFY
>CRE23079
MEPTFPLFRLPENAIIHVLHNMDLNQLLIISLISSKTKQIVTSLGIEARYVGINIYRCIW
VTVYVGENHLTLTFYNDSNNLNELSPVDITLPVSAHLKDQGIRILSSTAFNFSNWLNHIK
TVFCWIKPPNVSISQGCERFEVQSLKNAIGNVYSLSMSNQLTNILSREVLKYFKTPKKLT
IGKNPFEETCEIQKLFVQNFRTIAFHEVYSLDDMLSLNCKKAHFTHLISQKQFNQFVKHW
IRGSNLRLQYMTLSIDATDFANGKVYLNGIETMKMRKIEKKEIRRTHRILIRKMIRIRRK
DGTPAVIGTVKRENILYVHFIVLY
>CRE23080
MEHTFPLFRLPENAIVHVLQNMDLNQLLIISLVSMKTKNLVSSLGLEPSHVDICIESGIS
LSMFIGKPHLAVDFYNDSNDQNELLPTDITLPVAAYVGYKGPPIQSSTPFNFSKWLYHIK
TIFCCTQPPNFQFAEGWEKFGIESLKEAIGSVNILIPHHLLTNDSSRRVLKHFNSPSGLF
LVKNSFEEACQIQQIFIQNCELIEFGDVHSLDDMLLINIQNVYFYHPISQKEFNRFLKHW
ICGSNPRLQHMTVSINKTGSVDEEAHFKGIKCMKVSKETKNKIGRMHGLSTHDDMIQIRR
NDGTTAFIGTQKSENSLRVRFIVLH
>CRE23083
MKPTFPLFRLPENVVVHVLESMDIGELFIISLVSSKTKNLVSSLGLEANYVNISISRSIR
SSVRLGRNYLMLDFYKDSNDQNELLPTDITLPVAAYVGYKIPTIQSSTPFNFSNWLNHIK
TVFCCNQPPKFHFAPGWETFGIESLKEAIGSVKKLVLETSLTNDSSRKLLKHFNSPSELF
LERNPFEDACQTQQILIQNFEFIGFNDPFSLDDMLLINSKMVESYHKISQTQFNRFVKHW
IRGSNPRLQYMSLLIDMGDFVNGEVYLKGIRCMEMSEDAKTEIREKYDLTTYVDMIQIRR
KDGTTAAIGSLEDDVLYVHFIVLH
>CRE23084
MEHTFPLLRLPENVIIEVIRNFAFIQLFEFSLVSTKSKDLVTSLGLKKSNVDIGVSNLLR
VSVISGENYLRLTFYDEPKYQNELSPIDITLPVAAYVRYEGVRIQSSTPLNFSNWFNHIK
TVFCFTKPRNIRFSPGCERFDLQLLKDTIGNIHVLFLNRRLTDVVSRQLLTQFNTPKILF
LCKNPFEEACQTQQVLIQNFETIEFDDVYTLDDMLLVNSEKVRFAHPTTQNQFNRFLKHW
IRGSNPRLQRMSLAIDNFDFVRGEINLNGIRRMEMSEEAKREIREKHSLPIHVDMIKIKR
NDDIPAVIVTETRESENIHFIVLGGNRREFLPTLY
>CRE23086
MEPTFPLLRLPENVIVKVLKNMQLTQL
>CRE23088
MDDTMFPLFRLPDNALLHVLRSMEELSLILFSLISNRSKTLTISANFKPENDLKVLYSRD
FIFVIHLPNRDGIEFNLYDSSLWSRNSGHLPIVDLSHFVFSTVQADQYGKIGERIEYKES
KGWTARQYLLHFLAILHKPYVFLYYRDSGFNADSVSKTMEGVTVKRLCTYGEFEFEKTMK
ALNHPSEIWFDTNQFTSHESLSKFYIQNFDYLILVNGFLVTLDDLLLMNCKNINVLFSRL
REKHLNIYLKSWLRGQKEELEHVCLVGNRVDWEEEVVPYNKEVVLKGLKYTTVPDDVERL
FNCSVPDTDGKRVETIKGGYDIRRKDGRLVTIVLQNDFPRFEMFVWSNDQ
>CRE23090
MDGPMFPLFRLPDKALLHVLRSMEELSLVLFSLISNRSKTLAISANFKPENDLKVLYATN
FIFELHLRNRDSIVFNLYDSSLRSCHLPTMELSHFVFSTVLADQYGKIDELIEYKESKG
>CRE23094
MDGTMFPLLRLPNKALLHVLRSMEELSLILFSLISNRSKTLTISANLKPENDLKVLYARE
FTFELQLPNRDGIEFNLYDSSLWSWSNGHLPIVDLSHFVFSTVQADQYGKIDERIEYKES
KGWTARQYLLHFLDILHQPDVYFYYKDPGFDADCVSKTMEGVTVKRLCTYGEFEFEKTIK
ALNYPSEIWFDTNQFTSHESLSKFYIQNFDYLILVNGFLVTLDDLLLMNCKNIIVSISRL
REKHLNIYIRSWLHGQKEELEHVCLLANRANWEEEVVPYNKKIVLKGLKYTTVPDDVERL
FYCSVPDTDGKRVETIKGGYDIKRKDGKLVTIVLQNDWPWFEMFVWPNDQ
>CRE23135
MAAPLEPFPIQRLPHVPLLEVLKFMDPTEIFNKMQSYLRRRRP
>CRE23150
MPPLPLLRLPNLAIHEVVKLMDPMGILMLSYTSFKTKCVIRPFLVKPDFRIVLIDNSSGQ
SVAFGIHGFGFSVLKINVDQENVDLPVSKFTLSTGRVISVPLSVTDQVTHWSTRYEGFIR
LLQIILDTFSIKSVSWSIDNQVDESTDLLVTDWVANQGLKLLLLRVTGEKINVGVVHSLL
QLFESTPQLELLGRQDFTRYFFEDYKFSRLRIHNAEWFHLSWAVHSKSVKLTVKLFDELS
LNEFLLLWMGKESSVMLEHLDLVQTDGIFNISSVINGLEAVRMDKESVEDLG
>CRE23193
MPSPFQLLRLPRLVLFEVFKSLSIGEKIKLSLCSKKTVTQINIAHLYSQKVMIDLDFLSH
KISIHSKHSKERFHIFNSSDTGTKIHRNIQQYQIGGRTVPVVFCFKSIQIFWNNHQKGFL
SVTQHLLKIFRCKISISIGYYDNDSLQPITSELLNLQVELKNLTFYLNESQDQTLWNQIS
SNFGLVEDLRIVSDNNPGFTPVFTSWPQKISIFTSAWFTLEYLLACTSTRITLGCSHLGN
KDLEETLKKWKTGGFPNLEYLCVYSQGITNNGTTIMGMNPSELHGKDVQADDGSKKTTFD
IDYGRLEMFVTPVA
>CRE23194
MSSPFPLLRLPRVFLFDVFLSLSIGEKIKLSLCSKKISTQINNARLYSQKVIVDLGRLCQ
KIEVSSENSKDAFKIFIPFNTGKITDIDIQQCRIEGVTVPVTTKPAKIITFWKNHPKGLL
SVIRHLLKMFQCKISADISIYNSDLYQSIASELFDLQPEFKTLTIEFVGLKQHNLLFNQI
SSNFGLVQDLRIFSDGNLDFRPVFASWPQNIDIMNSVWFTLEYFLGCTCTTITLFHSNLE
NKDLDEILKNWKAGRFPNLEYLLVDSQFITNNETTILGMSLLELHGKDIQTDDGSKKATI
RSRGQWIVISATKIE
>CRE23275
MNNQKPFPILRLPFLAIEEVFKAMDPFEIINFSMTSKRAKKITKKMAFYSKYSVQLCVDK
KMGISINGTDELVSCLYVTTSDTQMDGKTEEDCKSVILGSNWISVEEWNSFFKKWIAMET
NLNLECLQLSRKHLETFRALVLHDIPHEVVDEGVKRILKTVRNRSTVVNGGIDIRRIDGK
TATFFVRSPGWTRNIWMCIH
>CRE23276
MNLLLPIFRLPFRAMEEVSKALHSIIKMINNRRSNKFPILRLPFLAIEEIFKAMDPIEII
NFSMTSKRAKTVTKEMVFNSKYALCLSIRVIKDKTLGISIKGTNNLVSCIYLMTSNERMD
GKTEEDKRDRFITRYVFKYSNNPIEEWKQLCKYVLDIFKKQTIDVLALYMDEFVDHNVSI
IDFLRTNVKSVDVCYLFQSEKNNDVDEHTAYLLDNLKVNDTLNFLLYIKNDNFNGKIPKN
LKELYLPNSHWIGYEKLLDIDCKHVVLANNRIWEEEWNLFLKKWIAMDTHLNLEYLELDY
RQLDIFRSHVLHDIPHEVVHEGVNRILKTRFYQTKKISGGIDIRRIRWNDCHIRRVPSI
>CRE23300
MPDDVMDRILGNVGMEEVFSLRKVCRRLRKQLDRVIPDIRLTQLHLSICQEQVEVQYDSD
RITYLKLGPNCMIWQDTAQENGTSMRKKKSRKILVDEDYFHRFLEDLQLILKHQKGILDV
LNVVVSEELTDKVAPILGRILKQNPHPLAVNTLLLDMDTEADVLQMLPHVNEDVIKVLEL
TNPRTDIQEFPLYTGELRKMAVWKKLEELRTRNIAVMGKPYLLGHFQRANVVVDQIRDDD
VRYLKNALIKSSHFQYFHLKYLQFDGADQLFSNLFFTGVPPSFETINDVPHYLYRMPDTT
QFLSITHHMEEMTISFGKIDAGVIQKIRESRNKL
>CRE23303
MTSEPSLLQMPDIALNEIAKKCDYVSIQSLRKVCRDLRNFIEDIKPQYDFTNISIKLGAF
HLYLIFNGPANIWEPPPGKKVTILYKNDRWNCSVSLKKSSRQRSKLLRDTNFVECFCRDF
AIAMRSQKSIIQNFYMSLSDQKTDRVWEVLHAELFTSETSRIVDFLQLLDPNYLETIKIS
GDCFMNELTEMTEVCQLEQFKKAKELDILTFFISCPVENFSHFEKVTVWYMGVSLEMLRS
LKEMFITSSNLSSFLIHSMNCDRDMISTVFGHSDEHQSTEDIIKWVMMIPGSDDVIIVER
EPFRVKFERKKKN
>CRE23305
MASELSLLQMPDVALNEIVKKCDYISIQSLHKVCRDLRIFIEDLKPDYQFTNICIELDPD
SLELTFNDSNDEEKEITIRYKKHELNCYVSLVKPSGKNSEHLLNTHYIDCFSKDFAIAMS
SQKSIVQLLILSHPVDFYMKSRAGDLLRKLKAGNLLLKVRSVVLSTKGTSMIVRFLQILD
PNYLETIKIDGYHYLTMKEITEICQLEQFKKAKELEISSCFITTPVEVAVWYRSVSVEML
RSVKQMFITSPNLSSFLIQISHNKCYQSLITSCFGPPDEQISTKSTFRWLLMIPGSEDVI
IVEIEQFRVKFERKKKN
>CRE23306
MSPSLVDMPELAMERILRFLDFKACLTLRHVCRDLRNFIDDDVNYSILPDSKFTKITVTV
ELNLIRFKFTGSRGSIWLTYNIRENMCTRMFNSHKRLLMDVDPVEVAVRDMDLVLRFQKT
TMKRIIFNIQDSNLTESFTIILERRKRKIKVETLIVLASQPYQIVSIVNAKVLKEIVMRP
LVDQEDFQLLDFSEIVETEQWKNAEELDARNFVFPNEQLRNLTHFSRANVWIHRISVEEI
DYLKNHCRNNIEIRLQHPTSSEELSMKWGPSCRRHVTKDDWYFRTRDAEKILRITNDERF
CDIVMSIRKMREGSIPENAEILEF
>CRE23308
MAISLLEVPDLPMETSMKQLDYTTIQSLRKTCWSLRNFIDEKKPEEECLNRIELIQKHDE
IHLILRSSVDWELYPKGSAIFLTFENVENGGLKICWQRNDGIREKIVENMDYLNRALKDF
EIALNQRKLEFDTFHVSAANDNKFLENVEKILKPRKSIPTKHLEITTHCQAQAQQILKYI
DSKYLKSIYITLDQDSIVTKEEADLEGAAHFALLCIPLEIIDVATLSALKKLFLESGDDK
KHFIRHGGDLKKEMFIEAFGPPVESDTWYFKGFSEKVLQIYFDSHFFNLCFVEKLEVSEG
SLIVD
>CRE23309
MSPSFLEIPDVPMEMIMNYLDYTAIQSVRKTCWDLRNFIDDKKPGTGIEQILIYEMDHTA
VTLEIIEPIPGQFISLDYKIGGVNRCKILGGTRNGWKNKIVENLNFLDAVFHDIKVALNS
QKSIFKKVFVDGDTFFEKFEKCMKSQKPFATESIEIGGNCIEHARQIMQCTDPKYLKSIE
YSNGTIRICETVKLESLKNIQNFSHFSMTSIQLENLDVETLRAIKENFLQFHEYDKDLFV
HNPIRENLFIDAFGEAFETLEENEENRFFNVPGNKEKVLKVHNQYLACKFQFLEKCKVPE
GYEILD
>CRE23310
MSPSFLEIPDLPMEMIMNNLDFFAIQSVRKTCWDLRNFIDDKKPGMGIELISIIQRDTTV
NLTIFDTIPENLTITNINYEKHENACKICVTYNGHKNKIVQNLNFLDAVFHDIKVALNSQ
KSTIKKVFVDGDTFFEKIEESMKSQKPFATESIEIRGRCLEHVRQIMRCADPKYLKSIEY
SKAAIKIYETVNLESSKNIQNLSHFITASIQLENLDVETLRAIKENFLQFHEYDKDLVVH
NIIENLFIDAFGAASESLGEIWKIWYFNVPDNKEKVLKVKNAFMFFEFKFVKKCDVPEGC
VILD
>CRE23311
MYPSFLEIPDVPMEKIMNHLDYLAIQSVRKTCWDLRNFIDDKKPGIGMIRISFFQTSDIA
VGLAISAPTFGHSEDPYINLTYKKHENGCGISGPTSDGSKDKIVENLNFLDAALHDFKVA
LNSQKSIFESITVQGNTFFEKFEESMKSQKPIATESMIFRVKFGRRPSSHAACRPKISQN
NRHQFA
>CRE23317
MTDDSPLLRLPEITINHILYFCDYLEIARLRNVCHSLRNHIDCFKPDAHVKEVRLGYWEN
SEIWFESDNTRLWIGYKEADNGCTVACKTHMGSPPLKIISGLDHMHALMQDFKIYSRHLK
TPLTKFKLDEVCCDPLLQIMRSQTFKLKTNKLQLSELSTAQILAILPFFDAKCLKNLKIF
TDVNDVTGEPLGVFHELFETEYWRNAEKIRLSNFYISDVHQISHLKKFAGCMSSATIDDL
VFLKNTFLIMTGFQRCHINFDVNCDALSITEAYGAPSFDGANAWFFRIPNDTAVLVMVVE
NTVLVIERIDRSAVPSGAVVRN
>CRE23319
MNLAKNFIASLSQKKHPDYLSRMPELAMAGILDHCDFLDVQRLRKTCHYLRNFIYDVKPD
AKIINMNITLTDASICLEFQTRRKFQLEYYNDQYIINRITKKKRVLKYQSARQRFFKDII
YILSHQKSSFINFYVALNCSNQEKTSKEFLSILNIIFKSRSRPLSTETLGLRVSNGENIL
AILSCLEVKNVSILNANGFSTLLDLGTVAELRQWKQAKQIEIRHFLVDGDIFRKCSNLEK
AYIQFAELRLEHVLMLRETFLSSPAANFFHFGFHSFTERHQLIEALGPPNSETSAVKNWF
FRIPGSKEGVAVRLLSYSIDMTRITVPNM
>CRE23320
MSLFKFFSCCLPSRQSKRTPVLDLPIAAVSPKNTPILDSPIVLAPPTPKIHHVFLLDMPD
LVMREILKNLDFLTIQQLRKTCYSLREFIDYVKIDSGLKNFKIEMTKDTIFGSATVNMKG
DPSTKFIKSNYTDNEDSCEVKTRGRNIIINGNFVDVFSEDFLIPMLKNQRSVLEKLVLER
CYTASNKDLSVEIAEKVFDCLMKVLKSRDRLLQVEDLNIYVFGQDQLMQLLHHIDLKSLK
RLEVWQLVEIPTHRENNVKLMLDLSLLECAENLKELSVCNFTISSPLRSIAHVPELHVHM
HTIYCDEVLKFHEVSQSSRISPTRFHNILLQTLRTTNFMCRSYIHHNHFPTSFVSYTHSN
QQGMKLYFMIRYHQKFGCGTIILPYFTLKTINEVISFILVPSNDFYGTFL
>CRE23322
MPDVVTDEILKNLDFATIRKLRKVCHAFRDYIDCVKPDSNLKSINLEVKADMIFVLLSTP
SSTKDNEFFYKEHGRLCVMQKGPRDAIFENNCADLCVDDFLWPALKHQKSVLDELCVIKM
VEFDENDQPVPQNPGRLVVPTFDKVFDGLIKVLESRNRLLQVESLAISLHGQEQLMQLLR
HVDLKVLKRLAVHRLVEIEQISEYSEDNSEFVLDLDILKDCKNLEELIVSCFSISSSFRM
FTHIPSLTVNMQTIYCEDVLRFIQTLKNSKAYDLSEIRFGQFPDKSRFLKAIGLAEDDVR
SFHVFSSELSLTFYHDLKIMDFKKCRS
>CRE23332
MSIFNFFSCCMSSRRPKQYHDLEKIDTIPPSETPILKFCDLEPSTDVQKSISMIEVPEYV
PSIKEEVLSELSELVVPAKKEVSIMDMPDLVVREILRPFEFGFVSIHKLRKVCRAFRDYL
DDLKMISNVTSVEIKVSVDGIKVVEKLRSKFITSEYKEHEDGCEVTCDGQKIIIINGDFI
DAFIGDFLWAILSNQDTLLDKFIMKAPRDAKKFFAATIDKIYDRLMQVLESRNLVLQVKH
LEVFARRPDQVTQLLRHIDSESLKFLSADRVWVAGFYLKFPNEWVCDLDMLKDCKNLKEL
HFYCFPITTRLAFLLHIPIIYVVLTTLSIDDIWRLKETIIKSRNYTFYSNIYKHFSDKSI
LLHKLDIDQWDVGCTNESFRLGTTYHNSIDLWTS
>CRE23333
MFRLKWYKSEETPPPPPSQRVLIIDMPDLVMRKILDEVDLVSIMILRKVCRAFRNFIDDT
KPDSKLFGITIYVRSNAIIVSYWYFLSKPLRENIPSDVVVKKTKYKNKKKGCGIRFGKGQ
LKHINGRKAFEVFCEDMQTVLGNQKTTISQFFFRYEDELIIEETALSNFFQKSLELVCCW
RGSENMKTFVSQNTSSITMYNQAFGFYLKILKSRKHPLQVRYLSISINGQDQLETLLKHV
KSTELKYLVINEERNDIYPTVEGELNLDILKNFGNLEDLRVYDFLITSSLESLSHILKVF
GKFKKITATEIFARKEVGFRILPSLT
>CRE23334
MFRLNRYKSEETPPPPPSQRVLIIDMPDLVMRKILDEVDLVSIMKLRKVCCAFRNFIDDT
KSDSKLKEITIITKSDTIIVTYEYFLSKPLGKETPSKEITVFYENNKKGCGIRFGKGRIK
HINGRKAFDVFCEDMQTVLGNQKTKISHFFFYYREDELIIEETPSPNFFQKSLELVCCRR
RSENMKTFVSQNTSSIAMYNQAFDFYLKILKSRKHPLQVRYLRISVNGQDQLETLLKHMK
STELKYLVISDPRIEIYRTVERELSLDTLKNFGNLNELAVFNFLITSSLESLSHISKVHG
KFKKITATEILARKETHLKSGSLFIPWFRYWIKYDEFPDESRLFELFGTPFDHFSGKTTW
KFNYPKSKRNLEVSVSAAWNVEFYTCF
>CRE23335
MSCLKWYKSEETPPPPPSQRVLIIDMPDLVMRKILEEVDLVSIMKLRKVCRAFRNYIDDT
KPDSKLFGITIYVRSDTIIVSYWYFLSKPLREKTPSKEVTVFYKNNKNGCDIRFGQGQLK
HVNGRNAFDVFCEDMQTVLGNQKTTISQFYFYDHKNVTSNEDESNSEDESNNEDESNSEE
SRSLNIFQKSLELVFCRRRLGNKKTFVSQNTSSIAMYNQAFDFYLKILKSRKHPLQVRYL
NISINGQDQLETLLERVDPRELKRLAINEERYDIHPTVKGELNLDILKNFGNLKHLLVLD
FLITSSLESLSHILSIKGTFKKITATEILARKETHLKSWYCDYVIKYDEFTDKSRLSEMF
GTPSHQTAWKFDIPNSEKNLGVFLWLSRSVMFTM
>CRE23336
MFRLKWYKSEETPPPPPSQRVLIIDMPDLVMRKILEEVDLVSIMKLRKVCRAFRNYIDDT
KPDSKLNRLTIYVRSDTILVLFRYFLSKPMKEETPSELAEVSYENNKQGCDIRFGEGQLK
HINGRKAFDVFCEDMQTVLGNQKTTISHFYIYNREDESEIEKPPLLNFFQKSLELFCCRR
RSENTKTYPSQYANSIAMYNKVCGVILKILKSRKHPLQVSNLSISINGQDQLETLLENVE
SAKLKYLLIDNDIYPTVKSELNLDMLKNFGNLKDLLVFNVLITSSLESLSHIPIIKGTFK
KITATEILARKEVGYIFLPL
>CRE23337
MTANNLLTDLPQELSTQIFNECDFLSILSLRKVCHATREFIDDLKPISDFPFITLVINKN
WLGLRLKNGVKHHEVFYVKYQKHEKGCVMTWSTEYGEGQGKKKLLDGCNFMELFLNEFNL
VMKFHPHFKGFDLQVFTDTMAPEILKAFKKIKVEYLKLGVWNPEIASQMLPFFDPTTLNI
LQICSHRVDAELEKSFIDLTEIAKLDHWKTVKSLDIDTFYVVYDIPGFLHFTEVAISWQR
ISYEMIFNLMETMVQAHSLRYLLIKSDNIENDERLIQTFGEPFVEQVTSEHRRDIWYFRI
PESEEILEFVISTKVMSLIDFPSVVLHKVLNELDLFSILTLRKVSHGLRSFIDDSTLLRN
SNFPPKIRLELNEEFILLELGTKTIQYEKHQCQVLWKKDSEDWSRGKSKMFEDENFEELF
LKDFEIVLKLNNSRKMECFELGIQDIDSKIDIFSSEFKAKEVILKVSEPDQVLKFLPFFD
AGTLEKLVLMEAEMQEEEDEEHEERFDSTRISKLPQWKHAKNIEVQGLNVAPKIEDFLHF
STVKVYFESVPYQEIVLLKEKFATSSTLTRFKIFFDYITDDEQLQVALGESFKELDDGLH
GQERWFFGISNCPEIVELVITTMGSIVYSRVDRDSVPGGAVIRG
>CRE23338
MDKQGSLRIKYEEMDNGCWVTWSKADVPSEKFQIVSDKNVMECCLEDLQLVMKHHRTDLL
HFLKVEIDVKLISVEDVVLVKEKFITSPAMTSFAIRSQQSMNRSQLDGVFGNPFCGRDVD
GLRCLTLRKVCRSLREFLDETRIKPNCEVMLKINENGVYMEFRAPRIQKFVRFEKYDDGC
LLIWSDRKMKLFKDESFVEKFLKDYRIFSSYMGSLNSFIFAAHNDTKIDNLLPENASFHA
KEVTFDQCSLLQIFQFLPFFDSKSLKRIKVLDYPQHQDGKLSKLCELEQWKNCKYVEFAG
EDFIPDIQDFVGFKDVKIQCLEISTQKILLLKEQFLKSSTLTRFEIQCTDDYFDVHQIRE
IFGPEDEWFFGNGKEVVHFVITELDLIVFNRLRLDEVPEGAVINIFCHTCHKISVYIIPI
KQLHSSLSAMPSQTLLVDFPAVVKSKVLEKLGVCSILKLRKVCYNLRQFIDESPTKFNSC
SIKVRTFGDCISIIMESPEKKDERVLEELTKIGCVHTVVFDECTVDQIAKFLPFFYSDDL
NKIRIELPYEEDEHWKNVKYVKLKAWDFCVRIQDFLHFEEVDIDCKIMPIQNIVLLKENF
LTSSTLTSFDMLIDDDFNEREQLHASFGMPSLAVDQRKEKWFFRIPNNREVLSVTFNKMD
RFNFRRIDIQDVPKGDVIK
>CRE23339
MTSKTLLVDFPAIIKSKVLENLDVFSILKLRKVCNNLRQFIDKNPPKPNWNVTVSTCSDF
ISIEFASPKWLNISFKQYENICIMSWRNDHVCKSLQFQDESYIEVFSRELGLIMKHHSTG
VLKSFSINQYEEKDGEQVLEQLTKIGCVSTDEVVFENCTLDQIAEYFPFFNSNHLYKIRV
KDDFEQEKKDQENDIRTLNFQEIRQLDQWKNSKHVKVEVNDFHVRIQDFLHFEKVEIECK
MMTVQDFILLKENFLTSSTLTSFDIQMDDDFDDRRQLYASFGLPSLPVDEDEKWFFRIPE
NRKVLSVTLTEADEFLFRKIDIQDVPKGAEIKN
>CRE23340
MTSQTLLVDFPAVIKSKVLEKLNIYSILTLRKVCHNLREFIGKNQSKATDTVIDINLRGS
SIEIALTLQETKRIYLYNNENECTMSWGYLDDFNSITFENECFIDVFLREFEAIMKHHWR
PVLDSVSVEMYGNRDYSNLHNMLNKIKYLHSEKISFEDCNPIQIGEMFSFFDVKCLNKIV
IEDCFKKTADEDLLPITSTVHWKSARCVVYRGKDFDLKIQDFLHFSDVEIKCNSTPIQDI
ASLKEEFLKSPTLTRFVIKNYYYPTERLSAVFGDPSTQSDNEWFFRIPNSEDVVHLTESL
LDISFSRIKNKDVPVGAVIKY
>CRE23341
MPSQTLMVDFPAVVKFKVLENLDIFSILKLCKVCFSLREFIDENPPKPMCSKLRVSISSE
SISIQFGSPKWITISF
>CRE23343
MPSQTLLVDFPAVVKSKVLEKLDLVSVLKLRKVCYNLRQFIDENPPKVNSCDVEICTTYG
DCMSIIMESLDSLNFSPYENGCILEWRTFTGVRKKVVEMGNYIDKFLKEFKIIMKHHWRP
VLDSFAIVLSQEGNSEQILEELTRIGCVSTDEVVFDGCAFDQIAEFLPFFNSDDLNKIRI
EFPYEQKEEDQEDDIKMLNLEEIRQLDQWKNSKHVKVEAGDSRVRIQDFLHFEEVEIHCK
IISIQDLVLLKQSFLTSSTLTSFDILIVDVFNEEEEFCVNFGHPSLFVDNANLKEKWFFR
IPNDEDVLSVTCNIRDRFIFRKIKIQDVPNCAVIKN
>CRE23344
MPSQTLLVDFPAVVKSKVLEKLDLFSILKLRKVCYNLRQFIDENPPKCNKCAVKVTTTLG
ECISINMGSPKIDCLDFRPDGNGCKTEWKVSYEVRKVVVEMGNYIDVFLRELEGIMKHWR
PVLESFSIQQFEGGVRREVSKELTRIGCVHTDEVVFDGCSLDQIATFLPFFNSDDLNKIR
IEGLFKQEKENQEDDFRVLNFQKIKQLEQWKNSKHVKIEAWDFYVKIRDFLNFEQVEIKC
EMMSVHDIILLKESFLTSSRLDDFSIGLENYHDREQLYASFGFPSLPVDPETQEEEWFFR
IPNNEDVLSVSTWHYFDTWHRFDRNYFFFSRVKVEDVPVDAVIRG
>CRE23362
MSEIKLIDLNQDAMAHILERCNFLDVQILRRTCGALRDHIAKMPPMSSISEIRVTINDGS
VFLNLGAQLNVEYHDHNGGCRVVAQKLDLRLWSISDXTSLDDFKILTGEDHLVPFEEACN
QLMARIADILPSTSIKSKKLFIKVWNESQILQVLTHFHTNSLEELVLESVRDPLTMDWLE
IDDYLETNTWDNLKVKKVDAMMRRPVFHFLHCERVDMKCFKLVRNDIQQIKAALLASPSL
HKVLVIHFESRFPRLPELENQELNQSRYGLDDMELELILTFFYHRLEFRFVSRRPNAPVQ
FPVAQNV
>CRE23363
MSANLLDVPDLAMTNILNYLDYPAIRNVRKSCKALRRFIDTARIGALPDYIMLTDLHETV
YLQAVFKSDTSLRISVFYKKEGDGCRIKYINEKDKEEKEEKVTVLENQDYLESFSTDCKL
LLANEKIVLDELEIMANENSMLKIIEDILKTRNQMIQIKKIYITVADDTEVANLVQYTNP
NHLERLRIQINDNISELPEIEKLPHWRHVEEFQIFSVLSEVHPQKFSHFTKCHLRCKSVD
TETVKALQEIFYQTTNYKMEFHLSTDTSIHENVFFDLLGHVELFRNADYQHQWFFRIKNS
SEMVLHVAIDRTRCRFRFSEKSRIPNGFEVIG
>CRE23409
MTSELSLLQMPDVALNEIVKKCDYQSIQTLRKVCRDFRNFIKDVKPDYQFTNVSIELDSC
FLDLTFNESDDEGNEITIRYRKHGLNCYVSLTKPNGKNSKHLLNTNFIDCFSTDFAIAMS
SQKSIIQQFTLSHPVDFYMKSRAGDLLKKLKSLLKVRNVVLSTNGTSMIARFLQILDPNY
LETIKIGGRTNQMTSTEMNQICKLEQFKKAKELEISTYYITTSVEYFSHFEKVTLCYISV
TDEMFRSLKQMFITSPNLLSFSIDGVNYKYCQSLITSCFGPPDEQLSTMSTSRWVLMIPQ
CDDVIIVEKETYHVKFERKKKN
>CRE23411
MAPSFLEIPDVPMEMIMNNLDYLSIRSVRKTCWVLRNFTDDMKPGIYMKRIEIDEKSDTA
VRLAINGPVYWQSIPHSLPANTYIVITYEKYENGCRISDGTSDESKIKFVENLNFLDAVL
HDFKVALNTQKSIFERVTVIGNTFFEKFSEMMKSQKPFAAESIEIHADTQKHVRQIIQHA
DPKYLKEIYTQKTLKSFDINQRERIVIHETVKFESSKNVQNLFHFSMYSILLEHPRVKTI
QTIKDNFLQFHEYNKHLVVISILGENLFIDAFGEAFKPLGETYEIWFFNVPGNKEKILKA
CKSVVRLEFFFIEKCEVPEGYVIID
>CRE23413
MAPSFLEIPELPMEKIMNNLDFFAIQSVRKTCRDLRNFIDDKKPGIGMNYIEIDETSDDR
EVTLAIFPPFSMHSEDINIHLFYQNHENGCRILRAISDDGYEHKTVENLNFLDAVLHDFK
IVLNSQKSVFEKVTVTSKTFFEKFEETMKSQKPYQSCAVLHSISKHLIF
>CRE23414
MEKIMNYLDFIAIQSVRKTCWGLRNFIDDKKPGIGMKRIRISQMSDTLVRLMIILPSSER
PEGTYIDLRYEKHENGRSISCETSDGFKAKFVENLNFLDAALHDFKIAINSQKLLFEEVT
VSENRFFEKFEEMMKSQKPFATESMKIHADSLEHARQILQHADPKYLKTIDINLHKPNNI
TETVKFESSENIQNFSHFATASIQFENLNVDALRAIKEVCLFVQMSIYIKFFQNFLQFHE
YNKYLFVIEAVRENLFIDAFGAACKQLGEKREIWFFNVPGNKEKVLQVYNDFIYFEYRFV
EKCEVAEDYVILN
>CRE23415
MAPHSSLTTLDLMPEDVMRRVLMELDYRDIMTLRKTSHLLRNFIDDSRIRTHTTSTIIQL
TFNQNSIQMMLKIGENEKPVVITYSNHENGCELSYRNSKKILEMSDYSKIFKTDFKLALS
HQNYQKSRLEFLISRRIFSLNGGILEMLRCTVPIKVHDLTLHVSAEIQVSDFLNLVDPTH
LTSLTVIGTNLDESQLENLKSLKKLQIGNSITDIPLARLTNLEEVIIKYRLVKFEDVLFL
KETFTAPSSPCKRFILQFKSKERYLNKKLVERFGISKDSWIFKIQNSSQSLRMRVGLFVI
EFNLIIDK
>CRE23416
MAPKIPLLELPEDVTRKILGFLDFLAILNLHKTCHDLRNFINDLRPPSLVYGIKIEMRPE
EICLTLNFDPVYHPYEEMKNYKIRYTPYINGVLVKYRLKSYLDQKRKILKNCDLLTIFSK
DLEVILKLQKTVLRYFDLHFLYPKHEKKRKTFKVFEAIKNSQQTEIKEYTLKSKEIEVIC
QGEHEVLEIVPFFDPEALEILKFDVGKQKARLELQELIYLEQWENSKEVVLTGCTSVPAS
FQNFEKVEISIQVLTQDDVFGFKEILLQHPTQRLIHFHFQHYYSENELLEVMGAPVIETD
MYETRKWKVWWLRAAEGKVVKMELHEDSLVMTKIKMVHVPEGVELVDA
>CRE23417
MPISLAGLPELVLTEVVKHCGFCEIQILRKTCWTLRNFVDDTAPHLDLQVIEISDPTPDL
ITLSLEFPEERIVLEYKKVENGCEVLREGSRPKFLKNMEYFDGFLTDFRVVLSHCNSILP
HFWIYLSEESTVEKLHQFLVFPIPVKNLVIKAARPSQILAILPLISPDSLKSLELAGLGK
RSVFMDGFSEIMELEQWKKAKNLEIKLVEMDDRVKIENFAHFRLAKVLYQRVEVEHVMGL
KEIFLHSHDPKKHKKYFQLHWITLRNYQEFFDALGLGLSTTDEFNIHRFRWYFRIPDDSE
KVLQITLFTRMFEFKFVDKLKVPNGAVIYD
>CRE23418
MSPSFLEIPDLPMEMIMNNLDYLAIQCVRKTCWGLRNFIDDKKPEACMKQIEINEASDTA
[truncated: 150,222 more chars]
