# Supplementary material for: Genome-wide characterization, evolution, structure, and expression analysis of the F-box genes in Caenorhabditis
Source: BMC Genomics. 2021 Dec 11;22:889. doi: 10.1186/s12864-021-08189-7 (PMC8665587; doi:10.1186/s12864-021-08189-7)
Supplement: Supplementary file 12 — Additional file 12 Supplementary Datasets (S1-S6) provide the identified F-box protein sequences for C. brenneri, C. briggsae, C. elegans, C. japonica, C. remanei, and P. pacificus, respectively. [file 12864_2021_8189_MOESM12_ESM.zip › DatasetS6.txt]

>PPA01425
MRGLPDPLLILLPHRIHLDNGKSRAKWVPGIDSSFYAILAHAIVCNPFRESSQTKMASIN
DYPAIIVQEIAKRLDYRSIQAMKLCNRHIYNALTDSLLWIELCERDKRALPSIEFRKSLA
ESADNNEACVGQLDFERIWVKNPFRSNLAPPMLESLADMQTQYGWTFNRMMVVEEPPAGT
EPHPEVTRCIATSCWEGKRIVKIDLVKEGIPGHFKP
>PPA02095
MALNILELPLEMVAEVVKHVDYNGLLSLRRTCTIMKELAEAEAGQIAAIKRIIFNDHHFN
FEIPNDQYLEFLPQFREILPTCVIETFKFASKKELYISLFESFLDGLTITEKCLSGYCYY
NDKDWDLAYETIKRLQFNTAQLGVHQYVRHGDKMVLADVVDGLILTRDYHEHIKEPKLPQ
LGKKTYLFTRLSKGVPRKNFTVGTMNVLLDITDSTGEMEIWHDGMRRRDRS
>PPA02311
MVQPRKSARKRQVAATEEQSMRLSKRARFNEKYHKSSLPVPEFPDDILRIIFKKLSTDER
KPLGLVSKRFRSIDHDIGQRVFDEIRVFHLPFLRLCAMERR
>PPA02317
MLSSLKKKMLPNRSKKPTLFDLLKKEDDEEKTQAQASISVLPDDLLLMIFDNLSMEERTP
LGTTCKRFRELDFELGKRKFDSIYVNWSKKCHHFTGRVAGIDYNIYGGTIEGKFAMKLDK
SEAELISSILKTVTFRELGVFFEATNEYDADVIPSLFKHRDLELAKVTLCWKRSFFHDGK
RARNLVMKLPPVKKLQIEFEYSDNKFKRFLNKKFGLFNEFATVDGEYVLDDATLQHITSN
TNHAVIVGKSKCSAQGILNAFKIVRQSPLEKKLVFFFAPRPIIEEIISMPNLCFDNYDWN
HDLIDRSSKSLLAFSEKTVAS
>PPA03065
MEVETTALAEHVLLTLDARSLAACEGVSTEWKSKVAAGHLWRKIIEQKVRSDEMWKGLSE
KKNWKKFLMCSRELSAQIISECMGLNYTLLKGTVEMTMQQHAFYRRLYPKIVADIRTIDT
NWRTGTYTLKRINCRSENSKGVYCLQYDDDKIVSGLRDNTIKVWDRQTLECRKTLTGHTG
SVLCLQYDEQVIISGSSDATVRVWNVVTGECLNTLIHHCEAVLHLRFHNGIMVTCSKDRS
IAVWTMVSPKEINLRRVLLGHRAAVNVVDFDNTFIVSASGDRTIKVWSADSCEYIRTLSG
HKRGIACLQYRDRLVVSGSSDNTIRLWNILCGACLRVLEGHEELVRCIRFDSKRIVSGAY
DGKIKVWDLQAAMDPRSLPGSLCLATLNEDIDSWRLVQHTGRVFRLQFDDFQIVSSSHDD
TILIWDFLDAEGAGAAAAAAAAGAAGDAGAAAPMAIAAGPAAAAQAMDDDADGLMGGDVD
DGEGGDRPPAHRANGGAAGDDAGAGAAQREARAQRRQNLRALAAAGGEALLREQLAAGGG
AGRARVEMALDADDLLPGGAFNRPERMQAADMRERAEARRAREREMEDEDEEEDGDAGGG
DADMEESEEDEDEEGGEAG
>PPA03486
MVTLVSSDRQCFRVDTSIAQQSQTVSRLLEALAANENEQIGNEELFNLIVAANYLDIKEL
LDLGCKRVADLFKDKSPDDIRKTFGIVNDLSPEEEEQFRNETSYFDFAFPLTHEFHESDT
VFRLLDLPNEIISIIFQQLNIVDRLRARVCQRLFMLEQLVRYHIRKMELIISDVSSIEPL
TEKLIIILCNFNRDVSFNFIIESYLALLKKISSNTIVETLTLFKSYGSTSDFDPKELMPC
IQSIPTRELTIFDVGTIDVKNDSLTDWTRTRDSLYLPRTKLTGLGLDIASSTIALRRFRL
EATNRTLMYLLRNIGITLVNNQFVSTRPDVRAFAEVSMFFGSKYYFLIGENMIITTDGGI
MQYNEGELWIERHNDDGSMPDLPCFRKDIPISYIVDCDPLTVVYK
>PPA04308
MTSPPAKRCRRNRDNTFSRPPTIGDPDLFSKLPDDCLLEIFAYLEHPDLDAVSCVSQRLR
PLSIRIRPKVRSGTVDKIRITRGLQQQFDNDPSIAVLHPLFDSIPKAFNFETVEFDEVIL
GDLLIALCKKYFDVPCKRRVFSNPEIDPTMDRGGIRRYNYYSRIHEWMAVGCSEELEVLS
DDLAPLEPTVRQLCSLAARLIVELCPNC
>PPA04513
MLEGPGIDLATRPVIEQMRQLSHNRFTAPIENHHKIRAAFGNYFNLLGLPNEIITRVFTF
LPIADRMRARLNRRLNEIESKNKYYVNSMLIAERLSFTSGYASNDIIFLDGKSYSADCIR
RIARNASIGSLKLELYGSGPFHREVYNLVKDFDLRRIDLTLMYCELEKEFVIDSFFLVQA
RKCETLTIIGYDDITSDALHQVYTIMIDGSSNLRYLKATSIRNEECMSFLLLIGITYRLG
KFYSKRNIQAREEFLDDEDVCVHFFDGRIEMAISCVELTGDDGVVIEFKDHETPETLDRA
KTAPGLLRFRVYPEYLLRRRDMESHCCSLPLE
>PPA04676
MNMLALPDVFLRELMRKVGIKERLLLRLTCRAFEQLVADSHAGWFEDGCFALFFGECSLV
CKQGELEQLQRLRSRLFRGIAFAKIGFKITIESFSTAFTLQLTEQFTIGVLRMHVNTQAM
FERSLQLISAHPISEYIAYFHYLPEMEQLLALPAMKEMHIVAHTEISADVFLQLIKIHSH
VHFYRKTVAMVWSELKQSMKIISTETRDRNARLVLTATTITNWLKSEGLKESAKPGDIFG
QFEFISSPTEDEDHLRIRFNQCRIRIDRFSWEGGDFGCLVSMTNTDEQ
>PPA04677
MDILALPDTFLKKLMSFMKIKDRLSLRLICREFENLVSESHAGHCCNGSISVKDVENEST
MSIQIGDYMFREGEYTEEGVDLILKLRNRLFKGIAIADLDVEVTSFIPNPIFFKLLTTQD
DLFFDYECVSFTSNDWKKAMQVMSRSGGTRMVEFYLKCTNIVDCMRDYGITNMSKDGDWN
DEFEILSCDGPSNDVTVHFRFERCYTRILGISWAGGDALCSVTMETNEEW
>PPA04681
MDIISLPDVFLRQLMKSMDIKDRLRIRLTCRAFEKLVAETNAGYFDDGRIVQGADEVT
>PPA04685
MDIFALPNVFLRELMKSMKMKERMRLRLTCRSFAKLVADSHAGYFESGRIFSYFVDGHKK
CYCDVFTLNFLSNLTERFTIGALSLEAYNEEALNNSLKLMTNFPTSKLMLNLYFIPDADK
FLALPAMDELCVAARSEELQPIPADTFLKLAVIHKTIYFKRVTMSADDLTRAIRKISTND
ACKRTVQWYAYPPTIVIWLNSQGVTEDSEAGQKCGEFLVKRTVHDGGSMHLRYRDWMVLF
DGFSWTGANYSIVVSVSNEHEDLKEDTSFN
>PPA04687
MDLLALPEDVLYEIISKLKLMDRLRMRRTCRAFAALIADSHFSSPHEQTITISAAFIEQH
VFDTRDTWCKKEVKRTITSKIMIRISLGELWFKPIARDDLRAVELMQGLFRSCKVEKVNI
HLRGRVLSADFIRTLIGNFKIEELTVHGTEKNISIAIDLFKYISASKHCLFPIQRKDGVN
TIYSNCIIDLHGKHYDKVVDLTLRHFGVKTPA
>PPA04755
MSLESLPLELKDQVFFYVLPPDRLNLSRFSTALREAVSQTHLVPRLSKGYYDGQLSNIIF
DRKEGPVSGRGGPHNGPQYNGNDIYVNLALGGGRISGELSECHSYTPTLVPFINEFSEKV
FLIGPLSLIPRLSELKPLRRFNIEGIGERGRLDVEKLDDQKLLSIAAAGHARIDVKSESD
ITEQGLRTLLMNLASDPRNQLIRFLSMYKVDEFLRLLGFTVPADNGGRHQQMPQEQNEVD
>PPA04756
MSLESLPLELKDQIFSYIHPPDRLSLSECSTALREAVSHLTGNTGVSRSQLSNIYVDGKA
ESIVGWRGGRNGPQLTGTDIFVSLALGIDLRVNASLESRLSAIRIRQRLCDKLTVKKVCL
KNITYDELTSWFIQQMLNHCAYESVHIEMSNIDQFHPSLVSFINDCTGKVYLSGPLSLIP
HIRQLKPLARFSTGEASEMFERVDDGKLLAIAEAGHAHTDLLGRFESAITEQGLRTLLMN
LASNPHNQLIRFSMYKVENFVRLLGSEPKPKRQIRGEEEEEEANEFFVLVPQHGQPYHKQ
YIVWYRTAALLIDGDSIWAVSHHDRATDELRMPKRDDIFHMHDELNYVVRKSDVRSKVIP
>PPA05094
MNNNFLTLPIELVEQVFMVLDDESLLRMRKVSKLTKELAEATVLNRFKSPYIDCIQLVKV
EDDIDMEFFFDKVESTDRFESKLCLISAFNYLKTHKIFDYDEYSMGVLLSPTDTHLEEDR
FSGK
>PPA05115
MLKLFYPMVANVLDLPLELLHCVYEQLDFKSLLVMRSANAFLINLAEIVGLMSITAPIDK
YEAFEDWPRLQRLAFNVLSSALENPRQAVLLRCSHCGKMQTVSEQASPPPASDATWSCLM
RACESRASHGS
>PPA05212
MSHLMDDLLSHQSHNYSFIPLKSGGYHMNAETIRDRLARIKRAKEDIYKDEFSLLLSLPN
ELIVHILSFLQPKSRHKAARTCKKLNKIEKSSKYFVDKMMLCEKCGWMFRSIGSYTPNRL
TKGGPRQYDALRKYPVYFLFGGDRIYADNYWAGLKNATIGHLNVKVHKKTAENVEYFRNV
VTGLNMRKLSVIFLTVALGSSTVVNFETATTLDTIRKLLLRFGIVYYEDRILARRNNCKV
YQCRYRLYFVIFCRRLQISFQVFDAGVIARFNLHATQESLEDTQCELIKNGFRKKMKTTK
SMKKLNNK
>PPA05221
MESVKSLDGKFGDIKIGTSFLDLPDEMIERIFFHLDLVARCKMRGMSRRMYGIDDRVERS
LENRSKLIIYDWGTSVSMRMIRDSRANPGSQGVKSDDFSPDKSISHLHRLLEIFNFEHIK
VTTNSKELLNVFDGIRTGFIEIPPLLLRRNGR
>PPA05222
MELESVKSLNEKFGDIKIGTSFLDLPDEMIEKIFFHLDLVTRCRMRGMSRRMYGIDDRVE
RSLENRLKLTINNWGKRVRITARRNVGKKLEYLPLDQSISIIHRLLNIYNFETIKVTTKS
KELLNVFDGIRTGVLKIPPLSLKNRDRVEDDISSHFNRSTICNLMKNSDIVNINRICKNL
NVDDLKHIYEACWSNSYYSVTAKNCDNFYGIDLGLPRAMLFEFVNEFELHDESRAYFSGL
NWNIWAKEEEQLEIRVKIVRDYCCHCPDKRCNELNRITIHKIGIN
>PPA05223
MIRGVSGNLVDSKNSINTALTYVYDHLVIEPRGFVTSQGFIGCESGQIYRSSLYGDLVQY
SLFAPDYLGNDLLTPQQDCFETHMLQVNFNQTQTNSFSFVYSYSNMDCDGIGTLSLLAAM
VESPTNDGKIDEFIERGGTSIFLGFPDEIIEMIFDKLDFIDLCNGENRLSPLLTVVIGLH
GEKVSLGQAVLLIRRLVNIFNFESVVFAPSQKEHIELINELSEITTNLFRIPAWFGEYDA
NHLSTHFDRSVICNLMRNIDIVKILRTARDSASFCGIALRIPRKTARDFVKNILGEEGKM
KGTSWEVERTEGPIAMVVERRYLNCGGSGYKFSIYNSGCEEKYPMLRSNDLYEESEVMGN
LLWFRSKDSEENDQFDVKSDIVEMVVETSFLDHPDELIENILSRVDFIDRCRMRGVNKRL
YGIEERMKKPLENRPNLIISLIDRSVHSPMVTRSIVCDILRGREIVKITRVCPLLTSLDL
EHIIQAAKVSDQFWGIGIRIGHHYKVEREEGSLRVGMYCDYDEYTFVAYKVPSKFEKILD
ELMISPTEIADRGYHVACRDASDYDVYSN
>PPA05342
MDKIFTVADRVGIVPRAGWGHCVAKDLAPHHEVIVEVAVAVEEPPKKKLLKKKTVKRVVP
VLPDVVMRKVFSSLTYRELCRAEVTCTRWQKLIIDLLRRDIQEITIERFGSSQIIVVHQP
PFKRLNITCPAESYDFLTGVVRRSRLAALKLTTDLHFLSNMDKAPRMKYHLFQLAIDLSP
PRLRSYFANVDDLWLIIVSISEEEVVGLERIAELLFSQLANITMQCHVHIARCVKSLTRW
YGDTDVSLEIHSDTAEVVYDQLTALSDLSLYKLKLICTEFDSPELCITAISQLLAKNRIR
TRILTFRDWSIRCDSSTLLTSHPMEALRISSCDVLTVDDFLKAMIATEKQDAPDPKKARI
ASKEDLKPSRKRKMPFIRRFEIAGQCRLRGLEFLTNKAHKELEKMLATHFPLMEFDWY
>PPA05451
MRRLEELLGGKETMGHISFACNICSKCDQPPASDVEEENYPPMVDLPNELLTMILALLPI
GDRLRARVNRRLRAIEASTSYYVDKLIVREQSMFSPLPTPPKHNEQVFVLHQEKCYSSDG
FRKIAENVSVGQLSVTLSGSDRFHREMCNLIKNFDAETVNIEFLSHWMTSSLPMGAYLVE
LAAACTNLTMTRCENVLGPDVDMLYQTMMTGAANCKLRTFSMELGPLACTVFLGRNDIKC
TDGQFSTWRRDIEVYQLIYYYERDDDEIAQKCITHIFEGNVEIVIDNEIFYGDFTGTFEL
KRHESIESVEAAKIKDDKYPEWLRTPERSTVAPLLPK
>PPA05460
MSNIESKASMSRVQKDFDSPQVPRKRRKEGTINDHTNILSLPDELLHQIISNLSTDERLQ
IGFTCKRLRNADIDFGCKNFEEISITVFYEGIQRVIVKASRFSSAINELFASPDLKFTIE
EGRDGERLLVDR
>PPA06362
MGRHYMDYLLQTRQQYVNYSSLKPSRTLTTLPPDVIQIIVKLCAETASEPVDKLRLISRT
WNEIVLEYLANRRNHPMIETVEFWSGAPLSPNSINEIGTFTVRMELKNPNHICRLRRVCR
GWKT
>PPA06680
MSNGFPIASLKANRRSSLVVSILVEEKEDLDVSTTRRLLNAFNDGLEGHLYGSPQLTVKH
QMRVGSLLDAVSSVHPQPLDEIDNNGITFLDLPRELISLVMNRLSDSDSLIQVSKSHIIF
GNLINSEMTTWKKLVLFHFSLPQIEMARKKKDSMSWRETFFYLRKMHGLREDGFFGMGDS
IKDDETIDPFTIKFITQN
>PPA08126
MEVNHLRIAPLTRKNSFPSARKFSGLDFRKEFKGSVLERKAKNQRGIISAIIGRISDWTG
LSRKTPRRHNLVSDSQSDDVQCPINEFPCEILVEIFSKLDRTSAVKCREVCSKWKVIVED
STSLRESLLTTKTLSRLCIRGVPKKESGGKKMVEMRWIDYDTQSCKAIIIPYPLNINTNP
LFFAFSLFEIQRIIIQDLAFTDEIVHFLRTNLHSCPSLSPVQLTLNNLDFSAAKSLTLHH
LLAAVGKSLEVIEIQSAYGIRPLDFTDAHVSQLDIRRLVVDKIRLSGCTNRSLLLGDHSL
RLFISANNFPTLVLDRCNVTTAVVCDYSQEWLDSAQFDENAVHRHQVCTVKRCHRKCIAN
TAYGRKELMHFDKITSRIVKLAYGLNDEYVDPIAIAHKVIVGLYKGVDTSELDNLAAETA
AGMTTLHPDYAILAARIAISNLHKKTEKVFSEVMRQLYEHRRPFTNEHSPMISPETWAII
QKNSARLNSAIVYDRDFSYSFFGFKTLERSYLLKMDGKTVERPQHMLMRVAIGIHGEDIE
AAIETYDMMSERYFTHASPTLFNSGTCRPQMSSCFLLTMSDDSIEGIFETLKRCALISKS
AGGIGLNVHNIRAKGSLIAGTNGTSNGLVPMLRVFNNTAKYVDQGGNKRPGAFAIYLEPW
HADIMHFLQLRMNTGGEEERARDLFYALWIPDLFMKRVETDSDWTLMCPKECPGLEDCFG
DKFEELYLKYEREDRGEKTIKARDVWKMIVKSQIETGTPYMLYKDACNSKSNQQNLGTIK
CSNLCTEIVEYSSADEVAVCNLASIALPKFVKTDGSFDFEKLREIAALLTRNLNKIIDVN
YYPIPEAERSNKRHRPIGLGVQGLADAFQLMRLPFTSPAARDLNKRIFETIYYASMEASC
ALAEKLGPYETYEGSPVSKGIFQYEMWGVTPTDQCNWKKLKEKVARHGVRNSLLVAPMPT
ASTAQILGNNESIEPYTSNIYNRRVLSGEYAIVNPHLLKDLVWSEEMKIELIKNNGSVQN
IEGIPSDLKELYKTVWELSQKDLVEMAADRGAFIDQSQSFNVHIAKPTYANVTSMHFYGW
KKGLKTGMYYLRTRPAVDPIKFSVEKKENDIEKKMDSLSMQDDDGCLMCSDHIHTRIPVS
DRTTKTRKAR
>PPA08551
MVLKRRASEGHQRVNIRGKRRASEINKTVQSTVLEKRKKVNPQFSILGFPNEILLDIYQH
LDLSGRRGLRVNERMKRIEMDVEYHYRTLDIIIHENTLICDKIRIVVEKGKMREEIEMLK
NTHFNRVNIISFVPIANDIIESMKFVNTKSMLYDYPNKKGVIIKKCKVNKRGLRWLYWKI
LEGKLDVKYVKVEGLAADLMKAKEMMVADNHDPTTKCLTCCDDFVINDDKLVVEFKGIHE
CPCRCMGSVHFFVTNGKEDDSDDEWDSYEYESSIDWSDWDDEFDSDEEREDNYDIYRLSR
ANEDNRKPNLGEDSFPLLSLPPEIISNVFSFLPLKDRLRARVNRMLRSIESDSKYYVPGV
QIEEPDDDGSTRLRRALLGAVFGFHHFFLADDKSYSTDFIKKIAQNIKIGFLFIEVHGTS
PFHHELYSLIKTLKFTELTLILESYTDEMKKEIMADVNFREIIKLPKYLNLHAMGDAIGP
EELFAIYKIYISKYHGDEDYPLYDDENDDEEEEFDDDFLYRYHIFSGNFEIVVPHAVTDG
IPFEFKMRWHETEELLVESKKGKKYMPIPEGETEN
>PPA08825
MNLIELPAEVLLNVFGKADREENKLDLVKTKLRLVCHRFNQIITNPFNQKQLESIRTRVN
EITIAQIGFSHAFRVVVYGNELIDATPNVPSLKRPKHPEESIHDKWISLVQKPKDYLTAS
SNEFFAKFAETVATFETDLLQFSNILLTRSFISSLILALGNRTRIATLDFNICYSEKCGL
TEFSRDVDDILIGKLASNFKCVSSIPNNFVTSEFIEKWTEGDERQNLSLEAVNSTKDIIK
NQTFTYISLRHFARIGLFNSIGSVTTLAELVNAFEARIRQGTIERWDIALSDDEMEIQRF
LKKNAKDYHRVVNRPDIRRFGMKKYFYLNGMPNALAFLINWNDRIGMFVVNVGTRPARYI
DCPKPV
>PPA08826
MLSSTNLSDLPEDVLLNVFGKIDREEGKTDSVRLNLSLVCRRFNVIITNPSNQKQLESIR
TRVNKITIAQIGNYRVIRVGAYPNKLIYPVPELPAGNQSREEGAAINDNWVKPNHCHTPS
VDEFFDKLAGTVDNFETEIIQLSNMFLTRSFISSLILALGKRSRIATLDFNIERCGLPDY
SERIGLTEFSCDVDDVLMAKK
>PPA09352
MSSELNLAELPVEVLLDIFRNVAREDTKTVSLRTTLRLVCSRFNNIISDPNNNRPLSEIR
MKIEKITIAQFGSALAIRAFHGTSNEQTAHMNRERIYSYPEIPLLKSGRENPVPWRFASN
FRALGFIPKRFNTFEFIEKLTNGPEIGDFGSRTIQQ
>PPA09406
MSFPLLELPIEIVTTIFEFANDESLLNLAQASKITSRLACPIFLNRNEALDRIEFIEMGG
GKISIRFSFGKDNLRSKFAFLKALNNSLMNLIIQLETTSIRVRLGKFYPGYYLGQLATVV
DKILISGSVKKDNAVAWNAHDILSRRCCHLDFTNSSLTFESVDLLLLSDMLNEDIGDRPF
FFTAMFIHRLEKKVYFTSKIDMDQADRREMQIGNCKVRMNAMIYRGTTIIIIESVDI
>PPA09467
MQLNLLGLSRDVLNKILSCVENGSLLQLREVSKPMKEIADVLVVTKQTVIKFLNVSEGAF
DYILTARELKEFLAHLKPLVIRTTFCQLPSWISFRDLRPGTIATCAIFFDGYEVPSVEIL
PRDPENIEVSQWLNLMRRCNIVKVFLCRIQHTPDIAREISIRMDVADEDRQIPLPISLCQ
TILSRRCDSLYISRPKFAYSLAHLERMIQFLHHTGRKKKFDSWVNINIQKHMKITIGEYL
LTVRQSNKRSEFVLSHSGLKEAEILD
>PPA09985
MDSQVNQLPTNFESIFISDDHDTSAEKPNIFEILPNELVLTIFEYVPEAVCHLRLTSRLL
RRLVDEFLRQHITIPLVRHIDISDSFNSTDYSENESGTLRLRLDVSVRMASLFELRIKFR
SPSLRSRMTRWVRVSQINNYHLEVPVTNTANTADWDCLIASMGGSSVKKVLITNARDETD
FATLCKRIGQIRFDELFVDIGDFTEAKSNYGVEWAPLIMEMFSRRLDMLYLADHDLLPAD
AHILVARLPFIGKKIWFKVTFTQNSIGRSNKINGHVIHVTCPIWRPNKPRKERALSIIHK
SRLKEVLPRGY
>PPA10122
MFTPSIYDSVVNVEAPQISLLGLPAEILTKVFENLEKKDRINLAKIDHCFVEIGKKAGYR
RYESICYGPKRKTRRPEDPIPFENHDQYCTYYPEDLKNSEIYYLSLAKQFHRAIVKELRI
WGKMDEDTSRKLLAVLKTVNFKSLDFTFNNECGGRFICELLKNRQFVDEEVQIKCTNAET
YLETIQIQPHCFENGKEALMSLPFANKYTIDNFANRNAVYIDDDILLHLVNNSNSTQFKG
STIVTVHGLTEAFKMVCCSKKAKEVFVPVAKAFASYLTAKLERGMPIDVLNG
>PPA10188
MPMSSSLDFNISPISNLPSDVIRKIIGIGLESVEAMRLISCRWNTLALEHLTHRERLPVI
KSICWHSDKDGFLNPIVQVDNKYRNYFGLQNWRATSTAADNDLEINHVRLANNPAEKVWF
GQLLARLVKRSSLEQHAEKVIVRLILTKIEQ
>PPA10748
MSCTNPQSERTSGRSGNTQRPVGSHHAQFAMRTTLSSTTNHNPMQCREHERGSHALEWSS
LDLPRCAAVLRLGTTPGTLLHAALRDNECRDATAAYGTYVLLTYSTVAAVAGAVWVGMLP
LDSALAYLSVASLVSLVGGYALFTFPGLNTPNAIPVLITLVHVALIVANLLHRMEAVEMN
RMDELACWLRDGLFTSFIPMATLTMTATMGRREGQMDELAVNCPGKKRMINEDSSEHPAE
KVMKIEEEEETGRLFQFQIATTNINDANGQQPAVKAVKVSVVRQSSDPSDVVAELRIRPV
VRQLLVQPRVFGLVATAPVEAGAYVAELLGQVCRERECPNRDLVPGSLNDHTFLMEKDGV
KYLIDARQSQDATKCLRRSCKPNAKLERANNEDSNELPAEKAVKVEEEVSERATINNEDS
NELPEETTVKIEKEDENEEPLSSTSPPHHSQPLIELQKVDTAAAAASAAAAATAPSADSG
EESDSEKWEISCICGTKADDGEEMVQRWEHVDCIFPRTKKVPSGNYFCHVCKPRPTELTR
EQARAYQDRVIMEKQLAKERLEKRKRAAAAKRKEIQGSTLPLGPMGSFAKVMMSGTQMMH
GIEEDTEAAISNFQSHGSAAAQRDKDSSMNENFFDECGDFDVIVIGRRERSIAEATVLAT
LLAKLACSRSKCEHNMKLEEIVMVVESKEVGQAAQCALEQTYPGIIDRLSYSPIHPHTDV
LIVLPQTATELLDTVTNDMRIYVRGGKVYEERDRKVGRLIVVSHFSSGETAIRRLQRERG
FSMFTSIDRNTLAMNQNMDCDDSESVTIPKAAHPHISRHAPFAPVKLYKMSNPNATAPVD
VGATEDSQPNDQQSRGSSSSKYPDILTAALDLAAREREREDNAQLRLALASKANEAHNTA
NTSMRDTVKECMRDNSELVREIASMRKDLKQSMKNEVELSRTNLELPEISSLKKDMGSSF
PFLSFPNEMIKRIFSFLDFKSRLRLRLNRRLRAIESETKVYVDEFLIEERSTNLMSLWVK
GGVSGKNIGDSHTENRASSCNIEYNPAAKKCVYQWSIKAIRRSTTGTGRMRHLKKIQHRF
KNGFREGTVAVSQKKRTQSAASN
>PPA10980
MVNLNDLPPRALSRLLQFLPARDRLRMRAICKDLEEAVSHTDLHVCTDNRGIATIMKCDY
NEKFELHFGCWLVFKTDDNDETRQELLRLRRRLCKKVVTEEVHIRYIDYNIIDVNYIDGL
IGESDFNLLWINVSPHEYHPSLLDLVRKYSSKQVKLIMHDFHLDREVLLSLPRLRQLSAV
GQMDAFCDDEFFLALIVAESPHDQHVILHVKSSLIVLFVHHIGLRKVGKDFEEQPDFDHD
FMVETFEDDDPFDADAGWPTESFDLRYKKAETKRIEQSLFASLNT
>PPA11119
MLCNLPGDLHNSLISYLGILDRFKLRLASKTMENAVANSDFYVKLDDSCISFDVRVRFVR
DSERKLKNVHNETVNVVESLMEGCVFKNVDYAIHELRPNAQYDGLSTMKY
>PPA11367
MSSELNFAELPVEVLLHIFGKIDREETKPASIRTTLRLVCRRINNVIIDPTNQRRLSAIR
MKAEKITIARTTCMNVHDYKENINGIESQFKTDIDVGVMAK
>PPA12205
MKIRAYYDLLLLNQVTIDALPEDLLVGIFDMLCLRDQTRLAACCTRLRSIKQHKVSAKFD
AVVVFWGESVKYVNTYECYKALKKARCMIHGPKDEGQFEIDESTQRLFERTRTNTLEITI
KSVDDRPHRILSPLFNSLQYSSLEIDFTVSEEHNIPLLQNLMANRDLNEASFAIKWSRAM
HEDIERIRDFLVEFPIVKSLDLTWIYWGANSESLSTEVITDVVLLYLVGRSREELIVGEG
DCTVGGLMHVYDFKGMNNTRCRLVRVTVRREIAQEFHQTVDEPDRRVFVFLGKNTSHELI
AMQQIVMTKQPEKFENWSYN
>PPA12345
MSTGLLTLPRNIANKICLFLDHKSLQQLSLVCTITKAIVHENIENCEMGIRSFCVGDCLL
VSFDDLLDLRIWRSHLVHVLTELNLPLKDSVKQHDQAMFMQITVNYDNMMRILDSLKPLL
NRSRIRNIELSHLSPDIIRKCTDLLDGKFLKRVSFRHDDCDVPSQEQFAEEFSLLQKMQP
PQIYYVVKIVNERGKWIYLVYSL
>PPA12480
MSGRSQFHWELYNLIKECNVDELSLRFEIIRERSSKMHSVDFGTTRTVMLQEFLFMTGIR
FEDGNLFSARDIEAYEFTEIFECQHLDDDDNMDLVFVHKHVFDGNLEMTFGQDNYNNTEG
WLSLKYHPSKEGLQKAKTTKGFIRIAIEKLKKELDLKNQEIDRLNSENYALKEQLEWSMK
EIESVAFPLLSLPDELIGHIMSFLPIKDRMRARVCKRLDDIEFKYKYYVPRLLIAETATN
DPHRFNNHYITKYK
>PPA12694
MTINIIRLPKNAFLNILKFSDIQSQLRLRQVSKSVQEFVDFSVLQLKKSIVKSFVCEILH
SNHKKWRIEADTETGAMDIKVGMYAVKTKEDLGRNKRMITIKKIQH
>PPA13476
MTPTPRYADLRSTPWPQRDEQFHILEQPKELIGEIFKHVDYDGLLALRKVSHLMKEIVDE
VCCTLSTIQQLYFTERNVNDPYFKIDLGHSKPPIILLPWKHLTSPRFNRNVVYVNGTREE
FPENIALRTIRRLGLNAVEMGIYARVIRGVVCTEFAEIYQTAELADFLHLRKYIARPLPG
LPALIVGIFQRSCSRVQFEKPLDEEDVNEIIKQLPSVQKDLHLHAFIIKGPARRILRRMR
DNNEESCFNVGSMQVEIRIEPGAEHGILEMWRGARTRLSCVNMTQYEPFAATCRKVLQEK
K
>PPA13648
MAEDFSNGLDVVPLDANQFLPSSIAPSVEHPWRDQFVERAKPPARSVEPPSTKAPPFRYM
YDNQLHGPQRRTNSVLDMLEEGRDRPLEPHETIRLCDVEAFRKNTAEKARAINGASDAPS
SIRPVIYRYIDVIKNSFALLEAIHFELFMPDRPDLRFLALPWSAVPAGTVEGDYIQVPTA
DLLSDPSFAIKLGETSYPVVWEAKRVERMKMFGQREYTALAYIVKKKANAEGSLTAIVET
FDRDVPIRETLFDDDDTRREHSLVRVTMRDVATAQLYPVEPHVATAQLYPVEPHVCKSIF
MRMAMALDDAMSDDFSGPSVTEEWKRNERVDEVAEGDTKKREDGAQSEYVKRVAGVLTSS
QRVGRVVTAVRALDATEAERIEDRLGAFAGFAPKPLDRTMVQLFLLGCRYRISLSQGVEW
SDLRQTRVDDSIVLRTIEDARISEDCSRTLNYIYGRFPPARRLLIAAIVKRATRSVEAEP
ITAGGRLLNLQQGLAVRLYADALGPRVFCIRSPPGSGKTTFSGSVKVAAAMAAEVLKRGA
ANPRDPYYVGVQLLLSVQNVAVDNIGDALQKMEYGRGMYRIARCQLYNMKSTKLLNLYSP
SPYDYFDQIGDGVEDWKEGGVSMWLEKRVGRGRFAQLERSKFKTREECLTYHRRSFEGGI
QPKILLSTVEMVLQKLYTPSKLCEALKRVTRIVIDEASLLTESALFCIIRRFPKARIVLM
GDDHQLPPFMYDENILGHELAGKSALSVAMKSQIIPVVELTEVYRAPPSLVAPYNRLPQL
LLIDVDGKEERNEKSMSLYNEKEVGVAIRLLKKFPKDCTKDIMIICLYKDQKKRLQEVLE
AQYARDPIPANLYTVLTVDSAQGKEAPIVILLTTRTQRATDFFCSTERCNVAVSRQQKAL
IILGRAPLLTTNKPWSTVVNGDDFTCIDAGEIQPEMSQDPNNNIVVDGTLYGISSSVQLP
RSRSDPLFVVEKEGENDNDQSSFSGLPDEMIEHIFSFLPMKDRLRARVDKRTRRIEAQSQ
YHVGKMLIEEVSEKSIVDIESIDDDEELPEYDIIGYDERITFYKERSYSTACIRKIGLNT
TIASLEVKSFDRLLSLRQPDSDKKRLDGCANYKQQLIGTDMPAIVALTGSDEFHHEVFEH
ITDFDIEDLYLLSEGNSELMRDSLLTDVSRTCKYLHMDNAENISAEAIKEVYENMKNGSA
KLRTLTLGGIKRDECFHFLNYIGIALVDGRYVIGPNTVVGKGPNTVFFTKLVEGLPLPVC
PSFFHGSLEITFSDNFLFSESVDMMVDFHETRAAVDMALVCKFGMGFLAVEQDEDAIASP
AEHPWRNLYKKREEPPAESSVPPYTKFSPPCYYRKRVNEPRPKYKDAVHSTAKKVAQADT
NNNAVAGLTAGIARLSTSSPSIRPVIYRYVDVIKNSLALLEAIHFELFMPDRPDLRFLAI
PLSAVPSGTLEGDYFRVPSADLLLPDPSFGVKLGKDVFPVVWEANGFARMEFNTSYLHET
EAGLAYILNKKADISGAVVAVSEFSDREFLIRSSLFPDEDSRKGHSIVRASLRDMGTAQI
YAVEPPKPGPNPPKKKVDKDGVAKDGKGGKKDKKKGKGKKDKSKKGEDEEKEFDPRSEYQ
KLVWDVRTSSQRVGCVVSAVRAFSATEAERVEDRLGAFSGYGQPGDLQLMDELFRLGSTY
REFDSRGVDTQDAGEMRIDESVILKTITDKQLGTLATCRKLLSCIYGLGPGELTSEDADI
AVHKCGDISLNAAQSRALRLYAGASGPRVFCILSPPGSGKTTVAAAMAAEVARSTFARTI
YRRRGGRYGSYESTTYYDSVQLLLSVDMSKTWPWTTWARKKKKMNYGGGEVYNMKSSKKL
NPHDPAPYDFFDVELPEEAHLRIKEKEKEKEREGDKNRERKKKKMDKSEACITHYRREYE
KTAQPKIILSTVEMVLQKMYTESKLNTDLGRVRRVIIDEASLLTEAALFCIIRRFPEARI
VLIGDDKQLPPFMYDEQILGQELAGRPALSVAMKTGRVPVVELNEVYRAPPSLVAPYNRL
AYGGRLVSKKAEGATPLSEIGLVHSGMPQLLLIDVDGQQERNEKTMSLYNEKEIKALQRL
LGKIPDGWKDEIMIICLYKEQKRRLQSVLSRDYTILTVDSAQGKEKPIVILMTTRTQIPR
QGSFFDSPERCNVSVSRQQKALIILGKAVLLTTNAPWSTVVNGDDFTRIKMADTDYLNGL
NVVPLSKKSTQKWTRSAIASPPEHPWRHLYKNRKEPPEVGLPPDTKSMPPLYYRNGVFEP
RMSYKGHAHYVKANGRYTAKSSGTVRPFTHETVRLCDVQAFRNCAAKKVAQADVNNNAVA
ALTDGMARLSTSSPSIRPVIYRYVDVIKNSLALLEAIHFELFMPDRPDLRFLGIPLFAVP
SGTLEGDYFRVSDVDLLPNSSFGVNLGQNVFPVVWKAKCAKMKFSKVSFHETEGLAYILN
KKADISGAVVAVSEHSDREFLIRSSLFPNDKSRKEHSIVRASMRDLGTAQIYAVEPPKPG
SNPPMKKMEKKGVAIGKVDEKKGKKNKHKKKEEEKEFDPRSEYQKLVWDVRTSSSRAGRV
VSAVRALSATEAERVKDRLGAFAKYGRHGDLKLMDELFRLGSTYREFDSRGVDKQEAGEI
LIDESIILKTIRDKGLGNLKMCRGLLDCIHGGGPGKCDAPKSSLHKCGDITLNAAQSRAL
RLYVKKNGPRVFCILSPPGSGKTTVAAAMSAKVGRTTVARTGNYKPKYGPRETYTYYDGV
QLLLSVQNVAVDNMGAALKKMDYGEGEVYNMKSARKLNPSEPAAYDFFDLMEEQELSEWI
NGSIQVPEAARRRMREENRRRAREKGREGRKPMTELEACITHYRRKFERTVEPKIILSTV
EMVLYKMYTESKLVNHLRRVRRVIIDEASLLTEAALFCIIRRFPEARIVLIGDDKQLPPF
MFDEKILGQELAGRPGLSVAMKTGKVPVVELNEVYRAPKSLVAPYNRLAYGGRLVSRKAE
GERPLSSIGLIRPGKPQLLLIDVDGKHKRNKSTMSLSNEKEVQALQRLLKKFPGGWKKKI
MIICLYKDQQKRLESVLSKDDYTILTVDSAQGKEKPIVILMTTRTTVPGQGSFFDSPERC
NVAVSRQQEALIVLGKDDFLIAKKPWRTVVNWDDFTVIKAANIV
>PPA13668
MFTCFKQLELDFEHDGITRETVNKILVDSFFLNLNGRCNSLSLKCNDEMQFDNSSAETLL
QLYKFDLLDCQDDIINRFFSFLDPDDRMRMRLNKRLNRIEAESMYFIQRVELKQVASDVQ
EVMCVIIKDREYPFDFISRIARNTSIGKLQIEFPYSDEADHKFCDVINQFRCFRELSICF
WNWKRAEIMRFFLDLSRRCESLDFENYHTINISPENLHDMYKVIVDDTTSLNFFSINELK
LSTVTSFLNLLGISYNSGRVITNRNIEFDLAGCPDEIIERFFSYLSMEERMKMRLNKRLN
KIGERFQYFMDYVELGDKPHFVYVDGRNYPFGFIRRIARNTSIVFLKITFPKSLKLAYEL
CSIIKEFKGITELSISYDLFWLGNKDNEIMTDSFFLDLLGRCVVLEFDSPDNAHLSPAIL
HNVYKAYKDYDDDQYIINIFDGFIHIAFAGFAEEDNGQGRLNPWESRKFDIILYDDLEAL
NSAKSGRKGWNRIRMDMSLSSLTALMESNCNVNGDKGDFFDLLGYPDKVIDRVFSFLPFN
ERMEMRLNKRLNKIHYENKCVIIKKRPYCVDFFSRIARNLSIGTLVVSLSSFDGLHGKFL
DLIKDFKYFNMLALDFDYGQVTGEAVYKEYIPFIERGFFLDIFDGFFKIRFVDYGMEGQY
AFFHYELFKNIDALNRAKNNPMVEGVTRVRMDFGSSGFPDKIIEKIFSYLAVEDRIRMRL
NKRLINIESKSKYYLKEVDLKEVGPYSDELIHKFCNIIKEFRSIEELSITAWRRGNVDEG
VTDSFFLDLLRRCKKLCIMCHNSESYQISPEILNNVVKAYKDYTDEDDGILVNIFDGFVQ
ILFSYWPEYDDGYLGLRTDIELHENHDALRQAKDPVWQWKRFDLSGCPDEIIDKFFSYLN
PEDRMEMRLNKRLSKIVAESKYYVERDDDKKYVMIKNSRYRVDFIHRIAHNLSIGHLFVT
ITQETVDKILVNSFCMNLNGGCNFLFLGCIEEMQFNISSIEALIQLYTSVNDGSTSIRKF
FSHMKIDEFDLLGCQDEIINRFFSFLDLEDRMRMRLNKRLHKIEAESKYFIDRVELIQVS
GLDESKCVIIKYHKYPFDFISRIAHNTSIGVLKIMELIQVSGLDESKCVIIKYHKKFDFI
SRIAHNTSIGELKIKFPDSVEVTRKIYNIFKEFRCIGKLWISDSRYTRADIMTDSFFLDL
SNRCESLYLNDYTSCISHENLHSVYKIIADDSTSLHYFRIKELKLKTVREFLNLIGISYN
NGRVSANRNVKFDLSGLPDEMIDRVFSFLDVRDRMRSRMNKRLDKIVAESKYHLKDVILD
QPRCAHESIPHYPSHWHLAVRIMGSDPQRRAKEVNNHGNNCVVIENRRCLFDLISRLAYN
ASVGELNIFIPSSDELTNKFLDLIVEFRNVEILGLNFRTYRFDLLDCQDEIINRFFSYLE
PNDRMRMRLNKRLHKIEAESKYYIDRMGLEQVVIFNLT
>PPA13680
MPGQCAALAAMRDLDDIYEHMSQFCMECIEVQLEEAANGEELIFTDGPPSWIAEQQAREA
EERAEKERQAVMAKKRAALEKRNEGKEKKINWASAEDEKKATIRKMAGEFADRHLEYEIR
KLMGVDDSVAAQMRLDLKRELANERKEKEKAKERVEVKEQIKQQKEELRKNPDGPREKNK
FQNRPWQPQILRAVGICDERRSVLSAEEQKRYVAILSNFHKTDQAMRFSQNSMDLKVYDD
RLTEERAIVNEIVREHFKDTTISMQEINQEVNTVLLRWSARYLHDQRRFERLKALTWKRE
SEKPPVPGVLKPNLEYVLMAAPNPKLVLPATMHDRLPVNYTPYRFDPSGKRREDIGRDTA
LTSLLDDVGCTIAMECTTAVHLMGRPGEPRNYAYHIPVTVREQFRGGTPTRLIFLDKPRP
QSGITNHTLLHMVAKYRGKSTFTKPEDPHSKPGGPSRDTVAPKTDTVVMKKEEGGGGGGS
LLDNLLGNLIAPASSSKAASGGSTAKPSTTSHSYGLFTIPSYTQPETKVIIRSSPCVRND
ATGGTEYALATKVEMTPEAGVMHETFEEMLWTSMKTLFKGAVNSATVHMHPYMKDALQIT
QARAIPPGTHYNAPFFPLLSTRTEHLSQLLAELKTLEGGEYLLQVSPLSNELTIFRANPK
GNTGFLWCYRNPSDNQSSTQELFFNKAPKRISGPLKAVDNFTGIDDKRVLHWQVMQSRAP
LTLWPEGHQMLKTHEERLKKKTVKKPMKRKADMTEEERKAFNFNTNLRKKMNRIRRSQGE
GIGGGRGRGGGRGGRGRGGWGGSFQDLDQPMSLRECGPQLGGKYKVLADKGDFFDLLGFP
DEVIAEIFSYLPAEDRMRARLNKRLSTIEENSQYFIDRVDLRQSHRFERRCVTITNTYPF
DFISRIAQNSSIGQLGIDFDLLGFPDEIIYEIFSYLPAEDRMRARLNKRLSKIEGKSQYF
IDRVDLRQSVRFERKRTEITMLSSLRTT
>PPA14069
MPSNKLPTELWDYIISYCDHPSECALSKVCHRLADIVNDRNELAIDKCRRKGITLPSEDI
IALSFNNPGLPLDATRLTRHNPFGCPLSLRPSTVRGFEMDENDDGNLVFKTMWNEAGVME
RGVLEFNLEFESSGIPRWIIDGLRPTMKVSAVLERGNGSSSGLRISASMGVWRLDGLSKD
KKFMSKETILHAICTVDNECSESSFEVQIDPSSTIHGHPVVGGSDGIRIHLNTGNDVRIS
NVQISFQLPDKIPSQFSDWLEESRKLREHRSTTESKPCYMNNLNIGLFGL
>PPA14221
MLNDSNLQSNGDKETEKTNEIGIQSNIQSNRHEEETIGSALDALCLVPALLMTFPLLSLP
DEIIGYIYSFLPIKDRMRARLCKRLDNVEMQHKYFAPRFNIDENDAKITLWRQLVVNDDN
MEMFSLNKDEMVDKYLFLLIDACCKLKLGCTGKLTAAGLNTLYKAYNFKDVQGAPKFRAH
>PPA14326
MSDDDHSSTEETTLFSKLLIPDIFSEVLRYVKMRDRVNLRLCSHALEDAVARSDLHIDHC
PDDDSIMRIDGMEGWLVKKWSLHFTYSLIGQSCGIDNEMFTVNLGSALIKCQFEDEELKK
LILFRKRLFERAYCKYVHIANWKDKLSDRTFLQLLKKNHKQLSIPFEISSAEAFLDIVKA
IASCRKDQRIDFSYSVKSEIVDKFLLLIGLRRSANTIVNENCTEFALDVDDSTFVGSIQR
AGRYKLIYQKNNK
>PPA14370
MVSKVLPKIMESSKNEAKTNLMDLPNEVLVKIFKCVDITSRFRMRLNKRLDQIQLSVSQE
MIELGASISAERIQIGMYSNGSDLPHNPPGMNARERKRNSLRNVRREHKCKRVEDVSGCQ
SHHMSTSQLRDY
>PPA14528
MVSLHDLPVEMVDAIFRFADDKTLLAMTQVSKYTKQFSGATILNRKESLKGGQISINFKI
GQGKLLSKFAFLAAIEHILAEGFGLVSEGAQATMSKSVAVQFFQDMFAIPVGLYPTPTMI
ALISKIFEGKFVAELAFKLEHDNFYFDSLMNLISQLGTTTIHIHLGKFVPEHYLFEISKV
VDSIYISGSSEFQYQKDRSAMTITFGVLNNRCSYLDVTNSSLTLDSKFQRSFLSCSFARI
NKHFYMSVRTTEKSIEHDQFDIRNYQARNHVVEFTEDCNSTGINVIEFRHVDMKRKHLA
>PPA14827
MNLGIDKLVSDMERQFLAYKRAMGQTVDDPSEVEAKGAAIKEPVDLGFFDPPALPDEMIS
HIFSFLDVETLLRARLNKRLDDIVLKSKCYVKEMLIVEVEEARKSQDYDPDEPLYVNLVK
DRSYSVDCIRRLTQNLSIGTLTVNLQSVTDFYRQVYSLIKDFDLENLQLYDDSWFSGMLG
HQTAFMRDEMLNDTFFLDITKMCKSFNSAGSIACDKITPEALHEVYKMMIGKSVKMRKME
ITITTDQCVSFLKLIGITYKEDKFFSNRYIEASKFEEFSADMGMCDATDQISFFDGNIEI
SFDVIPMFRLDGVGDIEFEMHESEESLHDAKNREGWEKISFNLDDLSAMVREVLENSEFA
HMFEATDEMSDHSDPSIDDPSEVEAKGAAIKEPVDLGFLPKKRASPDDESQYIRIVKDRP
YSIDCIRRLTQMVSIGSLKFGLLTLTDFNREACSLIKDFDVANIQLFNDKLFSFLEPQQV
SLMDEMLTDSLFLDLARMCKTLNVATFMSSPSIHITSEALHEVYKMMIEKSVKLRKMEIT
ITRNQFVSFLRLIGITHRDEPFHEFFSNRNIEAAKYVEEIVDPDKLLRWKSRNFVRLGQR
FRGYRWIG
>PPA15222
MDTLPEDMLHYLFRFLNLRSKLSLGATCRKLYEFETEKNIKRFEFVSCDVTSVIATEHMN
KHELDLSDHIRAKKAVTVFRKARIKDFAVRIDSDNSISRDNYELLSTLFEKIKTRTFEAI
ATLRTSMQLSNDTKPRIC
>PPA15682
MDILALPDVFKQKLMRKMKIKDRLRMRLTCRAFEKLVADSHAGYFQDGFLSTKYPDDPKD
STLRLVIGDRKFHDSRKAGLDAFLALRNRLFTGITFGRWEFRLSDSELKTPFLNEFAKSF
KAETFVFEVNSRAHYKFALDWSAEHPGNKLFFDVGFLPKIDLLRALPRLEDLQITTPIRY
RIGFSDQYVRTTEISADLFFELLGAHQNVHLDNVALTPGELDRTLQIIEEDPTERLIHLG
VKRSMLAKWMNGIGITKDMEAGDCSGEFEVVNEMKSRQMIELRYRRASIWIERFDWTSDE
QPCHVELQNIPDPMGTMLQQLQQHMHGFLV
>PPA15826
MISVTVAAQGKKQRLVGGHLKAYGSGRLSIFDLDKTLETGKPRAQINIWARAFTKLFDVF
YAVLISCFPFVFTFFNAPSPDNDKEGTAGLFKKMNKISTSVVKYSAIQKLDEKMLGRIFT
YLDPMDIVCCEVVCRKWRRVVGSVIKDLPKIQKDQIRFLFDEGELVVYPVDEKRCPSRYP
MPSLQHTRQEL
>PPA16641
MPAPNEMILADLPPDIVRAIVPLVEDPFETGMRLISHRWNSLASEYLNQRYRPIENMEIS
WTGYDIKLEVTLRKSAVGHFNLDQWQQSKLELEYGKLRQK
>PPA16653
MECFEWMWEDYFTRLPDTCLLEIFKHLTRKDLDYLKGVNKKIHSVSNDKSLDKIKWEQGG
LYICQSERGYSFEVRIRKDAKKKRFTSYQKESFDI
>PPA16691
MPDNVPSNTQEELILSPLERLPRDLLWKILRITPESILELRLACKGLKSCVDELALMRGI
MQLEGPLIIGSQYRQPLRSTQINVNVQIDDQRMIDCLRDGLGRRLEEVHVRCSAKPSLDA
VKNLLEVVNVGQLRAMISTVSDDVM
>PPA16925
MSAPEAGKRVDEETTGPEVVDRKEDGEDTASPSQANVKEADEETFPAQTVDSEETAADET
NSEIPSLLSLPRELLSHIFTFLPLEDRMRARVNKLLSDIESSSKYYLDTVSVQEPSTATI
SRPMRKCPLECIDRIADRTTAQWFEIMMPGSDKDIIKSSVKYSIFSRINFSRITLKFRKI
RSTKYTR
>PPA17026
MLDVLPPELLTSIVDHTATNDQLNTSLVCRRVQSIMKTSRTIKRRPDEIRRARFYAFS
>PPA17250
MRETPRGPSDGPSSLTSSRRSSRVTLKAVDLHDYLSSVLVSSPPSPSLHIKNSGRHSSSS
PNLHSLLAASAAFTTATRLAKGVAALPMPMTKLPHKAILAILKHLEGEDVYRMAMTCSEI
RKLAIDNENELSHRKVRSREVQIGVDRNRADRLIFVILRVPRSMRDGIPRESRNLDALLP
PLVMVEAKMTFGSDVCVGALRPVLRRLYDSRRLAPTAFHFTGGANTKGNRVCGADLRQFT
TESFILFCAHFKPVLKEIQLATTRHFRLSPRLLSLVNIVEDFGCVYERPAMRVQLQHLHD
VIQVWRSDSLAHSCTLHMRRPLADADELEDELSNVTVETEERNGEIMASCDSSFERALKV
M
>PPA17704
MLPESLPNLPNEIWSSIIEYLSADDRKSIASVDNKFQALEGKTGYRRFVNVKIASINDDD
ISATARSTVIEEKIPSNEIIPFLIHATTDKLEIAGRMNEQAEMKVKDSTKTLKFKTLDLE
ICDDRSYGLMNELIRGKDNTNEVVMRLNIADGDAKMDNSFLLDLPSIDKVNIYETMMYIS
REKKMVICYAQFMEFFDFFEALRQDSRFALLSSARVAHIATGATFSYDQASAIPQPEESS
NSVPELESLLPN
>PPA18251
MESDNDEYNEEEIIDDEWPDDYFDDPMIEVNDGNDDNIEEYRPETPPPPPRPPRISQAAI
TDPMEHRPITPPYTTQATFSDLCQHVLRRIVESLGLADRCRLMVTSRALKEAVENSRWTN
LGNGKLIVTTFEKQIISQGLIVHVTFGGILIVNSYEEEWGQMFTKLHRTFETLHLQELQL
NNLTRHCNL
>PPA18253
MEIPPKKKRTDSPEPTKVTTLIDFPAEILRKIIEPLDLEDRCQTRLCNRALEKAVATSKW
RIGNVKEEKREVLIKNEDEGAVVIYLNGKRLHAAWNSKFRLCEMMQTSSLDTYNNDNLRF
VGELLDSCSFRTLNVHLVRGQKLTSRALNLIANTKDGVRISVSHQSLTDEEYLSIPRPVA
YDGSVNKTAFDSILAHGNDGVFLELLRRGHAFPTMFTSVISSETLMELIKIVSASHLSNK
MVIETALAIGEDFIEFANPEKTTFGGFQIPIEILRKFIEPLDLGDRCQVAHDHSVHFSKF
PLPWYYLTKYGFKLAKECIVLIIAMV
>PPA18608
MSSGMTLAEFPLEVLLDIFRKVDHDDTKPWPLRTTLRLVCRRFDKIICDPNNARRLSAIR
MRVNKITIAQSEIRLKHMER
>PPA18609
MSSELNLAELPVDVLLNIFGQTDQEKTKQKSIRTTLRLVCRRFNSIIIDPSNQRRLSAIR
MKIEMISIAQIDSFWEIRVFLGATDAQTANREIDMIDRLSY
>PPA18952
MFGSSSPSSPLAIPCKSSPSSSNSPSTSKWKEGEEDDDITYSPSSPLYSTDSPTYAAEES
LTPSDASLRKYVLRKRRSFQIKDEEEICASTLAATAEESEIPACKRLKSAIDSPVEATKC
ASDAPGEAKVPPIEEENIISRLPEELVHKVFSYLNEKELNNCSAVNHQFYKTANSQRVWK
NLFQSTFEYSIPMYHPQSGKFELREPQRWKGANPWKESFKMLRHGVHVRPGCSSFYEGRD
MLHFEKIEQALLHVNAQSTNEKLIFVHTGHYTPDPLVITTDVQMIGASSGFVIPTKVVIQ
NRQDTTMSLMEGSAGAYVGFMSILFTPEVNPLPNPTHQAHYAVMVSDEASPVIDRCLIQS
SSSVGAALCVKKQNANPKVRHCKIADCENVGVYITDGATGCFEDCEIARNALAGVWVKNQ
ANPFFRRCHIHSGRDVGIFTFEYGMGFFEKCNIHSNRISGIEVKQHANPTVVRSQVHDGL
TGGIYVHEKVRGLKRWNTEKEKRKGEHFEEMMR
>PPA18999
MGMGTLCQTLIDSYATGLIFVEDIQSGIKFNIVSASIWLAGKEYKFDLSTVPSATSFTTA
TFYISETSQAFHAIAIRFGADNLVRCGEKRFMGLPGIVGPSSLDSMDIVPLEKKRSIENF
KLLDLPNEMISQIFSYLPIGDRLRARLNQKLDTIELESKYFVKELYIHEVSVNDPIICSY
SGQEIKFFKEKSYSMDGMKRIAKNASIGRLELYLSGCESVHRDLFNTIKEFEVQRLNVSF
VTNEIAEAIMEDSFFLHAARNCKDITFEPCPNVTSETLFQVYQAMMDGSSKLRDVALVEY
KYKRLLKSFFKLIGIKYRHGRFLCSSREIEVYSENDDEDGMFKIFDGNIEIHFWKGPFIG
DEEFNIFITLHETQKSLDDAKNKYDRIY
>PPA19013
MLTTLPPELLTEVVSYLNGPGRLRLRATCKSFEAAVANSNLSVRRRGMHIGKG
>PPA19034
MVRGILACWEISVEGKAQAKNQSQRTRGIVALICAQGIDVDCASEGYEQEEREDNREKEE
KRRGRRVRFVDWSHPERVESDQDGPDHFSALPFDCSLKIFSNFDRETLDTMKCVSEHFNS
IANDVSLKRIKWKVDGIYIGKFTMAHAFFMKSHTDNALLACFSIDLPYKNIISKSKWEAN
TLMRKARNPPAQNLPAPVPPVPVPPVPGLPAPGFPAPGLPVLVLPPPDSQVHGFPPPGLL
APGPPAPVLPALGPPAPGLPAPGLPVPGHPAPVPLAPVLAGQGPLVRGSLVQGLIWETDT
LPIPLIVELKKAMVNYSPTSLAFINAVQLGAFSDSTGYQYVVGAILSSWLRRLMLQLKVS
SIISYRQNAFELLKVFDEGFLKEYASSQTDVSLTVHGQHRRSAQSTPLRLSSDNWSIVAK
FNRLILPTLIVDTKWLLEIFLMRLNSVNDETDYRFGVTTFLTAVQLGIQNTKTVQYLLTP
RSGYIVRTDTMNYVFFKIRHSESPVNLMMEAKNDHSADIAILS
>PPA19217
MAIQENISHVNLGNLPGDIIWTILSFTEARDLDNFRLISSQWNSIVVEYRRIADLDPVRS
LWWTVRPNPPYPKERNMSRELFVGFSEELEQLNYETSIRTDCAETKYLELESYRREENSF
RESAMCASTIFRGRRHFDHLIVFMPEIIPAPNTDSDSNAIRGISAAMEGVTIGAIEFFRY
GVHEETRLADVGHTPTMALKDLK
>PPA19221
MAVTAEDARVNLNNLPEDVIWRILSFSEERDLDNIRLISPQWNKVVVEYRKSANLIPHRT
IWWTIRRKRPPQPNLSQPASTIFQRRRHFDQLTIFQPEVTKACMFLTF
>PPA19227
MSLAQDPPVNINALPGDVIWKILPFVDPRDLENARTISPRWNTIILKYRHVHDVKTFSLV
TWTTPGTGAVLTLATWSWQKPGDMKPLMRRKASSKFAIGFSKRDSDSQARYRTNIITDDA
YNMSLRLESDVISTSLLGKISGVISGMRVIANEEPTDCAFLTGVSAAMEGITIDRLSIGR
MQFSENSGLRRAVYDMVRTHHIRELELTDCKLFVDQISFFTALARLQVLSVTAREGPYNE
YGGPKSSDVYLGLSFSLWPGYVNEWNNEPIEFVWAVSTASKGDFMLK
>PPA20372
MKRFHTVLDSDSDEEIGWSRTQDLPLNRASWELEVFRQKAIEEVARLPPSDKKTREFVLR
GPGEKTFTIQVMKPETETEEERRLKIENWPGPLLKKFIDYVPVEDRVKLRCTCKTLRNLV
YNELRMLNEPEIYIKRA
>PPA20677
MAAIFDMTRRVTMHDPSNKDLLAEFMEEDEDMEVTVHKRASTVAMSVDKLPDNILTSIFS
YLPARQVLVVSSVCRRWRNVAWNPNLWRFVSFRPSYGGLQIANVDHFTHLIGTRFVDMRN
VELATDLITPNVLYEMSNKCPKLQHLTLDFSTAMQLHDFTDLQAFPSRLRSLTICLSENI
FLEGFLRKVYTFIASVEILHIIGTYEKVEDEEEEVYETVNIFKLKQFLPNLRVVNLWGVP
FITDDHVDAISSNCAHLECLSVNYCAKVTGSCLKLVLQRCKKLRCLFLAHTKLDNNIVKT
VEWEKTRIEELDIKSTELNSDSIIYILSRLTHLRWLDASWLEHFNDAVLESWMNSGSFGK
LEYLNLDTCDSLNESSLVEMVNRHGSQLQGLNLGGHHKLLEYFWMNMIPQLKNIRVLVMG
IAEDCCPKVVAKIHVDQFIDCIAQNCPKLSRLEIRWDDETLRFSDKSSKFIDVLRMKCLK
LHSIVLSDGQYYELVRSNFERADRMSVVRTTEMCRTGHLHCSKYYNQLLFN
>PPA20888
MDESDGSSRMEALAPELLKEILEKCSLNDQLRLRSTCRRIKTCLTPHISHLSAPEECTIT
RMSLRKLHNSIHISVDIDDVAVAQHFIALGDRAIRQWKRKDNEKIQIYSIFRDCAC
>PPA20939
MGNLLSRPSPPSVPRNLDSIPRDALNHILFFLDLPDRLNMRLVCSGLERRISKTTFYNFR
PGTSELDDLEIGSPPQNAHQISIRFGSRKIKKFDPFRSEELMHFLSRLFDKGRVNSISLR
LVNFNIYHTSYIESILENITYKSITIAVDSHGFHPILSEYIRKNHAKITHIAASECLLNS
GEFRIPRLPSVLSFGSRKSKPQKLEDEAFLNLLNERHGEYVLRSACQSELTLLKAILTIN
DCPVTQDVEFEIGSSVLSSFFHLIGCGFLPGVGFITLDNDDFFVDNPRDDADRWTRATIV
QHARTIAVFVGPTPLGIILLGPHCTCIPLNGNDFD
>PPA21346
MDRECYGTCVLREITAKPSLSSLLTTKLKMSTSDTSFLDLPAEMLMIIIEKLDERDRMSL
ASVNKLLFNSDLMAGHRRFESVHFESEITCYTVARCNIKTKSGRIMKIFNRYTPIDEMSA
FFNKSKTECLIITGHFDEIYERMVQRIMKIIDFEKLIIDVNCGARGWFNEVHKGRFFIHM
YSPQ
>PPA21380
MSQSTTSFLSLPSEIAMQIIEKLDQKDRMNLASVNKRFFKLEMMTGHRRFDFVQFKAENG
GFIEVESGTKLQKFNRFTPIDKFSTFFNKATTNTLSITGRLEVMSERMLQILMNNIEFDK
LIIDVVNYKSHRILCQLVEKCNKSVEVIIRWKIAETTTGIAKKMILNLPDIVKQRIIAFF
SDESFIDDDLFIHLLSKTSGRTVIDCPNSTITKAALATVFEIVSIGSTKKEGRLYDMSDC
ERMLQSLIKNIKFEKLTIDMINDTSTRQVKILCQLVNKCKSAEVIIRWKNREATTEMTRN
LICNIPDTVKRNMTGFMVSRGRKREKTSAASIALALLYRAINTI
>PPA21633
MVADDSDYSDNEIYDEVWPEDYFASDVEDCSLEALDLNDPSPAELVPIEILRKIVEPLGL
RDRCSLSLVNRAFRKAVQASTWHVHRLAITSNEEDVPRNRSYHHLTTMPKY
>PPA21771
MGDNCDAEVGKRDYFDLLGLPNEMISHIFSFLPVKDRMRARKNKRLNKIEAESKYYLKRV
DIRSDIDSYRFDLMRIIASKSIIGHFPDSDELIRKFCKIIKEFRNIEELHVHFESMNDGS
SFCEYVYIHRAISIVDPFIP
>PPA21980
MLPDDCLTGIFSHLNHIDVDEMSVVSKRMLAATLEAERKRWRARECQKVLVHIRV
>PPA22120
MQIQLILLFHLIHLIRLIFILALSSLAERFAPLSPPSPLVMERLPAEVVEGIIAHLTKDE
RLALRTVCHRLNTLILPRLPVLWPPEQAHFSVLKLQKLPDTLHISLPALSPPMAQHLVPL
TTHATRTWKRWNGEKIDCFSTFSFPSSGAFSLFEKATIDHLEVAKLLPLYVEGGNLQQLQ
QLLQGCTVDRTTLVFDHQTMRNL
>PPA23588
MSDLPNELLLDIFSHVSSNDLNRVRLVDRRLGRVAVSARNIRAKPRYTLKIFHSEDNDDL
MIRLQRRSRSGGETEALSTFDINIFDLIDIDVIELEGLTERSGSETAIKFINTAVEITSA
LNNVCELRLTSVTLPDSSKSELLKFFKVFIPQCMHVFVRDCLVPVAIPSDIIAISVSVHP
LLYAKQESAVTAKWAAYFIKRADVHG
>PPA23971
MDARASFRLPGEKVFGAAAFGGAGKPPQAMFKALRRLHGHNLENQGLNDMTEAFQSFVTR
ARFFSVGKLRRTWSHSAVEFMKYRRLLPMILSDGQAFDGAETDDFDAALAFQANLKDDRK
IIVTNVSSRVTQPQLQAFFTQFGKVSHCSLPREDGKKTSIFATMGRSQKTCGVATITFKT
AEGAQKARDATPEQLKFYDQEMIVQAFVSRKRGGKGMVMTDDSKIEDDRQSMTSSTQSLA
SGHGAELLSPDDLPPAALERVLAFIPIQDTIRLERVNKKWLETSMKSWKHINSLSLYRDA
DHSFFTKSNPLRNIHLKAILSRAGGHIRRLDLNGIVHLLDSKALQIIAERCPNLVELDLS
GVRATADSLQELSETLPCLRNLSYRDMINANDKSLWFLMKGCARSLRVVDLRGCRRMHGR
CLRLFGENLEQSSGLILAYNCFS
>PPA25060
MAVLLPDGTAKAHQSPQKPHHSPTKRPIVSLNVGSQAKKAIRFFSRAIAAVCACYTSADQ
VHAEATVSEELPAEIIYDTEFDDLPPEILMKVIGQCDFNSQMNLRATSRRMHSLVEHSDL
ARRQVVGGVEIGTFSLASVSAVELSSPVQQQLQPEQQQVRHQQRLFPLSASTSNLSAAAS
SLSPSSSQLQQQLQPVQQSAQPQLTHILLRRMSRRHGQIVLTMERLKFMMSNFCIEINLP
TTYLIPYLAYRNPPPSLRRLCVCHSLHIRGVPMDDSLATRLLLADYRAVRDLVVDRVSTV
SQENMLKLVTKVCPSQCIYMFNHSSRASTTSLTPALILGSGTTEFAIEAAIGCTFIHPAF
DDAALMEIVVHDKLVRRSIRLPLSRITHGGIVEAARAFQSRALQLLDEFPVDSPLWEVIV
TLPVSPLIDPSRISLPAEMAPYTRVYFSSMPSVVLEVLINRMNLRVHIDYGSLFSRFALG
PVISAVCS
>PPA25918
MQSSLLSNTPSPSLNCESSSDEEEITLDEICDRNYELSLLERLPRELVMEIISFAPECVF
RLRLTSRMFRAIVDDFAYNQGNAQIADEVMFTSFEWDSKKKTEVSAVVPKPIYKLFELRL
LISLRALRFDFTKRIDRSFDKLDDHPNVYKLNYTSALDYGRMPLLQCVGKKIDKVTLFNC
YGKNLAEIGKQLEEFEFRRLEVSCEQLTKDTA
>PPA26038
MSLVLFDPPALSLCLINEGESDSERRSRMSIFGFDDMIELYANLDEDQNIDGLNVDFLEF
PETVLQCIISHSELRDRFSMSLVCRLLHDLELKTELRCDLLEIRSRSHTQDGISGEIVTV
IYQNMKLEKFTRRWEDWEVFNENRRFAYIRKLDAKVLQSFRYQNVLHLINKFPKLTLWFN
CPVLSGENIRALYEKINSGHRERSIFEIPLTFEVLQEFLTTFGVRLEKNFSVTSSIDGGG
ADIVKKYAISVRRKNAISEVFTHNGNICIFTDDSILVSLQVSENPESYFLSIKAVKNERN
HASIDAEHTTDINVALWEYDGNFKLSEKMSFCDYGTLFEIHLSFENLQQFLETFGVRLQS
NRPQCKYCRENGMCEDSDSESAMESSDADIFAYKSEKVYLFMEDKVLLSFTVTCTESTKL
TMKTIENGQHWAIKDNKSMYKVEVASWEYKGEDTPIR
>PPA26609
MPATTNKFRMVKNSIKAAAVKTIRPKRNKDNSTTILSLPQEMLREIIKEMSPQDRAPLGL
VCRQIRCADLEVPREFERIDMRWDEKEQWIMPSKMDCRILGSNERPIQATPHILSFFGRA
KADALCIMYEKDAEDPKADFEVITSLCEPMAFDKLRVRWCNTAIHADKFISGLLANRDSA
NVQLALTFHFARATTVPNIPSSRKLLMKLPKLKSFRLQWMGWSVVCKSNFSKKYRFQIHF
TGMMTEYRHVDRERQAVLIISGRAIPPAAENWWCRAWCAYFSSTENLPLLSDPCFVRPIA
RCPCFRPRSLDLLQESSVDGRSAATMGENEKNGARNEATFCVTPMDALSLSFRNTLSFLC
PARDEANLRDKSIALTIVLLPSIDFSRAASLPPSSLPKRQSMLIRNRVHETRSPLPLAYA
VWSSVEEGVRLHCN
>PPA26694
MELETLVVEVLPVTLANLPDDVIREIIRVAGPEEEESLRLISRSWNALVVESKKRHLDTV
RIESGEAQWNTKDVKVTMHFMKLDDMERFQDVFREWTIDLRANQVKSPALHVKTIYIADQ
WAYFALIYSLASLVLALRIHFYLAGFLLIGYVVFLGYLNFWVSPGVGKNCQRLSKLFART
SSIRELYLVNLDRTALKVIKSTLGVVPVNHLIVVDKDCDKQLTKAVLELARTHKVGSVTL
CVKRCDERVLGKFFMEAASVVQEIDVYEKSQNTDEIFGKRREFWEISARDLKSSGSVLVD
VMNGEQLQGLEIGHQYRFRVTF
>PPA26840
MHEFSPREEDEYSNQHLSSSFLELPDEIIEKIFFNLDFTDRCKMRGINKRLYGIEDRMKN
PLENRRKLEIIGEDCTSSDLNIFIRDCSEKVSLDEAIRLIHRLVNIFKFKTVVFSPSRKE
HMRLLDDLNEVATDLFRISAWKYDCNHVSHLFDRSTVCKVMEMADIVKIMRICAPIAQTN
ANFCGLALRISRKTARDFVKNILGEENKAENRTSSVLNIHIGNRNVKVSLDEAISHIHRL
ANIFKFRTVVVVHFPP
>PPA27569
MDGTSETSFLCLPNEVLTKIFEYLHTHDRSNLASLDGRLAEVEEKTGYRRFQDIAIISNP
LLRIMKISADGEEIFIDDVISETVTSFNHASAQWMHIKGQYYEDSEDALSSATKTIKFEN
LHIELFDERSVRILKELVQVHKELNLVHLNFLKTRMNVEKAREVLPDLPSVPAYIISVAS
TLCDDQILLQLAGNCSRYVEIDCVHNNLSADGVTRARQEICTNGRVKTVTFSLKNSQIER
VVGREIGSKELERGITVNHGGASFTCWQHRDDNVMVEMRYDPML
>PPA28098
MTSILKLPRNVLKKIGKLLNEEDILRIRTVCKATKGIVDDVINKRAHPAPNINSIEFWKP
IHIDEFEMLADRYVHC
>PPA28497
MSQSTTSFLSLPSEIAMQIIEKLDQKDRMNLASVNKRFFKLDMMTGHRRFDFVQFKAENG
GFIEVESGTKHQKFNRFTMIDKFSTFFNKATTKTLSITGRLEVMSERMLQILMNNIEFDK
LIIDVVNYKSHRILCQLVEKCNKSVE
>PPA29604
MHVDMISYPGTALVGILKYLTNQSILRLREVSKRAKDLIDFSIPIARKMNIFEIMVLCPL
