# Supplementary material for: Genome-wide characterization, evolution, structure, and expression analysis of the F-box genes in Caenorhabditis
Source: BMC Genomics. 2021 Dec 11;22:889. doi: 10.1186/s12864-021-08189-7 (PMC8665587; doi:10.1186/s12864-021-08189-7)
Supplement: Supplementary file 13 — Additional file 13: Supplementary File 1. shows the analysis results of gene structural and functional diversification and selection pressure of closely related paralogs from C.elegans and C.briggsae, respectively. [file 12864_2021_8189_MOESM13_ESM.xlsx]

## Sheet: C.elegans
pairs	gene1	gene2	dN/dS	Num of sliding window analysis	Max value of dN/dS (sliding window analysis)	Number of windows in which dN/dS >1.5	Number of windows in which dN/dS <0.67	Diverged in expression pattern	# homologous exon	# orphan exon	# exon/intron gains/losses	# (Pseudo-)Exonization	# exon/intron boundaries alteration	# splitting one exon into two exons	# introns that elongate/shorten more than twice length of ancestral ones
1	C47F8.1	F35E2.8	0.299	37	2.46	8	14	N	1	2	2	1			1
2	C39B5.8	Y82E9BL.8	0.312	60	1.519	1	40	N	3	2	2				1
3	T20H9.1	Y54F10BM.15	0.351	67	2.047	2	46	N	2		2				1
4	F12E12.10	F12E12.7	0.681	93	2.795	10	47	N	2
5	F12E12.8	F12E12.9	0.414	90	2.664	6	67	N	2						1
6	C47D12.4	W04A8.5	0.242	43	2.01	5	20	N	1			1
7	Y46G5A.7	Y46G5A.8	0.379	36	1.862	1	27	N	2						1
8	C25D7.4a	T24C2.4	0.374	64	3.054	5	41	Y	3
9	Y102A5C.19	Y75B8A.21	0.406	56	3.093	7	30	Y	3						1
10	C38D9.9	F31E9.3	0.292	74	2.167	2	54	N	3						1
11	C02H6.2	F36G9.14	0.289	49	1.628	3	27	Y	2	2	2
12	Y119D3B.18	Y119D3B.20	0.646	64	0.544	0	64	N	3
13	Y82E9BL.14	Y82E9BL.18	0.449	63	2.103	3	34	Y	3			2			1
14	Y119D3B.19	ZC47.7	0	89	0	0	89	N	3
15	Y22D7AR.9	Y82E9BL.13	0.615	47	1.532	1	26	Y	2			1			2
16	T12B5.4	Y22D7AR.11	0.509	75	4.023	5	44	N	3						2
17	T12B5.3	Y54F10BM.5	0.421	88	2.305	4	61	Y	2	2	2			1
18	Y82E9BL.10	Y82E9BL.11	0.352	95	1.422	0	75	Y	3			2	2		1
19	Y82E9BL.16	cTel54X.1	0.356	61	2.419	4	43	Y	3	1			2	1	1
20	C39B5.7	Y54F10BM.20	0.558	80	5.389	5	49	Y	3			2	1		2
21	Y119D3B.22	Y119D3B.6	0.413	75	2.631	1	61	N	3		1	1			1
22	Y52B11A.12	Y53F4B.62	0.426	82	4.377	2	52	Y	3			1			1
23	C16C4.6	C52E2.1	0.509	81	4.429	9	52	N	2		1
24	C52E2.7	Y63D3A.9	0.315	57	2.086	3	42	Y	2					1
25	Y119D3A.2	Y82E9BL.7	0.926	82	5.428	29	32	Y	3					1
26	F56G4.2	F56G4.3	0	107	0	0	107	N	3
27	T26H2.1	T26H2.3	0.479	110	3.004	7	82	N	2
28	C08F8.15	C33F10.13	0.549	73	2.816	8	31	Y	2						1
29	C08F1.3	F36H5.13	0.483	88	1.999	3	50	N	2
30	F45C12.5	T08E11.6	0.48	117	4.459	10	78	N	2	3	3
31	B0391.11b	Y73B3A.22	0.567	59	2.191	1	55	N	4						1
32	F49B2.2	Y40B1B.3	0.33	110	3.123	11	60	Y	2
33	F09C3.3	F09C3.5	0.591	97	4.002	14	58	Y	2						1
34	F08F3.6	T10C6.10a	0.584	102	4.356	9	54	Y	4	2	2
35	F40G9.18	F40G9.9	0.464	111	2.121	6	80	N	4						1
36	C24H12.10	C24H12.8	0.403	33	1.761	3	24	Y	3	1	1
37	C24H12.11	C24H12.7.1	NA	NA	NA	NA	NA	Y	3	3	3
38	F55C9.10	F55C9.11	NA	NA	NA	NA	NA	Y	2	2	1
39	C43D7.2	C43D7.8	NA	NA	NA	NA	NA	Y	3
40	F55C9.13	F55C9.8	0.605	118	2.511	5	82	N	2
41	C43D7.9	F55C9.14	0.399	70	1.667	2	49	N	2					1	1
42	F55C9.4	F55C9.7	0.595	34	1.963	3	18	N	2
43	C47B2.1	F08A8.7.1	0.761	88	4.165	12	38	Y	3	2	2
44	Y20C6A.1b	Y6G8.2a	0.216	174	2.818	2	160	Y	5			2
45	Y113G7B.6	Y113G7B.7	0.385	87	8.505	9	65	Y	3
46	Y113G7B.4	Y113G7B.5b	0.626	87	3.782	12	52	N	3
47	Y113G7B.1b	Y113G7B.3	0.728	80	3.73	20	33	N	4						1
48	F59A1.7	Y37H2A.4	0.323	98	2.996	4	75	N	4		2	1	1
49	F28F8.4	F28F8.8a	0.508	87	5.259	10	59	N	2		1	1	1
50	M162.8	Y59A8B.11	0.373	56	2.514	6	32	Y	2	3	3		1
51	T26H2.2	T26H2.4	0.339	78	1.301	0	60	Y	3		1		1		1
52	F21D9.11a	F55C9.1	0.291	37	1.714	2	26	Y	3			1	1		1
53	F08D12.6	F08D12.8	0.388	79	2.593	8	48	N	2				1
54	F08D12.10	F08D12.9	0.824	91	6.713	23	44	N	2				1
55	F08D12.11	F29A7.1	0.259	54	4.607	3	30	N	2	1	1
56	F44E7.6	T05H4.2	0.732	109	6.48	18	68	N	4	2	2	1		1
57	C06H5.1.1	C06H5.2	0.867	118	4.319	6	105	Y	5		1	3			1
58	F19C7.3	F21D9.1	0.331	99	3.306	8	75	Y	6			3			4
59	C46C11.4	T04D1.2	0.56	172	11.035	35	92	Y	4			2			3
60	M01D1.8	M01D1.9	0.355	59	2.175	3	35	N	2		1	1
61	K05F6.9	M01D1.10	0.323	69	1.692	2	48	Y	2			1
62	K05F6.2	K05F6.7	0.504	100	2.915	12	62	N	2		3
63	F45C12.13	M01D1.7	0.4	55	2.676	11	32	Y	2	1	3
64	K05F6.12	K05F6.4	0.525	103	0.45	7	62	N	2	2	2
65	K05F6.5	Y51H7BR.2	0.768	93	8.217	20	49	N	2		2
66	F58E1.14	K05F6.14	0.445	59	2.551	6	40	N	2		1
67	T09F5.11	Y61B8A.4	0.254	58	1.694	3	35	Y	3	1	1	1			1
68	F10A3.2	Y9C9A.12	0.191	50	1.915	2	40	Y	3		1			1	1
69	T17A3.4	T17A3.7	0.496	70	1.725	2	57	N	2		1
70	C44B9.6	R17.1	0.317	57	1.876	2	44	Y	1		1
71	H02I12.2	R08C7.13	0.829	54	2.172	7	24	Y	2		1				1
72	C08E3.10a	C08E3.8	0.498	110	2.494	6	82	N	4		1			1
73	C08E3.5	F45C12.8	0.464	65	4.493	5	34	Y	2	1	1
74	C08E3.6	C08E3.7	0.507	97	12.413	7	56	Y	4
75	C36C9.3	ZK1290.9	0.574	51	3.419	3	30	Y	3
76	C33C12.5	T16A1.8	0.549	98	4.585	10	60	Y	2	1	1
77	ZC204.8	ZC204.9	0.403	69	2.34	2	46	N	2
78	W08F4.13	W08F4.2	0.394	80	7.375	10	53	N	2						1
79	M151.5	M151.8	0.504	63	1.321	0	51	N	2
80	Y56A3A.10	Y56A3A.14	1.2	56	2.774	6	44	N	2
81	ZC204.10	ZC204.7	0.624	66	4.644	8	44	N	2
82	T08E11.7	T13F3.5	0.296	75	1.244	0	66	Y	3						1
83	T20H9.4	Y54F10BM.10	0.348	57	2.861	3	36	Y	3						1
84	Y119D3B.7	Y54F10BM.11	0.452	81	2.815	3	52	Y	3						1
85	F09C6.2	F09C6.6	0.389	81	3.881	7	60	Y	3						1
86	T12B5.10	T12B5.8	0.633	90	7.211	8	56	N	3						1
87	C17B7.11	T28A11.21	0.23	92	1.31	0	81	Y	3
88	Y119D3A.3	Y119D3A.4	0.892	90	9.149	16	43	Y	3						1
89	ZC47.4	ZC47.5	0.573	89	6.556	16	54	Y	3						1
90	ZC47.3	ZC47.6	0.466	88	8.821	14	62	N	3						1
91	Y54F10BM.4	Y54F10BM.7	0.413	72	2.419	4	43	Y	2
92	T12B5.2	ZC47.13a	0.739	91	5.063	19	44	N	3
93	C39B5.4	C39B5.9	0.368	67	2.756	5	51	Y	3					1	1
94	F52D2.8b	Y119D3B.8	0.474	82	2.156	2	53	Y	3					1	2
95	T20H9.2	Y54F10BL.1	0.805	108	5.776	26	53	N	4
96	F59B2.8	F59B2.9	0.329	95	1.82	2	68	N	4						2
97	F40F4.1	H24O09.2	0.353	82	2.961	9	59	N	2			1		1
98	F46E10.3	Y106G6H.9	NA	NA	NA	NA	NA	Y	2	1	1
99	K03D7.7	K10G4.10	0.608	82	5.992	10	58	Y	4	1	1	1
						87(at least one window showing a dN / dS >1.5)	95 (at least one window showing a dN/dS <0.67)	51(Y)			36	21	10	11	41

## Sheet: C.briggsae
pairs	Gene1	Gene2	dN/dS	Num of sliding window analysis	Max value of dN/dS (sliding window analysis)	Number of windows in which dN/dS >1.5	Number of windows in which dN/dS <0.67	Diverged in expression pattern	# homologous exon	# orphan exon	exon/intron gains/losses	# (Pseudo-)Exonization	# exon/intron boundaries alteration	# splitting one exon into two exons	# introns that elongate/shorten more than twice length of ancestral ones
1	CBG04869	CBG04872	0	483	0	0	483	Y	3	1	1	1
2	CBG04864	CBG16271	0.294	399	1.739	21	210	Y	3			1	1		1
3	CBG14412	CBG27678	0.709	623	1.182	0	609	Y	2	3	3				1
4	CBG07997	CBG07999	0.283	371	3.927	28	259	N	2	1	1				1
5	CBG06869	CBG06870	0.418	679	2.589	56	434	N	3	1		1
6	CBG13793	CBG13792	0.605	770	8.822	112	427	N	3
7	CBG13789	CBG13796	0.454	259	2.579	21	133	N	2	1	1	1		1
8	CBG17462	CBG17463	0.367	231	4.023	35	168	N	1	2	2
9	CBG19932	CBG19933	0.353	280	3.724	21	210	N	2	2	2
10	CBG22125	CBG15404	0.349	182	1.524	7	119	N	1
11	CBG18633	CBG18634	0.375	784	1.867	21	630	N	3
12	CBG17918	CBG17920	0.32	1141	2.464	28	959	Y	5			1		1
13	CBG03581	CBG03582	0.62	658	3.876	147	308	Y	2
14	CBG03584	CBG03590	0.565	644	2.59	77	294	N	1	2	2
15	CBG20201	CBG03549	0.405	560	2.608	14	427	N	2
16	CBG10761	CBG10772	0.43	595	3.693	35	350	Y	2
17	CBG19916	CBG19931	0.294	672	1.835	14	539	N	2
18	CBG22205	CBG22207	0.551	805	3.638	56	532	N	3			2	2
19	CBG12276	CBG17466	0.417	497	2.596	42	287	N	3	1	1				1
20	CBG18376	CBG22289	0.432	539	2.811	42	336	N	2	1	1
21	CBG22887	CBG22882	0.311	504	1.719	21	350	Y	2	1	1	1			2
22	CBG22869	CBG22884	0.744	280	2.639	28	189	N	2	2	2			1
23	CBG24404	CBG24662	0.425	546	4.241	63	371	N	3
24	CBG24664	CBG24406	0.324	637	4.589	28	448	Y	3
25	CBG04668	CBG04959	0.343	322	1.354	0	231	N	2	1	1	2		1
26	CBG04841	CBG04843	0.265	294	2.858	21	210	Y	3			1	1
27	CBG04842	CBG04840	0.281	399	2.806	56	224	Y	2	2	2				1
28	CBG04868	CBG04871	0	735	0	0	735	N	3
29	CBG18615	CBG18616	0.582	497	5.331	70	308	N	2	2	2	2	1		2
30	CBG22910	CBG22913	0.528	700	1.129	0	679	Y	3	1	1				1
31	CBG04940	CBG20341	0.344	399	2.039	35	210	Y	2	2					1
32	CBG18651	CBG18658	0.635	196	2.33	7	168	N	2	2	2	1	1
33	CBG18679	CBG23856	0	308	0	0	308	Y	2	1	1
34	CBG22833	CBG25008	0.257	385	0.358	0	385	Y	2
35	CBG14397	CBG14398	0.244	175	1.186	0	147	Y	2	1	1	2	1		1
36	CBG06600	CBG06610	0	826	0	0	826	N
37	CBG01961	CBG01963	0.528	714	5.552	126	427	N	3	4	4	1	1
Sum of paralogous gene pairs						28(at least one window showing a dN / dS >1.5)	37 (at least one window showing a dN/dS <0.67)	15(Y)			19	13	7	4	10
